# Supplementary material for: Salicylic Acid Perturbs sRNA-Gibberellin Regulatory Network in Immune Response of Potato to Potato virus Y Infection
Source: Front Plant Sci. 2017 Dec 22;8:2192. doi: 10.3389/fpls.2017.02192 (PMC5744193; doi:10.3389/fpls.2017.02192)
Supplement: Supplementary file 1 [file DataSheet1.XLSX]

## Sheet: Dataset S1
Dataset S1. miRNAs identified in PVYNTN- and mock-inoculated samples of cv. Désirée and NahG-Désirée potato plants together with their expression levels.
List of all identified known and novel miRNA/miRNA* sequences, their type, miRNA family, class (C – conserved in plants; F – family/Solanaceae-specific; St – Solanum tuberosum- specific or N – novel unannotated). For previously described miRNAs, the identifier (ID) of the identical miRNAs in miRBase was also given. Details of novel miRNAs are provided in Dataset S2. For each miRNA sequence and sa…
miRNA ID	Sequence (5'-3')	Type	miRNA family	Class	Identical miRNA ID in miRBase	raw counts												RPM												sRNA_log2FC				sRNA_p-value
						D_M1	D_M2	D_M3	D_P1	D_P2	D_P3	NahG_M1	NahG_M2	NahG_M3	NahG_P1	NahG_P2	NahG_P3	D_M1	D_M2	D_M3	D_P1	D_P2	D_P3	NahG_M1	NahG_M2	NahG_M3	NahG_P1	NahG_P2	NahG_P3	D_P/M	NahG_P/M	NahG_M/D_M	NahG_P/D_P	D_P/M	NahG_P/M	NahG_M/D_M	NahG_P/D_P
stu-miR156a-3p	GCTCTTTATTCTTCTGTCATC	mature	miR156	C	mtr-miR156h-3p	0	1	0	3	0	0	0	0	0	3	19	0	0	0.311116	0	0.746957	0	0	0	0	0	1.33175	5.09753	0	-	-	-	-	-	-	-	-
stu-miR156a-c-5p.1	TTGACAGAAGATAGAGAGC	isomiR	miR156	C	hbr-miR156	21690	27120	28080	34193	19723	42603	14295	38989	23258	31944	81765	32568	7567.69	8437.46	10829.3	8513.57	6373.18	10821.9	12000.8	13833.4	11598.1	14180.5	21936.8	16605.2	-0.308165	0.367253	0.645133	1.32055	0.530824	0.581246	0.105947	0.001093
stu-miR156a-d-5p	TTGACAGAAGATAGAGAGCAC	mature	miR156	C	ahy-miR156b-5p	21329	26867	27796	33464	19435	42004	14039	38447	22981	31537	81054	32213	7441.73	8358.75	10719.7	8332.06	6280.12	10669.7	11785.9	13641.1	11460	13999.8	21746.1	16424.2	-0.314852	0.372673	0.641533	1.32906	0.523916	0.581246	0.108618	0.00105219
stu-miR156d-3p	GCTCTCTATGCTTCTGTCATCA	mature	miR156	C	stu-miR156d-3p	20	24	27	40	18	29	14	44	19	28	159	33	6.97804	7.46678	10.4128	9.95943	5.81642	7.36647	11.7532	15.6113	9.47475	12.4297	42.6583	16.8254	-0.339153	0.690042	0.737132	1.76633	0.708526	0.547949	0.314609	0.00523727
stu-miR156d-3p.1	GCTCTCTATGCTTCTGTCATC	isomiR	miR156	C	aly-miR157d-3p	2419	3306	2700	6341	1899	4261	2477	8971	3380	6767	23395	6663	843.994	1028.55	1041.28	1578.82	613.633	1082.36	2079.47	3182.93	1685.51	3003.98	6276.67	3397.21	-0.15735	0.737298	1.3631	2.25775	0.856024	0.380619	0.021353	0.00023901
stu-miR156d-5p.1	TGACAGAAGATAGAGAGCAC	isomiR	miR156	C	aly-miR157d-5p	21502	27049	27946	33782	19573	42332	14188	38868	23228	31909	82020	32584	7502.09	8415.37	10777.6	8411.24	6324.71	10753	11911	13790.5	11583.1	14164.9	22005.2	16613.3	-0.312929	0.374117	0.647211	1.33426	0.523916	0.581246	0.105947	0.00103716
stu-miR156e,g-k-5p	TGACAGAAGAGAGTGAGCAC	mature	miR156	C	aly-miR156a-5p	241	284	256	422	242	429	169	487	284	470	1271	348	84.0854	88.3569	98.7284	105.072	78.1986	108.973	141.878	172.789	141.623	208.641	340.998	177.432	-0.13158	0.511166	0.907071	1.54982	0.84988	0.486514	0.0537547	0.000819085
stu-miR156f-3p	CTCACTTCTCTTTCTGTCAATC	mature	miR156	C	stu-miR156f-3p	2	6	2	17	9	6	4	12	6	16	51	17	0.697804	1.8667	0.771316	4.23276	2.90821	1.5241	3.35805	4.25763	2.99203	7.10267	13.6828	8.66765	0.936873	1.26494	1.79708	2.12514	0.44561	0.19766	0.0764473	0.00199036
stu-miR156f-5p	CTGACAGAAGAGAGTGAGCA	mature	miR156	C	stu-miR156f-5p	399	586	445	566	523	644	245	566	408	371	725	397	139.212	182.314	171.618	140.926	168.999	163.586	205.681	200.818	203.458	164.693	194.511	202.415	-0.285307	-0.230691	0.468349	0.522965	0.512812	0.731839	0.176656	0.0891253
stu-miR156g-3p	GCTTACTCTCTATCTGTCACC	mature	miR156	C	sly-miR156e-3p	6	12	24	36	14	14	25	53	23	66	187	45	2.09341	3.73339	9.25579	8.96349	4.52388	3.55623	20.9878	18.8045	11.4694	29.2985	50.1704	22.9438	0.0767492	0.887964	2.09223	2.90345	0.960003	0.382506	0.0178728	0.00023901
stu-miR156g-j-5p.1	TGACAGAAGAGAGTGAGCACA	isomiR	miR156	C	bna-miR156a	3	4	1	3	0	4	2	2	3	6	5	2	1.04671	1.24446	0.385658	0.746957	0	1.01606	1.67903	0.709605	1.49601	2.6635	1.34146	1.01972	-1.06565	0.195469	0.634978	1.8961	0.502889	0.958338	0.63789	0.0666186
stu-miR156h-k-3p	GCTCACTGCTCTATCTGTCACC	mature	miR156	C	ata-miR156c-3p	3	1	8	34	10	13	2	24	6	13	152	20	1.04671	0.311116	3.08526	8.46552	3.23135	3.30221	1.67903	8.51526	2.99203	5.77092	40.7802	10.1972	1.76666	1.63574	2.05726	1.92634	0.324524	0.324178	0.185709	0.0299691
stu-miR160a,b-5p	TGCCTGGCTCCCTGTATGCCA	mature	miR160	C	aly-miR160a-5p	61	77	74	96	108	162	25	48	38	48	30	45	21.283	23.9559	28.5387	23.9026	34.8985	41.1506	20.9878	17.0305	18.9495	21.308	8.04873	22.9438	0.18213	-0.401988	-0.21135	-0.795469	0.787884	0.68059	0.735487	0.0774054
stu-miR160a-3p	GCGTATGAGGAGCCAAGCATA	mature	miR160	C	gma-miR160a-3p	18	8	12	61	73	64	2	2	10	31	21	9	6.28024	2.48893	4.6279	15.1881	23.5888	16.257	1.67903	0.709605	4.98671	13.7614	5.63411	4.58876	1.8578	1.68945	-0.871526	-1.03988	0.00743053	0.1951	0.407528	0.0733526
stu-miR160b-5p.1	TGCCTGGCTCCCTGTATGCC	isomiR	miR160	C	bdi-miR160f	65	82	83	110	121	179	27	52	42	52	33	49	22.6786	25.5115	32.0096	27.3884	39.0993	45.4689	22.6668	18.4497	20.9442	23.0837	8.85361	24.9832	0.234525	-0.39794	-0.203185	-0.835649	0.701221	0.680585	0.743805	0.0611517
stu-miR162a,b-3p	TCGATAAACCTCTGCATCCAG	mature	miR162	C	aau-miR162	750	882	532	1198	611	976	350	1341	625	971	2861	942	261.677	274.404	205.17	298.285	197.435	247.92	293.829	475.79	311.669	431.043	767.581	480.29	-0.235073	0.515898	0.676689	1.42766	0.698405	0.506597	0.157653	0.00245298
stu-miR162a,b-3p.1	TCGATAAACCTCTGCATCCA	isomiR	miR162	C	gma-miR162a	782	900	564	1325	644	1052	356	1390	648	1012	2950	991	272.841	280.004	217.511	329.906	208.099	267.225	298.867	493.176	323.139	449.244	791.459	505.273	-0.183031	0.532099	0.661714	1.37684	0.78496	0.489717	0.163891	0.00317963
stu-miR162a,b-5p	GGAGGCAGCGGTTCATCGATC	mature	miR162	C	aly-miR162a-5p	64	45	43	173	64	98	21	76	48	89	150	65	22.3297	14.0002	16.5833	43.0745	20.6806	24.8936	17.6298	26.965	23.9362	39.5086	40.2437	33.141	0.46945	0.598315	0.56989	0.698756	0.500772	0.50471	0.32436	0.126913
stu-miR164-3p	CATGTGCTCTAGCTCTCCAGC	mature	miR164	C	stu-miR164-3p	2	0	1	5	1	6	1	0	1	3	11	6	0.697804	0	0.385658	1.24493	0.323135	1.5241	0.839513	0	0.498671	1.33175	2.9512	3.05917	1.13361	2.15804	0.527104	1.55153	0.512323	0.19766	0.780738	0.086125
stu-miR164-5p	TGGAGAAGCAGGGCACATGCT	mature	miR164	C	mes-miR164d	24	23	24	38	33	23	5	19	17	25	28	29	8.37365	7.15567	9.25579	9.46146	10.6634	5.84237	4.19756	6.74125	8.47741	11.0979	7.51215	14.786	-0.214403	0.543558	-0.135494	0.622467	0.780872	0.589861	0.871026	0.19976
stu-miR164a,b-5p	TGGAGAAGCAGGGCACGTGCA	mature	miR164	C	aly-miR164a-5p	23	26	20	145	80	81	17	73	40	77	99	52	8.02475	8.08901	7.71316	36.1029	25.8508	20.5753	14.2717	25.9006	19.9468	34.1816	26.5608	26.5128	1.49657	0.410149	1.47745	0.391033	0.00552124	0.651057	0.0178728	0.379676
stu-miR164a,b-5p.1	TGGAGAAGCAGGGCACGTGC	isomiR	miR164	C	gma-miR164b	23	26	21	146	82	82	17	75	41	77	104	53	8.02475	8.08901	8.09882	36.3519	26.497	20.8293	14.2717	26.6102	20.4455	34.1816	27.9023	27.0227	1.49519	0.418021	1.48137	0.404202	0.00552124	0.64635	0.0178728	0.362675
stu-miR164a-3p	CACGTGTTCTCCTTCTCCAAC	mature	miR164	C	sly-miR164b-3p	0	1	0	39	21	22	0	31	6	40	83	30	0	0.311116	0	9.71044	6.78583	5.58836	0	10.9989	2.99203	17.7567	22.2682	15.2959	4.63095	2.38569	3.87827	1.633	0.00241641	0.0511452	0.0246046	0.0156484
stu-miR164b-3p	CATGTGCCTGTTTTCCCCATC	mature	miR164	C	sly-miR164a-3p	0	0	0	10	7	7	0	1	1	6	17	5	0	0	0	2.48986	2.26194	1.77811	0	0.354803	0.498671	2.6635	4.56095	2.54931	3.48259	2.56285	1.81936	0.899622	0.00128851	0.0335308	0.160426	0.140617
stu-miR166a,c,d-3p	TCGGACCAGGCTTCATTCCCC	mature	miR166	C	aly-miR166a-3p	12374	15256	11116	24949	14764	19677	6495	32227	11705	16015	57209	19935	4317.32	4746.38	4286.97	6211.95	4770.76	4998.28	5452.64	11434.2	5836.94	7109.33	15348.7	10164.1	0.0205027	0.425915	0.841002	1.24641	0.982512	0.606824	0.0951211	0.00698536
stu-miR166a-5p	GGAATGTTGTCTGGCTCGAGG	mature	miR166	C	aly-miR166a-5p	414	330	258	704	284	422	129	361	220	304	487	340	144.445	102.668	99.4998	175.286	91.7702	107.195	108.297	128.084	109.708	134.951	130.658	173.353	-0.153197	0.218614	0.177511	0.549322	0.81178	0.827353	0.74823	0.167465
stu-miR166b,d-3p.1	TCGGACCAGGCTTCATTCC	isomiR	miR166	C	hbr-miR166a	16710	22648	16175	37857	23805	30586	10178	44060	17193	24612	76866	29487	5830.16	7046.15	6238.02	9425.85	7692.22	7769.34	8544.56	15632.6	8573.65	10925.7	20622.5	15034.3	0.148086	0.410685	0.875373	1.13797	0.819701	0.589861	0.0582348	0.00714938
stu-miR166b,e,f-3p	TCGGACCAGGCTTCATTCCTC	mature	miR166	C	aqc-miR166a	2908	5397	3631	8707	6741	7973	2756	8684	4038	6351	14258	7495	1014.61	1679.09	1400.32	2167.92	2178.25	2025.27	2313.7	3081.11	2013.63	2819.31	3825.29	3821.41	0.435332	0.400443	1.01556	0.980667	0.363021	0.547949	0.0179486	0.00722689
stu-miR166b,e,f-3p.1	TCGGACCAGGCTTCATTCCT	isomiR	miR166	C	aqc-miR166c	2923	5414	3650	8819	6790	8034	2767	8720	4056	6408	14339	7543	1019.84	1684.38	1407.65	2195.81	2194.08	2040.77	2322.93	3093.88	2022.61	2844.62	3847.03	3845.89	0.44214	0.404466	1.01512	0.977443	0.353913	0.545832	0.0179486	0.00735794
stu-miR166c-3p.1	GGACCAGGCTTCATTCCCC	isomiR	miR166	C	cpa-miR166e	12388	15274	11121	24982	14778	19684	6501	32246	11715	16021	57268	19949	4322.2	4751.98	4288.9	6220.16	4775.28	5000.05	5457.67	11441	5841.93	7111.99	15364.5	10171.2	0.0204341	0.42579	0.840806	1.24616	0.982512	0.606824	0.0951211	0.00698536
stu-miR166d-5p	AGAATGTCGTCTGGTTCGAGA	mature	miR166	C	stu-miR166d-5p	12	12	12	16	14	9	14	14	15	7	26	7	4.18683	3.73339	4.6279	3.98377	4.52388	2.28615	11.7532	4.96724	7.48007	3.10742	6.97557	3.56903	-0.517082	-0.771749	0.947959	0.693291	0.537447	0.486514	0.160426	0.263102
stu-miR167a-3p	GATCATGTGGCAGCCTCACC	mature	miR167	C	stu-miR167a-3p	0	2	1	2	0	1	0	2	1	2	15	3	0	0.622232	0.385658	0.497972	0	0.254016	0	0.709605	0.498671	0.887833	4.02437	1.52959	-	-	-	-	-	-	-	-
stu-miR167a-5p.1	TGAAGCTGCCAGCATGATCTAA	isomiR	miR167	C	bna-miR167a	113	162	109	205	143	231	42	149	113	174	244	110	39.4259	50.4008	42.0367	51.0421	46.2082	58.6777	35.2595	52.8656	56.3498	77.2415	65.463	56.0848	0.0106195	0.348078	0.285496	0.622955	0.988309	0.64635	0.563476	0.091614
stu-miR167a-d-5p	TGAAGCTGCCAGCATGATCTA	mature	miR167	C	aly-miR167a-5p	2442	3046	2583	4733	3827	5561	1925	4224	2749	4907	7575	3547	852.019	947.659	996.155	1178.45	1236.64	1412.58	1616.06	1498.69	1370.85	2178.3	2032.3	1808.48	0.221866	0.319115	0.832542	0.92979	0.608526	0.581246	0.0213117	0.00431398
stu-miR167b-3p	GATCATGTGGCAGCATCACC	mature	miR167	C	stu-miR167b-3p	142	141	117	250	196	240	56	125	94	144	148	80	49.5441	43.8673	45.122	62.2464	63.3344	60.9639	47.0127	44.3503	46.8751	63.924	39.7071	40.7889	0.199778	-0.0862338	0.156926	-0.129086	0.698209	0.949992	0.758155	0.764454
stu-mir167b-d-5p.1	TGAAGCTGCCAGCATGATCT	isomiR	mir167	C	bna-miR167d	2459	3069	2605	4817	3873	5638	1945	4278	2769	4955	7629	3573	857.95	954.815	1004.64	1199.36	1251.5	1432.14	1632.85	1517.85	1380.82	2199.61	2046.79	1821.74	0.231659	0.31614	0.836081	0.920562	0.589997	0.581277	0.0213117	0.00469718
stu-miR167c-3p	GGTCATGCTCGGACAGCCTCACT	mature	miR167	C	stu-miR167c-3p	9	8	14	89	41	64	3	15	15	44	33	27	3.14012	2.48893	5.39921	22.1597	13.2485	16.257	2.51854	5.32204	7.48007	19.5323	8.85361	13.7663	2.01057	1.2045	0.730202	-0.0758651	0.00266113	0.196089	0.369652	0.904501
stu-miR167d-3p	GATCATGTGGTTGCTTCACC	mature	miR167	C	stu-miR167d-3p	113	165	95	264	221	277	34	131	69	97	180	77	39.4259	51.3341	36.6375	65.7322	71.4127	70.3625	28.5434	46.4792	34.4083	43.0599	48.2924	39.2594	0.480167	0.155646	-0.0578144	-0.382335	0.350883	0.890741	0.918481	0.314618
stu-miR167e-3p	TAAAGCTGCCAGCATGATCTGG	mature	miR167	C	sly-miR167b-5p	243	289	257	648	630	685	124	200	237	216	174	224	84.7832	89.9125	99.1141	161.343	203.575	174.001	104.1	70.9605	118.185	95.886	46.6826	114.209	0.74139	-0.379624	0.217569	-0.903445	0.0947345	0.59989	0.659756	0.0174192
stu-miR169a,b-3p	GCAGTCTCCTTGGCTACT	mature	miR169	C	stu-miR169a-3p	0	0	1	3	5	3	0	0	1	0	7	0	0	0	0.385658	0.746957	1.61567	0.762049	0	0	0.498671	0	1.87804	0	-	-	-	-	-	-	-	-
stu-miR169a-d-5p.1	TAGCCAAGGATGACTTGCCTG	isomiR	miR169	C	aly-miR169h-5p	9	14	208	457	918	911	2	24	56	22	104	30	3.14012	4.35562	80.2169	113.786	296.638	231.409	1.67903	8.51526	27.9256	9.76617	27.9023	15.2959	4.03244	0.75476	-0.0107213	-3.2884	0.000580021	0.785803	0.997463	0.00231538
stu-miR169a-h-5p	TAGCCAAGGATGACTTGCCT	mature	miR169	C	atr-miR169a	52	85	353	963	1497	1624	27	103	146	91	265	101	18.1429	26.4449	136.137	239.773	483.732	412.522	22.6668	36.5447	72.806	40.3964	71.0971	51.496	2.94609	0.300062	0.167038	-2.47899	0.000156602	0.88133	0.875282	0.000953119
stu-miR169c-3p	GCAGTCTCCTTGGCTACC	mature	miR169	C	stu-miR169c-3p	2	0	30	108	121	129	1	9	13	1	50	7	0.697804	0	11.5697	26.8905	39.0993	32.7681	0.839513	3.19322	6.48272	0.443917	13.4146	3.56903	4.74229	0.0157284	1.89147	-2.83508	0.00243397	0.996585	0.310368	0.00956162
stu-miR169d-3p	GCAGGTCATCTTTAGCTAACT	mature	miR169	C	stu-miR169d-3p	14	16	65	225	260	268	2	26	34	6	275	23	4.88463	4.97785	25.0678	56.0218	84.015	68.0763	1.67903	9.22487	16.9548	2.6635	73.78	11.7268	2.77333	0.792749	0.0638626	-1.91672	0.0160425	0.778699	0.970949	0.0519713
stu-miR169e,g,h-5p.1	TAGCCAAGGATGACTTGCCTA	isomiR	miR169	C	aqc-miR169a	1	3	10	33	46	44	0	3	2	2	8	7	0.348902	0.933348	3.85658	8.21653	14.8642	11.1767	0	1.06441	0.997342	0.887833	2.14633	3.56903	2.87363	1.11291	-0.338269	-2.09898	0.00182692	0.589861	0.842745	0.0058622
stu-miR169e-3p	GCAAGTTATCCTGGCTATC	mature	miR169	C	stu-miR169e-3p	0	0	25	60	134	108	0	10	15	3	135	14	0	0	9.64145	14.9391	43.3	27.4337	0	3.54803	7.48007	1.33175	36.2193	7.13806	5.20264	1.41003	2.42227	-1.37034	0.015852	0.64635	0.346688	0.195683
stu-miR169f-3p	GCAAGCATCCTTGGCGACT	mature	miR169	C	stu-miR169f-3p	8	26	120	406	308	340	4	173	42	86	426	82	2.79122	8.08901	46.279	101.088	99.5254	86.3655	3.35805	61.3809	20.9442	38.1768	114.292	41.8087	2.97688	1.48547	1.06154	-0.429868	0.00785652	0.398493	0.423876	0.670326
stu-miR169f-5p.1	TAGCCAAGGATGACTTGCCTT	isomiR	miR169	C	cca-miR169a	1	0	12	35	40	43	0	3	6	2	8	3	0.348902	0	4.6279	8.7145	12.9254	10.9227	0	1.06441	2.99203	0.887833	2.14633	1.52959	3.75524	0.280203	1.10792	-2.36712	0.00205585	0.949992	0.502844	0.00934044
stu-miR169f-5p.2	TAGCCAAGGATGACTTGCCTTT	isomiR	miR169	C	sly-miR169e-5p	0	0	10	20	32	34	0	1	5	1	6	3	0	0	3.85658	4.97972	10.3403	8.63655	0	0.354803	2.49336	0.443917	1.60975	1.52959	3.85267	0.478724	1.10591	-2.26804	0.0034229	0.89815	0.555094	0.0196765
stu-miR169i-5p	CAGCCAAGGATGACTTGCCGA	mature	miR169	C	aly-miR169a-5p	20	22	30	50	76	89	6	30	22	24	11	20	6.97804	6.84455	11.5697	12.4493	24.5582	22.6074	5.03708	10.6441	10.9708	10.654	2.9512	10.1972	0.973444	-0.569593	0.299002	-1.24403	0.168418	0.64982	0.724519	0.0341071
stu-miR169i-5p.1	CAGCCAAGGATGACTTGCC	isomiR	miR169	C	gma-miR169v	26	29	36	72	101	112	11	30	27	31	14	21	9.07146	9.02236	13.8837	17.927	32.6366	28.4498	9.23464	10.6441	13.4641	13.7614	3.75608	10.7071	1.05072	-0.617728	0.272481	-1.39596	0.077093	0.580286	0.714191	0.009641
stu-miR171a,c-5p	TATTGGCCTGGTTCACTCAGA	mature	miR171	C	aly-miR170-5p	16	25	13	496	233	267	18	28	50	174	175	80	5.58243	7.7779	5.01355	123.497	75.2904	67.8223	15.1112	9.93448	24.9336	77.2415	46.9509	40.7889	3.55067	1.64252	1.49052	-0.417629	4.19722e-06	0.0138387	0.031073	0.358834
stu-miR171a,e-3p	TGATTGAGCCGTGCCAATATC	mature	miR171	C	aqc-miR171a	629	976	484	1602	1374	1553	435	943	615	879	1006	784	219.459	303.649	186.658	398.875	443.987	394.487	365.188	334.579	306.683	390.203	269.901	399.732	0.597199	-0.0509643	0.679485	0.0313217	0.16161	0.971592	0.0764473	0.941077
stu-miR171a,e-3p.1	TGATTGAGCCGTGCCAATAT	isomiR	miR171	C	htu-miR171a	629	978	484	1609	1376	1559	437	944	617	881	1008	786	219.459	304.271	186.658	400.618	444.633	396.011	366.867	334.934	307.68	391.091	270.437	400.751	0.600866	-0.0519408	0.68274	0.0299338	0.160029	0.971431	0.0764473	0.94304
stu-miR171b-3p	TTGAGCCGCGTCAATATCTCT	mature	miR171	C	sly-miR171e	146	125	123	153	70	122	24	91	34	42	181	55	50.9397	38.8895	47.4359	38.0948	22.6194	30.99	20.1483	32.287	16.9548	18.6445	48.5607	28.0424	-0.825748	0.295501	-0.840412	0.280836	0.207037	0.824438	0.159133	0.620831
stu-miR171b-5p	AGATATTGATGTGGCTCAATC	mature	miR171	C	stu-miR171b-5p	7	8	14	26	11	11	1	1	2	5	3	1	2.44232	2.48893	5.39921	6.47363	3.55448	2.79418	0.839513	0.354803	0.997342	2.21958	0.804873	0.509862	0.0768038	0.277964	-1.72143	-1.52027	0.953951	0.939589	0.120158	0.0722374
stu-miR171c-3p	TGATTGAGCCGTGTCAATATC	mature	miR171	C	aly-miR170-3p	65	59	45	143	84	95	41	60	51	77	82	66	22.6786	18.3558	17.3546	35.605	27.1433	24.1315	34.42	21.2882	25.4322	34.1816	21.9999	33.6509	0.327016	0.0452159	0.591075	0.309275	0.576303	0.978215	0.22506	0.467138
stu-miR171d-3p	TTGAGCCGTGCCAATATCACG	mature	miR171	C	aly-miR171b-3p	13	17	6	102	49	53	9	10	10	34	31	31	4.53573	5.28897	2.31395	25.3965	15.8336	13.4629	7.55562	3.54803	4.98671	15.0932	8.31702	15.8057	1.89145	1.18185	0.489557	-0.220046	0.0034229	0.196089	0.565431	0.697396
stu-miR171d-3p.1	TTGAGCCGTGCCAATATCAC	isomiR	miR171	C	zma-miR171b-3p	13	18	10	104	51	56	9	11	10	35	36	31	4.53573	5.60009	3.85658	25.8945	16.4799	14.2249	7.55562	3.90283	4.98671	15.5371	9.65848	15.8057	1.6983	1.22289	0.293268	-0.182135	0.0034229	0.1321	0.724012	0.73291
stu-miR171d-5p	AGATATTGGTGCGGTTCAATT	mature	miR171	C	stu-miR171d-5p	0	0	3	20	9	12	1	0	1	13	14	10	0	0	1.15697	4.97972	2.90821	3.04819	0.839513	0	0.498671	5.77092	3.75608	5.09862	3.23807	3.08624	0.84969	0.697857	0.00696375	0.0263129	0.631219	0.275521
stu-miR172a,b-e-3p	AGAATCTTGATGATGCTGCAT	mature	miR172	C	aly-miR172a-3p	20	22	21	46	41	46	8	12	9	10	16	14	6.97804	6.84455	8.09882	11.4533	13.2485	11.6847	6.7161	4.25763	4.48804	4.43917	4.29266	7.13806	0.486255	-0.0686435	-0.3782	-0.933099	0.423407	0.973878	0.554139	0.0436201
stu-miR172a-5p	GTAGCATAATCAAGATTCACA	mature	miR172	C	stu-miR172a-5p	2	1	6	3	3	7	2	3	1	4	2	2	0.697804	0.311116	2.31395	0.746957	0.969404	1.77811	1.67903	1.06441	0.498671	1.77567	0.536582	1.01972	0.148106	-0.184977	0.46106	0.127977	0.934942	0.965855	0.744929	0.911013
stu-miR172a-e-3p.2	AGAATCTTGATGATGCTGCA	isomiR	miR172	C	csi-miR172a-3p	24	28	23	64	49	54	9	19	11	15	31	18	8.37365	8.71125	8.87013	15.9351	15.8336	13.7169	7.55562	6.74125	5.48538	6.65875	8.31702	9.17751	0.559191	0.18154	-0.233349	-0.611001	0.332677	0.89815	0.724012	0.151722
stu-miR172b-5p	GCAGCACCATCAAGATTCACA	mature	miR172	C	aly-miR172b-5p	0	0	0	0	0	0	0	0	0	1	1	1	0	0	0	0	0	0	0	0	0	0.443917	0.268291	0.509862	-	-	-	-	-	-	-	-
stu-miR172b-5p.1	GCAGCACCATCAAGATTCAC	isomiR	miR172	C	gma-miR172g	0	0	0	0	1	1	0	2	0	1	3	1	0	0	0	0	0.323135	0.254016	0	0.709605	0	0.443917	0.804873	0.509862	-	-	-	-	-	-	-	-
stu-miR172c-3p	AGAATCTTGATGATGCTGC	mature	miR172	C	stu-miR172c-3p	27	29	24	68	55	56	10	20	13	20	31	22	9.42036	9.02236	9.25579	16.931	17.7724	14.2249	8.39513	7.09605	6.48272	8.87833	8.31702	11.217	0.568435	0.247235	-0.175997	-0.497197	0.315488	0.838267	0.788322	0.234135
stu-miR172d-3p	GGAATCTTGATGATGCTGCAG	mature	miR172	C	cme-miR172a	5	2	2	9	4	7	4	13	6	3	6	5	1.74451	0.622232	0.771316	2.24087	1.29254	1.77811	3.35805	4.61243	2.99203	1.33175	1.60975	2.54931	0.539802	-1.12595	1.99318	0.327427	0.631514	0.34428	0.0285179	0.69421
stu-miR172d-5p	GGAGCATCATCAAGATTCACA	mature	miR172	C	aly-miR172c-5p	0	1	0	3	2	3	0	1	0	1	1	1	0	0.311116	0	0.746957	0.646269	0.762049	0	0.354803	0	0.443917	0.268291	0.509862	-	-	-	-	-	-	-	-
stu-miR172e-3p.1	GAATCTTGATGATGCTGCAT	isomiR	miR172	C	aly-miR172e-3p	22	24	22	48	43	47	8	12	9	10	17	14	7.67585	7.46678	8.48448	11.9513	13.8948	11.9388	6.7161	4.25763	4.48804	4.43917	4.56095	7.13806	0.430793	-0.0353814	-0.486426	-0.9526	0.478723	0.988914	0.413129	0.0393441
stu-miR1886a-f-5p	ATGGTATCGTGAGATGAAATCAGC	mature	miR1886	C	stu-miR1886a	4	6	4	9	10	11	2	4	2	2	7	5	1.39561	1.8667	1.54263	2.24087	3.23135	2.79418	1.67903	1.41921	0.997342	0.887833	1.87804	2.54931	0.452269	0.141349	-0.0187093	-0.32963	0.617306	0.966185	0.994651	0.660691
stu-miR1886g-5p	GAGATGAGATCAATGTTTGGACAT	mature	miR1886	C	stu-miR1886g-5p	4	1	1	0	0	7	3	2	3	0	2	0	1.39561	0.311116	0.385658	0	0	1.77811	2.51854	0.709605	1.49601	0	0.536582	0	-1.29866	-2.29815	1.2133	0.213807	0.500772	0.253549	0.367316	0.905097
stu-miR1886h-3p	ATTTTACGTTGATTTCATCTCATG	mature	miR1886	C	stu-miR1886h	2	1	3	3	2	3	0	0	1	1	2	0	0.697804	0.311116	1.15697	0.746957	0.646269	0.762049	0	0	0.498671	0.443917	0.536582	0	-	-	-	-	-	-	-	-
stu-miR1886i-5p	ATGAGATGAAATTAGCGTTTGGAT	mature	miR1886	C	stu-miR1886i-5p	0	0	0	1	2	0	1	1	1	0	1	0	0	0	0	0.248986	0.646269	0	0.839513	0.354803	0.498671	0	0.268291	0	-	-	-	-	-	-	-	-
stu-miR1919-3p	ACGAGAGTCATCTGTGACAGG	mature	miR1919	F	sly-miR1919a	170	95	90	308	137	164	18	53	52	40	39	42	59.3134	29.556	34.7092	76.6876	44.2694	41.6587	15.1112	18.8045	25.9309	17.7567	10.4634	21.4142	0.178846	-0.458182	-0.811744	-1.44877	0.81178	0.68059	0.162687	0.00652213
stu-miR1919-5p	TGTCGCAGATGACTTTCGCCC	mature	miR1919	F	sly-miR1919c-5p	2573	4483	2721	5829	6737	6911	1304	4749	2793	3652	6299	3040	897.725	1394.73	1049.38	1451.34	2176.96	1755.51	1094.72	1684.96	1392.79	1621.18	1689.97	1549.98	0.459556	0.131869	0.477639	0.149953	0.328514	0.890741	0.217872	0.69773
stu-miR319-3p	TTGGACTGAAGGGTTCCCTTC	mature	miR319	C	stu-miR319-3p	0	0	1	0	1	0	0	0	0	0	1	0	0	0	0.385658	0	0.323135	0	0	0	0	0	0.268291	0	-	-	-	-	-	-	-	-
stu-miR319-5p	AGGAAACTGTTTAGTCCAACC	mature	miR319	C	stu-miR319-5p	1	0	0	0	0	0	0	0	0	0	0	0	0.348902	0	0	0	0	0	0	0	0	0	0	0	-	-	-	-	-	-	-	-
stu-miR319a-3p	TTGGACTGAAGGGAGCTCCCT	mature	miR319	C	aau-miR319	25	62	31	324	197	232	34	37	43	89	86	51	8.72255	19.2892	11.9554	80.6714	63.6575	58.9318	28.5434	13.1277	21.4429	39.5086	23.073	26.0029	2.1473	0.43543	0.765	-0.946865	9.87131e-05	0.64635	0.168772	0.0307532
stu-miR319a-3p.1	CTTGGACTGAAGGGAGCTCC	isomiR	miR319	C	ppt-miR319a	19	16	16	46	31	53	6	14	13	6	19	11	6.62914	4.97785	6.17053	11.4533	10.0172	13.4629	5.03708	4.96724	6.48272	2.6635	5.09753	5.60848	0.734635	-0.456411	0.0985935	-1.09245	0.236542	0.699238	0.90449	0.0324639
stu-miR319a-3p.2	TTGGACTGAAGGGAGCTCCC	isomiR	miR319	C	atr-miR319a	30	76	37	368	232	266	43	50	54	102	103	61	10.4671	23.6448	14.2693	91.6268	74.9672	67.5683	36.0991	17.7401	26.9282	45.2795	27.634	31.1016	2.08724	0.30195	0.870901	-0.914388	9.87131e-05	0.771803	0.10944	0.0324639
stu-miR319a-3p.3	CTTGGACTGAAGGGAGCTCCC	isomiR	miR319	C	ppt-miR319c	2	2	2	14	13	12	5	2	2	3	7	4	0.697804	0.622232	0.771316	3.4858	4.20075	3.04819	4.19756	0.709605	0.997342	1.33175	1.87804	2.03945	1.85314	0.256549	0.969448	-0.627142	0.0521863	0.916668	0.379456	0.361578
stu-miR319a-3p.4	TTGGACTGAAGGGAGCTCC	isomiR	miR319	C	pta-miR319	315	368	294	757	774	808	91	281	233	163	206	146	109.904	114.491	113.383	188.482	250.106	205.245	76.3957	99.6996	116.19	72.3584	55.268	74.4398	0.68852	-0.65351	-0.0579329	-1.39996	0.0752036	0.218274	0.904702	0.000539283
stu-miR319a-5p	AGAGCTTTCTTCGGTCCACAC	mature	miR319	C	stu-miR319a-5p	0	0	1	5	2	2	0	1	2	7	28	5	0	0	0.385658	1.24493	0.646269	0.508032	0	0.354803	0.997342	3.10742	7.51215	2.54931	1.58309	2.64232	1.5502	2.60943	0.340933	0.0594141	0.310368	0.00502584
stu-miR319b-3p	TTGGACTGAAGGGAGCTCCT	mature	miR319	C	cme-miR319c	284	285	250	373	524	528	47	227	174	58	98	81	99.0882	88.668	96.4145	92.8717	169.323	134.121	39.4571	80.5402	86.7688	25.7472	26.2925	41.2988	0.207535	-1.24599	-0.344731	-1.79826	0.716238	0.0335308	0.494045	0.000521275
stu-miR3627-3p	AAGTGCCTCTGTCTTTCGACA	mature	miR3627	C	stu-miR3627-3p	1	1	0	0	0	0	0	0	0	1	0	0	0.348902	0.311116	0	0	0	0	0	0	0	0.443917	0	0	-	-	-	-	-	-	-	-
stu-miR3627-5p	TCGCAGGAGAGATGGCACTTAG	mature	miR3627	C	stu-miR3627-5p	4	5	4	4	2	0	2	3	2	5	18	5	1.39561	1.55558	1.54263	0.995943	0.646269	0	1.67903	1.06441	0.997342	2.21958	4.82924	2.54931	-2.07285	1.14651	-0.0695757	3.14979	0.116133	0.486514	0.961188	0.0038951
stu-miR394-5p	TTGGCATTCTGTCCACCTCC	mature	miR394	C	ahy-miR394	336	460	306	1060	796	944	267	747	422	572	595	474	117.231	143.113	118.011	263.925	257.215	239.791	224.15	265.038	210.439	253.92	159.633	241.674	0.779789	-0.229771	1.03905	0.029489	0.0540363	0.760771	0.0155661	0.9444
stu-miR390-3p	CGCTATCCATCTTGAGTTTTA	mature	miR390	C	stu-miR390-3p	9	13	9	26	49	41	2	2	8	11	10	9	3.14012	4.04451	3.47092	6.47363	15.8336	10.4147	1.67903	0.709605	3.98937	4.88308	2.68291	4.58876	1.23784	0.940448	-0.791629	-1.08902	0.0681448	0.533327	0.396638	0.05647
stu-miR390-5p	AAGCTCAGGAGGGATAGCACC	mature	miR390	C	gma-miR390b-5p	172	635	341	1302	886	1317	180	1653	563	1131	1022	827	60.0112	197.559	131.509	324.179	286.297	334.539	151.112	586.489	280.752	502.07	274.193	421.656	1.19912	0.279447	1.49369	0.574019	0.0792115	0.851257	0.0249793	0.304646
stu-miR390a-3p	CGCTATCCATCCTGAGTTTTA	mature	miR390	C	ptc-miR390d-3p	0	2	0	2	4	1	0	0	0	5	2	0	0	0.622232	0	0.497972	1.29254	0.254016	0	0	0	2.21958	0.536582	0	-	-	-	-	-	-	-	-
stu-miR390a-5p	AAGCTCAGGAGGGATAGCGCC	mature	miR390	C	aly-miR390a-5p	5	14	11	93	56	50	14	64	25	95	115	60	1.74451	4.35562	4.24224	23.1557	18.0955	12.7008	11.7532	22.7074	12.4668	42.1721	30.8535	30.5917	2.13046	1.0245	2.35166	1.2457	0.0025521	0.178917	0.00461695	0.0125748
stu-miR390a-5p.1	AGCTCAGGAGGGATAGCGCC	isomiR	miR390	C	gma-miR390e	6	14	11	93	56	50	14	64	25	96	115	63	2.09341	4.35562	4.24224	23.1557	18.0955	12.7008	11.7532	22.7074	12.4668	42.616	30.8535	32.1213	2.05396	1.0517	2.27516	1.2729	0.00258869	0.158811	0.00461695	0.00934044
stu-miR393-3p	ATCATGCGATCTCTTCGGAAT	mature	miR393	C	stu-miR393-3p	13	13	17	57	56	62	5	20	9	15	46	11	4.53573	4.04451	6.55619	14.1922	18.0955	15.749	4.19756	7.09605	4.48804	6.65875	12.3414	5.60848	1.43403	0.450698	0.299305	-0.684024	0.0148451	0.723804	0.719755	0.165526
stu-miR393-5p	TCCAAAGGGATCGCATTGATCC	mature	miR393	C	aly-miR393a-5p	27	34	8	43	47	46	4	10	17	15	7	12	9.42036	10.5779	3.08526	10.7064	15.1873	11.6847	3.35805	3.54803	8.47741	6.65875	1.87804	6.11834	0.591848	-0.405892	-0.309576	-1.30732	0.497497	0.830113	0.74823	0.0479255
stu-miR393-5p.1	TCCAAAGGGATCGCATTGATC	isomiR	miR393	C	bdi-miR393a	92	131	71	237	200	220	32	78	81	65	29	54	32.099	40.7562	27.3817	59.0096	64.6269	55.8836	26.8644	27.6746	40.3924	28.8546	7.78044	27.5325	0.616266	-0.920699	0.0801229	-1.45684	0.332677	0.267523	0.906481	0.0051208
stu-miR394-3p	AGGTGGGCATACTGTCAACA	mature	miR394	C	sly-miR394-3p	1	2	1	69	42	37	2	4	10	36	49	23	0.348902	0.622232	0.385658	17.18	13.5717	9.3986	1.67903	1.41921	4.98671	15.981	13.1463	11.7268	4.16211	2.27072	2.241	0.34962	0.000112458	0.0101163	0.0542397	0.476131
stu-miR395a-j-3p	CTGAAGTGTTTGGGGGAACTC	mature	miR395	C	aly-miR395d-3p	34	17	89	128	146	148	14	20	34	55	183	31	11.8627	5.28897	34.3236	31.8702	47.1776	37.5944	11.7532	7.09605	16.9548	24.4154	49.0973	15.8057	1.35283	1.16745	-0.0167726	-0.202157	0.0937736	0.33542	0.994651	0.792069
stu-miR396,a,b-5p.1	TTCCACAGCTTTCTTGAACT	isomiR	miR396	C	vvi-miR396b	5911	10042	6012	19908	8797	13678	5203	13821	7780	11549	29135	11388	2062.36	3124.23	2318.58	4956.81	2842.61	3474.43	4367.99	4903.73	3879.66	5126.79	7816.66	5806.31	0.339264	0.391368	0.976186	1.02829	0.523916	0.589861	0.0267369	0.00909027
stu-miR396-3p	GTCCAAGAAAGCTGTGGGAAA	mature	miR396	C	stu-miR396-3p	91	118	80	261	119	140	47	172	78	193	166	154	31.7501	36.7117	30.8526	64.9853	38.453	35.5623	39.4571	61.0261	38.8963	85.6759	44.5363	78.5187	0.197998	0.415368	0.628374	0.845745	0.78496	0.64635	0.245339	0.0582689
stu-miR396-5p	TTCCACAGCTTTCTTGAACTT	mature	miR396	C	aly-miR396b-5p	5390	9410	5592	18110	7861	12479	4890	13008	7258	10909	27826	10622	1880.58	2927.6	2156.6	4509.13	2540.16	3169.87	4105.22	4615.27	3619.35	4842.69	7465.47	5415.75	0.305947	0.400943	0.99417	1.08917	0.575811	0.581246	0.0265854	0.00690819
stu-miR396b-3p	GTTCAATAAAGCTGTGGGAAG	mature	miR396	C	aly-miR396a-3p	110	197	138	784	519	650	50	316	205	471	891	413	38.3792	61.2898	53.2208	195.205	167.707	165.111	41.9756	112.118	102.228	209.085	239.047	210.573	1.57202	1.32722	0.843166	0.59837	0.00193512	0.0183817	0.108396	0.145292
stu-miR396b-3p.1	GTTCAATAAAGCTGTGGGAA	isomiR	miR396	C	osa-miR396a-3p	110	197	138	786	522	653	51	318	205	471	893	415	38.3792	61.2898	53.2208	195.703	168.676	165.873	42.8152	112.827	102.228	209.085	239.584	211.593	1.57822	1.31885	0.85492	0.595549	0.00182692	0.0183817	0.101353	0.145292
stu-miR396b-3p.2	TTCAATAAAGCTGTGGGAAG	isomiR	miR396	C	gma-miR396a-3p	203	271	242	903	653	818	92	417	284	562	1008	510	70.8271	84.3124	93.3292	224.834	211.007	207.785	77.2352	147.953	141.623	249.481	270.437	260.029	1.1491	1.00803	0.69521	0.554135	0.00552124	0.0403869	0.10944	0.121227
stu-miR396a,b-5p	TTCCACAGCTTTCTTGAACTG	mature	miR396	C	aau-miR396	433	488	337	1242	767	929	219	462	367	417	614	529	151.075	151.825	129.967	309.24	247.844	235.981	183.853	163.919	183.012	185.113	164.731	269.717	0.634973	0.0830985	0.447278	-0.104597	0.130218	0.939589	0.245339	0.794932
stu-miR396a,b-5p.1	TCCACAGCTTTCTTGAACTG	isomiR	miR396	C	gma-miR396h	437	499	344	1254	778	945	221	468	375	421	628	536	152.47	155.247	132.666	312.228	251.399	240.045	185.532	166.048	187.002	186.889	168.487	273.286	0.629607	0.0838533	0.443369	-0.102384	0.130218	0.939282	0.246028	0.796998
stu-miR397-3p	CATCAACGCTACACTCAATCA	mature	miR397	C	stu-miR397-3p	1	0	0	51	27	43	0	1	4	14	25	11	0.348902	0	0	12.6983	8.72463	10.9227	0	0.354803	1.99468	6.21483	6.70728	5.60848	5.20374	2.86727	1.86426	-0.472208	1.71405e-05	0.0156855	0.172671	0.362675
stu-miR397-5p	ATTGAGTGCAGCGTTGATGAC	mature	miR397	C	stu-miR397-5p	83	127	151	449	509	616	61	76	86	212	641	143	28.9589	39.5117	58.2344	111.795	164.475	156.474	51.2103	26.965	42.8857	94.1103	171.975	72.9102	1.57676	1.36652	0.0810029	-0.129239	0.00241641	0.0278257	0.906481	0.807129
stu-miR397a-5p	TCATTGAGTGCAGCGTTGATG	mature	miR397	C	aly-miR397a-5p	162	234	281	834	1122	1266	76	77	129	334	495	226	56.5222	72.8011	108.37	207.654	362.557	321.584	63.803	27.3198	64.3286	148.268	132.804	115.229	1.6895	1.35918	-0.527583	-0.857906	0.000335611	0.0133265	0.287882	0.0312935
stu-miR397a-5p.1	ATTGAGTGCAGCGTTGATGA	isomiR	miR397	C	sly-miR397	86	134	157	492	556	666	63	80	90	246	706	169	30.0056	41.6895	60.5483	122.501	179.663	169.175	52.8893	28.3842	44.8804	109.204	189.414	86.1666	1.63902	1.49771	0.0819864	-0.0593258	0.00137139	0.0129777	0.904702	0.908533
stu-miR398a-3p	TATGTTCTCAGGTCGCCCCTG	mature	miR398	C	stu-miR398a-3p	951	1232	1739	3706	3784	4658	431	1022	897	1567	4373	1021	331.806	383.295	670.659	922.741	1222.74	1183.21	361.83	362.608	447.308	695.617	1173.24	520.569	1.09253	0.850977	-0.0260069	-0.267564	0.0198434	0.173652	0.964849	0.538794
stu-miR398a-5p	GGGTTGATTTGAGAACATATG	mature	miR398	C	stu-miR398a-5p	84	52	324	7601	5203	6053	33	41	598	3154	4668	2421	29.3078	16.178	124.953	1892.54	1681.27	1537.56	27.7039	14.5469	298.205	1400.11	1252.38	1234.38	5.22883	4.57287	0.540731	-0.115223	6.37442e-06	0.000104733	0.668546	0.905097
stu-miR398b-3p	TTGTGTTCTCAGGTCACCCCT	mature	miR398	C	stu-miR398b-3p	26	30	32	56	92	46	16	106	33	70	162	22	9.07146	9.33348	12.3411	13.9432	29.7284	11.6847	13.4322	37.6091	16.4561	31.0742	43.4632	11.217	0.486734	0.155133	1.20832	0.876718	0.617306	0.949992	0.134007	0.178686
stu-miR398c-3p	TGTGTTCTCAGGTCGCCCCTG	mature	miR398	C	aqc-miR398b	126	234	572	2976	1462	1948	85	168	280	1036	2025	629	43.9617	72.8011	220.596	740.982	472.423	494.824	71.3586	59.6069	139.628	459.898	543.289	320.703	2.41787	2.24219	0.0839449	-0.0917347	0.000294319	0.00240769	0.920439	0.893684
stu-miR399a-f-3p	TGCCAAAGGAGAGCTGCCCTG	mature	miR399	C	mtr-miR399b	2	4	5	19	6	3	0	3	4	12	41	5	0.697804	1.24446	1.92829	4.73073	1.93881	0.762049	0	1.06441	1.99468	5.327	10.9999	2.54931	0.334669	2.25571	-0.0891919	1.83185	0.856024	0.19766	0.964157	0.0347626
stu-miR399a-h,k-o-5p	GGGCTACTCTCTATTGGCATG	mature	miR399	C	stu-miR399a-5p	0	4	1	20	14	20	0	3	8	20	19	14	0	1.24446	0.385658	4.97972	4.52388	5.08032	0	1.06441	3.98937	8.87833	5.09753	7.13806	2.98067	2.14327	1.58895	0.751556	0.00867793	0.0946058	0.25229	0.201763
stu-miR399g-3p	CGCCAAAGGGGAGCTGCCCTA	mature	miR399	C	stu-miR399g-3p	1	1	0	3	1	1	1	0	1	1	0	0	0.348902	0.311116	0	0.746957	0.323135	0.254016	0.839513	0	0.498671	0.443917	0	0	-	-	-	-	-	-	-	-
stu-miR399i-3p	TGCCAAAGGAGAGTTGCCCTA	mature	miR399	C	aqc-miR399	0	0	1	2	2	0	0	0	0	0	3	0	0	0	0.385658	0.497972	0.646269	0	0	0	0	0	0.804873	0	-	-	-	-	-	-	-	-
stu-miR399i-5p	GGGCTACACTCTATTGGCATG	mature	miR399	C	stu-miR399i-5p	5	2	2	16	11	7	0	1	3	9	12	4	1.74451	0.622232	0.771316	3.98377	3.55448	1.77811	0	0.354803	1.49601	3.99525	3.21949	2.03945	1.22086	2.01236	-0.413108	0.378387	0.282153	0.178917	0.792698	0.608365
stu-miR399j-5p	GGGCTACTCTCTATTGGCATA	mature	miR399	C	stu-miR399j-5p	0	0	0	1	0	0	0	0	0	0	3	1	0	0	0	0.248986	0	0	0	0	0	0	0.804873	0.509862	-	-	-	-	-	-	-	-
stu-miR399j-o-3p	CGCCAAAGGAGAGCTGCCCTG	mature	miR399	C	nta-miR399a	1	0	1	8	0	3	1	2	0	11	23	4	0.348902	0	0.385658	1.99189	0	0.762049	0.839513	0.709605	0	4.88308	6.17069	2.03945	0.719267	2.66025	0.996098	2.93709	0.742557	0.129883	0.620419	0.0092607
stu-miR403-3p	CTAGATTCACGCACAAACTC	mature	miR403	C	NO	2173	2254	1939	3548	2786	3557	661	1722	1255	1573	4071	1544	758.164	701.255	747.791	883.401	900.253	903.536	554.918	610.97	625.832	698.281	1092.21	787.227	0.0544182	0.397106	-0.148731	0.193957	0.93063	0.526571	0.739972	0.585229
stu-miR403-5p.1	CGTTTGTGCGTGAATCTAACA	isomiR	miR403	C	sly-miR403-5p	275	303	252	614	348	511	45	114	137	206	82	162	95.9481	94.2681	97.1858	152.877	112.451	129.802	37.7781	40.4475	68.3179	91.4468	21.9999	82.5976	0.218062	0.0566707	-0.851033	-1.01242	0.770698	0.978215	0.143731	0.0434852
stu-miR408a-3p	TGCACAGCCTCTTCCCTGGTT	mature	miR408	C	stu-miR408a-3p	29	74	24	48	113	197	17	16	25	51	73	23	10.1182	23.0226	9.25579	11.9513	36.5142	50.0412	14.2717	5.67684	12.4668	22.6398	19.5852	11.7268	0.855869	0.729147	-0.268687	-0.395409	0.301516	0.580486	0.777765	0.530646
stu-miR408a-5p	ACAGGGACGAGGCAGCGCATG	mature	miR408	C	stu-miR408a-5p	0	1	0	53	20	16	0	0	3	16	39	5	0	0.311116	0	13.1962	6.46269	4.06426	0	0	1.49601	7.10267	10.4634	2.54931	4.59751	3.55423	1.15731	0.114027	0.00205585	0.0403869	0.597996	0.900294
stu-miR408b-3p	TGCACTGCCTCTTCCCTGGCT	mature	miR408	C	cca-miR408	137	241	226	298	290	571	84	223	146	287	1065	215	47.7996	74.9789	87.1587	74.1978	93.709	145.043	70.5191	79.121	72.806	127.404	285.73	109.62	0.333423	0.99704	0.285786	0.949403	0.617306	0.168069	0.659756	0.042967
stu-miR408b-5p	ACGGGGACGAGACAGAGCATG	mature	miR408	C	stu-miR408b-5p	7	6	5	867	342	389	1	1	42	164	139	95	2.44232	1.8667	1.92829	215.871	110.512	98.8123	0.839513	0.354803	20.9442	72.8023	37.2925	48.4369	5.67459	4.22762	0.328468	-1.11851	6.37442e-06	0.00216357	0.867248	0.0677739
stu-miR4376-3p	GCATCATACTCCTGCATATT	mature	miR4376	C	stu-miR4376-3p	38	44	49	84	79	79	0	4	4	9	6	3	13.2583	13.6891	18.8972	20.9148	25.5276	20.0673	0	1.41921	1.99468	3.99525	1.60975	1.52959	0.310442	0.744762	-3.41889	-2.98457	0.615588	0.703391	0.0028289	0.00023901
stu-miR4376-5p	TACGCAGGAGAGATGATGCTG	mature	miR4376	C	stu-miR4376-5p	970	911	1225	1057	765	1101	14	53	157	60	493	53	338.435	283.427	472.431	263.178	247.198	279.672	11.7532	18.8045	78.2914	26.635	132.268	27.0227	-0.668026	0.6972	-3.54906	-2.18383	0.468086	0.64635	0.000503279	0.00377928
stu-miR4376-5p.1	ACGCAGGAGAGATGATGCTGGA	isomiR	miR4376	C	sly-miR4376	650	671	824	396	302	583	14	36	119	94	370	65	226.786	208.759	317.782	98.5984	97.5866	148.091	11.7532	12.7729	59.3419	41.7282	99.2677	33.141	-1.35964	1.1796	-3.34825	-0.809007	0.0288922	0.26091	0.000199099	0.159044
stu-miR477a-3p	GAAGCTCTAGCAGGGAGAGCCA	mature	miR477	C	stu-miR477a-3p	0	0	0	3	0	0	0	0	0	0	1	0	0	0	0	0.746957	0	0	0	0	0	0	0.268291	0	-	-	-	-	-	-	-	-
stu-miR477a-5p	CCTCTCCCTCAAGGGCTTCTC	mature	miR477	C	stu-miR477a-5p	6	9	27	104	55	51	7	55	26	33	232	29	2.09341	2.80004	10.4128	25.8945	17.7724	12.9548	5.87659	19.5141	12.9654	14.6493	62.2435	14.786	1.93173	0.8825	1.78257	0.733338	0.0654136	0.562975	0.0937823	0.309386
stu-miR477a-5p.1	CTCTCCCTCAAGGGCTTCTC	isomiR	miR477	C	mes-miR477d	6	9	27	107	60	60	7	62	27	38	243	32	2.09341	2.80004	10.4128	26.6415	19.3881	15.241	5.87659	21.9978	13.4641	16.8688	65.1947	16.3156	2.06565	0.934113	1.86312	0.731587	0.0418425	0.516702	0.0764473	0.300061
stu-miR477b-3p	GAGGTCTTTCGAGTGAGAGTGA	mature	miR477	C	stu-miR477b-3p	2	1	2	6	8	5	1	7	6	2	17	2	0.697804	0.311116	0.771316	1.49391	2.58508	1.27008	0.839513	2.48362	2.99203	0.887833	4.56095	1.01972	1.09847	-0.293456	1.90247	0.510539	0.445069	0.91077	0.112448	0.570852
stu-miR477b-5p	ACTCTCCCTCAAAGGCTTCTG	mature	miR477	C	stu-miR477b-5p	13	23	40	134	83	58	10	55	19	30	331	21	4.53573	7.15567	15.4263	33.3641	26.8202	14.7329	8.39513	19.5141	9.47475	13.3175	88.8043	10.7071	1.31542	0.901387	0.765539	0.351511	0.271807	0.589861	0.516562	0.702889
stu-miR479-3p	TGAGCCGAACCAATATCACTC	mature	miR479	C	ata-miR171a-3p	1	2	2	2	2	2	1	2	0	5	2	1	0.348902	0.622232	0.771316	0.497972	0.646269	0.508032	0.839513	0.709605	0	2.21958	0.536582	0.509862	-	-	-	-	-	-	-	-
stu-miR482a-3p	TTTCCAATTCCACCCATTCCTA	mature	miR482	C	nta-miR482a	94	137	108	228	253	245	60	88	74	87	130	100	32.7968	42.6229	41.6511	56.7688	81.753	62.234	50.3708	31.2226	36.9017	38.6208	34.8778	50.9862	0.531527	-0.0165739	0.135657	-0.412444	0.260603	0.988914	0.794842	0.245401
stu-miR482a-5p	GGAATTGGTGGATTGGAAAGC	mature	miR482	C	stu-miR482a-5p	47	48	64	614	288	387	29	54	72	375	781	322	16.3984	14.9336	24.6821	152.877	93.0628	98.3043	24.3459	19.1593	35.9043	166.469	209.535	164.175	2.38224	2.68605	0.653735	0.957549	1.70079e-05	1.17207e-05	0.228539	0.015945
stu-miR482b-3p	TTACCGATTCCCCCCATTCCAA	mature	miR482	C	stu-miR482b-3p	1195	990	776	1643	1364	1656	310	723	560	669	1011	510	416.938	308.005	299.271	409.084	440.756	420.651	260.249	256.522	279.256	296.98	271.242	260.029	0.0963379	-0.0515332	-0.19395	-0.341821	0.862776	0.971431	0.647365	0.291618
stu-miR482b-5p	GGAGTGGGTGGCATGGTAAGA	mature	miR482	C	stu-miR482b-5p	1	0	2	22	7	4	0	1	1	3	18	2	0.348902	0	0.771316	5.47769	2.26194	1.01606	0	0.354803	0.498671	1.33175	4.82924	1.01972	2.32302	2.0097	0.560987	0.247661	0.148071	0.36515	0.802899	0.828146
stu-miR482c-3p	TTTCCTATTCCACCCATGCCAA	mature	miR482	C	sly-miR482d-3p	2937	2913	2191	4585	5284	6228	904	1383	1712	1518	1683	1208	1024.73	906.281	844.977	1141.6	1707.44	1582.01	758.92	490.692	853.725	673.866	451.534	615.913	0.427476	-0.360325	-0.284529	-1.07233	0.332037	0.569293	0.461167	0.00260818
stu-miR482c-5p.1	GGAGTGGGTGGGATGGAAAAA	isomiR	miR482	C	sly-miR482d-5p	4	5	2	15	5	16	1	20	4	23	110	14	1.39561	1.55558	0.771316	3.73479	1.61567	4.06426	0.839513	7.09605	1.99468	10.2101	29.512	7.13806	0.940006	2.02334	1.33976	2.42309	0.53259	0.131307	0.327591	0.00404564
stu-miR482d-3p	TCTTGCCTACACCGCCCATGCC	mature	miR482	C	sly-miR482b	2417	2744	1832	5883	3003	4217	2535	6461	2293	3691	5653	2157	843.297	853.702	706.525	1464.78	970.373	1071.19	2128.17	2292.38	1143.45	1638.5	1516.65	1099.77	0.296531	-0.445326	1.30123	0.559368	0.617306	0.581246	0.0145884	0.183514
stu-miR482d-5p	CGTGAGTGGTGGGGTAAGATA	mature	miR482	C	stu-miR482d-5p	53	83	58	557	242	344	29	69	120	624	1055	408	18.4918	25.8226	22.3682	138.685	78.1986	87.3816	24.3459	24.4814	59.8405	277.004	283.047	208.024	1.91475	2.8091	0.749921	1.64427	0.000522671	1.17207e-05	0.185513	0.000753207
stu-miR482e-3p	TCTTGCCAATACCGCCCATTCC	mature	miR482	C	sly-miR482c	2729	2881	1853	5861	4008	4529	1123	2279	1571	1795	2363	1168	952.154	896.325	714.624	1459.31	1295.12	1150.44	942.773	808.595	783.412	796.83	633.972	595.519	0.379816	-0.434437	0.139996	-0.674257	0.418353	0.486514	0.758155	0.0451697
stu-miR482e-5p	AGTGGGTGGTGTGGTAAGATT	mature	miR482	C	stu-miR482e-5p	54	106	116	645	261	475	61	325	209	1008	2375	769	18.8407	32.9783	44.7363	160.596	84.3381	120.658	51.2103	115.311	104.222	447.468	637.191	392.084	1.72306	2.35495	1.67602	2.30791	0.00335177	0.000245801	0.0132185	0.00023901
stu-miR482f-3p	TCTTTCCTACTCCTCCCATACC	mature	miR482	C	ghr-miR482a	10363	9961	7100	17605	10403	13386	4711	14221	6741	10805	21854	9282	3615.67	3099.03	2738.17	4383.39	3361.57	3400.26	3954.95	5045.65	3361.54	4796.52	5863.23	4732.54	0.00542853	0.223843	0.529763	0.748178	0.993489	0.785803	0.187129	0.0392369
stu-miR5303a-d-3p	TTTTGGAGAATCCGACACGCACCC	mature	miR5303	F	stu-miR5303a	0	1	2	2	1	1	1	0	3	0	1	2	0	0.311116	0.771316	0.497972	0.323135	0.254016	0.839513	0	1.49601	0	0.268291	1.01972	-	-	-	-	-	-	-	-
stu-miR5303f-3p	ATTTTTGGAGAATCTGACACGGGT	mature	miR5303	F	stu-miR5303f	0	0	0	0	0	1	1	1	0	0	0	0	0	0	0	0	0	0.254016	0.839513	0.354803	0	0	0	0	-	-	-	-	-	-	-	-
stu-miR5303g,i-3p	ATATTTTTGAAGAGTCTGAGCAAC	mature	miR5303	F	stu-miR5303g	2	3	4	1	5	4	1	3	2	0	3	1	0.697804	0.933348	1.54263	0.248986	1.61567	1.01606	0.839513	1.06441	0.997342	0	0.804873	0.509862	-0.606465	-1.25101	0.251801	-0.392744	0.642659	0.562975	0.867248	0.760996
stu-miR5303h-3p	AACATTTTTGAAGAGTCTGAGCAA	mature	miR5303	F	stu-miR5303h	1	5	5	1	0	3	2	2	0	1	2	3	0.348902	1.55558	1.92829	0.248986	0	0.762049	1.67903	0.709605	0	0.443917	0.536582	1.52959	-1.91838	0.183384	-0.615293	1.48647	0.232108	0.973581	0.689952	0.243205
stu-miR5303j-3p	AATATTTTTGAAGAGTCTGAGCAA	mature	miR5303	F	stu-miR5303j	1	1	0	2	0	0	0	0	2	1	0	0	0.348902	0.311116	0	0.497972	0	0	0	0	0.997342	0.443917	0	0	-	-	-	-	-	-	-	-
stu-miR5304-3p	AGATGAGTATGGTGCATTGGA	mature	miR5304	F	stu-miR5304-3p	1	1	1	1	3	0	0	3	2	0	0	1	0.348902	0.311116	0.385658	0.248986	0.969404	0	0	1.06441	0.997342	0	0	0.509862	-	-	-	-	-	-	-	-
stu-miR5304-5p	CAATGCAACATACTCATCACC	mature	miR5304	F	stu-miR5304-5p	8	9	7	22	16	14	2	4	6	4	21	2	2.79122	2.80004	2.69961	5.47769	5.17015	3.55623	1.67903	1.41921	2.99203	1.77567	5.63411	1.01972	0.466018	0.190885	-0.248708	-0.523841	0.615117	0.950604	0.837214	0.475122
stu-miR530-5p	TCTGCATTTGCACCTGCACCT	mature	miR530	C	ppe-miR530	22	26	25	110	52	82	19	40	29	64	35	35	7.67585	8.08901	9.64145	27.3884	16.803	20.8293	15.9507	14.1921	14.4615	28.4107	9.39019	17.8452	1.08943	0.037676	0.966357	-0.0853948	0.0711958	0.988448	0.11162	0.887516
stu-miR530-5p.2	TGCATTTGCACCTGCACCTT	isomiR	miR530	C	cme-miR530a	3	4	5	69	69	39	6	12	11	22	30	18	1.04671	1.24446	1.92829	17.18	22.2963	9.90663	5.03708	4.25763	5.48538	9.76617	8.04873	9.17751	3.12611	0.719566	1.9122	-0.494345	0.000112458	0.488389	0.0265854	0.293426
stu-miR6022-3p	TGGAAGGGAGAATATCCAGGA	mature	miR6022	F	sly-miR6022	13445	12049	13873	7451	6825	10044	4070	6331	10270	4918	4444	5011	4690.99	3748.64	5350.23	1855.19	2205.39	2551.34	3416.82	2246.26	5121.35	2183.18	1192.29	2554.92	-1.28595	-0.965284	-0.268022	0.0526407	0.00205585	0.0511452	0.555925	0.907956
stu-miR6023-5p	TTCCATGAAAGTGTTTTTGGAT	mature	miR6023	F	stu-miR6023	423	502	236	414	449	537	52	81	162	85	72	95	147.586	156.18	91.0153	103.08	145.087	136.407	43.6547	28.739	80.7847	37.7329	19.317	48.4369	-0.247265	-0.637102	-1.30074	-1.69058	0.677492	0.484346	0.0179486	0.00120968
stu-miR6024-3p	TTTTAGCAAGAGTTGTTTTCCC	mature	miR6024	F	stu-miR6024-3p	1455	1554	1200	1727	1556	2005	404	960	715	858	1797	941	507.653	483.474	462.79	429.998	502.797	509.302	339.163	340.611	356.55	380.881	482.119	479.78	-0.245423	0.259568	-0.334975	0.170016	0.566425	0.678198	0.346688	0.613162
stu-miR6024-5p	AGAAACAACACTTGCTAAAAGA	mature	miR6024	F	stu-miR6024-5p	5	6	6	12	10	14	1	1	3	7	2	1	1.74451	1.8667	2.31395	2.98783	3.23135	3.55623	0.839513	0.354803	1.49601	3.10742	0.536582	0.509862	0.44619	0.0449493	-0.900487	-1.30173	0.631514	0.988914	0.40918	0.0981338
stu-miR6025-5p	TACCAACAATTGAGATAACATC	mature	miR6025	F	nta-miR6025a	97	92	88	166	144	165	39	77	68	73	107	86	33.8435	28.6227	33.9379	41.3316	46.5314	41.9127	32.741	27.3198	33.9096	32.4059	28.7071	43.8481	0.199501	0.0277192	0.119619	-0.0521626	0.688183	0.988448	0.819826	0.905097
stu-miR6026-3p	TTCTTGGCTAGAGTTGTATTGC	mature	miR6026	F	sly-miR6026	26	38	16	41	46	61	17	54	31	36	76	49	9.07146	11.8224	6.17053	10.2084	14.8642	15.495	14.2717	19.1593	15.4588	15.981	20.3901	24.9832	0.352636	0.179519	1.04918	0.876059	0.588423	0.888217	0.0537547	0.0436442
stu-miR6027-3p	TGAATCCTTCGGCTATCCATAA	mature	miR6027	F	sly-miR6027-3p	49	48	60	77	113	141	15	35	34	51	51	39	17.0962	14.9336	23.1395	19.1719	36.5142	35.8163	12.5927	12.4181	16.9548	22.6398	13.6828	19.8846	0.464048	0.259859	-0.198708	-0.402898	0.429715	0.805467	0.745411	0.340942
stu-miR6149-3p	TGATTCAGGTTTGTATGCAAAC	mature	miR6149	F	stu-miR6149-3p	0	1	0	4	0	0	0	1	0	0	0	0	0	0.311116	0	0.995943	0	0	0	0.354803	0	0	0	0	-	-	-	-	-	-	-	-
stu-miR6149-5p	TTGCAACACACCTGAATCGTC	mature	miR6149	F	stu-miR6149-5p	744	1363	968	2345	1879	2375	585	1170	1046	1300	2461	1227	259.583	424.051	373.317	583.872	607.17	603.288	491.115	415.119	521.61	577.092	660.264	625.6	0.561485	0.28372	0.607418	0.329652	0.160029	0.64635	0.0886663	0.289947
stu-miR7122-3p	ACAGCGTTTCTCTGTATAACC	mature	miR7122	C	stu-miR7122-3p	647	579	362	455	456	632	57	110	176	107	98	110	225.74	180.136	139.608	113.289	147.349	160.538	47.8522	39.0283	87.7661	47.4991	26.2925	56.0848	-0.591127	-0.541547	-1.54034	-1.49076	0.257092	0.511618	0.00461695	0.0016117
stu-miR7122-5p	TTATACAGAGAAACCGCTGTCG	mature	miR7122	C	stu-miR7122-5p	7	2	4	6	1	6	2	0	2	0	0	1	2.44232	0.622232	1.54263	1.49391	0.323135	1.5241	1.67903	0	0.997342	0	0	0.509862	-0.60026	-1.43274	-0.887863	-1.72034	0.679183	0.589861	0.556602	0.18127
stu-miR7980b-3p	GAGATGGAATCAGTGTTTGGACAT	mature	miR7980	St	stu-miR7980b-3p	18	22	23	18	11	14	4	21	15	20	31	13	6.28024	6.84455	8.87013	4.48174	3.55448	3.55623	3.35805	7.45086	7.48007	8.87833	8.31702	6.6282	-1.12681	0.228924	-0.0420357	1.3137	0.0712864	0.88133	0.960459	0.0156642
stu-miR7981-3p	ATAGGACTTTAGTTTAGTTAAGGT	mature	miR7981	St	stu-miR7981-3p	9	12	6	5	6	15	2	5	3	5	1	2	3.14012	3.73339	2.31395	1.24493	1.93881	3.81024	1.67903	1.77401	1.49601	2.21958	0.268291	1.01972	-0.719915	-1.07505	-0.586387	-0.941521	0.468086	0.570813	0.565197	0.289713
stu-miR7983-3p	ACTAATGCCGGTAAAGACTTTAAC	mature	miR7983	St	stu-miR7983-3p	4	9	6	9	12	9	3	9	5	4	6	2	1.39561	2.80004	2.31395	2.24087	3.87761	2.28615	2.51854	3.19322	2.49336	1.77567	1.60975	1.01972	0.0620733	-0.972344	0.564992	-0.469425	0.961565	0.484346	0.496021	0.523874
stu-miR7984a,b-5p	ATACCGAACTTTGGAAATGACCTT	mature	miR7984	St	stu-miR7984a	1	1	2	1	2	5	1	1	1	5	3	3	0.348902	0.311116	0.771316	0.248986	0.646269	1.27008	0.839513	0.354803	0.498671	2.21958	0.804873	1.52959	0.0924104	0.872303	0.487933	1.26782	0.965469	0.64982	0.743533	0.158648
stu-miR7984c-5p	ACGATACCAAACTTTATGAAGGAC	mature	miR7984	St	stu-miR7984c-5p	8	2	0	1	1	4	0	3	1	2	1	0	2.79122	0.622232	0	0.248986	0.323135	1.01606	0	1.06441	0.498671	0.887833	0.268291	0	-0.570158	-0.767674	0.147386	-0.05013	0.770698	0.82153	0.938395	0.977791
stu-miR7984d-5p	ATCCGAACTTTGACCGAAATTGCT	mature	miR7984	St	stu-miR7984d-5p	10	13	10	21	23	29	5	9	9	7	13	11	3.48902	4.04451	3.85658	5.2287	7.43209	7.36647	4.19756	3.19322	4.48804	3.10742	3.48778	5.60848	0.531182	-0.121703	0.216607	-0.436277	0.44561	0.951352	0.780738	0.387298
stu-miR7985-3p	CGGGCTTGCCTAGAACGGGTTACC	mature	miR7985	St	stu-miR7985	0	0	0	1	1	0	0	2	0	1	0	1	0	0	0	0.248986	0.323135	0	0	0.709605	0	0.443917	0	0.509862	-	-	-	-	-	-	-	-
stu-miR7986-3p	AGTTTAAAACGTTACTGTCGGTAA	mature	miR7986	St	stu-miR7986	1	1	0	0	0	0	0	0	0	0	0	0	0.348902	0.311116	0	0	0	0	0	0	0	0	0	0	-	-	-	-	-	-	-	-
stu-miR7987-5p	ACACTAGTTGATCTTATTGATGAC	mature	miR7987	St	stu-miR7987	0	1	1	1	0	2	0	0	0	0	0	0	0	0.311116	0.385658	0.248986	0	0.508032	0	0	0	0	0	0	-	-	-	-	-	-	-	-
stu-miR7988-5p	AACGGAAAAGGGCCAAAAATACCC	mature	miR7988	St	stu-miR7988	0	1	0	0	0	1	0	0	0	1	2	0	0	0.311116	0	0	0	0.254016	0	0	0	0.443917	0.536582	0	-	-	-	-	-	-	-	-
stu-miR7989-3p	ACAAATAAGTCCATTACCTGAACC	mature	miR7989	St	stu-miR7989	0	0	0	0	0	0	0	0	0	0	1	0	0	0	0	0	0	0	0	0	0	0	0.268291	0	-	-	-	-	-	-	-	-
stu-miR7990a-3p	TTCAAATGATCGTAACTTTGGCCT	mature	miR7990	St	stu-miR7990a	0	0	0	0	0	0	0	2	0	0	0	0	0	0	0	0	0	0	0	0.709605	0	0	0	0	-	-	-	-	-	-	-	-
stu-miR7991a-c-5p	AGGAGGTCGGAATTTTTAATGAAT	mature	miR7991	St	stu-miR7991a	0	1	1	0	0	1	0	0	0	0	0	1	0	0.311116	0.385658	0	0	0.254016	0	0	0	0	0	0.509862	-	-	-	-	-	-	-	-
stu-miR7992-3p	TGTCTAGATGTGCATTTCAAAGT	mature	miR7992	St	stu-miR7992-3p	0	0	0	2	2	1	0	3	0	3	1	0	0	0	0	0.497972	0.646269	0.254016	0	1.06441	0	1.33175	0.268291	0	-	-	-	-	-	-	-	-
stu-miR7992-5p	TTTGACAATGCACATCTAGACACT	mature	miR7992	St	stu-miR7992-5p	81	156	104	153	192	209	42	108	85	86	116	94	28.2611	48.5341	40.1084	38.0948	62.0418	53.0894	35.2595	38.3187	42.387	38.1768	31.1218	47.927	0.156134	-0.128439	0.178697	-0.105876	0.786233	0.909079	0.73128	0.816896
stu-miR7993a-d-3p	ATATTTTATGTGGTTAACTTAACT	mature	miR7993	St	stu-miR7993a	11	7	3	6	3	3	1	0	1	2	3	3	3.83792	2.17781	1.15697	1.49391	0.969404	0.762049	0.839513	0	0.498671	0.887833	0.804873	1.52959	-1.22889	1.05144	-1.9591	0.32122	0.266865	0.64635	0.102406	0.777121
stu-miR7993b-5p	TTAAGTTAACCACATAAAATATGT	mature	miR7993	St	stu-miR7993b-5p	1	0	0	1	1	0	0	0	0	0	0	0	0.348902	0	0	0.248986	0.323135	0	0	0	0	0	0	0	-	-	-	-	-	-	-	-
stu-miR7994a,b-3p	ATATTATACTTGGGCATAAACTCC	mature	miR7994	St	stu-miR7994a	5	2	4	9	2	6	1	1	2	1	4	2	1.74451	0.622232	1.54263	2.24087	0.646269	1.5241	0.839513	0.354803	0.997342	0.443917	1.07316	1.01972	-0.0553598	0.0752431	-0.389753	-0.25915	0.976303	0.988914	0.780738	0.819781
stu-miR7995-5p	TTACACGTAGACAAGTTGACCATT	mature	miR7995	St	stu-miR7995	3	1	0	3	2	4	1	0	1	0	1	1	1.04671	0.311116	0	0.746957	0.646269	1.01606	0.839513	0	0.498671	0	0.268291	0.509862	-	-	-	-	-	-	-	-
stu-miR7996a-c-5p	ATGTGGTACATATGAAATTTGAAA	mature	miR7996	St	stu-miR7996a	1	3	0	1	1	2	0	0	0	0	0	2	0.348902	0.933348	0	0.248986	0.323135	0.508032	0	0	0	0	0	1.01972	-	-	-	-	-	-	-	-
stu-miR7997a,b-5p	ATGCTGCTCGGACTCTTCAAA	mature	miR7997	St	stu-miR7997a	1	2	0	0	0	1	0	0	2	1	2	0	0.348902	0.622232	0	0	0	0.254016	0	0	0.997342	0.443917	0.536582	0	-	-	-	-	-	-	-	-
stu-miR7997c-3p	ATATTGCTCGGACTCTTCAAAAAT	mature	miR7997	St	stu-miR7997c	1	0	0	0	0	0	1	0	1	0	0	0	0.348902	0	0	0	0	0	0.839513	0	0.498671	0	0	0	-	-	-	-	-	-	-	-
stu-miR8000-5p	ACACCGAAGAACTGACACCGAAGA	mature	miR8000	St	stu-miR8000	0	1	0	0	0	0	0	0	0	0	0	0	0	0.311116	0	0	0	0	0	0	0	0	0	0	-	-	-	-	-	-	-	-
stu-miR8001a-5p	TCCTGGGGATTAGTATGAAAATTC	mature	miR8001	St	stu-miR8001a	0	1	0	1	0	0	0	0	0	0	0	0	0	0.311116	0	0.248986	0	0	0	0	0	0	0	0	-	-	-	-	-	-	-	-
stu-miR8001b-5p	ATGGGGATTAGTATGAAAATTTGC	mature	miR8001	St	stu-miR8001b-5p	0	0	0	1	1	1	0	0	0	0	1	1	0	0	0	0.248986	0.323135	0.254016	0	0	0	0	0.268291	0.509862	-	-	-	-	-	-	-	-
stu-miR8003-5p	ATTTCGGTATACAAATGGGATGAC	mature	miR8003	St	stu-miR8003	3	11	2	1	9	9	0	6	5	3	6	2	1.04671	3.42228	0.771316	0.248986	2.90821	2.28615	0	2.12882	2.49336	1.33175	1.60975	1.01972	-0.501802	-0.145937	0.0715423	0.427407	0.742675	0.974615	0.964849	0.727906
stu-miR8004-5p	AGGGGTTGTGTATGTGTTTGGCCT	mature	miR8004	St	stu-miR8004	4	6	3	0	2	3	3	4	6	6	8	4	1.39561	1.8667	1.15697	0	0.646269	0.762049	2.51854	1.41921	2.99203	2.6635	2.14633	2.03945	-2.09943	-0.0664574	0.703572	2.73654	0.0780514	0.985179	0.463328	0.00675872
stu-miR8006-5p	TAGTTTTTGGACGACAGGGGCACC	mature	miR8006	St	stu-miR8006-5p	5	5	1	3	1	1	0	4	2	0	0	3	1.74451	1.55558	0.385658	0.746957	0.323135	0.254016	0	1.41921	0.997342	0	0	1.52959	-1.45352	-1.57735	-0.139077	-0.262909	0.350883	0.533327	0.935479	0.871997
stu-miR8007a-5p	ATGTGGCACTTTTCGGATTTTGAG	mature	miR8007	St	stu-miR8007a-5p	1	5	1	0	5	1	2	1	5	1	2	0	0.348902	1.55558	0.385658	0	1.61567	0.254016	1.67903	0.354803	2.49336	0.443917	0.536582	0	-1.19154	-1.56424	0.86831	0.495606	0.512812	0.50471	0.554139	0.762153
stu-miR8007b-5p	ATGTGACACTTTTTGAATTTCGAG	mature	miR8007	St	stu-miR8007b-5p	2	5	0	0	2	3	2	5	0	0	1	0	0.697804	1.55558	0	0	0.646269	0.762049	1.67903	1.77401	0	0	0.268291	0	-0.841073	-1.87381	0.642565	-0.390169	0.673638	0.486514	0.729627	0.834968
stu-miR8008-5p	ATTTCCAGAAAAGCGACGGACAGT	mature	miR8008	St	stu-miR8008a	0	0	1	0	1	2	0	1	1	0	0	1	0	0	0.385658	0	0.323135	0.508032	0	0.354803	0.498671	0	0	0.509862	-	-	-	-	-	-	-	-
stu-miR8008b-5p	AAACCCAGAAAAGCGACGGACAGT	mature	miR8008	St	stu-miR8008b	0	1	0	0	0	0	0	0	0	0	0	0	0	0.311116	0	0	0	0	0	0	0	0	0	0	-	-	-	-	-	-	-	-
stu-miR8010-3p	ATAGGACCCTAGTTAAATTTAGGT	mature	miR8010	St	stu-miR8010	3	7	2	2	5	11	2	3	2	1	1	0	1.04671	2.17781	0.771316	0.497972	1.61567	2.79418	1.67903	1.06441	0.997342	0.443917	0.268291	0	-0.167005	-1.91275	0.142724	-1.60302	0.916329	0.309023	0.914478	0.13083
stu-miR8011a-3p	AATAAAAAGAAGCCTCACACAACT	mature	miR8011	St	stu-miR8011a-3p	0	0	0	0	0	0	0	0	0	1	0	0	0	0	0	0	0	0	0	0	0	0.443917	0	0	-	-	-	-	-	-	-	-
stu-miR8011a-5p	TTGTGTGAGGTTTCTTTTTGTTTC	mature	miR8011	St	stu-miR8011a-5p	0	0	0	0	0	1	1	0	1	0	0	0	0	0	0	0	0	0.254016	0.839513	0	0.498671	0	0	0	-	-	-	-	-	-	-	-
stu-miR8011b-3p	TTCGTGAGACAAAAAGAAGCCT	mature	miR8011	St	stu-miR8011b-3p	0	1	1	0	2	6	0	0	1	0	0	0	0	0.311116	0.385658	0	0.646269	1.5241	0	0	0.498671	0	0	0	-	-	-	-	-	-	-	-
stu-miR8012-5p	ATGACTTTAAGTCGCGTCTGGCCC	mature	miR8012	St	stu-miR8012	0	0	0	0	0	1	0	0	0	0	0	0	0	0	0	0	0	0.254016	0	0	0	0	0	0	-	-	-	-	-	-	-	-
stu-miR8013-5p	AGAAGAAAATCGCTCCGTCAGAAG	mature	miR8013	St	stu-miR8013	1	2	1	1	1	1	0	0	0	0	0	0	0.348902	0.622232	0.385658	0.248986	0.323135	0.254016	0	0	0	0	0	0	-	-	-	-	-	-	-	-
stu-miR8014-3p	ATGAATACAATGTTTGGATAAATT	mature	miR8014	St	stu-miR8014-3p	0	0	0	1	1	1	0	0	0	0	0	0	0	0	0	0.248986	0.323135	0.254016	0	0	0	0	0	0	-	-	-	-	-	-	-	-
stu-miR8015-3p	GTTTCATTTTCAAGGTCCAATAGC	mature	miR8015	St	stu-miR8015-3p	0	1	0	0	0	2	0	1	0	1	5	1	0	0.311116	0	0	0	0.508032	0	0.354803	0	0.443917	1.34146	0.509862	-	-	-	-	-	-	-	-
stu-miR8015-5p	TATTGGATATTGAAAATGAAACTT	mature	miR8015	St	stu-miR8015-5p	6	1	3	4	5	5	1	4	2	0	1	0	2.09341	0.311116	1.15697	0.995943	1.61567	1.27008	0.839513	1.41921	0.997342	0	0.268291	0	0.151915	-2.397	0.523903	-2.02501	0.924058	0.14868	0.680019	0.0529838
stu-miR8016-3p	ATTTTTGAATGGAAGGCCCATGTG	mature	miR8016	St	stu-miR8016	41	35	31	23	41	44	4	19	19	8	15	17	14.305	10.8891	11.9554	5.72667	13.2485	11.1767	3.35805	6.74125	9.47475	3.55133	4.02437	8.66765	-0.605076	-0.509455	-0.726213	-0.630592	0.371663	0.691235	0.25938	0.262778
stu-miR8019-3p	AAAAGAATGACCTGGTTTGACTTG	mature	miR8019	St	stu-miR8019-3p	22	18	18	24	30	32	10	26	17	14	27	20	7.67585	5.60009	6.94184	5.97566	9.69404	8.12852	8.39513	9.22487	8.47741	6.21483	7.24386	10.1972	-0.0168681	-0.30073	0.562859	0.278997	0.984511	0.785803	0.313606	0.570852
stu-miR8020-5p	AATTTCATTGAGTATGTTGTTGTT	mature	miR8020	St	stu-miR8020	8	10	5	10	6	8	4	3	1	3	2	1	2.79122	3.11116	1.92829	2.48986	1.93881	2.03213	3.35805	1.06441	0.498671	1.33175	0.536582	0.509862	-0.505955	-0.713989	-0.843634	-1.05167	0.590689	0.74357	0.385243	0.229477
stu-miR8021-5p	ATTCAAGGCTCAAACTCGAGACCT	mature	miR8021	St	stu-miR8021	0	1	0	0	0	0	0	0	0	0	0	0	0	0.311116	0	0	0	0	0	0	0	0	0	0	-	-	-	-	-	-	-	-
stu-miR8023-3p	TTTGGCACAATTTCATTGGCAACC	mature	miR8023	St	stu-miR8023	8	3	3	7	3	5	0	5	4	3	2	7	2.79122	0.933348	1.15697	1.7429	0.969404	1.27008	0	1.77401	1.99468	1.33175	0.536582	3.56903	-0.374232	-0.05509	-0.0484468	0.270695	0.791235	0.988914	0.975719	0.816222
stu-miR8024a,b-3p	TTGGAGGATTTGAAGATTTCAACT	mature	miR8024	St	stu-miR8024a-3p	1	4	2	1	5	1	0	0	0	0	0	0	0.348902	1.24446	0.771316	0.248986	1.61567	0.254016	0	0	0	0	0	0	-	-	-	-	-	-	-	-
stu-miR8025-3p	TTTAATTGCATGCCAAGTGTGTGG	mature	miR8025	St	stu-miR8025-3p	2	1	3	0	0	3	0	0	2	1	1	0	0.697804	0.311116	1.15697	0	0	0.762049	0	0	0.997342	0.443917	0.268291	0	-	-	-	-	-	-	-	-
stu-miR8025-5p	ACATACTCGACATGCAATTAAATT	mature	miR8025	St	stu-miR8025-5p	0	0	0	0	3	0	0	0	0	0	0	0	0	0	0	0	0.969404	0	0	0	0	0	0	0	-	-	-	-	-	-	-	-
stu-miR8026-5p	ATGTAGAGAATATGTGGTAACCCT	mature	miR8026	St	stu-miR8026	3	0	4	6	11	8	3	5	3	1	5	7	1.04671	0	1.54263	1.49391	3.55448	2.03213	2.51854	1.77401	1.49601	0.443917	1.34146	3.56903	1.60836	-0.535522	1.83864	-0.305245	0.261078	0.830113	0.157654	0.781992
stu-miR8028-3p	GTTCATAATTATAGTATAAGGATG	mature	miR8028	St	stu-miR8028-3p	7	3	0	4	1	7	0	2	5	1	4	1	2.44232	0.933348	0	0.995943	0.323135	1.77811	0	0.709605	2.49336	0.443917	1.07316	0.509862	0.115271	-0.414623	0.551419	0.021525	0.961565	0.91077	0.751122	0.990946
stu-miR8028-5p	TCCTTATGCTACAATTGTGAACAA	mature	miR8028	St	stu-miR8028-5p	0	1	0	0	0	0	0	1	0	0	1	1	0	0.311116	0	0	0	0	0	0.354803	0	0	0.268291	0.509862	-	-	-	-	-	-	-	-
stu-miR8030-5p	TTGGGTTGGTTTGGTCTCGGGTT	mature	miR8030	St	stu-miR8030-5p	0	2	1	0	0	1	1	3	0	0	0	0	0	0.622232	0.385658	0	0	0.254016	0.839513	1.06441	0	0	0	0	-	-	-	-	-	-	-	-
stu-miR8031-5p	TTAGACACCTCAACTAAGACTTG	mature	miR8031	St	stu-miR8031	0	1	2	3	1	1	0	3	0	1	1	0	0	0.311116	0.771316	0.746957	0.323135	0.254016	0	1.06441	0	0.443917	0.268291	0	-	-	-	-	-	-	-	-
stu-miR8032a,e-3p	AGTGTGAGTCGGTGTGATTAGG	mature	miR8032	St	stu-miR8032a-3p	0	0	0	0	0	1	0	1	0	0	0	0	0	0	0	0	0	0.254016	0	0.354803	0	0	0	0	-	-	-	-	-	-	-	-
stu-miR8032a-g-5p	TGGTCGGCATGACTCCCGAGGT	mature	miR8032	St	stu-miR8032a-5p	1	6	3	2	5	3	0	2	2	2	1	2	0.348902	1.8667	1.15697	0.497972	1.61567	0.762049	0	0.709605	0.997342	0.887833	0.268291	1.01972	-0.481135	-0.151072	-0.371667	-0.0416044	0.728684	0.973878	0.809156	0.974194
stu-miR8032b,f,g-3p	AGTGTGAGTCGGTGCGATTAGG	mature	miR8032	St	stu-miR8032b-3p	4	3	2	3	3	1	0	2	0	0	4	1	1.39561	0.933348	0.771316	0.746957	0.969404	0.254016	0	0.709605	0	0	1.07316	0.509862	-	-	-	-	-	-	-	-
stu-miR8033-3p	TCAATTCTGCAGCTTTAGGAGT	mature	miR8033	St	stu-miR8033-3p	0	1	0	0	1	1	1	0	1	2	2	0	0	0.311116	0	0	0.323135	0.254016	0.839513	0	0.498671	0.887833	0.536582	0	-	-	-	-	-	-	-	-
stu-miR8033-5p	TTCCAAAGCTGCAGAAATGAGT	mature	miR8033	St	stu-miR8033-5p	5	4	3	8	4	8	2	4	2	5	6	1	1.74451	1.24446	1.15697	1.99189	1.29254	2.03213	1.67903	1.41921	0.997342	2.21958	1.60975	0.509862	0.086777	-0.147195	0.20133	-0.0326417	0.953951	0.970347	0.875282	0.974062
stu-miR8036-3p	TATGTCTTTCCGATGCCTCCCA	mature	miR8036	St	stu-miR8036-3p	964	1133	974	1214	1767	2025	249	612	629	519	1126	524	336.342	352.494	375.631	302.269	570.979	514.383	209.039	217.139	313.664	230.393	302.096	267.168	0.100846	0.0177524	-0.390399	-0.473493	0.862776	0.988914	0.32214	0.162441
stu-miR8036-5p	GGAGGAATCGAAAGATATAAG	mature	miR8036	St	stu-miR8036-5p	451	245	539	1099	724	954	65	82	192	462	491	392	157.355	76.2234	207.87	273.635	233.949	242.331	54.5683	29.0938	95.7448	205.09	131.731	199.866	0.655105	1.6073	-1.18716	-0.23496	0.303021	0.0133265	0.040234	0.65376
stu-miR8038a,b-3p	GTTCAACTTGCTCACTTGGAG	mature	miR8038	St	stu-miR8038a-3p	10	2	5	10	4	11	3	17	2	8	27	13	3.48902	0.622232	1.92829	2.48986	1.29254	2.79418	2.51854	6.03165	0.997342	3.55133	7.24386	6.6282	0.162166	0.907626	0.909454	1.65491	0.924058	0.580486	0.434197	0.0363914
stu-miR8038a,b-5p	CCTTGTGAGTAAGTTGAATCTC	mature	miR8038	St	stu-miR8038a-5p	21	40	23	58	47	55	14	24	28	28	46	32	7.32695	12.4446	8.87013	14.4412	15.1873	13.9709	11.7532	8.51526	13.9628	12.4297	12.3414	16.3156	0.383673	0.164883	0.404113	0.185322	0.512812	0.894607	0.448733	0.68966
stu-miR8039-5p	TTTCCTATCTGAACTATCACC	mature	miR8039	St	stu-miR8039	21	17	21	36	35	47	5	20	24	13	29	21	7.32695	5.28897	8.09882	8.96349	11.3097	11.9388	4.19756	7.09605	11.9681	5.77092	7.78044	10.7071	0.415059	-0.068152	0.337183	-0.146028	0.53494	0.974615	0.629166	0.805617
stu-miR8040-3p	CTTATAATTGTAATTATGATC	mature	miR8040	St	stu-miR8040-3p	0	0	1	0	1	0	0	0	0	0	0	0	0	0	0.385658	0	0.323135	0	0	0	0	0	0	0	-	-	-	-	-	-	-	-
stu-miR8040-5p	TCATAATTACAATTATAAGCC	mature	miR8040	St	stu-miR8040-5p	0	0	0	0	0	1	0	0	0	0	0	0	0	0	0	0	0	0.254016	0	0	0	0	0	0	-	-	-	-	-	-	-	-
stu-miR8041a,b-3p	ATGATGTATAGCAAAGAGCCT	mature	miR8041	St	stu-miR8041a-3p	67	93	76	79	121	143	19	56	49	41	57	36	23.3764	28.9338	29.31	19.6699	39.0993	36.3243	15.9507	19.869	24.4349	18.2006	15.2926	18.355	-0.0694315	-0.339086	-0.263478	-0.533132	0.924058	0.703391	0.624707	0.185677
stu-miR8042-3p	ATTAGACTGAAGTGCTGATCT	mature	miR8042	St	stu-miR8042	0	1	1	0	0	0	0	0	0	0	0	0	0	0.311116	0.385658	0	0	0	0	0	0	0	0	0	-	-	-	-	-	-	-	-
stu-miR8043-3p	TGATATAATTGGACTTTGGCC	mature	miR8043	St	stu-miR8043	4	5	4	7	3	10	2	6	2	3	6	4	1.39561	1.55558	1.54263	1.7429	0.969404	2.54016	1.67903	2.12882	0.997342	1.33175	1.60975	2.03945	-0.102617	-0.0913899	0.27913	0.290357	0.942546	0.978215	0.809446	0.73291
stu-miR8044-3p	TCTCCAGCGATATTTGAAACT	mature	miR8044	St	stu-miR8044-3p	59	83	65	116	71	106	50	126	53	102	256	113	20.5852	25.8226	25.0678	28.8823	22.9426	26.9257	41.9756	44.7051	26.4296	45.2795	68.6825	57.6144	-0.0925663	0.521523	0.780634	1.39472	0.909906	0.499049	0.114289	0.00245298
stu-miR8044-5p	TTTCAAATATGGTTGGAGATG	mature	miR8044	St	stu-miR8044-5p	51	49	56	49	67	90	17	13	38	21	17	18	17.794	15.2447	21.5968	12.2003	21.65	22.8615	14.2717	4.61243	18.9495	9.32225	4.56095	9.17751	-0.212078	-0.653264	-0.61249	-1.05368	0.786285	0.577216	0.33616	0.0582689
stu-miR8045-3p	ATTGATAGTTGAGGTGTGTTT	mature	miR8045	St	stu-miR8045	4	9	9	3	5	5	4	7	5	2	15	7	1.39561	2.80004	3.47092	0.746957	1.61567	1.27008	3.35805	2.48362	2.49336	0.887833	4.02437	3.56903	-1.23815	-0.2052	0.342546	1.3755	0.247379	0.932296	0.735487	0.0886757
stu-miR8046-5p	TATGATCGAAGTTTCAATGAC	mature	miR8046	St	stu-miR8046-5p	6	11	1	5	8	13	2	0	4	1	0	1	2.09341	3.42228	0.385658	1.24493	2.58508	3.30221	1.67903	0	1.99468	0.443917	0	0.509862	0.202507	-1.19519	-0.895823	-2.29352	0.909906	0.703391	0.570745	0.0719076
stu-miR8047-5p	CCATTTTTTCGAAATTAGACC	mature	miR8047	St	stu-miR8047	0	2	2	3	2	2	1	0	0	1	1	0	0	0.622232	0.771316	0.746957	0.646269	0.508032	0.839513	0	0	0.443917	0.268291	0	-	-	-	-	-	-	-	-
stu-miR8048-3p	AGATGGACATGCTAATGAACA	mature	miR8048	St	stu-miR8048-3p	0	0	1	5	4	3	0	1	0	3	0	0	0	0	0.385658	1.24493	1.29254	0.762049	0	0.354803	0	1.33175	0	0	2.01757	-0.144473	0.759733	-1.40231	0.163487	0.978215	0.659756	0.217433
stu-miR8048-5p	CTCATTAGCATCTCCATCTTG	mature	miR8048	St	stu-miR8048-5p	0	0	1	1	0	1	1	1	1	0	3	0	0	0	0.385658	0.248986	0	0.254016	0.839513	0.354803	0.498671	0	0.804873	0	-	-	-	-	-	-	-	-
stu-miR8049-3p	CATGTCTACATGAGCCTGATA	mature	miR8049	St	stu-miR8049-3p	1	0	0	2	0	4	0	0	2	2	2	0	0.348902	0	0	0.497972	0	1.01606	0	0	0.997342	0.887833	0.536582	0	-	-	-	-	-	-	-	-
stu-miR8049-5p	CAAGGCTCATGCAGACATGCA	mature	miR8049	St	stu-miR8049-5p	0	7	3	3	5	3	2	4	3	7	3	3	0	2.17781	1.15697	0.746957	1.61567	0.762049	1.67903	1.41921	1.49601	3.10742	0.804873	1.52959	0.118007	-0.203308	1.20803	0.886718	0.955682	0.958038	0.346688	0.366283
stu-miR8050-3p	TGACTTGAGATTCCTACTTGG	mature	miR8050	St	stu-miR8050-3p	0	2	2	7	0	7	2	4	0	2	3	7	0	0.622232	0.771316	1.7429	0	1.77811	1.67903	1.41921	0	0.887833	0.804873	3.56903	0.552669	0.630596	0.952248	1.03017	0.81178	0.866136	0.63789	0.41704
stu-miR8050-5p	AAGTAGGAATCAAGGTCAAT	mature	miR8050	St	stu-miR8050-5p	2	1	1	8	7	4	0	1	1	1	3	2	0.697804	0.311116	0.385658	1.99189	2.26194	1.01606	0	0.354803	0.498671	0.443917	0.804873	1.01972	1.29993	0.652841	0.00700777	-0.640083	0.282153	0.787583	0.997463	0.467138
stu-miR8051-5p	TAGTATGGTAGAAAGATTCA	mature	miR8051	St	stu-miR8051-5p	0	1	0	3	2	1	0	4	0	0	2	0	0	0.311116	0	0.746957	0.646269	0.254016	0	1.41921	0	0	0.536582	0	-	-	-	-	-	-	-	-
stu-miR827-3p	TTAGATGAACATCAACAAACA	mature	miR827	C	nta-miR827	172	46	47	577	291	336	9	0	31	63	39	53	60.0112	14.3113	18.1259	143.665	94.0322	85.3494	7.55562	0	15.4588	27.9668	10.4634	27.0227	1.84356	3.02502	-3.3196	-2.13813	0.0629664	0.118641	0.0298551	0.0152981
stu-miR827-5p	TTTGTTGATGGTCATCTATTC	mature	miR827	C	stu-miR827-5p	40	30	16	689	436	509	2	4	47	160	116	106	13.9561	9.33348	6.17053	171.551	140.887	129.294	1.67903	1.41921	23.4375	71.0267	31.1218	54.0453	3.71768	3.30576	-0.896103	-1.30803	8.91493e-06	0.00231243	0.396638	0.0252753
stu-miR169f-3p.1	TGGCAAGCATCCTTGGCGACT	isomiR	miR169	C	NO	8	26	120	401	307	340	4	173	41	84	424	82	2.79122	8.08901	46.279	99.8433	99.2023	86.3655	3.35805	61.3809	20.4455	37.289	113.755	41.8087	2.96939	1.48366	1.05008	-0.435654	0.00793437	0.400069	0.430247	0.666189
stu-miR172a-e-3p.1	AGAATCTTGATGATGCTG	isomiR	miR172	C	NO	28	29	25	78	56	60	10	20	15	21	31	22	9.76926	9.02236	9.64145	19.4209	18.0955	15.241	8.39513	7.09605	7.48007	9.32225	8.31702	11.217	0.640772	0.197034	-0.139431	-0.583169	0.238916	0.88133	0.839374	0.155257
stu-miR399a-o-5p.1	GGGCTACTCTCTATTGGCA	isomiR	miR399	C	NO	0	5	1	24	16	26	1	4	10	22	25	19	0	1.55558	0.385658	5.97566	5.17015	6.60442	0.839513	1.41921	4.98671	9.76617	6.70728	9.68737	3.14976	1.78722	2.16169	0.799156	0.00353575	0.0940883	0.0804231	0.139422
stu-miR530-3p	AGGTGTTGGTGCTCATGCAGA	mature	miR530	C	WA	2	3	1	37	22	19	2	1	3	25	47	11	0.697804	0.933348	0.385658	9.21247	7.10896	4.82631	1.67903	0.354803	1.49601	11.0979	12.6097	5.60848	2.82852	2.95109	0.645065	0.767635	0.00552124	0.0129777	0.670444	0.162441
stu-miR530-5p.1	TGCATTTGCACCTGCACCTTA	isomiR	miR530	C	NO	2	2	3	67	66	37	5	11	10	22	29	18	0.697804	0.622232	1.15697	16.682	21.3269	9.3986	4.19756	3.90283	4.98671	9.76617	7.78044	9.17751	3.73438	0.855353	2.42709	-0.451939	9.41622e-05	0.395269	0.0179486	0.347488
stu-miR6023-3p	CCAAAGACAAGTCATGGAATA	mature	miR6023	F	WA	94	99	68	571	306	444	13	43	89	182	78	113	32.7968	30.8005	26.2247	142.171	98.8792	112.783	10.9137	15.2565	44.3817	80.7928	20.9267	57.6144	1.73123	1.02271	-0.388811	-1.09733	0.00472833	0.309023	0.629166	0.0429847
stu-miR6025-3p	TGTTATCTCAGTGTTGGCATG	mature	miR6025	F	WA	74	65	112	1521	790	916	33	73	154	713	978	518	25.8188	20.2225	43.1937	378.707	255.276	232.679	27.7039	25.9006	76.7953	316.513	262.389	264.108	3.09058	2.74351	0.611402	0.264326	4.19722e-06	2.7003e-05	0.311169	0.570852
novel-miR8156-5p	AACTTTGAGCAGGACCTATTACCC	mature	miR8156	N	NO	1	2	4	3	3	2	2	10	6	1	1	1	0.348902	0.622232	1.54263	0.746957	0.969404	0.508032	1.67903	3.54803	2.99203	0.443917	0.268291	0.509862	-0.300772	-2.54651	1.97367	-0.27207	0.851577	0.0403869	0.0424567	0.83062
novel-miR8157-5p	TTTTCTTCAAACTTTAGGACC	mature	miR8157	N	NO	3	2	7	8	13	14	0	1	5	5	4	5	1.04671	0.622232	2.69961	1.99189	4.20075	3.55623	0	0.354803	2.49336	2.21958	1.07316	2.54931	1.02907	1.00807	-0.453764	-0.474764	0.350883	0.613274	0.758155	0.554152
novel-miR8158-5p	TCACCATCTTTAGAGGCCATG	mature	miR8158	N	NO	0	2	0	13	9	6	1	3	1	9	8	2	0	0.622232	0	3.23681	2.90821	1.5241	0.839513	1.06441	0.498671	3.99525	2.14633	1.01972	2.85993	1.05132	1.97131	0.162692	0.0176411	0.581246	0.160899	0.85842
novel-miR8159-3p	AATTGCAACATCTTGTTCAACCTT	mature	miR8159	N	NO	1	0	2	8	12	1	1	6	2	1	1	1	0.348902	0	0.771316	1.99189	3.87761	0.254016	0.839513	2.12882	0.997342	0.443917	0.268291	0.509862	1.49613	-1.58553	2.10066	-0.981002	0.414308	0.540275	0.177016	0.457279
novel-miR8160-3p|novel-miR8160a-3p|novel-miR8160b-3p	TTGAAGAACATGGATTGGGCT	mature	miR8160	N	NO	2	5	3	7	2	9	1	2	2	6	5	3	0.697804	1.55558	1.15697	1.7429	0.646269	2.28615	0.839513	0.709605	0.997342	2.6635	1.34146	1.52959	0.0791464	0.693454	-0.0636772	0.550631	0.961565	0.723804	0.964157	0.490866
novel-miR8161-5p	TATCCAGTTGTGGTGGACATT	mature	miR8161	N	NO	9	12	13	14	19	14	5	3	10	3	2	5	3.14012	3.73339	5.01355	3.4858	6.13956	3.55623	4.19756	1.06441	4.98671	1.33175	0.536582	2.54931	-0.134475	-1.24035	-0.335734	-1.44161	0.909098	0.44081	0.73128	0.0733526
novel-miR8162-5p	ATAAAGTTGAACAAGTAGATACAC	mature	miR8162	N	NO	7	9	6	5	10	15	1	7	2	4	6	3	2.44232	2.80004	2.31395	1.24493	3.23135	3.81024	0.839513	2.48362	0.997342	1.77567	1.60975	1.52959	-0.255352	0.0145523	-0.51455	-0.244646	0.804124	0.995545	0.625241	0.779141
novel-miR8163-5p	ATTCGCATTTCTAGAGCCACT	mature	miR8163	N	NO	3	4	0	5	8	6	1	4	4	1	4	0	1.04671	1.24446	0	1.24493	2.58508	1.5241	0.839513	1.41921	1.99468	0.443917	1.07316	0	1.11815	-1.54804	1.42023	-1.24596	0.435902	0.476483	0.257888	0.243205
novel-miR8164-3p	TTAACGGATGACATAGATGAGTC	mature	miR8164	N	NO	4	5	3	3	11	5	1	3	1	6	9	2	1.39561	1.55558	1.15697	0.746957	3.55448	1.27008	0.839513	1.06441	0.498671	2.6635	2.41462	1.01972	-0.170685	0.954401	-0.406604	0.718482	0.91013	0.600099	0.76264	0.367435
novel-miR8165-5p	AGATAGACTTGTTTGAATTTCGAA	mature	miR8165	N	NO	4	3	9	6	7	9	0	6	5	7	6	3	1.39561	0.933348	3.47092	1.49391	2.26194	2.28615	0	2.12882	2.49336	3.10742	1.60975	1.52959	0.016452	0.321875	-0.00598554	0.299437	0.993489	0.909079	0.997463	0.749718
novel-miR8166-5p	ACTCATTCTTGCTAGATCCGACCC	mature	miR8166	N	NO	1	5	1	6	0	3	2	7	0	2	11	3	0.348902	1.55558	0.385658	1.49391	0	0.762049	1.67903	2.48362	0	0.887833	2.9512	1.52959	-0.609294	0.748462	0.541573	1.89933	0.779361	0.787949	0.77532	0.122249
novel-miR8167-5p	GCTTATGTGGCACACTCTGTGACT	mature	miR8167	N	NO	11	7	5	10	7	10	1	7	6	3	1	5	3.83792	2.17781	1.92829	2.48986	2.26194	2.54016	0.839513	2.48362	2.99203	1.33175	0.268291	2.54931	-0.292171	-1.27355	-0.0014592	-0.982843	0.790647	0.480593	0.998024	0.256669
novel-miR8168-3p	AATATCTTAGATGGTCACTCAACT	mature	miR8168	N	NO	15	29	28	31	17	41	16	27	25	27	30	17	5.23353	9.02236	10.7984	7.71856	5.49329	10.4147	13.4322	9.57967	12.4668	11.9858	8.04873	8.66765	-0.293212	-0.41287	0.685145	0.565487	0.672946	0.680585	0.221538	0.246665
novel-miR8169-3p	TTCAAATATATGTTGGGTGAGAGT	mature	miR8169	N	NO	7	3	8	7	2	7	1	0	2	1	3	1	2.44232	0.933348	3.08526	1.7429	0.646269	1.77811	0.839513	0	0.997342	0.443917	0.804873	0.509862	-0.704172	0.250298	-1.54472	-0.59025	0.540326	0.959665	0.207607	0.605947
novel-miR8170-3p	GAAGAGTTTAATAATCGGAGGACT	mature	miR8170	N	NO	0	4	5	1	4	6	3	6	4	4	6	2	0	1.24446	1.92829	0.248986	1.29254	1.5241	2.51854	2.12882	1.99468	1.77567	1.60975	1.01972	0.0145519	-0.648341	1.7246	1.06171	0.993489	0.75407	0.146603	0.289947
novel-miR8171-5p	TACAATATTGTGGCATTGATG	mature	miR8171	N	NO	12	16	5	16	9	20	3	7	7	16	3	10	4.18683	4.97785	1.92829	3.98377	2.90821	5.08032	2.51854	2.48362	3.4907	7.10267	0.804873	5.09862	-0.0797456	-0.182489	-0.088866	-0.191609	0.956155	0.958038	0.944845	0.838933
novel-miR8172-3p	AGACTGCATATAATAGACCCTTGT	mature	miR8172	N	NO	2	11	6	14	11	14	6	11	7	11	23	15	0.697804	3.42228	2.31395	3.4858	3.55448	3.55623	5.03708	3.90283	3.4907	4.88308	6.17069	7.64793	0.611175	0.4671	1.21524	1.07116	0.512812	0.708995	0.125899	0.0536435
novel-miR8173-5p	AATTATGACAATTAAAAGTGGACA	mature	miR8173	N	NO	9	16	15	10	13	18	4	5	12	1	5	4	3.14012	4.97785	5.78487	2.48986	4.20075	4.57229	3.35805	1.77401	5.98405	0.443917	1.34146	2.03945	-0.538526	-1.50307	-0.259206	-1.22375	0.512812	0.26091	0.772077	0.115655
novel-miR8174-5p	AAAGCGATGGACAGTGTCTCT	mature	miR8174	N	NO	2	3	4	2	6	3	1	0	1	5	4	6	0.697804	0.933348	1.54263	0.497972	1.93881	0.762049	0.839513	0	0.498671	2.21958	1.07316	3.05917	-0.424391	1.79697	-0.970484	1.25087	0.772476	0.300559	0.4741	0.143684
novel-miR8175-5p	TAACAAGATCCTAGGATGTCT	mature	miR8175	N	NO	5	3	2	1	8	6	0	0	0	1	0	0	1.74451	0.933348	0.771316	0.248986	2.58508	1.5241	0	0	0	0.443917	0	0	-0.316327	-0.00763073	-2.08852	-1.77982	0.84399	0.997599	0.120158	0.125694
novel-miR8176-5p	AGAAAACTGTGAATTACATGAGGA	mature	miR8176	N	NO	4	2	10	6	8	12	1	3	6	6	6	5	1.39561	0.622232	3.85658	1.49391	2.58508	3.04819	0.839513	1.06441	2.99203	2.6635	1.60975	2.54931	0.351494	0.302108	0.278734	0.229348	0.772476	0.905796	0.836278	0.796998
novel-miR8177-3p	TTTTTGAAGGATCCGAACAACA	mature	miR8177	N	NO	10	17	6	23	14	25	1	7	6	10	11	8	3.48902	5.28897	2.31395	5.72667	4.52388	6.3504	0.839513	2.48362	2.99203	4.43917	2.9512	4.07889	0.362711	0.586856	-0.482775	-0.25863	0.640598	0.695777	0.605199	0.688313
novel-miR8178-3p	TCAAACAAATTGAAATGGAAG	mature	miR8178	N	NO	27	34	26	29	32	55	9	9	13	11	10	15	9.42036	10.5779	10.0271	7.22059	10.3403	13.9709	7.55562	3.19322	6.48272	4.88308	2.68291	7.64793	-0.209373	-0.32664	-0.761284	-0.87855	0.779034	0.824438	0.223339	0.0964796
novel-miR8179-3p	TTGGAAGAAAATATAAGTTAG	mature	miR8179	N	NO	8	8	8	13	10	19	2	6	3	4	3	5	2.79122	2.48893	3.08526	3.23681	3.23135	4.82631	1.67903	2.12882	1.49601	1.77567	0.804873	2.54931	0.171266	-0.444759	-0.358279	-0.974304	0.862776	0.81567	0.712667	0.143117
novel-miR8180-3p	TGGCGAATTGGGGGATGTGTT	mature	miR8180	N	NO	1	0	0	27	19	20	1	2	4	16	20	13	0.348902	0	0	6.72262	6.13956	5.08032	0.839513	0.709605	1.99468	7.10267	5.36582	6.6282	4.36572	2.14627	2.59267	0.373222	9.41622e-05	0.0335308	0.0345422	0.473284
novel-miR8181-3p	ATCAGTTCTTGAGAGGGATTTT	mature	miR8181	N	NO	10	20	14	25	14	20	4	7	6	2	1	3	3.48902	6.22232	5.39921	6.22464	4.52388	5.08032	3.35805	2.48362	2.99203	0.887833	0.268291	1.52959	-0.157576	-1.96806	-0.554281	-2.36477	0.862776	0.117628	0.463328	0.00549281
novel-miR8182-3p	TGACAGCTAGAGTATGAATGA	mature	miR8182	N	NO	9	25	22	27	39	47	11	4	12	11	9	8	3.14012	7.7779	8.48448	6.72262	12.6022	11.9388	9.23464	1.41921	5.98405	4.88308	2.41462	4.07889	0.493849	-0.246341	-0.43623	-1.17642	0.548371	0.91077	0.63789	0.0757678
novel-miR8183-5p	AATCCAGTGGGCAAAGCTTTTG	mature	miR8183	N	NO	2	4	4	2	8	13	0	1	1	2	10	1	0.697804	1.24446	1.54263	0.497972	2.58508	3.30221	0	0.354803	0.498671	0.887833	2.68291	0.509862	0.269861	1.3137	-1.07124	-0.0274019	0.864515	0.580486	0.461167	0.984008
novel-miR8184-5p	AACATACTTGTATCACGTAACTCT	mature	miR8184	N	NO	1	5	7	6	5	5	1	6	2	1	4	3	0.348902	1.55558	2.69961	1.49391	1.61567	1.27008	0.839513	2.12882	0.997342	0.443917	1.07316	1.52959	-0.0442825	-0.595616	0.36181	-0.189523	0.982435	0.787949	0.780738	0.861199
novel-miR8185-3p|novel-miR8185a-3p	TAATGAAGAAGAGTTGCCTGATGT	mature	miR8185	N	NO	11	15	8	18	10	10	7	13	7	6	25	12	3.83792	4.66674	3.08526	4.48174	3.23135	2.54016	5.87659	4.61243	3.4907	2.6635	6.70728	6.11834	-0.452889	0.0262567	0.38453	0.863675	0.601999	0.988914	0.643443	0.149503
novel-miR8186-5p	AGGTATCTGATTTTGAATGAACTT	mature	miR8186	N	NO	5	4	3	4	8	5	1	4	3	1	1	0	1.74451	1.24446	1.15697	0.995943	2.58508	1.27008	0.839513	1.41921	1.49601	0.443917	0.268291	0	-0.16653	-2.04081	0.18878	-1.6855	0.906623	0.189081	0.879904	0.0780417
novel-miR8187-5p	TTGTCTGAATTTGTAATCTTGGTT	mature	miR8187	N	NO	4	6	10	11	7	2	1	3	5	2	5	10	1.39561	1.8667	3.85658	2.73884	2.26194	0.508032	0.839513	1.06441	2.49336	0.887833	1.34146	5.09862	-0.79228	0.147099	-0.32356	0.615818	0.519995	0.973878	0.819826	0.526843
novel-miR8188-5p	CTGTTTTTCACTTCAAGCTGC	mature	miR8188	N	NO	14	18	18	19	15	21	8	12	6	17	13	13	4.88463	5.60009	6.94184	4.73073	4.84702	5.33434	6.7161	4.25763	2.99203	7.54658	3.48778	6.6282	-0.439874	0.216831	-0.246381	0.410325	0.535724	0.89815	0.751122	0.457332
novel-miR8189-3p	AAGCTTATAAGCTGATCAAATTGG	mature	miR8189	N	NO	40	42	40	27	59	57	7	11	13	7	2	8	13.9561	13.0669	15.4263	6.72262	19.0649	14.4789	5.87659	3.90283	6.48272	3.10742	0.536582	4.07889	-0.431695	-1.65562	-1.22509	-2.44901	0.551737	0.178917	0.0886663	0.00298793
novel-miR8190-3p	AAACGTGACAAGTAAAAGTGAACA	mature	miR8190	N	NO	15	13	10	11	10	17	2	6	12	16	7	7	5.23353	4.04451	3.85658	2.73884	3.23135	4.31828	1.67903	2.12882	5.98405	7.10267	1.87804	3.56903	-0.577803	0.047712	-0.306707	0.318808	0.512812	0.988914	0.74823	0.666189
novel-miR8191-3p|novel-miR8191a-3p	ATAAATTCAGGATGGTCAATTAGT	mature	miR8191	N	NO	53	56	51	28	49	74	7	6	10	1	29	3	18.4918	17.4225	19.6686	6.9716	15.8336	18.7972	5.87659	2.12882	4.98671	0.443917	7.78044	1.52959	-0.758698	-0.793517	-2.07039	-2.10521	0.34726	0.691235	0.0213117	0.015945
novel-miR8192-5p	TTTGGACAAAATCGCTGATAGGGC	mature	miR8192	N	NO	48	52	61	50	37	38	11	44	16	22	31	28	16.7473	16.178	23.5251	12.4493	11.956	9.65262	9.23464	15.6113	7.97874	9.76617	8.31702	14.2761	-0.942494	-0.164056	-0.606945	0.171493	0.0864396	0.91077	0.280008	0.765774
novel-miR8193-3p	ATATATTGATTTGATGTAAACACC	mature	miR8193	N	NO	4	8	2	6	2	5	0	2	0	0	3	3	1.39561	2.48893	0.771316	1.49391	0.646269	1.27008	0	0.709605	0	0	0.804873	1.52959	-0.626498	0.595904	-1.70062	-0.478221	0.617306	0.866136	0.180992	0.69421
novel-miR8194-3p	TAAGCTCTTGTTTATTTTTGGAGG	mature	miR8194	N	NO	10	11	5	14	12	13	1	3	6	1	6	5	3.48902	3.42228	1.92829	3.4858	3.87761	3.30221	0.839513	1.06441	2.99203	0.443917	1.60975	2.54931	0.0357474	-0.328881	-0.632565	-0.997194	0.981085	0.89815	0.516601	0.182638
novel-miR8195-5p	CTTGTTTGATTGTCATGTTTGGGA	mature	miR8195	N	NO	2	8	5	4	6	7	2	2	2	2	7	2	0.697804	2.48893	1.92829	0.995943	1.93881	1.77811	1.67903	0.709605	0.997342	0.887833	1.87804	1.01972	-0.308965	0.139001	-0.313367	0.134599	0.792315	0.973248	0.802922	0.893948
novel-miR8196-3p	AAAATGTGTCACATAAATTGAGAC	mature	miR8196	N	NO	4	8	3	2	3	8	3	6	2	5	0	4	1.39561	2.48893	1.15697	0.497972	0.969404	2.03213	2.51854	2.12882	0.997342	2.21958	0	2.03945	-0.85581	-1.47256	0.274904	-0.341848	0.547656	0.506597	0.864408	0.817381
novel-miR8197-3p	ATTCTCTCATAACTTATACATGTA	mature	miR8197	N	NO	2	2	2	5	12	10	0	0	1	3	1	1	0.697804	0.622232	0.771316	1.24493	3.87761	2.54016	0	0	0.498671	1.33175	0.268291	0.509862	1.26336	0.858341	-1.02425	-1.42927	0.278449	0.732528	0.452346	0.110523
novel-miR8198-3p	ATTCTCGATCAAACTTAAACTGTT	mature	miR8198	N	NO	9	28	17	19	28	32	2	7	8	9	6	4	3.14012	8.71125	6.55619	4.73073	9.04777	8.12852	1.67903	2.48362	3.98937	3.99525	1.60975	2.03945	0.0464811	-0.381747	-0.822631	-1.25086	0.965469	0.853103	0.299434	0.0536435
novel-miR8199-5p	TCTCGAAAAAATACGCGGATT	mature	miR8199	N	NO	1	2	3	10	10	4	1	1	3	1	3	5	0.348902	0.622232	1.15697	2.48986	3.23135	1.01606	0.839513	0.354803	1.49601	0.443917	0.804873	2.54931	1.13256	0.0953002	0.480428	-0.556832	0.381327	0.985179	0.754053	0.554152
novel-miR8200-3p	TTAATTCTTGAAATGGTGATC	mature	miR8200	N	NO	4	0	8	6	5	9	0	1	0	1	1	2	1.39561	0	3.08526	1.49391	1.61567	2.28615	0	0.354803	0	0.443917	0.268291	1.01972	0.94662	0.706356	-1.0056	-1.24586	0.523916	0.853103	0.559155	0.278723
novel-miR8201-5p	ATGTAAAGTAGAAATAGTATAGGA	mature	miR8201	N	NO	5	2	11	3	4	5	2	2	3	1	1	1	1.74451	0.622232	4.24224	0.746957	1.29254	1.27008	1.67903	0.709605	1.49601	0.443917	0.268291	0.509862	-0.787984	-1.40504	-0.179002	-0.796061	0.512812	0.50471	0.899146	0.482555
novel-miR8202-3p	TGGTTGCTTTGTGTATAATTGTGT	mature	miR8202	N	NO	6	4	8	3	1	5	5	21	11	9	29	9	2.09341	1.24446	3.08526	0.746957	0.323135	1.27008	4.19756	7.45086	5.48538	3.99525	7.78044	4.58876	-1.53057	-0.217492	1.67611	2.98919	0.193857	0.901009	0.0373272	0.00159119
novel-miR8203-5p	ATTCGTCTATTAGGTAGTTAAGTT	mature	miR8203	N	NO	1	3	1	8	6	6	0	4	2	3	1	5	0.348902	0.933348	0.385658	1.99189	1.93881	1.5241	0	1.41921	0.997342	1.33175	0.268291	2.54931	1.22523	-0.0456884	0.703285	-0.567634	0.353913	0.988914	0.642968	0.549837
novel-miR8204-3p	TTGATTATGGTAGAATATTAG	mature	miR8204	N	NO	4	3	0	5	2	8	0	1	0	0	0	5	1.39561	0.933348	0	1.24493	0.646269	2.03213	0	0.354803	0	0	0	2.54931	0.738559	0.0294629	-0.731643	-1.44074	0.659221	0.995545	0.703522	0.258699
novel-miR8205-5p	TCCCAAAATAAGTGTCACTTTAGC	mature	miR8205	N	NO	6	14	0	3	1	4	2	3	2	2	15	0	2.09341	4.35562	0	0.746957	0.323135	1.01606	1.67903	1.06441	0.997342	0.887833	4.02437	0	-0.98356	-0.324434	0.235664	0.89479	0.615588	0.950477	0.904702	0.566689
novel-miR8206-5p	ATACAAGTTTAAGTGTCTAATTGT	mature	miR8206	N	NO	6	3	11	4	8	8	1	3	2	0	2	2	2.09341	0.933348	4.24224	0.995943	2.58508	2.03213	0.839513	1.06441	0.997342	0	0.536582	1.01972	-0.41872	-1.21539	-0.608898	-1.40556	0.708219	0.589861	0.624707	0.181554
novel-miR8207-3p|novel-miR8207a-3p	TCTAGAGGGGTAAAAATTGAG	mature	miR8207	N	NO	0	0	1	2	2	2	1	3	1	7	9	1	0	0	0.385658	0.497972	0.646269	0.508032	0.839513	1.06441	0.498671	3.10742	2.41462	0.509862	1.20965	0.804228	2.21697	1.81155	0.48511	0.699238	0.10944	0.0618742
novel-miR8208-5p	AAACTTGTATAACGTTGAACAAGT	mature	miR8208	N	NO	5	5	0	5	4	5	0	0	0	0	0	0	1.74451	1.55558	0	1.24493	1.29254	1.27008	0	0	0	0	0	0	0.434207	-0.535952	-1.59113	-2.56129	0.780785	0.888217	0.25229	0.0264431
novel-miR8209-3p|novel-miR8209a-5p	TTTAGGATTTTTGAAGTTGAACTT	mature	miR8209	N	NO	2	3	3	5	4	7	1	1	2	0	0	0	0.697804	0.933348	1.15697	1.24493	1.29254	1.77811	0.839513	0.354803	0.997342	0	0	0	0.30625	-2.31868	-0.0999431	-2.72488	0.800738	0.129883	0.941185	0.00556314
novel-miR8210-3p	AAGCCCTATGTGACATCTAAGCCT	mature	miR8210	N	NO	139	186	110	195	109	158	71	243	71	104	268	134	48.4974	57.8676	42.4224	48.5522	35.2217	40.1346	59.6054	86.2171	35.4056	46.1673	71.902	68.3215	-0.497592	0.00163845	0.361532	0.860763	0.45708	0.997599	0.533233	0.0625594
novel-miR8211-3p	TGGAGCGACTCTCTAGTGAAGA	mature	miR8211	N	NO	0	0	1	14	11	3	0	0	1	12	9	4	0	0	0.385658	3.4858	3.55448	0.762049	0	0	0.498671	5.327	2.41462	2.03945	2.89989	2.94107	0.759733	0.80091	0.0376484	0.0755047	0.703196	0.315803
novel-miR8212-5p	TGGAGTAAGTAATTTATATGAGTC	mature	miR8212	N	NO	5	7	2	2	1	6	0	6	2	1	11	3	1.74451	2.17781	0.771316	0.497972	0.323135	1.5241	0	2.12882	0.997342	0.443917	2.9512	1.52959	-1.24958	0.394152	-0.325181	1.31855	0.376725	0.901451	0.840244	0.216208
novel-miR8212-3p*	AGACTCACATAGATTACTTACTCC	mature	miR8212	N	NO	4	6	5	5	2	7	4	14	6	7	22	3	1.39561	1.8667	1.92829	1.24493	0.646269	1.77811	3.35805	4.96724	2.99203	3.10742	5.9024	1.52959	-0.753264	-0.304475	1.25743	1.70622	0.530824	0.88133	0.153636	0.0360662
novel-miR8213-3p	AGTAGGAATATAGATAGTAGGACC	mature	miR8213	N	NO	11	1	9	2	3	7	1	4	3	3	4	6	3.83792	0.311116	3.47092	0.497972	0.969404	1.77811	0.839513	1.41921	1.49601	1.33175	1.07316	3.05917	-0.86931	0.0625096	-0.00908334	0.922736	0.537447	0.988914	0.997463	0.389149
novel-miR8214-5p	AAGAGGTTGGTTTTTATTGTAATT	mature	miR8214	N	NO	3	4	7	2	2	6	0	0	2	0	0	0	1.04671	1.24446	2.69961	0.497972	0.646269	1.5241	0	0	0.997342	0	0	0	-1.03463	-1.30993	-1.74009	-2.01538	0.385743	0.581246	0.139311	0.0659009
novel-miR8215-5p	TTTTCACAAAGATAGATCTCC	mature	miR8215	N	NO	1	0	8	5	2	4	0	0	2	6	5	2	0.348902	0	3.08526	1.24493	0.646269	1.01606	0	0	0.997342	2.6635	1.34146	1.01972	0.619254	1.8403	-0.26878	0.95227	0.724293	0.393516	0.899667	0.358834
novel-miR8216-5p	TTGAACTTTAGTCATATGTGT	mature	miR8216	N	NO	2	3	3	5	6	6	0	2	3	0	0	3	0.697804	0.933348	1.15697	1.24493	1.93881	1.5241	0	0.709605	1.49601	0	0	1.52959	0.39215	-1.41186	-0.0869707	-1.89098	0.780785	0.556312	0.959417	0.0772874
novel-miR8217-5p	GAATTGGCTGCTGGACTTGAG	mature	miR8217	N	NO	5	5	5	7	3	7	10	13	3	10	25	5	1.74451	1.55558	1.92829	1.7429	0.969404	1.77811	8.39513	4.61243	1.49601	4.43917	6.70728	2.54931	-0.460686	0.17048	1.18593	1.81709	0.725996	0.949992	0.211528	0.0264081
novel-miR8218-3p	ATAATAACTATTAGTTGAGTGATC	mature	miR8218	N	NO	3	7	1	5	6	11	0	1	2	2	0	2	1.04671	2.17781	0.385658	1.24493	1.93881	2.79418	0	0.354803	0.997342	0.887833	0	1.01972	0.513985	-0.466538	-0.741441	-1.72196	0.688436	0.901009	0.629166	0.107363
novel-miR8219-3p	TTGTTTGGTTGGTGGGATAAGGAT	mature	miR8219	N	NO	7	12	18	3	4	8	2	5	7	4	17	6	2.44232	3.73339	6.94184	0.746957	1.29254	2.03213	1.67903	1.77401	3.4907	1.77567	4.56095	3.05917	-1.77909	0.272217	-0.556969	1.49434	0.0367029	0.901451	0.541919	0.0525713
novel-miR8220-3p	TTTGGTTGGTGGGATAAGGATAAT	mature	miR8220	N	NO	21	20	11	14	2	12	4	11	4	7	26	6	7.32695	6.22232	4.24224	3.4858	0.646269	3.04819	3.35805	3.90283	1.99468	3.10742	6.97557	3.05917	-1.68567	0.371756	-0.726159	1.33127	0.0574357	0.870305	0.427697	0.0887125
novel-miR8221-5p	ATACATGTGGTCAAAATTAGGTGT	mature	miR8221	N	NO	2	5	8	6	8	7	1	7	1	1	9	1	0.697804	1.55558	3.08526	1.49391	2.58508	1.77811	0.839513	2.48362	0.498671	0.443917	2.41462	0.509862	0.0227033	-0.336802	-0.11191	-0.471415	0.988309	0.916668	0.938764	0.658441
novel-miR8222-5p	TTAAAAAGGTGATATGTTGTGA	mature	miR8222	N	NO	18	6	8	11	10	8	3	6	3	5	10	3	6.28024	1.8667	3.08526	2.73884	3.23135	2.03213	2.51854	2.12882	1.49601	2.21958	2.68291	1.52959	-0.551985	-0.00713796	-0.459704	0.0851433	0.540326	0.997599	0.648288	0.92112
novel-miR8223-5p	CATAACCTCCTATCTAAGGTC	mature	miR8223	N	NO	7	10	3	8	6	14	4	2	4	5	5	1	2.44232	3.11116	1.15697	1.99189	1.93881	3.55623	3.35805	0.709605	1.99468	2.21958	1.34146	0.509862	-0.0679524	-0.417842	-0.223001	-0.57289	0.963987	0.874022	0.864408	0.514131
novel-miR8224-5p|novel-miR8224a-5p	TGATTTCTCAGATGGTCACTCAAC	mature	miR8224	N	NO	3	4	9	11	3	12	4	7	3	1	23	4	1.04671	1.24446	3.47092	2.73884	0.969404	3.04819	3.35805	2.48362	1.49601	0.443917	6.17069	2.03945	0.0750435	-0.148318	0.619492	0.396131	0.968574	0.973878	0.639049	0.713878
novel-miR8225-5p	TAAAAGTTTGGCGCATTTATG	mature	miR8225	N	NO	9	4	13	28	13	17	1	3	6	6	7	7	3.14012	1.24446	5.01355	6.9716	4.20075	4.31828	0.839513	1.06441	2.99203	2.6635	1.87804	3.56903	0.66119	0.51877	-0.499398	-0.641819	0.486655	0.79892	0.663834	0.354762
novel-miR8226-3p	ATAAGCACTTTTGGTTTGACCAAG	mature	miR8226	N	NO	16	15	10	11	11	25	2	2	2	5	0	6	5.58243	4.66674	3.85658	2.73884	3.55448	6.3504	1.67903	0.709605	0.997342	2.21958	0	3.05917	-0.445642	-0.683358	-1.78539	-2.0231	0.659977	0.830113	0.133041	0.0531114
novel-miR8227-3p	TTGCAAGTTGGTTGAATTTCT	mature	miR8227	N	NO	3	10	8	19	13	32	6	9	6	8	19	6	1.04671	3.11116	3.08526	4.73073	4.20075	8.12852	5.03708	3.19322	2.99203	3.55133	5.09753	3.05917	1.01155	0.0412774	0.80543	-0.164839	0.236533	0.988914	0.327591	0.819781
novel-miR8228-5p	ACTCAAAACGGCGTTTGTAATG	mature	miR8228	N	NO	1	1	0	306	180	169	0	4	14	88	70	63	0.348902	0.311116	0	76.1896	58.1642	42.9287	0	1.41921	6.98139	39.0647	18.7804	32.1213	7.08379	3.74036	2.60844	-0.73498	6.37442e-06	0.00205692	0.105947	0.143627
novel-miR8229-5p	TTGAAACTGAAACCGTGTTTG	mature	miR8229	N	NO	5	7	3	6	13	13	3	4	1	2	2	5	1.74451	2.17781	1.15697	1.49391	4.20075	3.30221	2.51854	1.41921	0.498671	0.887833	0.536582	2.54931	0.411685	-0.370123	-0.212058	-0.993866	0.701221	0.89815	0.87877	0.240414
novel-miR8230-5p|novel-miR8230a-5p|novel-miR8230b-5p	TTATTATTTCAGAAAGTCACT	mature	miR8230	N	NO	26	39	23	59	38	51	7	7	13	13	21	22	9.07146	12.1335	8.87013	14.6902	12.2791	12.9548	5.87659	2.48362	6.48272	5.77092	5.63411	11.217	0.172026	0.537827	-0.97742	-0.61162	0.81178	0.634556	0.120158	0.201397
novel-miR8217a-3p	CAAGTCCAACGGACAATTCAG	mature	miR8217	N	NO	11	10	6	10	13	10	2	1	5	2	2	2	3.83792	3.11116	2.31395	2.48986	4.20075	2.54016	1.67903	0.354803	2.49336	0.887833	0.536582	1.01972	-0.284629	-0.620021	-1.08149	-1.41688	0.770219	0.785803	0.249607	0.0897389
novel-miR8231-3p	ATACAAGTTTAAGTGTCTACCTGT	mature	miR8231	N	NO	14	58	42	26	21	35	7	30	27	23	17	6	4.88463	18.0447	16.1976	6.47363	6.78583	8.89057	5.87659	10.6441	13.4641	10.2101	4.56095	3.05917	-0.863616	-1.01933	-0.0262686	-0.181985	0.296601	0.392439	0.978348	0.828146
novel-miR8232-5p	AGCATTATTGTAGTTGATTTGATG	mature	miR8232	N	NO	32	31	30	30	30	36	5	14	10	7	14	10	11.1649	9.64459	11.5697	7.46957	9.69404	9.14458	4.19756	4.96724	4.98671	3.10742	3.75608	5.09862	-0.530355	-0.411516	-0.947814	-0.828975	0.350883	0.731839	0.0919564	0.0883756
novel-miR8233-3p	ATAGGTGACAAGTAAGAATGAACC	mature	miR8233	N	NO	15	22	28	16	22	28	3	13	5	7	4	3	5.23353	6.84455	10.7984	3.98377	7.10896	7.11245	2.51854	4.61243	2.49336	3.10742	1.07316	1.52959	-0.539813	-1.03365	-0.931249	-1.42508	0.474661	0.483324	0.192128	0.0421443
novel-miR8234-3p	GTAAAGTACGAGTGTGTAAGTGAC	mature	miR8234	N	NO	8	0	2	2	9	11	4	3	4	3	6	5	2.79122	0	0.771316	0.497972	2.90821	2.79418	3.35805	1.06441	1.99468	1.33175	1.60975	2.54931	1.08841	-0.158782	1.6586	0.411402	0.512812	0.972677	0.233389	0.713658
novel-miR8235-3p	AACATAGCTTATAAGTACTTG	mature	miR8235	N	NO	4	5	10	10	14	18	1	3	7	4	4	8	1.39561	1.55558	3.85658	2.48986	4.52388	4.57229	0.839513	1.06441	3.4907	1.77567	1.07316	4.07889	0.596105	0.0307697	-0.0714892	-0.636824	0.53259	0.989727	0.956674	0.378994
novel-miR8236-3p|novel-miR8236a-3p*	AAGAAGAGTGAGATGAAGTCT	mature|star	miR8236	N	NO	5	7	7	15	3	5	4	11	12	8	21	10	1.74451	2.17781	2.69961	3.73479	0.969404	1.27008	3.35805	3.90283	5.98405	3.55133	5.63411	5.09862	-0.584552	-0.022434	1.15874	1.72085	0.576303	0.989727	0.143731	0.0149836
novel-miR8236a-5p|novel-miR8236-5p*	AGACTTCATCTCACTCTTCTT	mature|star	miR8236	N	NO	35	66	49	157	104	75	41	206	54	104	536	125	12.2116	20.5337	18.8972	39.0908	33.606	19.0512	34.42	73.0894	26.9282	46.1673	143.804	63.7327	0.548776	0.779157	1.44481	1.67519	0.538015	0.486514	0.0550713	0.00778417
novel-miR8237-5p|novel-miR8237a-5p	ACGGTGGATAATGATGCTGACACA	mature	miR8237	N	NO	16	17	9	10	18	22	7	20	18	16	7	10	5.58243	5.28897	3.47092	2.48986	5.81642	5.58836	5.87659	7.09605	8.97608	7.10267	1.87804	5.09862	-0.357022	-1.03798	0.807316	0.126354	0.678252	0.324178	0.246028	0.869648
novel-miR8238-3p|novel-miR8238a-3p	TGATAAATAATTGGTGATAGT	mature	miR8238	N	NO	9	17	6	8	8	19	2	2	1	4	4	5	3.14012	5.28897	2.31395	1.99189	2.58508	4.82631	1.67903	0.709605	0.498671	1.77567	1.07316	2.54931	-0.451916	0.672779	-1.63365	-0.508951	0.608526	0.747009	0.10467	0.505251
novel-miR8239-3p	AGGGATATTTTTGGGAAAATTTTT	mature	miR8239	N	NO	3	3	5	6	1	4	1	7	1	1	11	3	1.04671	0.933348	1.92829	1.49391	0.323135	1.01606	0.839513	2.48362	0.498671	0.443917	2.9512	1.52959	-0.722466	0.153364	0.174963	1.05079	0.611046	0.973878	0.906481	0.29814
novel-miR8240-3p	TTTCTGGCTATGGATAAAAGCATT	mature	miR8240	N	NO	21	31	20	32	32	38	8	13	10	17	10	9	7.32695	9.64459	7.71316	7.96754	10.3403	9.65262	6.7161	4.61243	4.98671	7.54658	2.68291	4.58876	-0.065675	-0.379243	-0.454066	-0.767634	0.942173	0.771803	0.481013	0.13083
novel-miR8241-5p|novel-miR8241a-5p	TGAAAGACGGAGGTTTAAGAG	mature	miR8241	N	NO	7	3	13	4	4	8	11	26	20	17	26	24	2.44232	0.933348	5.01355	0.995943	1.29254	2.03213	9.23464	9.22487	9.97342	7.54658	6.97557	12.2367	-0.837412	-0.27185	2.2157	2.78127	0.458318	0.851956	0.00750764	0.000753207
novel-miR8242-3p|novel-miR8242a-3p	ATAAAACGTGACTGCCAGTAACGT	mature	miR8242	N	NO	2	1	3	9	6	4	1	2	4	4	2	1	0.697804	0.311116	1.15697	2.24087	1.93881	1.01606	0.839513	0.709605	1.99468	1.77567	0.536582	0.509862	0.902773	-0.579742	0.921387	-0.561128	0.49601	0.801365	0.453755	0.554152
novel-miR8243-3p	TGGTTTGATGTAAACATTGGGTGT	mature	miR8243	N	NO	7	11	6	8	5	4	4	9	5	2	6	5	2.44232	3.42228	2.31395	1.99189	1.61567	1.01606	3.35805	3.19322	2.49336	0.887833	1.60975	2.54931	-1.0819	-0.981847	0.316803	0.416855	0.229021	0.480593	0.725408	0.613438
novel-miR8244-5p	TGTCGCAGATGACTTTAGCTCTTC	mature	miR8244	N	NO	203	282	239	365	344	337	98	204	159	185	205	149	70.8271	87.7347	92.1723	90.8798	111.158	85.6035	82.2723	72.3797	79.2887	82.1246	54.9997	75.9694	-0.0359502	-0.267483	0.0594468	-0.172086	0.955682	0.713874	0.904702	0.645861
novel-miR8245-5p	AAGGTGTAGATTATCAGTGAG	mature	miR8245	N	NO	0	0	5	2	6	4	0	1	0	1	7	0	0	0	1.92829	0.497972	1.93881	1.01606	0	0.354803	0	0.443917	1.87804	0	1.32642	0.9107	0.15063	-0.265094	0.474023	0.778699	0.944845	0.856674
novel-miR8246-5p	CCAAAAGTTCAGGATGAAGCA	mature	miR8246	N	NO	5	6	6	11	10	14	4	2	5	9	9	7	1.74451	1.8667	2.31395	2.73884	3.23135	3.55623	3.35805	0.709605	2.49336	3.99525	2.41462	3.56903	0.40634	0.719427	-0.00483605	0.30825	0.651256	0.597218	0.997463	0.644468
novel-miR8246a-3p|novel-miR8246-3p*	TGCTTCATCCTGAACTTTTGG	mature|star	miR8246	N	NO	37	58	33	81	36	62	20	49	37	38	67	38	12.9094	18.0447	12.7267	20.1678	11.6328	15.749	16.7903	17.3853	18.4508	16.8688	17.9755	19.3747	-0.131376	-0.0767725	0.447167	0.50177	0.856948	0.966185	0.387367	0.239005
novel-miR8246a-5p*	AAAAGTTCAGGATGAAGCACG	star	miR8246	N	NO	33	58	48	76	31	50	35	64	25	64	151	48	11.5138	18.0447	18.5116	18.9229	10.0172	12.7008	29.3829	22.7074	12.4668	28.4107	40.512	24.4734	-0.456248	0.517624	0.495065	1.46894	0.53259	0.589861	0.434197	0.00652213
novel-miR8247-5p	ATCTCAGATACATGTGAATCACTC	mature	miR8247	N	NO	5	4	5	2	5	5	1	4	0	1	3	3	1.74451	1.24446	1.92829	0.497972	1.61567	1.27008	0.839513	1.41921	0	0.443917	0.804873	1.52959	-0.842279	0.278507	-1.00081	0.119975	0.500772	0.939589	0.412067	0.916571
novel-miR8248-5p	AATGCATGTTTACTGTTTGATACC	mature	miR8248	N	NO	3	14	5	9	2	1	2	6	3	2	3	5	1.04671	4.35562	1.92829	2.24087	0.646269	0.254016	1.67903	2.12882	1.49601	0.887833	0.804873	2.54931	-1.65623	-0.695119	-0.040607	0.920506	0.177771	0.752329	0.976139	0.388145
novel-miR8249-5p	CACCTCGAAGCTGATTAGGCC	mature	miR8249	N	NO	6	10	9	8	10	15	3	14	8	6	6	9	2.09341	3.11116	3.47092	1.99189	3.23135	3.81024	2.51854	4.96724	3.98937	2.6635	1.60975	4.58876	-0.207383	-0.718404	0.640057	0.129037	0.838802	0.580486	0.405192	0.86817
novel-miR8250-5p	TAAGGTCGAAATCAAAAGAAC	mature	miR8250	N	NO	7	7	1	11	12	8	0	1	1	3	4	4	2.44232	2.17781	0.385658	2.73884	3.87761	2.03213	0	0.354803	0.498671	1.33175	1.07316	2.03945	0.651197	1.41362	-1.34903	-0.586604	0.535724	0.486514	0.284246	0.468629
novel-miR8251-5p	AATGAACACTGCTGGCACGCTAGG	mature	miR8251	N	NO	1	1	1	1	0	0	2	5	0	4	5	1	0.348902	0.311116	0.385658	0.248986	0	0	1.67903	1.77401	0	1.77567	1.34146	0.509862	-1.62377	0.375281	1.04926	3.04831	0.381327	0.909079	0.492204	0.0157107
novel-miR8252-3p	TTATTTTCACCTGACAAGACT	mature	miR8252	N	NO	8	14	10	23	23	23	7	12	12	14	13	18	2.79122	4.35562	3.85658	5.72667	7.43209	5.84237	5.87659	4.25763	5.98405	6.21483	3.48778	9.17751	0.518212	-0.0270546	0.685982	0.140716	0.500772	0.988914	0.29985	0.819781
novel-miR8253-5p	TGAGAACCAGATTCATCCCCG	mature	miR8253	N	NO	6	14	8	12	11	21	13	49	17	22	53	20	2.09341	4.35562	3.08526	2.98783	3.55448	5.33434	10.9137	17.3853	8.47741	9.76617	14.2194	10.1972	0.0663924	-0.175447	2.05418	1.81234	0.959585	0.908241	0.00750764	0.00304014
novel-miR8254-3p	TGTATAACTAAAGGAGGTGAC	mature	miR8254	N	NO	6	5	8	7	5	5	4	13	5	3	10	2	2.09341	1.55558	3.08526	1.7429	1.61567	1.27008	3.35805	4.61243	2.49336	1.33175	2.68291	1.01972	-0.699961	-1.07981	0.853894	0.474045	0.502889	0.424512	0.287882	0.570852
novel-miR8255-5p	TTTCTAACAGATGACCTATCT	mature	miR8255	N	NO	6	9	10	28	26	28	3	3	2	8	4	8	2.09341	2.80004	3.85658	6.9716	8.4015	7.11245	2.51854	1.06441	0.997342	3.55133	1.07316	4.07889	1.10914	0.576328	-0.795222	-1.32803	0.130218	0.759856	0.41106	0.0345266
novel-miR8256-3p	TTCTGAGATAATAAGAATTAG	mature	miR8256	N	NO	19	24	17	14	30	31	3	1	7	4	1	7	6.62914	7.46678	6.55619	3.4858	9.69404	7.8745	2.51854	0.354803	3.4907	1.77567	0.268291	3.56903	-0.335838	-0.495331	-1.95112	-2.11062	0.718791	0.877446	0.0687716	0.0242995
novel-miR8257-3p	ATTATATATTGAGTACTAGGGCTT	mature	miR8257	N	NO	6	16	11	3	11	7	2	5	2	1	6	8	2.09341	4.97785	4.24224	0.746957	3.55448	1.77811	1.67903	1.77401	0.997342	0.443917	1.60975	4.07889	-1.296	-0.0951023	-0.991674	0.20922	0.189439	0.981856	0.333923	0.847662
novel-miR8258-3p	AATTATTTGTCGTTTTAGAAGTTC	mature	miR8258	N	NO	6	10	12	9	10	13	1	0	3	1	2	3	2.09341	3.11116	4.6279	2.24087	3.23135	3.30221	0.839513	0	1.49601	0.443917	0.536582	1.52959	-0.351138	0.278297	-2.09504	-1.46561	0.708219	0.94305	0.0630788	0.0967323
novel-miR8259-5p	TGGGTTGCTGTAGGATTGATG	mature	miR8259	N	NO	1320	1223	1776	1928	2013	2175	726	1352	1220	1188	2361	1252	460.551	380.495	684.929	480.045	650.47	552.485	609.486	479.693	608.379	527.373	633.435	638.347	-0.0552384	-0.0166728	0.341208	0.379773	0.92976	0.988914	0.381476	0.253789
novel-miR8260-3p	TTGATAAACAGTTGGTGATAG	mature	miR8260	N	NO	14	8	13	16	8	11	4	5	6	3	8	7	4.88463	2.48893	5.01355	3.98377	2.58508	2.79418	3.35805	1.77401	2.99203	1.33175	2.14633	3.56903	-0.558273	-0.321252	-0.388526	-0.151505	0.512812	0.88133	0.663822	0.85532
novel-miR8261-3p	AAAATCTATGATCAAACGTTAGCT	mature	miR8261	N	NO	16	22	20	21	17	23	6	26	9	9	17	17	5.58243	6.84455	7.71316	5.2287	5.49329	5.84237	5.03708	9.22487	4.48804	3.99525	4.56095	8.66765	-0.501277	-0.322456	0.0696668	0.248488	0.500772	0.813096	0.932382	0.688313
novel-miR8177a-3p	TTTTTGAAGGATCCGAACAAC	mature	miR8177	N	NO	22	30	17	47	44	52	5	13	18	17	21	12	7.67585	9.33348	6.55619	11.7023	14.2179	13.2088	4.19756	4.61243	8.97608	7.54658	5.63411	6.11834	0.486198	0.00994467	-0.24736	-0.723613	0.430305	0.995545	0.721527	0.10848
novel-miR8262-5p	GTCTCAAATTATCTGTCGTGATT	mature	miR8262	N	NO	10	11	5	12	4	9	1	2	10	2	2	3	3.48902	3.42228	1.92829	2.98783	1.29254	2.28615	0.839513	0.709605	4.98671	0.887833	0.536582	1.52959	-0.671624	-0.916225	-0.575519	-0.82012	0.512812	0.64635	0.602278	0.378373
novel-miR8263-5p	TGGAGTTACAAGTTGAGGATC	mature	miR8263	N	NO	0	1	2	7	3	7	1	5	1	2	7	1	0	0.311116	0.771316	1.7429	0.969404	1.77811	0.839513	1.77401	0.498671	0.887833	1.87804	0.509862	1.68219	-0.0698921	1.69287	-0.0592065	0.232243	0.988914	0.193397	0.959045
novel-miR8264-3p	TTGCACTGGGTGCAACTGTAAG	mature	miR8264	N	NO	120	86	66	107	114	143	10	27	30	17	14	12	41.8683	26.756	25.4534	26.6415	36.8373	36.3243	8.39513	9.57967	14.9601	7.54658	3.75608	6.11834	-0.121824	-1.09464	-1.30371	-2.27652	0.862776	0.178917	0.0213117	0.00023901
novel-miR8265-5p	ATGGATTTTTGGTGATACAAGATT	mature	miR8265	N	NO	5	2	3	3	0	6	1	1	3	3	0	1	1.74451	0.622232	1.15697	0.746957	0	1.5241	0.839513	0.354803	1.49601	1.33175	0	0.509862	-1.15023	-1.1688	-0.107596	-0.126165	0.500772	0.672936	0.950445	0.941353
novel-miR8266-3p|novel-miR8266a-3p	AGGGTTGTGACTTTTCTGAAGAGT	mature	miR8266	N	NO	2	0	2	1	6	5	0	4	4	1	0	3	0.697804	0	0.771316	0.248986	1.93881	1.27008	0	1.41921	1.99468	0.443917	0	1.52959	0.847618	-1.49244	1.55431	-0.785745	0.642659	0.581246	0.333923	0.576592
novel-miR8267-5p	TTTGCCATGTCTGGAATCATC	mature	miR8267	N	NO	4	12	12	28	20	31	7	11	11	12	9	12	1.39561	3.73339	4.6279	6.9716	6.46269	7.8745	5.87659	3.90283	5.48538	5.327	2.41462	6.11834	0.986355	-0.379717	0.885144	-0.480927	0.199664	0.787583	0.226171	0.398638
novel-miR8268-5p	AATAGACACTGTTCTGGAGTT	mature	miR8268	N	NO	18	17	10	33	19	26	7	9	15	4	6	3	6.28024	5.28897	3.85658	8.21653	6.13956	6.60442	5.87659	3.19322	7.48007	1.77567	1.60975	1.52959	0.207291	-1.64229	0.187374	-1.66221	0.791235	0.0955418	0.816865	0.0137868
novel-miR8269-3p	TAGTTCAGTATGAAACTCGAA	mature	miR8269	N	NO	5	9	5	13	23	26	1	0	7	1	0	1	1.74451	2.80004	1.92829	3.23681	7.43209	6.60442	0.839513	0	3.4907	0.443917	0	0.509862	1.02858	-1.2588	-1.23861	-3.52599	0.321955	0.64635	0.339305	0.00404564
novel-miR8270-5p	TCTGATTGACTTGTGGTTTTC	mature	miR8270	N	NO	3	6	5	2	9	6	1	1	2	2	4	1	1.04671	1.8667	1.92829	0.497972	2.90821	1.5241	0.839513	0.354803	0.997342	0.887833	1.07316	0.509862	-0.507444	0.0801424	-0.789043	-0.201457	0.649291	0.988448	0.508933	0.856461
novel-miR8271-3p	TATTCCCATGACTCGAACACC	mature	miR8271	N	NO	12	20	9	21	12	21	2	13	8	15	18	17	4.18683	6.22232	3.47092	5.2287	3.87761	5.33434	1.67903	4.61243	3.98937	6.65875	4.82924	8.66765	-0.169155	0.694201	-0.164424	0.698933	0.856024	0.562975	0.866461	0.183015
novel-miR8272-3p	TTGGTTGAGTGAGCATCTAAG	mature	miR8272	N	NO	3560	5689	4850	7275	4799	7434	3144	10559	5187	7232	15255	7769	1242.09	1769.94	1870.44	1811.37	1550.72	1888.36	2639.43	3746.36	2586.61	3210.41	4092.78	3961.12	-0.107918	0.233703	1.03357	1.37519	0.856024	0.759856	0.016859	0.000753207
novel-miR8273-3p	ATTTATGTGACACATTTTGAATT	mature	miR8273	N	NO	14	16	5	7	8	13	4	0	3	3	0	3	4.88463	4.97785	1.92829	1.7429	2.58508	3.30221	3.35805	0	1.49601	1.33175	0	1.52959	-0.789037	-0.624131	-1.95033	-1.78542	0.512812	0.88133	0.141038	0.141195
novel-miR8274-3p	AGGTAGTAAAGGAAAAGGGGC	mature	miR8274	N	NO	14	30	22	32	20	27	14	33	26	40	66	32	4.88463	9.33348	8.48448	7.96754	6.46269	6.85844	11.7532	11.7085	12.9654	17.7567	17.7072	16.3156	-0.290228	0.383617	0.883872	1.55772	0.659266	0.658018	0.095698	0.00160883
novel-miR8275-5p	ATTCAACTTTTGACTTGGAGGCTT	mature	miR8275	N	NO	9	30	12	13	22	14	7	10	10	15	13	10	3.14012	9.33348	4.6279	3.23681	7.10896	3.55623	5.87659	3.54803	4.98671	6.65875	3.48778	5.09862	-0.53191	-0.0579304	-0.0204353	0.453544	0.512812	0.985106	0.987821	0.465521
novel-miR8276-5p	TATGAACTTGATCAAAATGATAGA	mature	miR8276	N	NO	49	26	47	20	47	42	4	13	17	10	5	9	17.0962	8.08901	18.1259	4.97972	15.1873	10.6687	3.35805	4.61243	8.47741	4.43917	1.34146	4.58876	-0.760426	-1.02313	-1.11375	-1.37645	0.333193	0.486514	0.143098	0.0565319
novel-miR8277-5p	TATAGGCTTGAAGTGGTTTGT	mature	miR8277	N	NO	5	3	9	7	9	5	4	4	3	3	5	5	1.74451	0.933348	3.47092	1.7429	2.90821	1.27008	3.35805	1.41921	1.49601	1.33175	1.34146	2.54931	-0.18956	-0.272269	0.256469	0.17376	0.89082	0.91077	0.829763	0.855421
novel-miR8278-3p	TTCTTGCTACATATCTCTTGC	mature	miR8278	N	NO	1	1	1	3	2	2	1	4	0	3	5	5	0.348902	0.311116	0.385658	0.746957	0.646269	0.508032	0.839513	1.41921	0	1.33175	1.34146	2.54931	0.321036	1.09824	0.761781	1.53898	0.864515	0.570813	0.61473	0.0897389
novel-miR8158-3p*	GGCCTTAATAAGATGGTGAAG	star	miR8158	N	NO	4	6	5	5	8	9	1	1	2	4	3	1	1.39561	1.8667	1.92829	1.24493	2.58508	2.28615	0.839513	0.354803	0.997342	1.77567	0.804873	0.509862	-0.0933653	0.191718	-0.903069	-0.617986	0.943793	0.959665	0.392259	0.454271
novel-miR8159-5p*	AGTTGAACATGTTATTGCAATTTA	star	miR8159	N	NO	0	0	0	1	2	2	1	0	0	0	0	0	0	0	0	0.248986	0.646269	0.508032	0.839513	0	0	0	0	0	-	-	-	-	-	-	-	-
novel-miR8167-3p*	AGATATTTGGAGGCCACGCAAGCC	star	miR8167	N	NO	0	0	0	0	0	1	0	0	0	0	0	0	0	0	0	0	0	0.254016	0	0	0	0	0	0	-	-	-	-	-	-	-	-
novel-miR8168-5p*	AGTTGAGTGACCATATGAGAAATC	star	miR8168	N	NO	0	0	0	0	0	1	2	1	0	0	2	0	0	0	0	0	0	0.254016	1.67903	0.354803	0	0	0.536582	0	-	-	-	-	-	-	-	-
novel-miR8169-5p*	TCTCACCCAACATATATTTGAAAG	star	miR8169	N	NO	1	0	0	0	0	0	0	0	0	0	0	0	0.348902	0	0	0	0	0	0	0	0	0	0	0	-	-	-	-	-	-	-	-
novel-miR8171-3p*	TCAATGCTACAATCTTGTACC	star	miR8171	N	NO	3	4	2	7	4	12	1	0	2	1	0	3	1.04671	1.24446	0.771316	1.7429	1.29254	3.04819	0.839513	0	0.997342	0.443917	0	1.52959	0.585991	-0.457611	-0.77832	-1.82192	0.649291	0.905796	0.618459	0.0958671
novel-miR8177-5p*	TTGCTCGGATCCTCCAAGAATG	star	miR8177	N	NO	6	7	4	8	5	5	3	1	4	4	8	3	2.09341	2.17781	1.54263	1.99189	1.61567	1.27008	2.51854	0.354803	1.99468	1.77567	2.14633	1.52959	-0.51739	0.475266	-0.457836	0.53482	0.615588	0.824438	0.683628	0.502926
novel-miR8178-5p*	CCCTCCGTTTCAATTTGTTTG	star	miR8178	N	NO	0	0	0	1	1	0	1	0	1	0	3	1	0	0	0	0.248986	0.323135	0	0.839513	0	0.498671	0	0.804873	0.509862	-	-	-	-	-	-	-	-
novel-miR8179-5p*	TGGCTAGCTTATATTTTCTTT	star	miR8179	N	NO	0	2	0	0	0	1	0	0	0	2	1	0	0	0.622232	0	0	0	0.254016	0	0	0	0.887833	0.268291	0	-	-	-	-	-	-	-	-
novel-miR8180-5p*	CCATCCCACCACTCTGCTAGA	star	miR8180	N	NO	0	1	0	1	3	2	0	1	0	1	3	1	0	0.311116	0	0.248986	0.969404	0.508032	0	0.354803	0	0.443917	0.804873	0.509862	-	-	-	-	-	-	-	-
novel-miR8182-5p*	ATTCATACTCTTGTTGTCAAC	star	miR8182	N	NO	1	2	9	16	8	13	5	4	2	6	5	8	0.348902	0.622232	3.47092	3.98377	2.58508	3.30221	4.19756	1.41921	0.997342	2.6635	1.34146	4.07889	1.37779	0.286235	0.922409	-0.169148	0.247379	0.91077	0.446611	0.852455
novel-miR8184-3p*	AGAAGAGTTGCCTGATGTAAGTG	star	miR8184	N	NO	0	0	1	0	0	0	0	0	0	0	0	0	0	0	0.385658	0	0	0	0	0	0	0	0	0	-	-	-	-	-	-	-	-
novel-miR8185-5p*|novel-miR8185a-5p*	ATCACGTAACTCTTCTTCGTTAAA	star	miR8185	N	NO	2	4	3	4	4	2	1	1	1	4	1	2	0.697804	1.24446	1.15697	0.995943	1.29254	0.508032	0.839513	0.354803	0.498671	1.77567	0.268291	1.01972	-0.503775	0.166298	-0.477455	0.192618	0.698405	0.971431	0.73128	0.86817
novel-miR8187-3p*	AAGATGTACAAATTTAGACAACCT	star	miR8187	N	NO	0	0	0	0	1	0	0	2	1	0	0	0	0	0	0	0	0.323135	0	0	0.709605	0.498671	0	0	0	-	-	-	-	-	-	-	-
novel-miR8188-3p*	AGCTTGAAGTGAAAAACAGCA	star	miR8188	N	NO	1	0	1	0	0	1	0	0	0	0	0	0	0.348902	0	0.385658	0	0	0.254016	0	0	0	0	0	0	-	-	-	-	-	-	-	-
novel-miR8189-5p*	AACTAGTTTGACCAGCTTATAAGC	star	miR8189	N	NO	16	13	6	9	16	15	2	8	2	7	4	7	5.58243	4.04451	2.31395	2.24087	5.17015	3.81024	1.67903	2.83842	0.997342	3.10742	1.07316	3.56903	-0.338776	0.0824769	-0.805139	-0.383886	0.719602	0.982514	0.407876	0.632803
novel-miR8194-5p*	CACCTCCAAAAATAAAAAAGAGCT	star	miR8194	N	NO	0	0	0	0	0	1	0	0	0	0	0	0	0	0	0	0	0	0.254016	0	0	0	0	0	0	-	-	-	-	-	-	-	-
novel-miR8195-3p*	TCATATACATGGTGGGATAAGTT	star	miR8195	N	NO	7	4	4	4	1	5	0	3	0	4	1	2	2.44232	1.24446	1.54263	0.995943	0.323135	1.27008	0	1.06441	0	1.77567	0.268291	1.01972	-1.18422	0.759147	-1.68322	0.260151	0.350883	0.785803	0.178116	0.839611
novel-miR8196-5p*	TCATGAACACATTTTTCTTTTTAA	star	miR8196	N	NO	0	0	0	0	0	0	0	0	0	1	0	0	0	0	0	0	0	0	0	0	0	0.443917	0	0	-	-	-	-	-	-	-	-
novel-miR8201-3p*	CTATACTATTTCTACTTTACATC	star	miR8201	N	NO	0	3	0	0	0	1	0	0	1	0	0	0	0	0.933348	0	0	0	0.254016	0	0	0.498671	0	0	0	-	-	-	-	-	-	-	-
novel-miR8204-5p*	AATATTCTACCATAATCAATC	star	miR8204	N	NO	0	0	0	1	1	1	0	1	0	0	0	0	0	0	0	0.248986	0.323135	0.254016	0	0.354803	0	0	0	0	-	-	-	-	-	-	-	-
novel-miR8207-5p*	CATTTTTTTCCCCTCTAGACC	star	miR8207	N	NO	0	0	1	3	0	2	0	0	0	1	1	1	0	0	0.385658	0.746957	0	0.508032	0	0	0	0.443917	0.268291	0.509862	-	-	-	-	-	-	-	-
novel-miR8211-5p*	TTCACCAGAGACTCGCCCCAAA	star	miR8211	N	NO	0	2	0	8	5	1	4	3	0	4	12	2	0	0.622232	0	1.99189	1.61567	0.254016	3.35805	1.06441	0	1.77567	3.21949	1.01972	1.61882	1.10671	1.82465	1.31254	0.408615	0.64635	0.293309	0.223227
novel-miR8216-3p*	ACATATGACTAAAGTTAAAT	star	miR8216	N	NO	0	0	0	1	0	0	0	0	0	0	0	0	0	0	0	0.248986	0	0	0	0	0	0	0	0	-	-	-	-	-	-	-	-
novel-miR8217-3p*	AAGTCCAACGGACAATTCAG	star	miR8217	N	NO	11	10	6	10	13	11	2	1	6	2	3	2	3.83792	3.11116	2.31395	2.48986	4.20075	2.79418	1.67903	0.354803	2.99203	0.887833	0.804873	1.01972	-0.237366	-0.510607	-0.998293	-1.27153	0.81178	0.838267	0.288288	0.118105
novel-miR8219-5p*	CCTTATCCCACCATCCAAACAACC	star	miR8219	N	NO	3	0	0	1	2	0	2	0	1	0	0	1	1.04671	0	0	0.248986	0.646269	0	1.67903	0	0.498671	0	0	0.509862	-	-	-	-	-	-	-	-
novel-miR8220-5p*	ATTGTTATCCTTATCCCACCATCC	star	miR8220	N	NO	1	1	0	0	0	0	0	0	0	0	0	0	0.348902	0.311116	0	0	0	0	0	0	0	0	0	0	-	-	-	-	-	-	-	-
novel-miR8223-3p*	ACCTTAGATAGGAGGTTATGG	star	miR8223	N	NO	1	1	5	1	0	1	0	4	1	0	5	2	0.348902	0.311116	1.92829	0.248986	0	0.254016	0	1.41921	0.498671	0	1.34146	1.01972	-1.69074	-0.193143	0.259717	1.75732	0.34196	0.971431	0.889763	0.182638
novel-miR8225-3p*	TAAATGAGCCAAACTTTTAAC	star	miR8225	N	NO	4	5	2	3	2	5	0	0	0	0	7	2	1.39561	1.55558	0.771316	0.746957	0.646269	1.27008	0	0	0	0	1.87804	1.01972	-0.688069	1.65759	-2.24033	0.105324	0.605048	0.463713	0.0804231	0.935886
novel-miR8227-5p*	AATTCAACCACCTTGCAAGCT	star	miR8227	N	NO	1	1	2	5	4	8	0	2	1	2	1	1	0.348902	0.311116	0.771316	1.24493	1.29254	2.03213	0	0.709605	0.498671	0.887833	0.268291	0.509862	1.203	-0.0963033	0.283828	-1.01548	0.328514	0.985179	0.864408	0.253789
novel-miR8230-3p*	TGACTTTATGAGATAATAACT	star	miR8230	N	NO	1	2	2	1	2	3	0	0	1	1	0	1	0.348902	0.622232	0.771316	0.248986	0.646269	0.762049	0	0	0.498671	0.443917	0	0.509862	-	-	-	-	-	-	-	-
novel-miR8233-5p*	ATTTTTACTTGTCACAATTTGACT	star	miR8233	N	NO	0	1	0	0	0	0	0	0	0	0	2	0	0	0.311116	0	0	0	0	0	0	0	0	0.536582	0	-	-	-	-	-	-	-	-
novel-miR8235-5p*	AGTGCTTATAAGCTATGTTGC	star	miR8235	N	NO	1	0	0	5	3	2	0	0	0	2	3	1	0.348902	0	0	1.24493	0.969404	0.508032	0	0	0	0.887833	0.804873	0.509862	-	-	-	-	-	-	-	-
novel-miR8237-3p*|novel-miR8237a-3p*	AAATGTGTCAGCATCATTATCCAC	star	miR8237	N	NO	0	0	0	0	0	0	0	0	0	1	0	0	0	0	0	0	0	0	0	0	0	0.443917	0	0	-	-	-	-	-	-	-	-
novel-miR8241-3p*|novel-miR8241a-3p*	TCTTAAACCTTTAGCTTTCA	star	miR8241	N	NO	0	0	0	0	0	0	0	1	0	0	0	0	0	0	0	0	0	0	0	0.354803	0	0	0	0	-	-	-	-	-	-	-	-
novel-miR8245-3p*	TCACTGGTAATCTGCATCTTA	star	miR8245	N	NO	0	0	2	0	2	1	1	0	0	1	9	0	0	0	0.771316	0	0.646269	0.254016	0.839513	0	0	0.443917	2.41462	0	-	-	-	-	-	-	-	-
novel-miR8247-3p*	GTGATTTACATGTATCTAGGATA	star	miR8247	N	NO	2	1	0	7	1	5	0	2	0	1	0	0	0.697804	0.311116	0	1.7429	0.323135	1.27008	0	0.709605	0	0.443917	0	0	-	-	-	-	-	-	-	-
novel-miR8249-3p*	CCTAATCAGCTTCGAGGTGTG	star	miR8249	N	NO	2	0	2	2	1	5	1	1	2	4	1	2	0.697804	0	0.771316	0.497972	0.323135	1.27008	0.839513	0.354803	0.997342	1.77567	0.268291	1.01972	0.43961	-0.0768147	1.06268	0.546256	0.819191	0.988914	0.4818	0.660691
novel-miR8252-5p*	CCTTGTCAGGTGAAAATAATA	star	miR8252	N	NO	0	0	1	1	1	1	0	0	1	1	0	0	0	0	0.385658	0.248986	0.323135	0.254016	0	0	0.498671	0.443917	0	0	-	-	-	-	-	-	-	-
novel-miR8253-3p*	ACGGGGATGAACCTGGTTCTG	star	miR8253	N	NO	6	5	7	9	24	14	1	4	5	4	2	4	2.09341	1.55558	2.69961	2.24087	7.75523	3.55623	0.839513	1.41921	2.49336	1.77567	0.536582	2.03945	0.643369	-0.569802	-0.104017	-1.31719	0.512812	0.793043	0.935479	0.0964796
novel-miR8254-5p*	TCATCTCCTTTATTTATACAC	star	miR8254	N	NO	0	0	1	0	2	2	0	0	0	0	0	1	0	0	0.385658	0	0.646269	0.508032	0	0	0	0	0	0.509862	-	-	-	-	-	-	-	-
novel-miR8256-5p*	AATATTTATTATCTCAGAAAG	star	miR8256	N	NO	0	3	0	10	5	6	3	1	2	1	0	3	0	0.933348	0	2.48986	1.61567	1.5241	2.51854	0.354803	0.997342	0.443917	0	1.52959	2.33447	-1.31094	1.91681	-1.7286	0.103322	0.589861	0.19127	0.124915
novel-miR8257-5p*	ACCCTAGTGTCCCTTATATAATCT	star	miR8257	N	NO	0	0	0	0	0	2	0	0	0	0	0	1	0	0	0	0	0	0.508032	0	0	0	0	0	0.509862	-	-	-	-	-	-	-	-
novel-miR8258-5p*	TTTGACCTTCTAAAACGACAAATA	star	miR8258	N	NO	0	2	0	0	0	0	0	0	0	0	0	0	0	0.622232	0	0	0	0	0	0	0	0	0	0	-	-	-	-	-	-	-	-
novel-miR8259-3p*	AAATCCTTCAGCAATCCATA	star	miR8259	N	NO	1	1	5	3	1	10	0	0	2	1	1	0	0.348902	0.311116	1.92829	0.746957	0.323135	2.54016	0	0	0.997342	0.443917	0.268291	0	-	-	-	-	-	-	-	-
novel-miR8263-3p*	AGATCCTCAACTTGTCGCTTC	star	miR8263	N	NO	1	0	0	1	0	0	0	0	0	2	0	1	0.348902	0	0	0.248986	0	0	0	0	0	0.887833	0	0.509862	-	-	-	-	-	-	-	-
novel-miR8264-5p*	TATAGTTGCAGCAGCTGCAAGT	star	miR8264	N	NO	5	6	2	40	28	34	1	1	6	7	5	7	1.74451	1.8667	0.771316	9.95943	9.04777	8.63655	0.839513	0.354803	2.99203	3.10742	1.34146	3.56903	2.33581	0.875631	-0.156281	-1.61646	0.00334016	0.613274	0.906481	0.0132985
novel-miR8266-5p*	ACTTTTTCAAAGAGTTGTGACTTT	star	miR8266	N	NO	0	1	1	1	1	4	0	0	2	0	0	0	0	0.311116	0.385658	0.248986	0.323135	1.01606	0	0	0.997342	0	0	0	-	-	-	-	-	-	-	-
novel-miR8270-3p*	AAAACCACAAGCCAATCAGAA	star	miR8270	N	NO	0	1	0	0	0	0	0	0	0	0	0	0	0	0.311116	0	0	0	0	0	0	0	0	0	0	-	-	-	-	-	-	-	-
novel-miR8271-5p*	TGTTCGAGTCATGGGAATAGA	star	miR8271	N	NO	0	1	2	2	1	2	0	1	0	1	3	0	0	0.311116	0.771316	0.497972	0.323135	0.508032	0	0.354803	0	0.443917	0.804873	0	-	-	-	-	-	-	-	-
novel-miR8272-5p*	TTTCTCGGGTGCTTACTCAAC	star	miR8272	N	NO	923	1195	1064	1728	1742	2300	329	956	675	710	784	688	322.037	371.784	410.34	430.247	562.9	584.237	276.2	339.191	336.603	315.181	210.34	350.785	0.278044	-0.258491	-0.0576742	-0.594209	0.53259	0.703391	0.90449	0.0655708
novel-miR8274-5p*	CCCCTTTTCCTTTGCTACCTC	star	miR8274	N	NO	0	0	0	1	0	0	0	0	1	1	0	0	0	0	0	0.248986	0	0	0	0	0.498671	0.443917	0	0	-	-	-	-	-	-	-	-
novel-miR8275-3p*	ACTGTGAAGTGTAAAGTTGGATT	star	miR8275	N	NO	0	0	0	0	0	0	0	0	0	2	0	0	0	0	0	0	0	0	0	0	0	0.887833	0	0	-	-	-	-	-	-	-	-
novel-miR8276-3p*	TATCATTTTGATCAAGTTCATGA	star	miR8276	N	NO	0	0	1	0	0	0	0	0	0	0	0	0	0	0	0.385658	0	0	0	0	0	0	0	0	0	-	-	-	-	-	-	-	-
novel-miR8277-3p*	AAAACAACTCACTTCAAGCCT	star	miR8277	N	NO	0	3	1	5	1	8	0	3	1	1	4	0	0	0.933348	0.385658	1.24493	0.323135	2.03213	0	1.06441	0.498671	0.443917	1.07316	0	1.02889	-0.378514	0.779234	-0.628169	0.530824	0.926068	0.654371	0.624688
novel-miR8278-5p*	AAGAGATATGTAGCAAGAATG	star	miR8278	N	NO	2	0	1	2	4	2	0	1	1	1	3	1	0.697804	0	0.385658	0.497972	1.29254	0.508032	0	0.354803	0.498671	0.443917	0.804873	0.509862	-	-	-	-	-	-	-	-
novel-miR8157-3p*	TCCTAAAGTTGGAAGAAAAGG	star	miR8157	N	NO	1	1	1	1	1	0	0	0	0	0	0	0	0.348902	0.311116	0.385658	0.248986	0.323135	0	0	0	0	0	0	0	-	-	-	-	-	-	-	-
stu-miR166e-5p	GGGATGTTGTTTGGCTCGACA	mature	miR166	C	NO	47	102	57	870	534	545	27	43	107	327	521	225	16.3984	31.7338	21.9825	216.618	172.554	138.439	22.6668	15.2565	53.3578	145.161	139.78	114.719	2.69094	2.20248	0.386021	-0.10244	8.91493e-06	0.000431202	0.555925	0.844186
stu-miR166f-5p	GGAATGTTGTTTGGTTCGAAA	mature	miR166	C	NO	0	0	1	2	0	1	2	0	0	0	0	4	0	0	0.385658	0.497972	0	0.254016	1.67903	0	0	0	0	2.03945	-	-	-	-	-	-	-	-
stu-miR169i-3p	CGGCAGGTCATCTTTGGCTA	mature	miR169	C	NO	1	1	1	4	0	4	1	4	1	8	6	1	0.348902	0.311116	0.385658	0.995943	0	1.01606	0.839513	1.41921	0.498671	3.55133	1.60975	0.509862	0.0224884	0.491872	1.30797	1.77735	0.993489	0.87091	0.379456	0.10205
stu-miR396a-3p	GTTCAATAAGGCTGTGGGAAG	mature	miR396	C	NO	649	851	458	1040	819	928	247	1349	589	1122	2535	810	226.438	264.76	176.631	258.945	264.647	235.727	207.36	478.629	293.717	498.075	680.118	412.988	-0.0289251	0.640586	0.64815	1.31766	0.976303	0.390796	0.185513	0.00479372
stu-miR397a-3p	TCAACGCTACACTCAATCATG	mature	miR397	C	NO	14	13	13	58	54	63	3	12	13	27	95	19	4.88463	4.04451	5.01355	14.4412	17.4493	16.003	2.51854	4.25763	6.48272	11.9858	25.4877	9.68737	1.52021	1.57408	0.133481	0.18735	0.0158689	0.0674358	0.897748	0.747626
stu-miR398c-5p	GGGGCAACTTGAGATCACATG	mature	miR398	C	NO	10	15	51	335	129	220	3	4	30	91	219	68	3.48902	4.66674	19.6686	83.4102	41.6844	55.8836	2.51854	1.41921	14.9601	40.3964	58.7557	34.6706	2.83511	3.28095	-0.563113	-0.117273	0.000828987	0.00423994	0.655217	0.87959
stu-miR403-5p	CGTTTGTGCGTGAATCTAAC	mature	miR403	C	sly-miR403-5p	1123	1432	1236	2273	1194	2078	359	1058	783	907	1731	1133	391.817	445.518	476.673	565.945	385.823	527.846	301.385	375.381	390.459	402.632	464.412	577.673	-0.0730567	0.320358	-0.149344	0.24407	0.909906	0.627707	0.744929	0.492199
stu-miR482f-5p	TGTGGGTGGGGTGGAAAGATTT	mature	miR482	C	NO	4	4	0	7	6	5	1	4	5	6	23	6	1.39561	1.24446	0	1.7429	1.93881	1.27008	0.839513	1.41921	2.49336	2.6635	6.17069	3.05917	0.943485	1.0599	1.40888	1.52529	0.512812	0.515632	0.265919	0.0458034
