# Supplementary material for: Salicylic Acid Perturbs sRNA-Gibberellin Regulatory Network in Immune Response of Potato to Potato virus Y Infection
Source: Front Plant Sci. 2017 Dec 22;8:2192. doi: 10.3389/fpls.2017.02192 (PMC5744193; doi:10.3389/fpls.2017.02192)
Supplement: Supplementary file 2 [file DataSheet2.XLSX]

## Sheet: Dataset S2
Dataset S2. Novel miRNAs and/or novel MIR loci identified in PVYNTN- and mock-inoculated samples of cv. Désirée and NahG-Désirée potato plants.
List of novel/known miRNAs with novel MIR loci. For each miRNA, sequence, length, class (C – conserved or N – novel), miRNA family, the genome locations, strand, the predicted hairpin precursor (pre-miRNA) sequences and the location in genome (MIR loci), their lengths, minimal folding energy index (MFEI; calculated as described by Zhang et al. (2006) as well as gene overlap of the miRNA precursor…
miRNA ID	Sequence (5'-3')	sRNA length (nt)	Class	miRNA family	Uniqueness	miRNA genome location	Strand	Pre-miRNA sequence	Pre-miRNA genome location	Pre-miRNA Length (nt)	MFEI	miRNA* ID	miRNA* sequence	Gene overlap	Gene region
novel-miR8156-5p	AACTTTGAGCAGGACCTATTACCC	24	N	miR8156	Y	ch01_2924157_2924180	-	ATATATTTGGATTTTGATCGAAATTATTATAACAATCTGAAACTTTGAGCAGGACCTATTACCCCCTTACACTATTTAATAGTGTATTTTAAAGATATATAAGTTCTCAGCTGGACAAGTAAATATTTATAATAATACAATATTTATGATGTACACGTGAACATCTATATATTTTTAAAAAATACACTATTAAATAGTGTAGAGATAATAGATCCTGTCAAAAGTTTGAAATTATTACAGTAATTTCAATCAAAATTTGAATATAT	ch01_2924117_2924382	266	1.52419	NO	NO	NO	NO
novel-miR8157-5p	TTTTCTTCAAACTTTAGGACC	21	N	miR8157	Y	ch01_3890573_3890593	-	GTATAAGGGAAAATAGATTTTCCCTTTTCTTCAAACTTTAGGACCATATTTGCCTTTTTTTTTTCTTCAAAAAAAAAGTAGACATATATGATCCTAAAGTTGGAAGAAAAGGGAAAATATATTGAGTAC	ch01_3890549_3890677	129	1.34444	novel-miR8157-3p*	TCCTAAAGTTGGAAGAAAAGG	NO	NO
novel-miR8158-5p	TCACCATCTTTAGAGGCCATG	21	N	miR8158	Y	ch01_5458814_5458834	+	TGCCTCGTTCCTTTTCTTCACCATCTTTAGAGGCCATGTCTAATGTTGTCGACCTTCACAACCATACGGAGAACAGGTAATAATGGTTTTCAAAATTAATTTATTTGTTTTTACACCCAACATTCAAGATTTTAGGTTTATTTATTCAAGTTCTACAACGGTAGACACGGCCTTAATAAGATGGTGAAGAAAAGGATAAAGGTA	ch01_5458797_5459000	204	1.02917	novel-miR8158-3p*	GGCCTTAATAAGATGGTGAAG	PGSC0003DMG402022702="Gene of unknown function"	exon
novel-miR8159-3p	AATTGCAACATCTTGTTCAACCTT	24	N	miR8159	Y	ch01_6112109_6112132	+	AAAATATAGTTGAACATGTTATTGCAATTTAGTCGAAAAAATATTTCTCTAAATTGCAACATCTTGTTCAACCTTTTATTTT	ch01_6112058_6112139	82	1.27368	novel-miR8159-5p*	AGTTGAACATGTTATTGCAATTTA	NO	NO
novel-miR8160-3p	TTGAAGAACATGGATTGGGCT	21	N	miR8160	N	ch01_21257114_21257134	-	GATGTGCCTCTACATGACTAGTTTAATCCATGTTCTTCAAACTGAGAGGTGCGTTAGAGGTTGTTAGAGACTACTCCACCCTGAACCCTAGCCCACACCTATAAAAAGAGGGTTCAGGGTGGAGTAGCCTCCAAAACCTCTAACAGATCTCTGGGTTTGAAGAACATGGATTGGGCTAGTCTTGTAGAGGCCCATC	ch01_21256958_21257153	196	1.44685	NO	NO	NO	NO
novel-miR8161-5p	TATCCAGTTGTGGTGGACATT	21	N	miR8161	Y	ch01_29209256_29209276	-	ATGTGTTATTATGCTCTGTGCACTGCTGGTTCACTATCCAGTTGTGGTGGACATTCCTCAACTTGTTTTTCCTTTTCAAAGTAAGTTGAGGAAAATCCTCCACAACTGGTTAGTGAACCAAGAGTGTACAAGATGGTGATTCACAT	ch01_29209222_29209367	146	1.31525	NO	NO	NO	NO
novel-miR8162-5p	ATAAAGTTGAACAAGTAGATACAC	24	N	miR8162	Y	ch01_37207207_37207230	-	GCACTTAAACTTGTATAAAGTTGAACAAGTAGATACACACGTCTTACTTGGTGTCTCAAATGGCAATTGCGTCCTACGCGGCCTCCTACGTATTATGCCACATGGAACACGTATGTTTATTTGTTCAATTCGTACATGTTTAAGTGT	ch01_37207193_37207339	147	0.872414	NO	NO	NO	NO
novel-miR8163-5p	ATTCGCATTTCTAGAGCCACT	21	N	miR8163	Y	ch01_38265367_38265387	-	GTGATAGGTGAATAGATCGGTAAGGTGAATGTAGAGAGGTTGAGCTGCTTTTCAGAGAATTGAAACTTTGAAATGAAAATTCGCATTTCTAGAGCCACTATCGGAATTATCGATAAAGCACCTCATTCTTTGAAGAACTTTTTTTTCTTGGAGAACGGTTCATAATAATATTTATCAATATTTATTATAGTGGCTCCAGAGGTGCGAAGTTTCGTTTTGACGTTTCAATTCTTTGGCAACCAGTTCGGCATCTCTGCATTCATCTTTGCCTATCTATTCATCTGTCGC	ch01_38265289_38265576	288	1.33551	NO	NO	NO	NO
novel-miR8160a-3p	TTGAAGAACATGGATTGGGCT	21	N	miR8160	N	ch01_42449762_42449782	-	ATTTGTGTAGACATTAATATTTTGTTGGATTTAAGATTGGCCTCTACAAGACTAGTTGAATCGATGTTCTTCAAACCCACATGTATGTTAGAGGTTGTTAGAGGCTACTCCACCCTGAACCCTAGCCCATACCTATAAAAAGAGGGTGCAGGGTTGAGTAGCCTCCAATAAACTCTAATAGACCTCTGAGTTTGAAGAACATGGATTGGGCTAGTCTTGTAGAGGCCCATCATAAATCAAACAAACTATTGATGTTTCCAGAT	ch01_42449571_42449833	263	1.35779	NO	NO	NO	NO
novel-miR8164-3p	TTAACGGATGACATAGATGAGTC	23	N	miR8164	Y	ch01_56623987_56624009	-	GGAAAAGGTTCAAATATGCCATTAAACTATTAAAAATGACTCATAAATGCTTTGCGTTAAAAGTTGGTTTCATCTATGTCACTGCCGTTACAAAAATGACTCATTCATGCCATTATTTTTTAGCTAAATAATATTTAATTTTTATTTTAATTAAATAGTGGGTCTTTTTAATTAGGTGATGTGGACCTCGTATAATATGCCATGTGGCATGAATATTTTTGCAAAATTAGATTATATTTTTTGTTAAAAAATAATGGCACAAATGAACCTTCTTATAATGGTAGTGCATAGATGAGCCCAACGTTTAACGGATGACATAGATGAGTCATTTCTAATAGTTCAATGGTATATTTGAACCTTTTTC	ch01_56623683_56624046	364	1.42114	NO	NO	NO	NO
novel-miR8165-5p	AGATAGACTTGTTTGAATTTCGAA	24	N	miR8165	Y	ch01_58680143_58680166	-	ATATGAAAGATAGACTTGTTTGAATTTCGAAATCCAAAATGTGCCATATAAATTGGTACTTTCTAATATTATTATCTTAGAAAGTTAATTTCTTCGAATAATCACTTTCTGAGTTAATAACTATCAGTTGAATCAACACAAGTTTCTTCCATAT	ch01_58680136_58680289	154	0.9575	NO	NO	PGSC0003DMG400022656="Zinc finger family protein"	intron
novel-miR8166-5p	ACTCATTCTTGCTAGATCCGACCC	24	N	miR8166	Y	ch01_62548601_62548624	+	TTTTAACTCAGTTTATCATTCAAACCCTAACTCATTCTTGCTAGATCCGACCCACTAGTATTAAGAGGCTCTTCAAGTGAAATTATATTCTTTAAAAAAATCCTAAGCCACTTCTTTGCTGAATTGAATAGTGAAAAACTGATGTTTGCCTCTTAATTTTTTGTTGGTCGAATCTATCAAGAATGAGTTAGGATTGAGTCAAAATTGAACTAGAA	ch01_62548572_62548786	215	0.992609	NO	NO	NO	NO
novel-miR8167-5p	GCTTATGTGGCACACTCTGTGACT	24	N	miR8167	Y	ch01_64397456_64397479	-	GTTCTATTACCCCAGACTTATTCTTTTTGTAATTGTTTACCCCTTTTGGCTTATGTGGCACACTCTGTGACTCTCACTTACTTGAACCGTGTGGGAGATATTTGGAGGCCACGCAAGCCAAAAAGGTGTAAGAAATTACAAAAAGAAAATGGGTTTGAGGGGTAATAAGAC	ch01_64397408_64397578	171	1.10319	novel-miR8167-3p*	AGATATTTGGAGGCCACGCAAGCC	NO	NO
novel-miR8168-3p	AATATCTTAGATGGTCACTCAACT	24	N	miR8168	Y	ch01_64763232_64763255	+	TATTAGTTGAGTGACCATATGAGAAATCATCCCCATAATAACCAAGCTATGAAGTTAATATCTTAGATGGTCACTCAACTAATA	ch01_64763176_64763259	84	1.15926	novel-miR8168-5p*	AGTTGAGTGACCATATGAGAAATC	NO	NO
novel-miR8169-3p	TTCAAATATATGTTGGGTGAGAGT	24	N	miR8169	Y	ch01_73948559_73948582	-	CAGTTTGTAGTGTCACAACTTAGTAATACTGGCGACTCTCACCCAACATATATTTGAAAGCATTCGACTTGTCCAAGTCCAATGCTTTCAAATATATGTTGGGTGAGAGTCGCCAGTATTATTAAGTTGTGACACTACAAACTG	ch01_73948473_73948616	144	2.11071	novel-miR8169-5p*	TCTCACCCAACATATATTTGAAAG	NO	NO
novel-miR8170-3p	GAAGAGTTTAATAATCGGAGGACT	24	N	miR8170	Y	ch01_76712121_76712144	+	GAATTTATTTTTTTTGAAGTCCTCCTATTATTAAACTCTTCTTTTTCTCTTTTACAAGTTTTTAGCATATTTTTTTTTTTGAAGTCATCCGATTATTAAAAAAAATAAAATTGAAGTCCGATTATTAAACTTTTCTTTTTCTCTTTTAAAAAAACTTGTAAAAGAGAAAAAGAAGAGTTTAATAATCGGAGGACTTCAAAAAATTTACTTTT	ch01_76711950_76712161	212	1.8087	NO	NO	NO	NO
novel-miR8171-5p	TACAATATTGTGGCATTGATG	21	N	miR8171	Y	ch01_85078144_85078164	+	CTAACAAGTCTAGTAGTTCTAATAGTACTTCTGTTTCCATATGCAAATGCAACCTTTTCAGGGCCTGAAGCTAAGAAACACTTCGTGCAAGTTCATGGAGGATCCATGGAGCCTGAACCCGGTACAATATTGTGGCATTGATGAGATCTTTAGGGCTTCTCTTCCATTTGACATTATGCCCTGAAGATCCCATCAATGCTACAATCTTGTACCGTGACCATACTACATGGCATCGATCTCCCATGAATTAGAACAAAGTGTTTCTTAGCTTTGTGCCCTGACACGGTTACATTTGCCTATAGCAACATAAATATTAGAACTACTAGACTTAATAG	ch01_85078022_85078356	335	1.20956	novel-miR8171-3p*	TCAATGCTACAATCTTGTACC	NO	NO
novel-miR8172-3p	AGACTGCATATAATAGACCCTTGT	24	N	miR8172	Y	ch01_88091323_88091346	-	GAGAGACATTTGTGTATGTTCTCAACTTTGTTTTCGAAGCTTCTTAGATTCCTCTGTTTCCAGTCTAGAGGACTTCACAGCATAAAAGGGCAGCCCGGTGCACTAAGCTCCCACTATGCACGGTGTCCGGGGAAGGGCCAGACCACAAGGATCTATTGTACGCAGCCTTACCATGCAGCCTCTTGCAGAAATGCAGGGTAAGACTGCATATAATAGACCCTTGTTGTTCGGCCCTTCCCCGGACCCTGCGCATAGCAGGAGCTTAGTGCACCAAGCTTCCCTTTTCCGATGTGAAGTCCTCCAGACTGGAAGGTAAGGAATCTAATAAGCTTCGAAAGCAAAGTTGAGAACATACATAAACTACAAATGTCTCTC	ch01_88091123_88091497	375	1.42506	NO	NO	NO	NO
novel-miR8173-5p	AATTATGACAATTAAAAGTGGACA	24	N	miR8173	Y	ch02_1748902_1748925	-	TTTAAAAAAGTAAATTATGACAATTAAAAGTGGACAAAGGTAGTAATATTTAATAATCCCTTACGTATTACTAAAATAAATTTTATTTTTACTTGTCACTTTTGATATATTAAG	ch02_1748890_1749003	114	0.910909	NO	NO	NO	NO
novel-miR8174-5p	AAAGCGATGGACAGTGTCTCT	21	N	miR8174	Y	ch02_4159504_4159524	-	ATTTTAAAAAAGCGATGGACAGTGTCTCTTAGTCAGTCGCTTTTTGGTCAAAATGTTGGTCAACTATTATAAAAAAAACTGACGGACATGGAGACACCGTCCGTCGCTTTTTGTTAAAT	ch02_4159496_4159614	119	1.06818	NO	NO	NO	NO
novel-miR8175-5p	TAACAAGATCCTAGGATGTCT	21	N	miR8175	Y	ch02_21713898_21713918	+	AAAACTGACTCACAATCCTAACAAGATCCTAGGATGTCTATAATTGTCTTTTTTGCTTCTGGTGCAAGTAGATGTATTTAGAGGACACTGAATCCATTGTAGATATCCTAGGTTCCTGTTAGGATTCAGATTCAGTTTT	ch02_21713880_21714018	139	1.214	NO	NO	NO	NO
novel-miR8176-5p	AGAAAACTGTGAATTACATGAGGA	24	N	miR8176	Y	ch02_24586684_24586707	-	AAATTTGTGTAATTCACACTATAAGAAAACTGTGAATTACATGAGGATTTTCTGGGGATTAGTATGAAAATCCATAGAAAACTTATTTTTCTGCAAATTTTCATACTAATTCCTAGGAAACTCTCCATGTAATTCACACTTTTCTTGTAGTGGATCATATACTTATTT	ch02_24586661_24586828	168	1.64792	NO	NO	NO	NO
novel-miR8177-3p	TTTTTGAAGGATCCGAACAACA	22	N	miR8177	Y	ch02_33718648_33718669	+	TATGTTGCTCGGATCCTCCAAGAATGTTGTTGTACTCGTATCATATACACATATCCAATAGTATTTTTGAAGGATCCGAACAACATA	ch02_33718585_33718671	87	1.0871	novel-miR8177-5p*	TTGCTCGGATCCTCCAAGAATG	PGSC0003DMG400029729;name="Dof zinc finger protein"	exon
novel-miR8178-3p	TCAAACAAATTGAAATGGAAG	21	N	miR8178	Y	ch02_43369207_43369227	+	GAAAACCTAGAAATAATTTACCATTTTGTGTTTTTTTTATCTGTGCTTATAAATACTATACATTTTTGCATGTTTGAATGACTTATATAATTAATAGAGGTGATATAGTAGCATCACTTTCATTTATTACTCCCTCCGTTTCAATTTGTTTGATCTATTTTGACTTGCATAGAGTTTAAGCAAATAAAAATAGGTCAAACAAATTGAAATGGAAGAAGTAATAAATAAAATGATAATTTTATTATGTTCACCCCTATTAAGTATAAGTCATCAAAACATTGGCAAATGAATAGTACTAAGTAATAGCTATGGTAAAATAAACTCAAAATAGTAAATTATTTCTTGATTTC	ch02_43369013_43369362	350	1.46276	novel-miR8178-5p*	CCCTCCGTTTCAATTTGTTTG	NO	NO
novel-miR8179-3p	TTGGAAGAAAATATAAGTTAG	21	N	miR8179	Y	ch02_44703344_44703364	+	TCTTACCATGATGATTAGTTCTTTATGATGGCTGGCTAGCTTATATTTTCTTTCAATCCAAATCAGCCTGTGGGTTGGCTAACCTTGGATGATTTGGTTTGGAAGAAAATATAAGTTAGCCAACATTCGTAAAGAACTACTGCTACTAGTAAGA	ch02_44703246_44703399	154	1.32089	novel-miR8179-5p*	TGGCTAGCTTATATTTTCTTT	NO	NO
novel-miR8180-3p	TGGCGAATTGGGGGATGTGTT	21	N	miR8180	Y	ch03_1851373_1851393	-	GAGGTGAATATATCATAGAACCCATCCCACCACTCTGCTAGAGATCCCCTGGAGAATTGATTGTTAAAACAAATTCCAAAAGTAACTTAGAATTCTTGGGCATACTTGGAACTTTTTTAGCCATCAGTTCTTGAGAGGGATTTTTGGCGAATTGGGGGATGTGTTCCAGATATATTCATCTT	ch03_1851229_1851410	182	1.17746	novel-miR8180-5p*	CCATCCCACCACTCTGCTAGA	NO	NO
novel-miR8181-3p	ATCAGTTCTTGAGAGGGATTTT	22	N	miR8181	Y	ch03_1866000_1866021	-	AATTATAATTGCTTTAACTAAGGAGATATTTAATTGAGAAAACCGGGTGAAACCTCAACATAGGATTCTTGGGCCTGCTCAAAGGTGAATATATCATAGAACCCATCCCACCACTCTGCTAGAGATCCCCTGGAGAATTGATTGTAAAAACAAATCCCATAAGTAACTAAAATTCTTGAGATTTCTTTAGCTATCAGTTCTTGAGAGGGATTTTTGGCAAATTGGGGGATGTGTTCCAGATATATTCATCTTTAATCTCCAGAGCATGTTCAAGAATCATATGTTAAGGTGTCACCTAAGCTTTTCAAAGTTAAATTCAGTTCTTTGAAGCAATTATAATT	ch03_1865808_1866148	341	1.21261	NO	NO	NO	NO
novel-miR8182-3p	TGACAGCTAGAGTATGAATGA	21	N	miR8182	Y	ch03_10329759_10329779	+	CCTTTTTACTATACGAAATACTTTACTTTTGCTCTCCATTTTATGTTGAGGTCATTCATACTCTTGTTGTCAACAAATCGTCTCGTATTTGTCCTTGACCCCAATGGAGCTCCAACATGAAGTATAATAGAGGTAACTTTAGACCGGAGCTGAGCTCCGCTAAAGCCAAGGTACAATACGAGAAAATTTGTTGACAGCTAGAGTATGAATGACTCCAAAGCATAACGAAGGGTAAAATTAAGATACTTCGTACAGTAGATAAGG	ch03_10329568_10329831	264	1.08317	novel-miR8182-5p*	ATTCATACTCTTGTTGTCAAC	PGSC0003DMG400018761="Ammonium transporter 1 member 3"	exon
novel-miR8183-5p	AATCCAGTGGGCAAAGCTTTTG	22	N	miR8183	Y	ch03_33389314_33389335	-	TTTGTTGAAAATAGCCGTAATTTAAAGAATCCAGTGGGCAAAGCTTTTGTTGCCCAATGCAAAACTAGTTTATGCGCACAACTTATGTCCAATGGGCAACAAAAATTTTGTCCATTGGATTTTCTTAAGCGAGGTCATTTCATAAA	ch03_33389287_33389432	146	1.00192	NO	NO	NO	NO
novel-miR8184-5p	AACATACTTGTATCACGTAACTCT	24	N	miR8184	Y	ch03_33611934_33611957	-	CATATAACCTGCAAGTAATCATCTCCTCTATTTAACATACTTGTATCACGTAACTCTTCTGTATTAAACATATCAACCATTCACTTTAGTTTTTCTGTTATTCGCAAACACAACAAATCCCCAAATTTTTTTTGAATATTTTTTGTGCTTGCAAATAACAGAGTGAAATTAATAGTGGCTAAAGATATGTTTAATCAAGAAGAGTTGCCTGATGTAAGTGTGTTTAAGAGATGAGATGATTGCTTGAAGGTTATATG	ch03_33611901_33612157	257	1.46203	novel-miR8184-3p*	AGAAGAGTTGCCTGATGTAAGTG	NO	NO
novel-miR8185-3p	TAATGAAGAAGAGTTGCCTGATGT	24	N	miR8185	N	ch03_33613096_33613119	-	CATATAACCTGCAAGTAATCAGCTCATCTATTCAACATACTTGTATCACGTAACTCTTCTTCGTTAAACATATAAAGCATTGACTTTACTTTTCCTGTTATTCGCAAACACAACAAATCCCCAAAATTTTTTTGAATATTTTTTGTGCTTGCAAATAACGGAGAGAAAGTAATAGTGGCTGAAAATATGTTTAATGAAGAAGAGTTGCCTGATGTAAGTGTGTTTAAGAGATGAGATGATTCCTTGGAGGTTATATG	ch03_33612905_33613161	257	1.3881	novel-miR8185-5p*	ATCACGTAACTCTTCTTCGTTAAA	NO	NO
novel-miR8185a-3p	TAATGAAGAAGAGTTGCCTGATGT	24	N	miR8185	N	ch03_33669809_33669832	-	CATATAACCTGGAAGTACTCATCTCCTCTATTTAACATACTTGTATCACGTAACTCTTCTTCGTTAAACATATGAACCATTCACTTTAGTTTTTCTGTTATTCGCAAACACAACAAAGACCCAATTTTTTTTTGAATATTTTTTGTGCTTGCAAATAACAGAGAGAAAGTAATAGTGGCTAAAGATATGTTTAATGAAGAAGAGTTGCCTGATGTAAGTGTGTTTAAGAGATGAGATGATTTCTTGGAGGTTATATG	ch03_33669618_33669874	257	1.31463	novel-miR8185a-5p*	ATCACGTAACTCTTCTTCGTTAAA	NO	NO
novel-miR8186-5p	AGGTATCTGATTTTGAATGAACTT	24	N	miR8186	Y	ch03_34825079_34825102	+	GTAAGGGTAAAGGTATCTGATTTTGAATGAACTTATAGTTTAGTTTCCCAAAGAAAATATCTTGATCAACTAAATATGAGAAAATTAAAAAATCAGTACTTTTTTCTTCATAC	ch03_34825069_34825181	113	0.9	NO	NO	NO	NO
novel-miR8187-5p	TTGTCTGAATTTGTAATCTTGGTT	24	N	miR8187	Y	ch03_42636316_42636339	-	TTGTGGGTGTCAAAGGAATTCGGTGTACACCTTTTGGAACTGTTGTTTTCCTTTCTCTGGCTATTTGGTTTTTTCCCTTACTGATTTGAATTCAAGGTTGTCTGAATTTGTAATCTTGGTTTCCTGCAGTTCAATTATTAGTGTGGTAATAATTGAAATGCAGGAAACCAAGATGTACAAATTTAGACAACCTTGAATTCAGATCTGTAAGGCAAAAATCAAATAGCTAGAAAAAGGAAAACAACAGTTCCAAAAGGTGTACACCGAATTTAAATCTAACCTATAA	ch03_42636219_42636504	286	1.95347	novel-miR8187-3p*	AAGATGTACAAATTTAGACAACCT	NO	NO
novel-miR8188-5p	CTGTTTTTCACTTCAAGCTGC	21	N	miR8188	Y	ch03_43480014_43480034	+	TACTCTTGAACTAATTAAAGATGACAAGCTTTTTGTGCTCAAGATTGACGATTCTTTGCTGTTTTTCACTTCAAGCTGCATAACTGATATTTTTCCATGATAAAAAATAGTTGTCATGCAGCTTGAAGTGAAAAACAGCAAAGAATCGTCAATCTTGAGCACAAAAAGCTTGTCATCTTTAATTAGTTCAAGAGTG	ch03_43479956_43480151	196	2.22154	novel-miR8188-3p*	AGCTTGAAGTGAAAAACAGCA	PGSC0003DMG401015792="Short-chain dehydrogenase"	intron
novel-miR8189-3p	AAGCTTATAAGCTGATCAAATTGG	24	N	miR8189	Y	ch03_47490758_47490781	+	GTTTACTAAATGCCTAGATAAGCCAAAAAGTGCTTATAAACTAGTTTGACCAGCTTATAAGCTTAGAGGGTGTTTGACTAAGCTTATAAGCTGATCAAATTGGCTTATAAACACTTTTTAGCTTATCTACGCATTTACTAAAC	ch03_47490679_47490821	143	1.50851	novel-miR8189-5p*	AACTAGTTTGACCAGCTTATAAGC	PGSC0003DMG400026478="Transcription regulator"	intron
novel-miR8190-3p	AAACGTGACAAGTAAAAGTGAACA	24	N	miR8190	Y	ch03_47506611_47506634	+	CTTCGTACATTTTTACTTGTCATGTTTCACTTTTCAAGAGTCAAATTACATGAACTTTGACTAACATTTGGTTTCAAAGATTAGTCAAACTAACTCTTTTGAAGCAAAACGTGACAAGTAAAAGTGAACAGAG	ch03_47506505_47506637	133	1.12381	NO	NO	NO	NO
novel-miR8191-3p	ATAAATTCAGGATGGTCAATTAGT	24	N	miR8191	N	ch03_49196043_49196066	-	GTCTTTGGTAGTCCACATATTAATTGGTGTAATTATTTATATTGTCACATAAGTGACAGTAGTGTTCTACCTTTTGAATCAAAGAGAGTTGATGATATACTGATTGACTGTTTTGAGTTTATTGATCATTGTGTTTGCCTCTATGGTAAATTTTGAATGGTTGTGATATATGGATAGTGATGGCACATGAAGATCAATAAATTCAGGATGGTCAATTAGTATAGCTTCTTCTTTCTTTGTATCAAATGCTAGAAAACTACTATCACTTATGAGCCAATAATTGCGCCAATAAACAGGTGGACTAAAGGAC	ch03_49195847_49196156	310	1.25	NO	NO	NO	NO
novel-miR8191a-3p	ATAAATTCAGGATGGTCAATTAGT	24	N	miR8191	N	ch03_49204343_49204366	-	TATTGTCTCATAAGCGGCAGTAGTATTCTACCTTTGATACAGAGAGAGTAGAAGATATACTGATTGATTGTTTTGAGTTTATCGATCATTGTGTTTGCTTCTATGGTAGACCATTGTGCTGGCTTCTATGGATAGTGATGGCACATGAAGATCAATAAATTCAGGATGGTCAATTAGTATAGCCTCTTCTTTCTTTGTATCAAAAGTTAGAATACTACCGTCACTTATGAGCCAATG	ch03_49204189_49204425	237	1.3186	NO	NO	NO	NO
novel-miR8192-5p	TTTGGACAAAATCGCTGATAGGGC	24	N	miR8192	Y	ch03_49627675_49627698	-	TTTTCTGAAAAAGTTTTTTGGACAAAATCGCTGATAGGGCAGAGATTTTGATCTATTAACGGCGTCAAATCAAAATCGCTACCCCATCAGCGATTTTGCCCCTTTGGTTAGGAAA	ch03_49627659_49627773	115	0.944222	NO	NO	NO	NO
novel-miR8193-3p	ATATATTGATTTGATGTAAACACC	24	N	miR8193	Y	ch03_50384982_50385005	+	AAAAAATAACTTATCTGCATTCGATATTTACATCAAATCAGTATATTTTGTTATAGTTAAGTAATAAATGAGATGAAAGATAACAATAGTTAAATAGGTAAGTGATACAAAAATTTCAAGTACGCAGTTAACATATGTTTTGAATATATTGATTTGATGTAAACACCATGGAGATGAATTAATTTTTT	ch03_50384839_50385026	188	1.02558	NO	NO	PGSC0003DMG400015273="Alpha-galactosidase"	intron
novel-miR8194-3p	TAAGCTCTTGTTTATTTTTGGAGG	24	N	miR8194	Y	ch03_51146764_51146787	-	AGCTAAAGCTAAGATTCATAACTTGGGAATATCCAACGTTTGATTTTTAGCTTATTTTTGTATTTTTTCAGTCTAAAAGAGAAGTGCTTAAAAGCACTTTCGTCTTTCTCAAACACCTCCAAAAATAAAAAAGAGCTTAAAATCCAAAAGCTACTTGGGTGTTTGGACCGTGGCTTATTTTAAGTAGCTTTTGGCTTTTAAGCTCTTGTTTATTTTTGGAGGTGTTTGGGAAAGACAAGAAGTGTTTTTAAGCACTTTCTTTTAGGCTGAAAAAGTACAAAAATAAGCCAAAAGTAGGGTATTCCCAACTTATAGCTTTTAGCTTTTAAGCT	ch03_51146566_51146897	332	1.69734	novel-miR8194-5p*	CACCTCCAAAAATAAAAAAGAGCT	NO	NO
novel-miR8195-5p	CTTGTTTGATTGTCATGTTTGGGA	24	N	miR8195	Y	ch03_54047366_54047389	+	GAATAAAAAATTTGTGTCTTGTTTGATTGTCATGTTTGGGATAACTTATTCACCATTTATACCATAGTGATAAATAAGTTATCTCATATACATGGTGGGATAAGTTATTC	ch03_54047349_54047458	110	0.932258	novel-miR8195-3p*	TCATATACATGGTGGGATAAGTT	NO	NO
novel-miR8196-3p	AAAATGTGTCACATAAATTGAGAC	24	N	miR8196	Y	ch03_54347734_54347757	-	TCAATTCATGAACACATTTTTCTTTTTAATTTGTTTATTTGATATTATACGAATAAAATGTGTCACATAAATTGA	ch03_54347680_54347757	75	0.96	novel-miR8196-5p*	TCATGAACACATTTTTCTTTTTAA	NO	NO
novel-miR8197-3p	ATTCTCTCATAACTTATACATGTA	24	N	miR8197	Y	ch03_54966876_54966899	-	GAAGAGTATTCATGTATTACTTATTCCGTAAATAGATTCTCTCATAACTTATACATGTATTAGTTATGTAGATTTCTAAATTGCAAACTAAACACCGTATTAATTTTATACATGAAACCTTT	ch03_54966841_54966962	122	1.17857	NO	NO	NO	NO
novel-miR8198-3p	ATTCTCGATCAAACTTAAACTGTT	24	N	miR8198	Y	ch03_60770531_60770554	-	TTGTCCCAATTTATGTGACATATTTCAATTTTTGAGATTTAAATAAGTCTATGTTTTATCGTAAATTTTTCATATATCTTTTAAATATATATATATGTATATTTCATGAGCAAATTCTCGATCAAACTTAAACTGTTTGACTCTCGTAAAATGAAATGTGTCACATAAATTGAGACAA	ch03_60770418_60770595	178	1.4381	NO	NO	NO	NO
novel-miR8199-5p	TCTCGAAAAAATACGCGGATT	21	N	miR8199	Y	ch03_62277807_62277827	-	ATCTCGAAAAAATACGCGGATTCAATAAAAAAATAGCATGAAACGGACATCCGAAGCCAGAGTTATGGCCGCTTGAAATTTTATTTTCAACTCTCAATCAATATCTTTAATATGGTGCATTTTCAAATAATCGTAGTTTTCGGCTCGAATATCCGTTGGATGCAATTTTTTTTTTGATCCTTCGTATTTTTTCGAGAT	ch03_62277806_62278003	198	0.968182	NO	NO	NO	NO
novel-miR8200-3p	TTAATTCTTGAAATGGTGATC	21	N	miR8200	Y	ch04_1211383_1211403	+	GAAACATGTATTAGAGGGTCACCTTTTCAAAAATTAAAAGACCTATGGTGTATATATGTATATTAACATAGATCTTTTAATTCTTGAAATGGTGATCCTTTAAATCATTGTTC	ch04_1211307_1211419	113	1.45161	NO	NO	NO	NO
novel-miR8201-5p	ATGTAAAGTAGAAATAGTATAGGA	24	N	miR8201	Y	ch04_20334194_20334217	-	AAAGTTGTTTGTCTTATTGTAAAAGTAAGTTAGTGGAGCAGGAATAAATAAATTATGTAAATTAGTAGACAACAAGTGTAAAGTAGTATGAATTATTAAAATATGTGCATATAGTAGTGTGCAGATGTAAAGTAGAAATAGTATAGGACAGCTGTAAAGTAAATAGACAAGTACAGATGCTTCTATTTACCTTACATCTGTACTATACTATTTCTACTTTACATCTGCACACTACTATATGCACATATTTTCATAATGCATACTACTTTACACTTGTTGTCTACTAATTTACATACTTTATTTATTCCTGCTCCACTAACTTACTTTTACAATAAGACAAACAACTTT	ch04_20334070_20334417	348	2.48469	novel-miR8201-3p*	CTATACTATTTCTACTTTACATC	NO	NO
novel-miR8202-3p	TGGTTGCTTTGTGTATAATTGTGT	24	N	miR8202	Y	ch04_24104346_24104369	+	GATTGATTGGTTGCGTGTGTGCTAGAGATTGGCAAGAATCCCAGAAATCCATTCTGTCTCGACTAGCAATTATCACATTCTCAGCAACCCATGATTGCACAGTTATACACAAAGCATCCTGATCGCTTTCATCAAAGCAAGTTACACCCTTGTGATATTTGCTAGTCGAGGACTTGCTTTGACAAAAGCATCTGGTTGCTTTGTGTATAATTGTGTTGTCATGGGTTAATGATCATATGAATTTTGTTAGTCGAGACTGAATGAATTTTGGGGATTCTTGCCAATCTCTAGCGCGCACACACACACAACCAATCAATC	ch04_24104154_24104471	318	1.42923	NO	NO	NO	NO
novel-miR8203-5p	ATTCGTCTATTAGGTAGTTAAGTT	24	N	miR8203	Y	ch04_31822561_31822584	+	GCTTGTTTTTATTCGTCTATTAGGTAGTTAAGTTAATCACATAAATCACCTTCTTTAATTAAACACATCAACCAATTCAAGTAAAAAATGTCTGAAGTTTTATAATTTATTAAGGTGAATGTGTAGGATTAAAGGAAAAAACATATTTCATGTGGTTAGTTAACTATCTAAGAGACCGGTGACTAACCAAGT	ch04_31822551_31822742	192	0.954545	NO	NO	NO	NO
novel-miR8204-3p	TTGATTATGGTAGAATATTAG	21	N	miR8204	Y	ch04_50995601_50995621	-	GAAATTTCTGTAATACTAATATTCTACCATAATCAATCAGATATACTTCTGCAAAGAGAAGGTAATCTCTGGTTAACTACAACGTTTTGCATTCTACATAGTACTATAGCATTTTATCTGATTGATTATGGTAGAATATTAGTATTACAGAAATTTC	ch04_50995480_50995636	157	1.59773	novel-miR8204-5p*	AATATTCTACCATAATCAATC	NO	NO
novel-miR8205-5p	TCCCAAAATAAGTGTCACTTTAGC	24	N	miR8205	Y	ch04_52519889_52519912	+	GTTAGAAAAGACTGCATCATTTTAAATGATACTCTCTCTATCCCAAAATAAGTGTCACTTTAGCAATAAACACGTCCATTAAGAAATCAACAAATACAATGTGTAGTTTACTAGATCAAGATGAAGTATAAGGGTATAGTTGGAAAAACTTACTATTTTCGTCTTGAATTCCTAAAATGACGCTTATTTTTGGGCAAAAATACTTTTGCTAAAGTGAGATTTATTTTGGGATAGAGGGAGTGTTACAAATTTTGTTCTATTGCTGCTTTTCTTAC	ch04_52519849_52520123	275	1.21928	NO	NO	NO	NO
novel-miR8206-5p	ATACAAGTTTAAGTGTCTAATTGT	24	N	miR8206	Y	ch04_63071049_63071072	-	TTAACTTAGCTTTATTTTATATTTTTGCCCCCAATTTTGGGTGTGCACAATTAGATAGTTAAACTTGTATAAATAAATAGATACATTAGTCTTATTGGCACAATACATATGGGACACAAATTGTTATGTAGAATGTCACGTAGGACGTATGTGTCTATTAGTTCAAATTTATACAAGTTTAAGTGTCTAATTGTGCACACCCAAAATTAGAGACATAAATGTGAAATAATGTCAAGTTAA	ch04_63070879_63071118	240	1.49429	NO	NO	NO	NO
novel-miR8207-3p	TCTAGAGGGGTAAAAATTGAG	21	N	miR8207	N	ch05_4592627_4592647	-	AAAAAATTACCCCACTCATTTTTTTCCCCTCTAGACCCAACCCAAATGAATAAAAACCCAATCCATCTTCTACTCAAACATAAGATGAGTTTGAGTCAGGTCTGAATAAAGAGGGATGAGGTTCTTTAGTTGGATTAGGTCTAGAGGGGTAAAAATTGAGTGAGTAATTTTTT	ch05_4592488_4592660	173	1.11129	novel-miR8207-5p*	CATTTTTTTCCCCTCTAGACC	PGSC0003DMG400018428="Bacterial spot disease resistance protein 4"	intron
novel-miR8207a-3p	TCTAGAGGGGTAAAAATTGAG	21	N	miR8207	N	ch05_4615321_4615341	-	TTTAAAAAATTACCCCACTCATTTTTTTTCCCCTCTAGACCCAACCCAAATGAATAAAAACCCAATCCATCTTCTACTCAAACATAGGATGAGTTTGAGTCAGGTCTGAATAAAGAGCGATGAGGTTCTTTAGTTGGATTAGGTCTAGAGGGGTAAAAATTGAGTGAGTAATTTTTTAAA	ch05_4615178_4615357	180	1.07937	NO	NO	PGSC0003DMG400018429"Bacterial spot disease resistance protein 4"	intron
novel-miR8208-5p	AAACTTGTATAACGTTGAACAAGT	24	N	miR8208	Y	ch05_10426032_10426055	-	GGTGAATGTTTAAACTTGTATAACGTTGAACAAGTACGTAGATATATATATATATATCATGTGTGATTACTTGTTCAGTTTTATACTAATTTAAAAAATCATT	ch05_10426021_10426123	103	1.20417	NO	NO	NO	NO
novel-miR8209-3p	TTTAGGATTTTTGAAGTTGAACTT	24	N	miR8209	N	ch05_14534036_14534059	-	ATTGAATTGTATGATTTTTGAAGTTTAGAACAAATTAGAAATTAGATATTCAATGTCATGAACTTGAATTTTAGGATTTTTGAAGTTGAACTTAGAATTCTTTTTTGTTTGTATAAATTTTGAACTTTAGACTTTATAACTAATCAAT	ch05_14533967_14534114	148	0.967742	NO	NO	NO	NO
novel-miR8210-3p	AAGCCCTATGTGACATCTAAGCCT	24	N	miR8210	Y	ch05_16724810_16724833	-	CTCTTAAGAATCAAGCACTCATCTTCTACATTCCTTTTTACAAGGTAATCTCAGGCTTAGAAATGACATAGGTCTTCAAATAATTGTTTCCTCTTTGTAACAAGAAAAAATAACATAATATTTACTAGTAGTTTTAGGGATTCAACTACTAAATATTATAATCATTCAACTAGTTGTTACAGACAAGATACAATTATTTGAAGCCCTATGTGACATCTAAGCCTGAGATTACCTTTGTAAAAAATATGTAGATAATGAGTGTTTGATTCTTGTGAG	ch05_16724610_16724885	276	1.53915	NO	NO	NO	NO
novel-miR8211-3p	TGGAGCGACTCTCTAGTGAAGA	22	N	miR8211	Y	ch05_18050317_18050338	-	CCTCCCTCTATACTTGAGCATCCGTAAGTCTAACCTTTCTCTTTTTCACCAGAGACTCGCCCCAAAGAATCAGGGGCTTCATTGGATGAAATTTTTATTTTTAGATATGCTATCACTTATGTAAAATTTAATGTGATCTTACCTTTTGTTCATCGAATGGTCCCAATAGGAAATGAATTCAGACATAGTGATTTCAAAGGGTGCAATGATGGCATGAATCACTTCAAAAATATCATCTGATGTAGGTGCTGCTACTTTGGAGCGACTCTCTAGTGAAGAAGATAAATGTAAGACTATCGACATTCAAGATTAGAGGAGG	ch05_18050060_18050378	319	0.91975	novel-miR8211-5p*	TTCACCAGAGACTCGCCCCAAA	NO	NO
novel-miR8212-5p	TGGAGTAAGTAATTTATATGAGTC	24	N	miR8212	Y	ch05_18627692_18627715	+	CCTTACAGTACTTAATATCACATGTTCTATGGAGTAAGTAATTTATATGAGTCTTGGCCACTGATCACATGTTGATCTTACGGAGTACAATGGCTAAGACTCACATAGATTACTTACTCCTTAGAATGTGTGATAGAAGTTTATGTAAGG	ch05_18627663_18627812	150	1.47358	novel-miR8212-3p*	AGACTCACATAGATTACTTACTCC	NO	NO
novel-miR8209a-5p	TTTAGGATTTTTGAAGTTGAACTT	24	N	miR8209	N	ch05_21686195_21686218	+	GAAATACTTGAATTTTAGGATTTTTGAAGTTGAACTTAGAAAATATTTTGTTTGTATAATTATTGAACTTTATAATTAACTAGAAATTATAACTTTAATGTCATGAACTTTAACTTTAGAAATACTTGAATTTTAGGATTTT	ch05_21686182_21686323	142	1.03185	NO	NO	NO	NO
novel-miR8213-3p	AGTAGGAATATAGATAGTAGGACC	24	N	miR8213	Y	ch05_22600615_22600638	+	AGCCCCAAGTATTTCTGATCCTACTATCTATATTCCTACTCATATATAGAATTTTGATATATGAGTAGGACTATATATGAGTAGGAATATAGATAGTAGGACCAGAAATACCTGTTAAGGCT	ch05_22600536_22600657	122	1.64	NO	NO	NO	NO
novel-miR8160b-3p	TTGAAGAACATGGATTGGGCT	21	N	miR8160	N	ch05_27395466_27395486	-	ACAGAAAATATATGTGTAGACATCAAAATTTTGTTAAATTTAAGATGGGCCTCTACAGGAGTAGCCCAATCCACGGTCTTCAATCCTAGAGGTTCGTTAGAGGTTTTTCGAGGCTACTCCACCCTAAACAATAAACCACACCTATTAAAAGAGGGTTCAGGGTGGAGTAGCCTCTAACAATCTCTAACGAACCTCTAGGTTTGAAGAACATGGATTGGGCTAGTCTTATAAAGATCCATCTTAAAGCCAATGAAATTTTGATGTCTACACATACATTTTTAGT	ch05_27395266_27395548	283	1.52037	NO	NO	NO	NO
novel-miR8214-5p	AAGAGGTTGGTTTTTATTGTAATT	24	N	miR8214	Y	ch05_27966749_27966772	+	CAAGAGGTTGGTTTTTATTGTAATTCATTTTTTTCGGGAAAAATTCCGACGTCCAGAGGTCGGATTTTTGTTTTCCCGCTTTATTTTGCATAAAAACCGACTACTTG	ch05_27966748_27966854	107	1.01462	NO	NO	NO	NO
novel-miR8215-5p	TTTTCACAAAGATAGATCTCC	21	N	miR8215	Y	ch05_36835724_36835744	-	GATGGAGAGATACTGTTTGTCCTAAAATTTACATTGAAGAGCATGCCTAACAAGATTGATTGTTGTTCCCACTCAATACCTTCAATTAGGTTTTCACAAAGATAGATCTCCTCATTTTTTGAAATAGAAAAAAAAAAAATGAGATCTATCTTTGTGAAAACCTAATTGAAGGTATTGAGTGGGAACAACAATCAATCTTGTTAGGCATGCTCTTCAATGTAAATTTTAGGACAAACAGTATCTCTCCATC	ch05_36835634_36835883	250	2.40512	NO	NO	NO	NO
novel-miR8216-5p	TTGAACTTTAGTCATATGTGT	21	N	miR8216	Y	ch05_45225769_45225789	+	GATTTTAGGTAAAAATAATTGAACTTTAGTCATATGTGTCTGAACTTCAGACATCATAAGTCATATATGTCTGAAGTTAAGACACATATGACTAAAGTTAAATTATTACCTAAGTATC	ch05_45225751_45225868	118	1.85	novel-miR8216-3p*	ACATATGACTAAAGTTAAAT	PGSC0003DMG401007028="1-O-acylglucose:anthocyanin-O-acyltransferase"	intron
novel-miR8217-5p	GAATTGGCTGCTGGACTTGAG	21	N	miR8217	Y	ch05_48172213_48172233	-	AAGTTGAAATCATTGAATTGGCTGCTGGACTTGAGTTTAGCTCAATATTCTGTGATAAAAAAATGAATATTAGGCCTAACTCAAGTCCAACGGACAATTCAGAAATTAAAAATTT	ch05_48172199_48172313	115	1.14556	novel-miR8217-3p*	AAGTCCAACGGACAATTCAG	NO	NO
novel-miR8218-3p	ATAATAACTATTAGTTGAGTGATC	24	N	miR8218	Y	ch06_8313048_8313071	-	TGATTTCTCAGATGGTTACTCCGTTAATAGTTATTATTTCAGAAAGTCATGAAAATATTGAAATCTAAGAAAAAAAAGATTTTCTGATATAATAACTATTAGTTGAGTGATCATTGACCGTGTTA	ch06_8312960_8313084	125	1.22636	NO	NO	PGSC0003DMG400025395="Nitrate transporter"	exon
novel-miR8219-3p	TTGTTTGGTTGGTGGGATAAGGAT	24	N	miR8219	Y	ch06_21443521_21443544	+	ATAATAACCAAACACATGATAAAATAATCCTGAATTTTATCCCAGGATTGTTATCCTTATCCCACCATCCAAACAACCGCTTAGGGGTTGTTTGGTTGGTGGGATAAGGATAATAATCCTAGGATATCCCATGAGATTATTTTGTCATGCGTTTGGTATTGT	ch06_21443434_21443595	162	1.61339	novel-miR8219-5p*	CCTTATCCCACCATCCAAACAACC	NO	NO
novel-miR8220-3p	TTTGGTTGGTGGGATAAGGATAAT	24	N	miR8220	Y	ch06_21443524_21443547	+	ATGGGAAATAATAACCAAACACATGATAAAATAATCCTGAATTTTATCCCAGGATTGTTATCCTTATCCCACCATCCAAACAACCGCTTAGGGGTTGTTTGGTTGGTGGGATAAGGATAATAATCCTAGGATATCCCATGAGATTATTTTGTCATGCGTTTGGTATTGTGTATTATTTAGTCCCGT	ch06_21443427_21443612	186	1.50132	novel-miR8220-5p*	ATTGTTATCCTTATCCCACCATCC	NO	NO
novel-miR8221-5p	ATACATGTGGTCAAAATTAGGTGT	24	N	miR8221	Y	ch06_31139983_31140006	-	AGATTTTGGTGTGTACAGATACATGTGGTCAAAATTAGGTGTAATTTATTTTATTATATCCAAGTGTATCCACATGTATATGGGATACATAACAAATCT	ch06_31139965_31140063	99	1.07931	NO	NO	NO	NO
novel-miR8222-5p	TTAAAAAGGTGATATGTTGTGA	22	N	miR8222	Y	ch06_33156575_33156596	+	AAATCTATTCGATTTTCTTAACATGAATTTCATCCTTTAAAAAGGTGATATGTTGTGAAAAGTTATTAATACGGAAAACTGTATTTTCCCTTATGAAATTCCTTTCATCTTGTGAAAGGGTTTTAACAAAAGGAAAAAGTAAATCTTTGCCAAGTATATTATTTACCTCATACTCATAGGAAAGAATAGAATTCCTCAACATCATGATTTACATTTTTCTTTTGTTAAAACCCTTTCACAAGATGAAAGCAATTTCATAAGGGAAAATACAGTTTTCCGTATTAATAACATTTCACAACATATCACCTTTTTAAAGGATGAAATTCGTGTTAAGAAAATCGAATAGATTT	ch06_33156539_33156888	350	2.23542	NO	NO	NO	NO
novel-miR8223-5p	CATAACCTCCTATCTAAGGTC	21	N	miR8223	Y	ch06_39106333_39106353	+	TTTATTTTACTTTATACCCTAAAGGCGCGACCTCCATAACCTCCTATCTAAGGTCATGTCCACGGGAAGCTGAAGCAAGACACAATTTTCCAAGGGCATGACCTTAGATAGGAGGTTATGGAGGTTGTGGATTAGGGTAGAAGGTTAGTAGG	ch06_39106299_39106450	152	1.35224	novel-miR8223-3p*	ACCTTAGATAGGAGGTTATGG	NO	NO
novel-miR8224-5p	TGATTTCTCAGATGGTCACTCAAC	24	N	miR8224	N	ch06_41154592_41154615	+	GACATTTCAATTGTTGATTTCTCAGATGGTCACTCAACTTATATGTATTATATCAGAAAGTCATTTTCTTACTGAAAAATGAAAATCAAGAAAAATGTGACTTTATGTAATAATAACAATTAATTGAATGATTATCTGAAAAATTAACTCTTCGAATTC	ch06_41154578_41154736	159	1.0059	NO	NO	NO	NO
novel-miR8225-5p	TAAAAGTTTGGCGCATTTATG	21	N	miR8225	Y	ch06_41265320_41265340	+	GCTCAAATATGCCATCGAACTTTGACAAAAGGATCATCTATGCCATCCGATAAAAGTTTGGCGCATTTATGCAATTTCCTTTTGAGAAAAGGCTCATCCATGCTATTATTTGTTAACTGAAATGACATAAATGAGCCAAACTTTTAACAGAAGGCAAAGATGAGCATTTGTCAAAGTTCGATGGCATATTTGAGC	ch06_41265270_41265464	195	1.39437	novel-miR8225-3p*	TAAATGAGCCAAACTTTTAAC	NO	NO
novel-miR8226-3p	ATAAGCACTTTTGGTTTGACCAAG	24	N	miR8226	Y	ch06_43156076_43156099	+	ATGCGTTTGGTTAACATTGAAGTGCTTATAAGCCAAAAGTCATAAGTTGGGACCAACTTATGACTTTTCAACTTATAAGCACTTTTGGTTTGACCAAGTAT	ch06_43156002_43156102	101	1.36857	NO	NO	NO	NO
novel-miR8227-3p	TTGCAAGTTGGTTGAATTTCT	21	N	miR8227	Y	ch06_47624698_47624718	+	GAACAAATTCAACCACCTTGCAAGCTTTATTGTGATTTAGCTGATTAGTTCCACAAGTTTAGAAGTTTGTGTATCAAGAAATGTAGTCCTAATATGGCTTGCAAGTTGGTTGAATTTCTTT	ch06_47624600_47624720	121	0.973171	novel-miR8227-5p*	AATTCAACCACCTTGCAAGCT	PGSC0003DMG400033143="60S ribosomal protein L15"	intron
novel-miR8228-5p	ACTCAAAACGGCGTTTGTAATG	22	N	miR8228	Y	ch06_51588044_51588065	-	CTCATGATAAGGTTGAAACTCAAAACGGCGTTTGTAATGTTGAATGTTCTTTTGTTCATTGTTTCAAAATTCTTGATCCAATGTGCATGACAATAAATTACAAACGCGAGTTTGAGTTTCAACCTTATCAATGGG	ch06_51588027_51588161	135	1.30435	NO	NO	NO	NO
novel-miR8229-5p	TTGAAACTGAAACCGTGTTTG	21	N	miR8229	Y	ch06_51589815_51589835	-	CTGGTTCTTCTAATAAGGTTGAAACTGAAACCGTGTTTGTAATGTTGGATGTTCTCTTGTCTATTGTTTCAAATTCTTGATTCAATATGCATGGCAAATGACAATTAATCACAAACTCGGTTTCAAATTTCAACCTTATCAGTAGTACTATCAG	ch06_51589797_51589950	154	1.00196	NO	NO	PGSC0003DMG400033083;name="Ribonuclease H"	NO
novel-miR8230-5p	TTATTATTTCAGAAAGTCACT	21	N	miR8230	N	ch06_52276231_52276251	+	GGTCAACCAACTAATAGTTATTATTTCAGAAAGTCACTTTTCTCGATTCCAATTTTTTTCAACAAAGAAATTGACTTTATGAGATAATAACTATTAATTGAGTGACT	ch06_52276214_52276320	107	1.24655	novel-miR8230-3p*	TGACTTTATGAGATAATAACT	PGSC0003DMG400027093="EXECUTER1 protein, chloroplast"	intron
novel-miR8217a-3p	CAAGTCCAACGGACAATTCAG	21	N	miR8217	Y	ch07_13179709_13179729	+	TTGGACAAGTCGAAATCATTGAATTGGCTGTTGGATTTGAGTTTAGCCCAATGTTCATTTAACATATACTAAGATTAAAAAAAATGAATATTAGGCATGACTCAAGTCCAACGGACAATTCAGAAATTGAAAATTGCTCAA	ch07_13179607_13179747	141	1.16444	NO	NO	NO	NO
novel-miR8231-3p	ATACAAGTTTAAGTGTCTACCTGT	24	N	miR8231	Y	ch07_14317036_14317059	+	CCTTTATCTTGGTCTCATTTAACATTTATGTCATTTAATTTTGGGGTTGCACAAGTGTACCCTTAAACTTGTATTAAGTTGAAAAAATAAACACACATGTTCTACATTGAATCGTATATCAAAATTGTTTCCTACGTAGTGTCCTACATGTATTATGCCACATAGGATTCATATGTCTGCTTGTTCAACTATATACAAGTTTAAGTGTCTACCTGTGCACACCAACAATTAGAAAGCATAAATGTGAAATGAGCCCAAGTTAAAGG	ch07_14316844_14317109	266	1.05	NO	NO	NO	NO
novel-miR8232-5p	AGCATTATTGTAGTTGATTTGATG	24	N	miR8232	Y	ch07_20111387_20111410	+	ATGGGAAGGAATAGTCATGATAACATCAGCATTATTGTAGTTGATTTGATGAGAACCCAGGAAAGAGGAGAATGTCCATAGTACATACATGTGTTTATATGATTGTACTATGAACTTTCTCCTTCTTCATGATTTCATGAAATATCAACTACAATAACATTCATATTATCATGACTATTTCGTCCCAT	ch07_20111360_20111547	188	1.35902	NO	NO	NO	NO
novel-miR8233-3p	ATAGGTGACAAGTAAGAATGAACC	24	N	miR8233	Y	ch07_37156724_37156747	+	TACTCTGATTTATTTTTACTTGTCACAATTTGACTTGACATATCTATTAAGAAAATTATTGTTGATATATGTATTTTAAGAATAGGTGACAAGTAAGAATGAACCGATAGAGTA	ch07_37156643_37156756	114	1.18345	novel-miR8233-5p*	ATTTTTACTTGTCACAATTTGACT	NO	NO
novel-miR8234-3p	GTAAAGTACGAGTGTGTAAGTGAC	24	N	miR8234	Y	ch07_41088223_41088246	-	AAGACATCAAGTTGCACCCTAAACTTGTCCGAAAAAGTCACTCACACACTCATACTTTACAGGTGATCTTTTACCCTTCTATACTTATTTAAAATGTAATTATTACCACCCAAAATGCTGATGTGGCAGGCGCGTGTGAATCACCCGTACCATGGGACTGGCTTTGTATGTTTTAGGGTGAAAATAACATCACTTCAAATAAGGATTGGGTGTGGGTGTGTATAGGTCACCCGTAAAGTACGAGTGTGTAAGTGACTTTTCCAGACAACTTTAGGGTGCAAACCGTCTT	ch07_41087991_41088279	289	1.01849	NO	NO	NO	NO
novel-miR8235-3p	AACATAGCTTATAAGTACTTG	21	N	miR8235	Y	ch07_43250880_43250900	+	AAGTGCTTATAAGCTATGTTGCACGGACTCTTCAAAAATGTCTACATGTACGTGTTAGATACTCCAAAAGTAGTGCATTTTGTAGAATCTGACAACAGGTGCGGCAAGAATTTTGGAGAGTCCAAGCAACATAGCTTATAAGTACTT	ch07_43250753_43250900	147	1.3	novel-miR8235-5p*	AGTGCTTATAAGCTATGTTGC	PGSC0003DMG402017409="Heterogeneous nuclear ribonucleoprotein A1"	exon
novel-miR8236-3p	AAGAAGAGTGAGATGAAGTCT	21	N	miR8236	Y	ch07_48724602_48724622	-	AAGAGACTTCATCTCACTCTTCTTTTTTGTAATTATCAAAAAAGATAAATACAAAAAAGAAGAGTGAGATGAAGTCTCTT	ch07_48724546_48724625	80	2.43636	novel-miR8236-5p*	AGACTTCATCTCACTCTTCTT	PGSC0003DMG401018318="Gene of unknown function"	exon
novel-miR8236a-5p	AGACTTCATCTCACTCTTCTT	21	N	miR8236	Y	ch07_48724602_48724622	+	AAGAGACTTCATCTCACTCTTCTTTTTTGTATTTATCTTTTTTGATAATTACAAAAAAGAAGAGTGAGATGAAGTCTCTT	ch07_48724599_48724678	80	2.48182	novel-miR8236a-3p*	AAGAAGAGTGAGATGAAGTCT	PGSC0003DMG401018318;name="Gene of unknown function"	NO
novel-miR8237-5p	ACGGTGGATAATGATGCTGACACA	24	N	miR8237	N	ch07_50682879_50682902	+	AGGATTGGACTTATACGTCGTTAGATGATAGAGCATATCAACGGTGGATAATGATGCTGACACATTTAACTGCTTTCAAGGATTATGATGACTTTGTTGCTAAAAGGAAGATTATACATGTTTAATTTCTTTCCAAAAAAAAAAGGATTATGATGAGTTTGTTTGCCAAAGAAAAAGATTATTATCATAATCCCCTTCTTTTTGGCTACAAACTTCTCATAATCCTTTTTTCTTGGGCAACACATTAATCATAATTCTTTTTTTTATTGGCTACAAACTCATCATAATCCTTAAAGCGGTTAAATGTGTCAGCATCATTATCCACCGTTGATTTGCTCTTTCATCCAATTGAGTATAAGTTCAATCCT	ch07_50682839_50683206	368	1.62458	novel-miR8237-3p*	AAATGTGTCAGCATCATTATCCAC	NO	NO
novel-miR8237a-5p	ACGGTGGATAATGATGCTGACACA	24	N	miR8237	N	ch07_50683143_50683166	-	AGGATTGAACTTATACTCAATTGGATGAAAGAGCAAATCAACGGTGGATAATGATGCTGACACATTTAACCGCTTTAAGGATTATGATGAGTTTGTAGCCAATAAAAAAAAGAATTATGATTAATGTGTTGCCCAAGAAAAAAGGATTATGAGAAGTTTGTAGCCAAAAAGAAGGGGATTATGATAATAATCTTTTTCTTTGGCAAACAAACTCATCATAATCCTTTTTTTTTTGGAAAGAAATTAAACATGTATAATCTTCCTTTTAGCAACAAAGTCATCATAATCCTTGAAAGCAGTTAAATGTGTCAGCATCATTATCCACCGTTGATATGCTCTATCATCTAACGACGTATAAGTCCAATCCT	ch07_50683103_50683470	368	1.64153	novel-miR8237a-3p*	AAATGTGTCAGCATCATTATCCAC	NO	NO
novel-miR8238-3p	TGATAAATAATTGGTGATAGT	21	N	miR8238	N	ch07_52546739_52546759	-	TTTGTGAGTACTACGTGAACTATAACCAACTATTTATCAAAAACACACCTCAAAATATAAGTTGTTTCCTTTTACTGCCTAAAATATCACCAAGTTAAGGTAGGAAATAGGAACCATTGATAATTAAGGTGTATTTTGATAAATAATTGGTGATAGTTCAGCTAGAAAACTCACAGA	ch07_52546603_52546779	177	1.10056	NO	NO	PGSC0003DMG400007070;name="Polynucleotide kinase-3'-phosphatase"	NO
novel-miR8239-3p	AGGGATATTTTTGGGAAAATTTTT	24	N	miR8239	Y	ch07_52905281_52905304	+	AATTAAAATAGAACAAAAGAAATATTTTTTAATGATTTTTCCAAAAATTCCCTTGCTAAAGTGGGCACGTCTTCATTGACGTATCTGTTTCAGCAGGGATATTTTTGGGAAAATTTTTAAAAATTGTTTCTTTTATTCTATTTTCATT	ch07_52905187_52905334	148	1.65263	NO	NO	NO	NO
novel-miR8240-3p	TTTCTGGCTATGGATAAAAGCATT	24	N	miR8240	Y	ch08_2131627_2131650	+	GGATTGTGACGAGATGGATATGATGCCTTTATCTTTAACCAGAAGTCTCGGGTTCGAATCTCAAGGATGAAAATAATTCTTGTAGGGAGTTGTTTGTCTTCATCAGGCTCAAACCCGAGATTTCTGGCTATGGATAAAAGCATTCCATTCATCCCGTCACATCC	ch08_2131507_2131670	164	1.14493	NO	NO	NO	NO
novel-miR8241-5p	TGAAAGACGGAGGTTTAAGAG	21	N	miR8241	N	ch08_5912800_5912820	-	AAATTATTTTCCAAAAGGGTTGGCATAAGTTTGTGAAAGACGGAGGTTTAAGAGCAAAAGGTACAATTATTTGTGAAAATAATTGTATCATTTGCTCTTAAACCTTTAGCTTTCACAAATTTATGCCAACCCTTTGTGTAAAAAAAATTT	ch08_5912767_5912916	150	1.87727	novel-miR8241-3p*	TCTTAAACCTTTAGCTTTCA	NO	NO
novel-miR8241a-5p	TGAAAGACGGAGGTTTAAGAG	21	N	miR8241	N	ch08_5924784_5924804	-	TAAAAAAATTATTTTCCAAAAGGGTTGGCATAAGTTTGTGAAAGACGGAGGTTTAAGAGCAAAAGGTACAATTATTTGTGAAAATAATTGTATCATTTGCTCTTAAACCTTTAGCTTTCACAAATTTATGTCAACCCTTTGTGTAAAAATTTTTTTTA	ch08_5924746_5924903	158	1.92326	novel-miR8241a-3p*	TCTTAAACCTTTAGCTTTCA	NO	NO
novel-miR8242-3p	ATAAAACGTGACTGCCAGTAACGT	24	N	miR8242	N	ch08_35858671_35858694	-	CCTGCAAATTTTACAGATTATAAAACGTTACTGGCAGTCTCGTTTTATATATAAAACGTGACTGCCAGTAACGTTTTATGTAGATTTAATCACGGG	ch08_35858621_35858716	96	1.31879	NO	NO	NO	NO
novel-miR8242a-3p	ATAAAACGTGACTGCCAGTAACGT	24	N	miR8242	N	ch08_35859873_35859896	-	CCTGCAAATTTTACAGATTATAAAACGTTACTGGCAGTCTCGTTTTATATATAAAACGTGACTGCCAGTAACGTTTTATGTAGATTTAATCACGGG	ch08_35859823_35859918	96	1.31879	NO	NO	NO	NO
novel-miR8243-3p	TGGTTTGATGTAAACATTGGGTGT	24	N	miR8243	Y	ch08_37689036_37689059	-	GCTCTTGCCCAGTGTTTACACCAAGCCTGTAAATACATATTACATGTTTATCAATAAATCATGATTGAATATGCATTCTTGCTTCAATGTACATATGGTTTGATGTAAACATTGGGTGTGGT	ch08_37688941_37689062	122	0.95	NO	NO	NO	NO
novel-miR8244-5p	TGTCGCAGATGACTTTAGCTCTTC	24	N	miR8244	Y	ch08_41462877_41462900	-	AGATCTTCCATTTGCCTGTCGCAGATGACTTTAGCTCTTCTATTGAACAACCCTTTTATCAAATCTAACAATAAATTCAACTTTTGCTTCTTGTTGGAGGGTTTTAATGTGGCAGGGCAGTCAAATGCGACAGGATAATGGAAGATCT	ch08_41462861_41463008	148	1.06667	NO	NO	NO	NO
novel-miR8245-5p	AAGGTGTAGATTATCAGTGAG	21	N	miR8245	Y	ch08_42666031_42666051	-	TCTTAACCAGTTTATATAAGGTGTAGATTATCAGTGAGCACATGAAGTTTTTATCCGAGGAAGTGGTGTTCATTGCCATGAAAAAGTCGGTGGCAATGAACACCACTTCCTCTCATATAAGCTTCGTGTGCTCACTGGTAATCTGCATCTTATATAAACTGGTTAAGA	ch08_42666014_42666181	168	1.91692	novel-miR8245-3p*	TCACTGGTAATCTGCATCTTA	PGSC0003DMG400014486;name="Ribosomal protein L17"	NO
novel-miR8246-5p	CCAAAAGTTCAGGATGAAGCA	21	N	miR8246	Y	ch09_4720266_4720286	+	GGTGATAGGTCCAAAAGTTCAGGATGAAGCACTTTCAACATGTAGATAAATTTTTTCTACATGTGGAACGTGCTTCATCCTGAACTTTTGGACTAGCTTTCACT	ch09_4720256_4720359	104	1.595	novel-miR8246-3p*	TGCTTCATCCTGAACTTTTGG	NO	NO
novel-miR8246a-3p	TGCTTCATCCTGAACTTTTGG	21	N	miR8246	Y	ch09_4720266_4720286	-	GTGAAAGCTAGTCCAAAAGTTCAGGATGAAGCACGTTCCACATGTAGAAAAAATTTATCTACATGTTGAAAGTGCTTCATCCTGAACTTTTGGACCTATCAC	ch09_4720194_4720295	102	1.56154	novel-miR8246a-5p*	AAAAGTTCAGGATGAAGCACG	NO	NO
novel-miR8247-5p	ATCTCAGATACATGTGAATCACTC	24	N	miR8247	Y	ch09_10579655_10579678	-	ATTTGTTATGTATCTCAGATACATGTGAATCACTCTAGATACATGTATCTGATGTGATTTACATGTATCTAGGATACGACCAGAT	ch09_10579644_10579728	85	1.46786	novel-miR8247-3p*	GTGATTTACATGTATCTAGGATA	NO	NO
novel-miR8248-5p	AATGCATGTTTACTGTTTGATACC	24	N	miR8248	Y	ch09_31715546_31715569	-	TACTAATGCATGTTTACTGTTTGATACCATCAAATTATATATATATACTTTGATGGTATCAAAGAAGAAGAAGCAATGCTTCAGTG	ch09_31715542_31715627	86	1.184	NO	NO	NO	NO
novel-miR8249-5p	CACCTCGAAGCTGATTAGGCC	21	N	miR8249	Y	ch09_51050825_51050845	+	CATCTATATATTAAAACACACCTCGAAGCTGATTAGGCCATCTATCGGTTGTTATTTTTGCTACATGTACTGTGACCATCTATGTATTAAAACATACATAGTTAAGTAGATGGTAATGGTTCACGTAAGAAAAGGGATTAAGTGATAGTTGGCCTAATCAGCTTCGAGGTGTGTTTTTTAATACAAAGATG	ch09_51050807_51050997	191	1.32879	novel-miR8249-3p*	CCTAATCAGCTTCGAGGTGTG	PGSC0003DMG400003799="Conserved gene of unknown function"	intron
novel-miR8250-5p	TAAGGTCGAAATCAAAAGAAC	21	N	miR8250	Y	ch09_51614575_51614595	+	ATTGAGTCTGGAGCTAAAATGACAACAAAATTAAGTAAAATTTTTAAAAGGACAATAAAATATAAGGTCGAAATCAAAAGAACAACATTTAGACGGAAGGGTGACGGTGGTGGATTTTTGTGCATAGAGCCTGCTTTGTAGATGTTGTCTTTTTGATTTCAACCTTATTTTTTTCTCTTTTAGAATTTTTGCTCAATTTTGTTACCTTTTTAGCTTCGGACTCGAT	ch09_51614513_51614738	226	1.2375	NO	NO	NO	NO
novel-miR8251-5p	AATGAACACTGCTGGCACGCTAGG	24	N	miR8251	Y	ch09_52110628_52110651	+	CCAATTAATTCTCGTCCAATGAACACTGCTGGCACGCTAGGCCTTAGGCCTAGCATCAGCAGTGCTCGTTCGACTTGTAGCCCATTGG	ch09_52110611_52110698	88	0.863043	NO	NO	PGSC0003DMG400011381;name="Glutaredoxin family protein"	NO
novel-miR8252-3p	TTATTTTCACCTGACAAGACT	21	N	miR8252	Y	ch09_54231382_54231402	+	CATCATAGTCTGTTAGAAGCCTTGTCAGGTGAAAATAATAATCTGTCAGCGACTATAATTGAGTCAACTGAAGGGGAGCCTTGGAGCAATGGTAAAGTTGTCTTCACGTGACCTAGTCACTAACATATTATTATTTTCACCTGACAAGACTTCTAACAAACTTTGATG	ch09_54231252_54231419	168	1.175	novel-miR8252-5p*	CCTTGTCAGGTGAAAATAATA	PGSC0003DMG402007686;name="Heat shock protein 70 (HSP70)-interacting protein"	intron
novel-miR8253-5p	TGAGAACCAGATTCATCCCCG	21	N	miR8253	Y	ch09_55180856_55180876	+	CCCAAAACTTAATTTTACATGGTATGAGAACCAGATTCATCCCCGTTTGAGCTTTCGGTTCTCGCTCAAACGGGGATGAACCTGGTTCTGATACCATGTAAACCTAAGTGCGAAGG	ch09_55180832_55180947	116	1.30577	novel-miR8253-3p*	ACGGGGATGAACCTGGTTCTG	PGSC0003DMG400006084;name="Conserved gene of unknown function"	intron
novel-miR8238a-3p	TGATAAATAATTGGTGATAGT	21	N	miR8238	N	ch10_1761798_1761818	-	CTTGAATTATCGTCAATTATTATCAAAACATATCTCGAAATTAACGAGTCAACTGTCGTGCGAACAAAATTTTATTGGCAAATTAACTTGTCACCTGCCTTTTGGTGATCGTACTCTAACAGTTGGTCTAGCTAGCTTCAATGTGTGTTTTGATAAATAATTGGTGATAGTTTAGG	ch10_1761648_1761823	176	0.988333	NO	NO	PGSC0003DMG400025003;name="Transcription factor"	NO
novel-miR8254-3p	TGTATAACTAAAGGAGGTGAC	21	N	miR8254	Y	ch10_28446708_28446728	-	ATAAGCTAACCACATAGATTATGTCATCTCCTTTATTTATACACATCAGACTAAACTGGAACATGCTTGAGGCTTTACTTGATGTGTATAACTAAAGGAGGTGACGTATTTTTAGTGGTTAACTTAT	ch10_28446624_28446750	127	1.31	novel-miR8254-5p*	TCATCTCCTTTATTTATACAC	NO	NO
novel-miR8255-5p	TTTCTAACAGATGACCTATCT	21	N	miR8255	Y	ch10_30690787_30690807	+	TTGTAAAATTGTATTTCTAACAGATGACCTATCTGTTGCAACAGATGAACTATCTATTGGAAGAAAGCTAAAAAGTAGCAAATTATCAAGTTTTCTTCCAACAGATGACACATCTGTTGCAGTAGATGGACCATCCATTGGAAGTAAGCTAAACAA	ch10_30690774_30690929	156	1.14962	NO	NO	NO	NO
novel-miR8256-3p	TTCTGAGATAATAAGAATTAG	21	N	miR8256	Y	ch10_46316830_46316850	-	TCAAATGGTCAATTAATCAATATTTATTATCTCAGAAAGTCAATTTCTTTGTTGAAAAGTTTTGAAATAGTGACTTTCTGAGATAATAAGAATTAGTTGAGTGACAATCTGA	ch10_46316755_46316866	112	1.32034	novel-miR8256-5p*	AATATTTATTATCTCAGAAAG	PGSC0003DMG400026705="Aquaporin, MIP family, PIP subfamily"	exon
novel-miR8257-3p	ATTATATATTGAGTACTAGGGCTT	24	N	miR8257	Y	ch10_51198588_51198611	-	GCACTAAAGTTATTAGAAGCAACCCTGAACCCTAGTGTCCCTTATATAATCTTCGGTCTTTCCCCTCAAAATCTCTACCCTCTAATGAGGAAATAAGGAGATTATATATTGAGTACTAGGGCTTAGGATTACTTTTAATAGCTTTAATGT	ch10_51198488_51198637	150	1.05556	novel-miR8257-5p*	ACCCTAGTGTCCCTTATATAATCT	PGSC0003DMG400019201="Mitochondrial import inner membrane translocase subunit Tim9"	intron
novel-miR8258-3p	AATTATTTGTCGTTTTAGAAGTTC	24	N	miR8258	Y	ch10_52206567_52206590	-	TAATTTTGGTTTGACCTTCTAAAACGACAAATAATTTGTGAAACTATTTTTAGTAAGCAACAAATGAATTGAGACAGTAAAATTTGCATATTTAATAACTACATTAAAGTACGAAAAGTCATATTGTTGTTAATAATCTAAAATAGTACTCCTTCTGTCTCTATTGTTGCTTTTTATAAAAAAGTTGTCTCCAATTATTTGTCGTTTTAGAAGTTCAACGTAAAATTA	ch10_52206375_52206602	228	1.12491	novel-miR8258-5p*	TTTGACCTTCTAAAACGACAAATA	PGSC0003DMG400017608="60S ribosomal protein L1"	intron
novel-miR8259-5p	TGGGTTGCTGTAGGATTGATG	21	N	miR8259	Y	ch10_56121910_56121930	-	CATTTTGCATGGTTGTGGGTTGCTGTAGGATTGATGTGAAACAAAGAGGTTAGATGTGAAGAATCATTGTGAGATAGTTTAATGTGTGTACCAAAGAAAACGCTTTTATGTTTCACAAATCCTTCAGCAATCCATAACTATGTTAATG	ch10_56121895_56122042	148	1.07692	novel-miR8259-3p*	AAATCCTTCAGCAATCCATA	NO	NO
novel-miR8260-3p	TTGATAAACAGTTGGTGATAG	21	N	miR8260	Y	ch10_56834709_56834729	-	TGAGTTTTCCACCCGAACTATTACCAACTTTTTATCAAAACACACCTAAAGTGAACAATTGATAGATGAGTTGTGTTTTGATAAACAGTTGGTGATAGTTCAGATAGAAAACTCG	ch10_56834632_56834746	115	1.25436	NO	NO	PGSC0003DMG400028200;name="Cleavage and polyadenylation specificity factor"	NO
novel-miR8261-3p	AAAATCTATGATCAAACGTTAGCT	24	N	miR8261	Y	ch10_56952758_56952781	+	TTAAGTTTTAGCTTTCGTTTGATCATAGATCCTAAGTTTGAAACTTAAAACTGAAAAGTTTGTTTCTCGGAGTCTAAAAATTGTTAAAATCTATGATCAAACGTTAGCTGATTGTTTAA	ch10_56952673_56952791	119	1.03939	NO	NO	PGSC0003DMG400028102;name="Nodulin"	NO
novel-miR8230a-5p	TTATTATTTCAGAAAGTCACT	21	N	miR8230	N	ch10_57578819_57578839	+	GAGTTGAATTTCTCAAACGATCACTAAACTAATAGTTATTATTTCAGAAAGTCACTATCTCACACTCAAGAAGAAGAGTGACCTTCTAAAATAATAACTATCATTTAAGTGGCCATTTGAGAAACTAACTC	ch10_57578784_57578914	131	1.09268	NO	NO	NO	NO
novel-miR8177a-3p	TTTTTGAAGGATCCGAACAAC	21	N	miR8177	Y	ch11_1601874_1601894	-	TTATGTTGCTCAGACTCTTTAAATATATCTTTGGGTACGTATTGGATCCTCCAAAATCTGATACGATGCTTCAATATTTTTGAAGGATCCGAACAACATAG	ch11_1601798_1601898	101	0.92	NO	NO	NO	NO
novel-miR8262-5p	GTCTCAAATTATCTGTCGTGATT	23	N	miR8262	Y	ch11_1927644_1927666	-	GTCTCAAATTATCTGTCGTGATTTTTTTTTATATAATTAGGAGATATTTTTTAATTATAACATCACATCCCATAATTGAGGTTCTTGTAGTTTTCAAGAACAATTAATTTTGTCTTAAAATTTTAAAATGATAATAATTTGAGAT	ch11_1927644_1927788	145	1.08839	NO	NO	PGSC0003DMG400015667="Pto-responsive gene 1 protein"	intron
novel-miR8263-5p	TGGAGTTACAAGTTGAGGATC	21	N	miR8263	Y	ch11_6515563_6515583	+	TTTTGCTTATCTGGAGTTACAAGTTGAGGATCTTATTGGTTACCGATAGTTATTGCACTGTAATAAATACTTCTAACCAATAAGATCCTCAACTTGTCGCTTCAGATAAGAAAAA	ch11_6515552_6515666	115	1.59053	novel-miR8263-3p*	AGATCCTCAACTTGTCGCTTC	NO	NO
novel-miR8264-3p	TTGCACTGGGTGCAACTGTAAG	22	N	miR8264	Y	ch11_12823261_12823282	-	TTGTCAAGCCCAACCTATAGTTGCAGCAGCTGCAAGTTGTTGTTCCTTTTTTGTGATTTCATTTTCACAAATATAGAATTACTTGCACTGGGTGCAACTGTAAGCAGGACTCGACAA	ch11_12823179_12823295	117	0.919149	novel-miR8264-5p*	TATAGTTGCAGCAGCTGCAAGT	NO	NO
novel-miR8265-5p	ATGGATTTTTGGTGATACAAGATT	24	N	miR8265	Y	ch11_15103397_15103420	+	GTGCATGGATTTTTGGTGATACAAGATTCTGGATTTTTTTTATCCAGAATTTTTTTTGCCAAAAGTTTTTGTGGAC	ch11_15103393_15103468	76	1.2375	NO	NO	NO	NO
novel-miR8266-3p	AGGGTTGTGACTTTTCTGAAGAGT	24	N	miR8266	N	ch11_17483523_17483546	-	TAACTTTTTCAAAGAGTTGTGACTTTTTTGAAGGGTTCTGACCTTTCTAAAGAGTTGTGACTTTTTGGGGAGTTGTGACCTTTCTGAAGGGTTGTGACTTTTCTGAAGAGTTG	ch11_17483436_17483548	113	1.09535	novel-miR8266-5p*	ACTTTTTCAAAGAGTTGTGACTTT	NO	NO
novel-miR8267-5p	TTTGCCATGTCTGGAATCATC	21	N	miR8267	Y	ch11_35794056_35794076	+	GAAGATGATTCCAGACTATTTGCCATGTCTGGAATCATCTTAATCTATTCTTTTATTTCTCAAAAACGAATAGGTGATGATGATTCCAGATATGGCAAGTAGTATCTTTTC	ch11_35794038_35794148	111	1.42973	NO	NO	PGSC0003DMG400009460="Conserved gene of unknown function"	intron
novel-miR8268-5p	AATAGACACTGTTCTGGAGTT	21	N	miR8268	Y	ch11_38028402_38028422	-	CCATGAAATTAGAAAATAGACACTGTTCTGGAGTTTCAACTTCTACAAGTGAAACTGGAGTCACTTGTGAACGTTGGAACTCCAGGATAATGGCTTTTTTTCAGAAACATGG	ch11_38028388_38028499	112	1.09767	NO	NO	NO	NO
novel-miR8269-3p	TAGTTCAGTATGAAACTCGAA	21	N	miR8269	Y	ch11_39258167_39258187	-	AATTTTTCGAGTTTCATATCTGAACTATCACGTGTACGAGCTTCCTATAATTGGTGATAGTTCAGTATGAAACTCGAATAATT	ch11_39258110_39258192	83	1.38889	NO	NO	PGSC0003DMG400000457="Lethal leaf spot 1"	intron
novel-miR8270-5p	TCTGATTGACTTGTGGTTTTC	21	N	miR8270	Y	ch11_39278370_39278390	-	ACCCCCTTTTCTGATTGACTTGTGGTTTTCACATTCCTTTTCTGTCATATACACAGCCCATCCAAAAAAGGAATGTGAAAACCACAAGCCAATCAGAAAAGGGGGT	ch11_39278361_39278466	106	1.51364	novel-miR8270-3p*	AAAACCACAAGCCAATCAGAA	PGSC0003DMG400000459="PHD zinc finger protein"	intron
novel-miR8271-3p	TATTCCCATGACTCGAACACC	21	N	miR8271	Y	ch11_40696115_40696135	-	TGTGGTGTTCGAGTCATGGGAATAGACTAACCTTGTAGAGAACACTTCCCCCAAGGTTAGTCTATTCCCATGACTCGAACACCCA	ch11_40696053_40696137	85	1.54	novel-miR8271-5p*	TGTTCGAGTCATGGGAATAGA	PGSC0003DMG400019630="Conserved gene of unknown function"	exon
novel-miR8224a-5p	TGATTTCTCAGATGGTCACTCAAC	24	N	miR8224	N	ch12_1485439_1485462	-	GGGCTGATTTCTCAGATGGTCACTCAACTATTATTATCTTAGAAAGTCGTCTTTCTTCTTGATTCAGATTTTTTCAACAAAGAAATTGACTTTCTGATATAATAACTGTTTAGTTGAGTGTCGATATGAGAAATCAACTC	ch12_1485435_1485574	140	1.20444	NO	NO	PGSC0003DMG400007805;name="Triacylglycerol lipase"	NO
novel-miR8272-3p	TTGGTTGAGTGAGCATCTAAG	21	N	miR8272	Y	ch12_3975360_3975380	+	TCTGAGATTTAGTTGATTTCTCGGGTGCTTACTCAACTAATAGTTATTGTTTAAGAAAATCAATAATATTGGAAGCAAGGAGAATGGTGACTTTCAGGATGATAACTATTGGTTGAGTGAGCATCTAAGAAATCGACGTGATTCTGAGA	ch12_3975252_3975400	149	1.29923	novel-miR8272-5p*	TTTCTCGGGTGCTTACTCAAC	PGSC0003DMG400000291="Profilin"	intron
novel-miR8273-3p	ATTTATGTGACACATTTTGAATT	23	N	miR8273	Y	ch12_9395652_9395674	-	ATTGAAGATAAAATGTAAAACTAAATTGTTATTAAATATAAAAAATATTTTTCTTTATGTTTTAATTTATGTGACACATTTTGAATTTCGAT	ch12_9395588_9395679	92	1.05714	NO	NO	PGSC0003DMG400012852="Cellulose synthase CslG"	intron
novel-miR8274-3p	AGGTAGTAAAGGAAAAGGGGC	21	N	miR8274	Y	ch12_26827104_26827124	+	TCGTGTGAGTTTTTTTCATTGCCCCTTTTCCTTTGCTACCTCCTTGGTTTGACTGAGTCATATCCTTTCGAGATTAATTTTTTCACATCATCAGATAATGTGATATGTATAGTATCTGTTACATCATGAGTACTAAGGAGGTAGTAAAGGAAAAGGGGCAATGAAAAAACTCACATGA	ch12_26826966_26827143	178	1.37812	novel-miR8274-5p*	CCCCTTTTCCTTTGCTACCTC	NO	NO
novel-miR8266a-3p	AGGGTTGTGACTTTTCTGAAGAGT	24	N	miR8266	N	ch12_28486379_28486402	-	AGACACCTTGTGACATTGAAGGGTTGTGACAATTCCAAAGTGTTATAACTTTTACGATTAGTTTTGACCTTTTCTAAGGGTTGTGACGTGCCTAAAGGGTTGTGACTTTTCTGAAGAGTTGTGACATTTTCAAAGGGTTGTGACTCTTCGAAAGAGTTATGAATTTTCT	ch12_28486284_28486452	169	0.88254	NO	NO	NO	NO
novel-miR8275-5p	ATTCAACTTTTGACTTGGAGGCTT	24	N	miR8275	Y	ch12_51264769_51264792	+	TATAAAGACATTTGCGTAATTCAACTTTTGACTTGGAGGCTTCTCACTTATAATATAATATATGAAATATGATATGATGATATATATATATATATATATATATATATACACACACACACGCATACACACTGAAAGTGAGAAACTGTGAAGTGTAAAGTTGGATTACCATTTTACTCCTATA	ch12_51264751_51264931	181	0.869388	novel-miR8275-3p*	ACTGTGAAGTGTAAAGTTGGATT	NO	NO
novel-miR8276-5p	TATGAACTTGATCAAAATGATAGA	24	N	miR8276	Y	ch12_53114727_53114750	+	TTACCATTTCCTTGTATTCCTAGCATATAACCTTTTCTTTTATGAACTTGATCAAAATGATAGAGTAGTGACACAACATGAGGAAATATTTTGCCACACACTCGACATGCAATTAAATTAGTATAATTAGTCACCGTAATGTTTCTCTTAACTAAGCTGAATCAATATCAGCTTAGTTAAGAGAAACATAACAGTGACTTATACTAATTTAATTGCATGTCGAGTGTGTGGCAAAATATTTCTTTATGATGTACCACTACGCTATCATTTTGATCAAGTTCATGAAATAAAATGTTATATGCTAACAATACAACGAAATGGTAA	ch12_53114687_53115010	324	2.07475	novel-miR8276-3p*	TATCATTTTGATCAAGTTCATGA	NO	NO
novel-miR8230b-5p	TTATTATTTCAGAAAGTCACT	21	N	miR8230	N	ch12_53584473_53584493	+	GATGGTCACTCAACTAAGCAATTATTATTTCAGAAAGTCACTTTTCTTCTTGATTTTAGCTTTCTTCAATAAAGAAAGGTGATTTTTTGAGATAATAACTATTAGTTGAGCGACTGTC	ch12_53584452_53584569	118	1.46389	NO	NO	NO	NO
novel-miR8277-5p	TATAGGCTTGAAGTGGTTTGT	21	N	miR8277	Y	ch12_56019620_56019640	+	AAGGAAGTAGGATGTATTTTGCTGAGTAAAATTGAAGCATATTTATAGGCTTGAAGTGGTTTGTTTTCTCCTACAAGTGTCAAATTTATGTGCAAAGGAAATGAACCATTTCTTAACACATATGTTTGACGCTCGTCAAGAGAAAACAACTCACTTCAAGCCTATAAATAGGCATGCATACTTCAAGCAAAAATGTAATACTAAATACTTTCTT	ch12_56019577_56019790	214	1.28	novel-miR8277-3p*	AAAACAACTCACTTCAAGCCT	PGSC0003DMG400011537="Alpha-tubulin"	intron
novel-miR8278-3p	TTCTTGCTACATATCTCTTGC	21	N	miR8278	Y	ch12_60029944_60029964	+	ATCTTCTTTGTATGGTTGAAACAAGAGATATGTAGCAAGAATGGGGATATTTGAGCTCATTCATTCTCAAATATCCCCATTCTTGCTACATATCTCTTGCATCAACCATCAATAAGGT	ch12_60029865_60029982	118	1.73333	novel-miR8278-5p*	AAGAGATATGTAGCAAGAATG	PGSC0003DMG400004698;name="Aldehyde dehydrogenase"	NO
stu-miR164a-5p	TGGAGAAGCAGGGCACGTGCA	21	C	miR164	N	ch01_77566366_77566386	+	GGCAATAATGGGTGGGTAGCTCATGTTGGAGAAGCAGGGCACGTGCAAATTCTTGTATTCGACGATATACGCATTACTATTGGTAATGCATGTGTTTTGCACGTGTTCTCCTTCTCCAACCCGAGTTTCCTACCTCCTCTGCT	ch01_77566340_77566482	143	1.03284	stu-miR164a-3p	CACGTGTTCTCCTTCTCCAAC	NO	NO
stu-miR164b-5p	TGGAGAAGCAGGGCACGTGCA	21	C	miR164	N	ch09_12152756_12152776	-	AGGTGAGTGTTGATCGAGATGGAGAAGCAGGGCACGTGCATTACTAACTCATACGCAAGATTTGTCGGTGTTTCGAAAATTCTGCTATCATAGTACTGTATTTTACAGCATATACTGGTTGTACTTTACATGTATGTGGTAAAATGATGAGTTAGTTATTCATGTGCCTGTTTTCCCCATCATGACCACTCAACCT	ch09_12152737_12152932	196	0.960256	stu-miR164b-3p	CATGTGCCTGTTTTCCCCATC	NO	NO
stu-miR166e-3p	TCGGACCAGGCTTCATTCCTC	21	C	miR166	N	ch01_80844179_80844199	-	TGTGTGGTGAGTTTGAGGGGGATGTTGTTTGGCTCGACACAATTACTCTCTTGTATGTGTTTATTTATTCGTCATCAAGATTGATGTTGATAACGAATAAATTAAACACAACAAGATATGTAAAAAGGGAGTAAAGGCGTCGGACCAGGCTTCATTCCTCTCAAACAATATTCTACTTCTACACA	ch01_80844040_80844224	185	1.12754	stu-miR166e-5p	GGGATGTTGTTTGGCTCGACA	NO	NO
stu-miR166f-3p	TCGGACCAGGCTTCATTCCTC	21	C	miR166	N	ch06_39908066_39908086	+	GAAAGAAAACATTTGTTGAGGGGAATGTTGTTTGGTTCGAAATCATTCAACAAATTAAAGTCCATCTCGATGATCAATGAATTGAATGATTTCGGACCAGGCTTCATTCCTCCCAACTCAAGTTTTTGTTTC	ch06_39907975_39908106	132	1.10208	stu-miR166f-5p	GGAATGTTGTTTGGTTCGAAA	NO	NO
stu-miR167e-3p	TAAAGCTGCCAGCATGATCTGG	22	C	miR167	N	ch02_27896417_27896438	-	TTGTTCTATCATATTTTTGCTTTTTAATTTCTTGAATCTATTTCGGTCCGTAAGTTCAGAACACATAAACTTCAAATCCTGATTCCGTCTCGTATTTTTGAATCTGTATGTTGGTTTTTGAGAGGTTAAAGCTGCCAGCATGATCTGGTAAGAACAAA	ch02_27896291_27896448	158	0.566038	NO	NO	NO	NO
stu-miR169i-5p	CAGCCAAGGATGACTTGCCGA	21	C	miR169	N	ch07_7113680_7113700	-	TTGCATGAAGAGGTTGGGAGTGGATTGCAGCCAAGGATGACTTGCCGAGATGTTGTAACCCAATATTGCAATGACGTATCGGCAGGTCATCTTTGGCTACATTTTACTCTCTCATATTCATGTAA	ch07_7113653_7113777	125	1.1963	stu-miR169i-3p	CGGCAGGTCATCTTTGGCTA	NO	NO
stu-miR390a-5p	AAGCTCAGGAGGGATAGCGCC	21	C	miR390	N	ch09_10856153_10856173	+	GCATGGAGAATCTGTAAAGCTCAGGAGGGATAGCGCCATGGATGATTCAATTGATCTGTTTGCACATCTCTAGCGCTATCCATCCTGAGTTTTACGGCTTTTTCACGC	ch09_10856137_10856244	108	1.078	stu-miR390a-3p	CGCTATCCATCCTGAGTTTTA	NO	NO
stu-miR394-5p	TTGGCATTCTGTCCACCTCC	20	C	miR394	N	ch04_71352883_71352902	+	AGGGTTCCTTACATAGTTCTTTGGCATTCTGTCCACCTCCAATTAGCTTCATGATCTTCTATATTTTTTTAGAAAATTATAATTTATTATTTAGAAAAAAAAAATAAGAAAAAAAATGGAGGTGGGCATACTGTCAACAGATTTGTGTTGGTTTCTCT	ch04_71352863_71353020	158	1.01064	stu-miR394-3p	AGGTGGGCATACTGTCAACA	NO	NO
stu-miR396a-5p	TTCCACAGCTTTCTTGAACTG	21	C	miR396	N	ch07_4125860_4125880	+	TGGTCCTTTTTGTTTTTTTCCACAGCTTTCTTGAACTGCATCTAATTACAATTTCAATTCACAAAATGAATAATTGATTCATATTGTTGTTGCGGTTCAATAAGGCTGTGGGAAGATACAGATAGGGTCA	ch07_4125843_4125972	130	1.225	stu-miR396a-3p	GTTCAATAAGGCTGTGGGAAG	NO	NO
stu-miR396b-5p	TTCCACAGCTTTCTTGAACTG	21	C	miR396	N	ch12_2734548_2734568	+	TGGCTCTTTTTGTATTTTTCCACAGCTTTCTTGAACTGCATATATAATTATTCGATGAAGAGAGTTAAATTGTTGCGGTTCAATAAAGCTGTGGGAAGATATATATAGGGTCA	ch12_2734531_2734643	113	1.39474	stu-miR396b-3p	GTTCAATAAAGCTGTGGGAAG	NO	NO
stu-miR397a-5p	TCATTGAGTGCAGCGTTGATG	21	C	miR397	N	ch07_53759802_53759822	-	CAGAGTGCTTAGAAACATCATTGAGTGCAGCGTTGATGACATATTTGAGAATTTCTGTATTTTGGCCTTTCTCATTTTTCATCAACGCTACACTCAATCATGTTTTTAATTCTCTG	ch07_53759785_53759900	116	1.22195	stu-miR397a-3p	TCAACGCTACACTCAATCATG	NO	NO
stu-miR398c-3p	TGTGTTCTCAGGTCGCCCCTG	21	C	miR398	N	ch12_60365593_60365613	+	TATTGGTGAAAGTATTCAATAGGGGCAACTTGAGATCACATGTTGTCATTTTTCTTTTTTAGTTTGATGATTTGTATCTCAACATGTGTTCTCAGGTCGCCCCTGTCGAATTATTTTTCACCTAATA	ch12_60365509_60365635	127	1.27727	stu-miR398c-5p	GGGGCAACTTGAGATCACATG	PGSC0003DMG400004715;name="Trichohyalin"	NO
stu-miR403-3p	CTAGATTCACGCACAAACTC	20	C	miR403	Y	ch01_62902827_62902846	-	CATATTTCACGTTTGTGCGTGAATCTAACAACCCTTTTCATCAGAAAAACTGTTGTTGTTTGCTAGATTCACGCACAAACTCGTAATATGTA	ch01_62902765_62902856	92	1.0541	stu-miR403-5p	CGTTTGTGCGTGAATCTAAC	NO	NO
stu-miR482f-3p	TCTTTCCTACTCCTCCCATACC	22	C	miR482f	N	ch04_58538521_58538542	+	GGAAGTTGTTGGTTGTGGGTGGGGTGGAAAGATTTGATGATCTATCTTTTTCCAAATCAAAATGGAAAAAATGGAAAAAAGATTAGATCTTTCCTACTCCTCCCATACCCATGACTTCC	ch04_58538434_58538552	119	1.20217	stu-miR482f-5p	TGTGGGTGGGGTGGAAAGATTT	NO	NO
