# Supplementary material for: Salicylic Acid Perturbs sRNA-Gibberellin Regulatory Network in Immune Response of Potato to Potato virus Y Infection
Source: Front Plant Sci. 2017 Dec 22;8:2192. doi: 10.3389/fpls.2017.02192 (PMC5744193; doi:10.3389/fpls.2017.02192)
Supplement: Supplementary file 3 [file DataSheet3.XLSX]

## Sheet: Dataset S3
Dataset S3. PHAS loci identified by genome and transcriptome-wide phasing analysis.
List of genome locations for the all identified non-coding PHAS loci or transcript identifiers (IDs) for protein-coding PHAS loci together with the lengths of their producing phasiRNAs. For the protein-coding PHAS loci, transcript full description, protein domains (obtained from PFAM database; Finn et al. 2016), MapMan ontology annotation (from GoMapMan;(Ramšak et al. 2014)) and log2 ratio of gen…
PHAS loci genome location/transcript ID	length of PHAS-producing sequences	Full description	Protein domain (PFAM)	MapMan ontology	mRNA_log2FC
					D_P/M	NahG_P/M
Sotub01g006120	21	Leucine-rich repeat receptor-like tyrosine-protein kinase At2g41820	PF00560_Leucine Rich Repeat | PF08263_Leucine rich repeat N-terminal domain | PF12799_Leucine Rich repeats (2 copies) | PF13855_Leucine rich repeat	17.3.2.1 hormone metabolism.brassinosteroid.signal transduction.BRI | 20.1.2 stress.biotic.receptors | 20.1.4 stress.biotic.kinases | 26.7 misc.oxidases - copper, flavone etc | 26.28 misc.GDSL-motif lipase | 30.2.4 signalling.receptor kinases.leucine rich repeat IV | 30.2.11 signalling.receptor kinases.leucine rich repeat XI | 30.2.12 signalling.receptor kinases.leucine rich repeat XII | 30.3 sig…	0.648	-
Sotub01g006160	21	Leucine-rich repeat receptor-like serine/threonine-protein kinase At1g17230	Not identified	20.1.2 stress.biotic.receptors | 20.1.4 stress.biotic.kinases | 30.2.11 signalling.receptor kinases.leucine rich repeat XI | 30.2.12 signalling.receptor kinases.leucine rich repeat XII	NA	NA
Sotub01g013680	21	TIR-NBS-LRR disease resistance-like protein	PF00560_Leucine Rich Repeat | PF00931_NB-ARC domain | PF01582_TIR domain	20.1.2 stress.biotic.receptors	NA	NA
Sotub01g016360	21	Tir-nbs-lrr resistance protein	PF00560_Leucine Rich Repeat | PF00931_NB-ARC domain | PF12799_Leucine Rich repeats (2 copies) | PF13504 | PF13855_Leucine rich repeat	20.1.2 stress.biotic.receptors	NA	NA
Sotub01g038380	21	TIR-NBS disease resistance-like protein	PF00931_NB-ARC domain | PF01582_TIR domain	20.1.2 stress.biotic.receptors | 20.2.99 stress.abiotic.unspecified	NA	NA
Sotub02g005850	21	Disease resistance protein	PF00931_NB-ARC domain	17.5.2 hormone metabolism.ethylene.signal transduction | 20.1.2 stress.biotic.receptors | 20.1.7.6 stress.biotic.PR-proteins.PR6 (proteinase inhibitors) | 27.3.3 RNA.regulation of transcription.AP2/EREBP, APETALA2/ethylene-responsive element binding protein family | 27.3.67 RNA.regulation of transcription.putative transcription regulator	NA	NA
Sotub02g008770	21	Tir-nbs-lrr resistance protein	PF00931_NB-ARC domain | PF01582_TIR domain | PF12799_Leucine Rich repeats (2 copies)	20.1.2 stress.biotic.receptors	NA	NA
Sotub03g007880	21	Cc-nbs-lrr resistance protein	PF00931_NB-ARC domain | PF13504	13.1.3.6.1.3 amino acid metabolism.synthesis.aspartate family.misc.homoserine.homoserine dehydrogenase | 20.1.2 stress.biotic.receptors | 27.3.37 RNA.regulation of transcription.lateral organ boundaries gene family (AS2) | 30.2.17 signalling.receptor kinases.DUF 26	NA	NA
Sotub04g005170	21	Disease resistance protein	PF00931_NB-ARC domain	20.1.2 stress.biotic.receptors	NA	NA
Sotub04g005580	21	Leucine-rich repeat receptor-like serine/threonine-protein kinase At1g17230	PF00560_Leucine Rich Repeat | PF13855_Leucine rich repeat	17.3.2.1 hormone metabolism.brassinosteroid.signal transduction.BRI | 20.1.2 stress.biotic.receptors | 20.1.4 stress.biotic.kinases | 26.7 misc.oxidases - copper, flavone etc | 26.28 misc.GDSL-motif lipase | 30.2.4 signalling.receptor kinases.leucine rich repeat IV | 30.2.11 signalling.receptor kinases.leucine rich repeat XI | 30.2.12 signalling.receptor kinases.leucine rich repeat XII | 30.3 sig…	NA	NA
Sotub04g007240	21	UDP-glucosyltransferase HvUGT5876	Not identified	26.2 misc.UDP glucosyl and glucoronyl transferases | 34.16 transport.ABC transporters and multidrug resistance systems	NA	NA
Sotub04g007270	21	Glucosyltransferase	PF00201_UDP-glucoronosyl and UDP-glucosyl transferase	16.2.1 secondary metabolism.phenylpropanoids.lignin biosynthesis | 16.8.3 secondary metabolism.flavonoids.dihydroflavonols | 26.2 misc.UDP glucosyl and glucoronyl transferases | 34.16 transport.ABC transporters and multidrug resistance systems	NA	NA
Sotub04g007560	21	NBS-coding resistance gene analog (Fragment)	PF00931_NB-ARC domain	20.1.2 stress.biotic.receptors | 30.2.17 signalling.receptor kinases.DUF 26	NA	NA
Sotub04g008910	21	Disease resistance protein	PF00931_NB-ARC domain	1.2.5 PS.photorespiration.serine hydroxymethyltransferase | 20.1.2 stress.biotic.receptors | 25 C1-metabolism | 26.28 misc.GDSL-motif lipase	NA	NA
Sotub04g008920	21	Disease resistance protein	Not identified	20.1.2 stress.biotic.receptors	NA	NA
Sotub04g009020	21	Disease resistance protein	PF00931_NB-ARC domain	1.2.5 PS.photorespiration.serine hydroxymethyltransferase | 17.5.2 hormone metabolism.ethylene.signal transduction | 20.1.2 stress.biotic.receptors | 20.1.7.6 stress.biotic.PR-proteins.PR6 (proteinase inhibitors) | 25 C1-metabolism | 26.28 misc.GDSL-motif lipase | 27.3.3 RNA.regulation of transcription.AP2/EREBP, APETALA2/ethylene-responsive element binding protein family | 27.3.67 RNA.regulation…	NA	NA
Sotub04g009190	21	Disease resistance protein	Not identified	1.2.5 PS.photorespiration.serine hydroxymethyltransferase | 20.1.2 stress.biotic.receptors | 25 C1-metabolism | 26.28 misc.GDSL-motif lipase	NA	NA
Sotub04g010920	21	Nbs-lrr resistance protein	PF00931_NB-ARC domain | PF13504	17.5.2 hormone metabolism.ethylene.signal transduction | 20.1.2 stress.biotic.receptors | 20.1.7.6 stress.biotic.PR-proteins.PR6 (proteinase inhibitors) | 27.3.3 RNA.regulation of transcription.AP2/EREBP, APETALA2/ethylene-responsive element binding protein family | 27.3.67 RNA.regulation of transcription.putative transcription regulator	NA	NA
Sotub04g010980	21	NBS-LRR resistance protein-like protein	PF00931_NB-ARC domain	17.5.2 hormone metabolism.ethylene.signal transduction | 20.1.2 stress.biotic.receptors | 20.1.7.6 stress.biotic.PR-proteins.PR6 (proteinase inhibitors) | 27.3.3 RNA.regulation of transcription.AP2/EREBP, APETALA2/ethylene-responsive element binding protein family | 27.3.67 RNA.regulation of transcription.putative transcription regulator	-0.82	-
Sotub04g019810	21	Disease resistance protein	PF00931_NB-ARC domain	20.1.2 stress.biotic.receptors	NA	NA
Sotub05g007690	21	Disease resistance protein	PF00931_NB-ARC domain	20.1.2 stress.biotic.receptors	NA	NA
Sotub05g009710	21	Disease resistance protein	PF00931_NB-ARC domain	17.5.2 hormone metabolism.ethylene.signal transduction | 20.1.2 stress.biotic.receptors | 20.1.7.6 stress.biotic.PR-proteins.PR6 (proteinase inhibitors) | 27.3.3 RNA.regulation of transcription.AP2/EREBP, APETALA2/ethylene-responsive element binding protein family | 27.3.67 RNA.regulation of transcription.putative transcription regulator	NA	NA
Sotub05g013510	21	Resistance protein R1 (Fragment)	PF00931_NB-ARC domain | PF12061_Late blight resistance protein R1	20.1.2 stress.biotic.receptors | 20.1.7 stress.biotic.PR-proteins | 30.2.17 signalling.receptor kinases.DUF 26	0.328	-
Sotub06g007080	21	Leucine-rich repeat family protein / protein kinase family protein	Not identified	20.1.2 stress.biotic.receptors | 20.1.4 stress.biotic.kinases | 30.2.11 signalling.receptor kinases.leucine rich repeat XI | 30.2.12 signalling.receptor kinases.leucine rich repeat XII	NA	NA
Sotub06g008910	21	NBS-coding resistance gene analog (Fragment)	PF00931_NB-ARC domain	20.1.2 stress.biotic.receptors | 30.2.17 signalling.receptor kinases.DUF 26	0.595	-
Sotub06g009050	21	NBS-coding resistance gene analog (Fragment)	PF00931_NB-ARC domain	20.1.2 stress.biotic.receptors | 30.2.17 signalling.receptor kinases.DUF 26	NA	NA
Sotub06g010870	21	NBS-coding resistance gene analog (Fragment)	PF00931_NB-ARC domain	20.1.2 stress.biotic.receptors | 30.2.17 signalling.receptor kinases.DUF 26	NA	NA
Sotub06g011750	21	TIR-NBS-LRR disease resistance protein	PF00560_Leucine Rich Repeat | PF00931_NB-ARC domain | PF01582_TIR domain | PF07725_Leucine Rich Repeat | PF13855_Leucine rich repeat	20.1.2 stress.biotic.receptors | 27.3.67 RNA.regulation of transcription.putative transcription regulator | 30.2.11 signalling.receptor kinases.leucine rich repeat XI	NA	NA
Sotub06g011800	21	Tir-nbs-lrr resistance protein	PF00560_Leucine Rich Repeat | PF00931_NB-ARC domain | PF01582_TIR domain | PF13504 | PF13855_Leucine rich repeat	20.1.2 stress.biotic.receptors | 27.3.67 RNA.regulation of transcription.putative transcription regulator | 30.2.11 signalling.receptor kinases.leucine rich repeat XI	NA	NA
Sotub06g012160	21	O-methyltransferase	PF00891_O-methyltransferase | PF08100_Dimerisation domain	16.2.1.9 secondary metabolism.phenylpropanoids.lignin biosynthesis.COMT | 26.6 misc.O-methyl transferases	NA	NA
Sotub06g012900	21	Ribonuclease 3-like protein 3	PF00271_Helicase conserved C-terminal domain | PF00636_Ribonuclease III domain | PF02170_PAZ domain | PF03368_Dicer dimerisation domain	27.1.19 RNA.processing.ribonucleases | 27.1.20 RNA.processing.degradation dicer | 27.5.1.1 RNA.silencing.sRNA formation.DCL	NA	NA
Sotub06g019760	21	TIR-NBS-LRR disease resistance-like protein	PF00931_NB-ARC domain | PF01582_TIR domain	20.1.2 stress.biotic.receptors	NA	NA
Sotub06g023730	21	Protein FAR1-RELATED SEQUENCE 6	PF03101_FAR1 DNA-binding domain	30.11 signalling.light	NA	NA
Sotub07g006250	21	NBS resistance protein	PF00931_NB-ARC domain	17.5.2 hormone metabolism.ethylene.signal transduction | 20.1.2 stress.biotic.receptors | 20.1.7.6 stress.biotic.PR-proteins.PR6 (proteinase inhibitors) | 27.3.3 RNA.regulation of transcription.AP2/EREBP, APETALA2/ethylene-responsive element binding protein family | 27.3.67 RNA.regulation of transcription.putative transcription regulator	NA	NA
Sotub07g009770	21	Calcium-transporting ATPase 1	PF00122_E1-E2 ATPase | PF00689_Cation transporting ATPase, C-terminus | PF00690_Cation transporter/ATPase, N-terminus | PF00702_haloacid dehalogenase-like hydrolase	27.3.99 RNA.regulation of transcription.unclassified | 29.8 protein.assembly and cofactor ligation | 30.3 signalling.calcium | 34.21 transport.calcium	NA	NA
Sotub07g011270	21	Cc-nbs-lrr resistance protein	PF00931_NB-ARC domain	17.5.3 hormone metabolism.ethylene.induced-regulated-responsive-activated | 20.1.2 stress.biotic.receptors	NA	NA
Sotub07g015960	21	TIR-NBS-LRR disease resistance protein	PF00560_Leucine Rich Repeat | PF00931_NB-ARC domain | PF01582_TIR domain | PF12799_Leucine Rich repeats (2 copies) | PF13855_Leucine rich repeat	20.1.2 stress.biotic.receptors	NA	NA
Sotub08g016850	21	Disease resistance protein	PF00931_NB-ARC domain | PF13855_Leucine rich repeat	20.1.2 stress.biotic.receptors	NA	NA
Sotub08g017470	21	NBS-LRR resistance protein	PF00931_NB-ARC domain | PF13504	17.4.1 hormone metabolism.cytokinin.synthesis-degradation | 20.1.2 stress.biotic.receptors | 30.2.11 signalling.receptor kinases.leucine rich repeat XI	NA	NA
Sotub08g018150	21	Leucine-rich repeat receptor-like tyrosine-protein kinase At2g41820	PF00560_Leucine Rich Repeat | PF08263_Leucine rich repeat N-terminal domain | PF12799_Leucine Rich repeats (2 copies) | PF13855_Leucine rich repeat	17.3.2.1 hormone metabolism.brassinosteroid.signal transduction.BRI | 20.1.2 stress.biotic.receptors | 20.1.4 stress.biotic.kinases | 26.7 misc.oxidases - copper, flavone etc | 26.28 misc.GDSL-motif lipase | 30.2.4 signalling.receptor kinases.leucine rich repeat IV | 30.2.11 signalling.receptor kinases.leucine rich repeat XI | 30.2.12 signalling.receptor kinases.leucine rich repeat XII | 30.3 sig…	NA	NA
Sotub08g022520	21	NBS-LRR resistance protein	PF00560_Leucine Rich Repeat | PF00931_NB-ARC domain | PF13504 | PF13855_Leucine rich repeat	17.4.1 hormone metabolism.cytokinin.synthesis-degradation | 20.1.2 stress.biotic.receptors | 30.2.11 signalling.receptor kinases.leucine rich repeat XI	NA	NA
Sotub09g015440	21	NBS-LRR resistance protein	PF00931_NB-ARC domain | PF13855_Leucine rich repeat	17.4.1 hormone metabolism.cytokinin.synthesis-degradation | 20.1.2 stress.biotic.receptors | 30.2.11 signalling.receptor kinases.leucine rich repeat XI	NA	NA
Sotub09g018030	21	Disease resistance protein I2	PF00742_Homoserine dehydrogenase | PF00931_NB-ARC domain	13.1.3.6.1.3 amino acid metabolism.synthesis.aspartate family.misc.homoserine.homoserine dehydrogenase | 20.1.2 stress.biotic.receptors | 27.3.37 RNA.regulation of transcription.lateral organ boundaries gene family (AS2) | 30.2.17 signalling.receptor kinases.DUF 26 | 31.1 cell.organisation	NA	NA
Sotub09g022650	21	TIR1	PF12937_F-box-like	17.2.2 hormone metabolism.auxin.signal transduction | 29.5.11.4.3.2 protein.degradation.ubiquitin.E3.SCF.FBOX	NA	NA
Sotub09g029070	21	TIR-NBS-LRR disease resistance-like protein	Not identified	20.1.2 stress.biotic.receptors	NA	NA
Sotub09g029080	21	TIR-NBS-LRR disease resistance-like protein	PF00931_NB-ARC domain | PF01582_TIR domain	15 metal handling | 20.1.2 stress.biotic.receptors	NA	NA
Sotub09g030150	21	Transcription factor	PF00010_Helix-loop-helix DNA-binding domain	4.3.15 glycolysis.unclear/dually targeted.phospho-enol-pyruvate carboxylase (PEPC) | 20.2.99 stress.abiotic.unspecified | 26.7 misc.oxidases - copper, flavone etc | 27.3.6 RNA.regulation of transcription.basic helix-loop-helix family (bHLH) | 28.2 DNA.repair | 34.13 transport.peptides and oligopeptides	-0.589	-
Sotub09g030840	21	NBS-coding resistance gene analog (Fragment)	PF00122_E1-E2 ATPase | PF00931_NB-ARC domain	20.1.2 stress.biotic.receptors | 30.2.17 signalling.receptor kinases.DUF 26	-	-
Sotub10g008730	21	Nbs-lrr resistance protein	PF00931_NB-ARC domain	17.5.2 hormone metabolism.ethylene.signal transduction | 20.1.2 stress.biotic.receptors | 20.1.7.6 stress.biotic.PR-proteins.PR6 (proteinase inhibitors) | 27.3.3 RNA.regulation of transcription.AP2/EREBP, APETALA2/ethylene-responsive element binding protein family | 27.3.67 RNA.regulation of transcription.putative transcription regulator	NA	NA
Sotub10g017510	21	Cc-nbs-lrr resistance protein	PF00931_NB-ARC domain	20.1.2 stress.biotic.receptors	NA	NA
Sotub11g008320	21	TIR-NBS-LRR disease resistance-like protein	PF00560_Leucine Rich Repeat | PF00931_NB-ARC domain | PF01582_TIR domain | PF12799_Leucine Rich repeats (2 copies) | PF13855_Leucine rich repeat	20.1.2 stress.biotic.receptors | 27.3.67 RNA.regulation of transcription.putative transcription regulator | 30.2.11 signalling.receptor kinases.leucine rich repeat XI	NA	NA
Sotub11g025190	21	Disease resistance protein	PF00931_NB-ARC domain	17.5.2 hormone metabolism.ethylene.signal transduction | 20.1.2 stress.biotic.receptors | 20.1.7.6 stress.biotic.PR-proteins.PR6 (proteinase inhibitors) | 27.3.3 RNA.regulation of transcription.AP2/EREBP, APETALA2/ethylene-responsive element binding protein family | 27.3.67 RNA.regulation of transcription.putative transcription regulator	-	-
Sotub11g026870	21	Disease resistance protein I2	Not identified	13.1.3.6.1.3 amino acid metabolism.synthesis.aspartate family.misc.homoserine.homoserine dehydrogenase | 20.1.2 stress.biotic.receptors | 27.3.37 RNA.regulation of transcription.lateral organ boundaries gene family (AS2) | 31.1 cell.organisation	-0.417	-
Sotub11g027150	21	Cc-nbs-lrr resistance protein	Not identified	13.1.3.6.1.3 amino acid metabolism.synthesis.aspartate family.misc.homoserine.homoserine dehydrogenase | 20.1.2 stress.biotic.receptors | 27.3.37 RNA.regulation of transcription.lateral organ boundaries gene family (AS2) | 31.1 cell.organisation	NA	NA
Sotub11g027610	21	Disease resistance protein I2	PF00931_NB-ARC domain | PF13504 | PF13855_Leucine rich repeat	13.1.3.6.1.3 amino acid metabolism.synthesis.aspartate family.misc.homoserine.homoserine dehydrogenase | 20.1.2 stress.biotic.receptors | 27.3.37 RNA.regulation of transcription.lateral organ boundaries gene family (AS2) | 30.2.17 signalling.receptor kinases.DUF 26 | 31.1 cell.organisation	NA	NA
Sotub11g027640	21	Disease resistance protein I2	PF00931_NB-ARC domain	13.1.3.6.1.3 amino acid metabolism.synthesis.aspartate family.misc.homoserine.homoserine dehydrogenase | 20.1.2 stress.biotic.receptors | 27.3.37 RNA.regulation of transcription.lateral organ boundaries gene family (AS2) | 30.2.17 signalling.receptor kinases.DUF 26 | 31.1 cell.organisation	-0.321	-
Sotub11g028670	21	Disease resistance protein I2	PF00931_NB-ARC domain | PF13504	13.1.3.6.1.3 amino acid metabolism.synthesis.aspartate family.misc.homoserine.homoserine dehydrogenase | 20.1.2 stress.biotic.receptors | 27.3.37 RNA.regulation of transcription.lateral organ boundaries gene family (AS2) | 30.2.17 signalling.receptor kinases.DUF 26 | 31.1 cell.organisation	NA	NA
Sotub12g005710	21	Leucine-rich repeat receptor-like serine/threonine-protein kinase At1g17230	PF00560_Leucine Rich Repeat | PF08263_Leucine rich repeat N-terminal domain | PF12799_Leucine Rich repeats (2 copies) | PF13504 | PF13516_Leucine Rich repeat | PF13855_Leucine rich repeat	17.3.2.1 hormone metabolism.brassinosteroid.signal transduction.BRI | 20.1.2 stress.biotic.receptors | 26.7 misc.oxidases - copper, flavone etc | 30.2.11 signalling.receptor kinases.leucine rich repeat XI | 30.3 signalling.calcium	NA	NA
Sotub12g005980	21	Leucine-rich repeat receptor-like tyrosine-protein kinase At2g41820	PF00560_Leucine Rich Repeat | PF12799_Leucine Rich repeats (2 copies) | PF13855_Leucine rich repeat	17.3.2.1 hormone metabolism.brassinosteroid.signal transduction.BRI | 20.1.2 stress.biotic.receptors | 26.7 misc.oxidases - copper, flavone etc | 26.28 misc.GDSL-motif lipase | 30.2.4 signalling.receptor kinases.leucine rich repeat IV | 30.2.11 signalling.receptor kinases.leucine rich repeat XI | 30.2.12 signalling.receptor kinases.leucine rich repeat XII | 30.3 signalling.calcium	NA	NA
Sotub12g008380	21	Leucine-rich repeat receptor-like tyrosine-protein kinase At2g41820	PF00560_Leucine Rich Repeat | PF08263_Leucine rich repeat N-terminal domain | PF13504 | PF13516_Leucine Rich repeat | PF13855_Leucine rich repeat	17.3.2.1 hormone metabolism.brassinosteroid.signal transduction.BRI | 20.1.2 stress.biotic.receptors | 26.7 misc.oxidases - copper, flavone etc | 26.28 misc.GDSL-motif lipase | 30.2.4 signalling.receptor kinases.leucine rich repeat IV | 30.2.11 signalling.receptor kinases.leucine rich repeat XI | 30.2.12 signalling.receptor kinases.leucine rich repeat XII | 30.3 signalling.calcium	NA	NA
Sotub12g022000	21	Disease resistance protein	PF00931_NB-ARC domain | PF13855_Leucine rich repeat	20.1.2 stress.biotic.receptors	NA	NA
Sotub12g031890	21	Leucine Rich Repeat family protein expressed	PF00560_Leucine Rich Repeat | PF08263_Leucine rich repeat N-terminal domain | PF12799_Leucine Rich repeats (2 copies) | PF13855_Leucine rich repeat	17.3.2.1 hormone metabolism.brassinosteroid.signal transduction.BRI | 20.1.2 stress.biotic.receptors | 20.1.4 stress.biotic.kinases | 26.7 misc.oxidases - copper, flavone etc | 26.28 misc.GDSL-motif lipase | 30.2.4 signalling.receptor kinases.leucine rich repeat IV | 30.2.11 signalling.receptor kinases.leucine rich repeat XI | 30.2.12 signalling.receptor kinases.leucine rich repeat XII | 30.3 sig…	NA	NA
Sotub12g032170	21	Leucine Rich Repeat family protein	PF00560_Leucine Rich Repeat | PF08263_Leucine rich repeat N-terminal domain | PF12799_Leucine Rich repeats (2 copies) | PF13516_Leucine Rich repeat | PF13855_Leucine rich repeat	17.3.2.1 hormone metabolism.brassinosteroid.signal transduction.BRI | 20.1.2 stress.biotic.receptors | 20.1.4 stress.biotic.kinases | 26.7 misc.oxidases - copper, flavone etc | 26.28 misc.GDSL-motif lipase | 30.2.4 signalling.receptor kinases.leucine rich repeat IV | 30.2.11 signalling.receptor kinases.leucine rich repeat XI | 30.2.12 signalling.receptor kinases.leucine rich repeat XII | 30.3 sig…	NA	NA
PGSC0003DMC400000902	21	Lethal leaf spot 1	Not identified	31.5.1 cell.cell death.plants | 33.99 development.unspecified	NA	NA
PGSC0003DMC400001685	21	Tir-nbs-lrr resistance protein	Not identified	20.1.2 stress.biotic.receptors	-1.183	-
PGSC0003DMC400001764	21	Disease resistance protein	Not identified	20.1.2 stress.biotic.receptors	NA	NA
PGSC0003DMC400002198	21	Os03g0310500 protein (Fragment)	Not identified	26.27 misc.calcineurin-like phosphoesterase family protein | 27.3 RNA.regulation of transcription | 33.99 development.unspecified	NA	NA
PGSC0003DMC400003561	21	Disease resistance protein	Not identified	17.5.2 hormone metabolism.ethylene.signal transduction | 20.1.2 stress.biotic.receptors | 20.1.7.6 stress.biotic.PR-proteins.PR6 (proteinase inhibitors) | 27.3.3 RNA.regulation of transcription.AP2/EREBP, APETALA2/ethylene-responsive element binding protein family | 27.3.67 RNA.regulation of transcription.putative transcription regulator	NA	NA
PGSC0003DMC400004305	21	Tir-nbs-lrr resistance protein	Not identified	20.1.2 stress.biotic.receptors | 27.3.67 RNA.regulation of transcription.putative transcription regulator | 30.2.11 signalling.receptor kinases.leucine rich repeat XI	NA	NA
PGSC0003DMC400004310	21	TIR-NBS-LRR disease resistance protein	Not identified	20.1.2 stress.biotic.receptors | 27.3.67 RNA.regulation of transcription.putative transcription regulator | 30.2.11 signalling.receptor kinases.leucine rich repeat XI	NA	NA
PGSC0003DMC400005061	21	TIR-NBS disease resistance-like protein	Not identified	20.1.2 stress.biotic.receptors | 20.2.99 stress.abiotic.unspecified	NA	NA
PGSC0003DMC400005102	21	Disease resistance protein	Not identified	20.1.2 stress.biotic.receptors	NA	NA
PGSC0003DMC400005181	21	Leucine-rich repeat receptor-like serine/threonine-protein kinase At1g17230	Not identified	17.3.2.1 hormone metabolism.brassinosteroid.signal transduction.BRI | 20.1.2 stress.biotic.receptors | 20.1.4 stress.biotic.kinases | 26.7 misc.oxidases - copper, flavone etc | 26.28 misc.GDSL-motif lipase | 30.2.4 signalling.receptor kinases.leucine rich repeat IV | 30.2.11 signalling.receptor kinases.leucine rich repeat XI | 30.2.12 signalling.receptor kinases.leucine rich repeat XII | 30.3 sig…	NA	NA
PGSC0003DMC400005202	21	Leucine-rich repeat receptor-like tyrosine-protein kinase At2g41820	Not identified	17.3.2.1 hormone metabolism.brassinosteroid.signal transduction.BRI | 20.1.2 stress.biotic.receptors | 26.7 misc.oxidases - copper, flavone etc | 26.28 misc.GDSL-motif lipase | 30.2.4 signalling.receptor kinases.leucine rich repeat IV | 30.2.11 signalling.receptor kinases.leucine rich repeat XI | 30.2.12 signalling.receptor kinases.leucine rich repeat XII | 30.3 signalling.calcium	NA	NA
PGSC0003DMC400005260	21	Resistance protein R1 (Fragment)	Not identified	17.5.2 hormone metabolism.ethylene.signal transduction | 20.1.2 stress.biotic.receptors | 20.1.7.6 stress.biotic.PR-proteins.PR6 (proteinase inhibitors) | 27.3.3 RNA.regulation of transcription.AP2/EREBP, APETALA2/ethylene-responsive element binding protein family | 27.3.67 RNA.regulation of transcription.putative transcription regulator	NA	NA
PGSC0003DMC400005353	21	Disease resistance protein	Not identified	13.1.3.6.1.3 amino acid metabolism.synthesis.aspartate family.misc.homoserine.homoserine dehydrogenase | 20.1.2 stress.biotic.receptors | 27.3.37 RNA.regulation of transcription.lateral organ boundaries gene family (AS2) | 30.2.17 signalling.receptor kinases.DUF 26 | 31.1 cell.organisation	NA	NA
PGSC0003DMC400005435	21	Disease resistance protein	Not identified	20.1.2 stress.biotic.receptors	NA	NA
PGSC0003DMC400005726	21	Heterogeneous nuclear ribonucleoprotein A1	Not identified	21.2.2 redox.ascorbate and glutathione.glutathione | 27.4 RNA.RNA binding | 29.4 protein.postranslational modification	NA	NA
PGSC0003DMC400005804	21	Serine/threonine protein kinase pk23	Not identified	16.1.5 secondary metabolism.isoprenoids.terpenoids | 26.10 misc.cytochrome P450 | 27.2 RNA.transcription | 29.4 protein.postranslational modification | 30.3 signalling.calcium	0.319	-
PGSC0003DMC400007615	21	Phytocalpain	Not identified	29.5.3 protein.degradation.cysteine protease	NA	NA
PGSC0003DMC400007645	21	NBS-coding resistance protein (Fragment)	Not identified	17.5.2 hormone metabolism.ethylene.signal transduction | 20.1.2 stress.biotic.receptors | 20.1.7.6 stress.biotic.PR-proteins.PR6 (proteinase inhibitors) | 27.3.3 RNA.regulation of transcription.AP2/EREBP, APETALA2/ethylene-responsive element binding protein family | 27.3.67 RNA.regulation of transcription.putative transcription regulator	-0.445	-
PGSC0003DMC400007835	21	Disease resistance protein	Not identified	20.1.2.1 stress.biotic.receptors.CC-NBS-LRR	NA	NA
PGSC0003DMC400008144	21	Novel plant SNARE 11	Not identified	17.2.3 hormone metabolism.auxin.induced-regulated-responsive-activated | 20.2.3 stress.abiotic.drought/salt | 29.3.4.99 protein.targeting.secretory pathway.unspecified | 31.4 cell.vesicle transport	NA	NA
PGSC0003DMC400008278	21	Cyclopropyl isomerase	Not identified	17.3.1.2.99 hormone metabolism.brassinosteroid.synthesis-degradation.sterols.other | 31.4 cell.vesicle transport	NA	NA
PGSC0003DMC400008380	21	Leucine Rich Repeat family protein expressed	Not identified	17.3.2.1 hormone metabolism.brassinosteroid.signal transduction.BRI | 20.1.2 stress.biotic.receptors | 20.1.4 stress.biotic.kinases | 26.7 misc.oxidases - copper, flavone etc | 26.28 misc.GDSL-motif lipase | 30.2.4 signalling.receptor kinases.leucine rich repeat IV | 30.2.11 signalling.receptor kinases.leucine rich repeat XI | 30.2.12 signalling.receptor kinases.leucine rich repeat XII | 30.3 sig…	NA	NA
PGSC0003DMC400008990	21	Cc-nbs-lrr resistance protein	Not identified	13.1.3.6.1.3 amino acid metabolism.synthesis.aspartate family.misc.homoserine.homoserine dehydrogenase | 20.1.2 stress.biotic.receptors | 27.3.37 RNA.regulation of transcription.lateral organ boundaries gene family (AS2) | 30.2.17 signalling.receptor kinases.DUF 26	NA	NA
PGSC0003DMC400009454	21	NBS-coding resistance gene analog (Fragment)	Not identified	20.1.2 stress.biotic.receptors | 30.2.17 signalling.receptor kinases.DUF 26	0.595	-
PGSC0003DMC400009759	21	Leucine-rich repeat receptor-like tyrosine-protein kinase At2g41820	Not identified	17.3.2.1 hormone metabolism.brassinosteroid.signal transduction.BRI | 20.1.2 stress.biotic.receptors | 20.1.4 stress.biotic.kinases | 26.7 misc.oxidases - copper, flavone etc | 26.28 misc.GDSL-motif lipase | 30.2.4 signalling.receptor kinases.leucine rich repeat IV | 30.2.11 signalling.receptor kinases.leucine rich repeat XI | 30.2.12 signalling.receptor kinases.leucine rich repeat XII | 30.3 sig…	NA	NA
PGSC0003DMC400010669	21	TIR-NBS-LRR disease resistance-like protein	Not identified	20.1.2 stress.biotic.receptors	NA	NA
PGSC0003DMC400011302	21	Syntaxin-81	Not identified	27.3.6 RNA.regulation of transcription.basic helix-loop-helix family (bHLH) | 31.4 cell.vesicle transport	NA	NA
PGSC0003DMC400011559	21	Disease resistance protein	Not identified	1.2.5 PS.photorespiration.serine hydroxymethyltransferase | 17.5.2 hormone metabolism.ethylene.signal transduction | 20.1.2 stress.biotic.receptors | 20.1.7.6 stress.biotic.PR-proteins.PR6 (proteinase inhibitors) | 25 C1-metabolism | 26.28 misc.GDSL-motif lipase | 27.3.3 RNA.regulation of transcription.AP2/EREBP, APETALA2/ethylene-responsive element binding protein family | 27.3.67 RNA.regulation…	NA	NA
PGSC0003DMC400011561	21	Disease resistance protein	Not identified	1.2.5 PS.photorespiration.serine hydroxymethyltransferase | 17.5.2 hormone metabolism.ethylene.signal transduction | 20.1.2 stress.biotic.receptors | 20.1.7.6 stress.biotic.PR-proteins.PR6 (proteinase inhibitors) | 25 C1-metabolism | 26.28 misc.GDSL-motif lipase | 27.3.3 RNA.regulation of transcription.AP2/EREBP, APETALA2/ethylene-responsive element binding protein family | 27.3.67 RNA.regulation…	NA	NA
PGSC0003DMC400011636	21	NBS-coding resistance gene analog (Fragment)	Not identified	20.1.2 stress.biotic.receptors | 30.2.17 signalling.receptor kinases.DUF 26	-	-0.477
PGSC0003DMC400013002	21	Disease resistance protein	Not identified	13.1.3.6.1.3 amino acid metabolism.synthesis.aspartate family.misc.homoserine.homoserine dehydrogenase | 20.1.2 stress.biotic.receptors | 27.3.37 RNA.regulation of transcription.lateral organ boundaries gene family (AS2) | 30.2.17 signalling.receptor kinases.DUF 26 | 31.1 cell.organisation	NA	NA
PGSC0003DMC400013075	21	Disease resistance protein	Not identified	20.1.2 stress.biotic.receptors	NA	NA
PGSC0003DMC400013400	21	Disease resistance protein	Not identified	20.1.2 stress.biotic.receptors	NA	NA
PGSC0003DMC400013462	21	Cc-nbs-lrr resistance protein	Not identified	17.4.1 hormone metabolism.cytokinin.synthesis-degradation | 20.1.2 stress.biotic.receptors | 30.2.11 signalling.receptor kinases.leucine rich repeat XI	NA	NA
PGSC0003DMC400013860	21	Disease resistance protein Gpa2	PF00931_NB-ARC domain	17.5.2 hormone metabolism.ethylene.signal transduction | 20.1.2 stress.biotic.receptors | 20.1.7.6 stress.biotic.PR-proteins.PR6 (proteinase inhibitors) | 27.3.3 RNA.regulation of transcription.AP2/EREBP, APETALA2/ethylene-responsive element binding protein family | 27.3.67 RNA.regulation of transcription.putative transcription regulator	NA	NA
PGSC0003DMC400013867	21	Disease resistance protein	Not identified	17.5.2 hormone metabolism.ethylene.signal transduction | 20.1.2 stress.biotic.receptors | 20.1.7.6 stress.biotic.PR-proteins.PR6 (proteinase inhibitors) | 27.3.3 RNA.regulation of transcription.AP2/EREBP, APETALA2/ethylene-responsive element binding protein family | 27.3.67 RNA.regulation of transcription.putative transcription regulator	0.835	-
PGSC0003DMC400014217	21	UPF0497 membrane protein At2g28370	Not identified	31.4 cell.vesicle transport	NA	NA
PGSC0003DMC400014827	21	NBS-coding resistance gene analog (Fragment)	Not identified	20.1.2 stress.biotic.receptors | 30.2.17 signalling.receptor kinases.DUF 26	NA	NA
PGSC0003DMC400015090	21	NBS-LRR resistance protein	Not identified	17.4.1 hormone metabolism.cytokinin.synthesis-degradation | 20.1.2 stress.biotic.receptors | 30.2.11 signalling.receptor kinases.leucine rich repeat XI	NA	NA
PGSC0003DMC400015289	21	NBS-coding resistance gene protein	Not identified	20.1.2.2 stress.biotic.receptors.TIR-NBS-LRR	NA	NA
PGSC0003DMC400016420	21	Nbs-lrr resistance protein	Not identified	17.4.1 hormone metabolism.cytokinin.synthesis-degradation | 20.1.2 stress.biotic.receptors | 30.2.11 signalling.receptor kinases.leucine rich repeat XI	1.102	-
PGSC0003DMC400016465	21	Nbs-lrr resistance protein	Not identified	17.4.1 hormone metabolism.cytokinin.synthesis-degradation | 20.1.2 stress.biotic.receptors | 30.2.11 signalling.receptor kinases.leucine rich repeat XI	1.102	-
PGSC0003DMC400018227	21	SAP-like protein BP-73	Not identified	35.1 not assigned.no ontology	NA	NA
PGSC0003DMC400018763	21	XPA-binding protein	Not identified	33.99 development.unspecified	NA	NA
PGSC0003DMC400019162	21	Gene of unknown function	Not identified	26.2 misc.UDP glucosyl and glucoronyl transferases	NA	NA
PGSC0003DMC400019250	21	NBS-coding resistance gene analog (Fragment)	Not identified	20.1.2 stress.biotic.receptors | 30.2.17 signalling.receptor kinases.DUF 26	NA	NA
PGSC0003DMC400020095	21	TIR1	Not identified	17.2.2 hormone metabolism.auxin.signal transduction | 29.5.11.4.3.2 protein.degradation.ubiquitin.E3.SCF.FBOX	NA	NA
PGSC0003DMC400020395	21	Disease resistance protein	Not identified	1.2.5 PS.photorespiration.serine hydroxymethyltransferase | 20.1.2 stress.biotic.receptors | 25 C1-metabolism | 26.28 misc.GDSL-motif lipase	NA	NA
PGSC0003DMC400020400	21	Disease resistance protein	Not identified	1.2.5 PS.photorespiration.serine hydroxymethyltransferase | 20.1.2 stress.biotic.receptors | 25 C1-metabolism | 26.28 misc.GDSL-motif lipase	NA	NA
PGSC0003DMC400020401	21	Disease resistance protein	Not identified	1.2.5 PS.photorespiration.serine hydroxymethyltransferase | 17.5.2 hormone metabolism.ethylene.signal transduction | 20.1.2 stress.biotic.receptors | 20.1.7.6 stress.biotic.PR-proteins.PR6 (proteinase inhibitors) | 25 C1-metabolism | 26.28 misc.GDSL-motif lipase | 27.3.3 RNA.regulation of transcription.AP2/EREBP, APETALA2/ethylene-responsive element binding protein family | 27.3.67 RNA.regulation…	NA	NA
PGSC0003DMC400020404	21	Disease resistance protein	Not identified	1.2.5 PS.photorespiration.serine hydroxymethyltransferase | 17.5.2 hormone metabolism.ethylene.signal transduction | 20.1.2 stress.biotic.receptors | 20.1.7.6 stress.biotic.PR-proteins.PR6 (proteinase inhibitors) | 25 C1-metabolism | 26.28 misc.GDSL-motif lipase | 27.3.3 RNA.regulation of transcription.AP2/EREBP, APETALA2/ethylene-responsive element binding protein family | 27.3.67 RNA.regulation…	NA	NA
PGSC0003DMC400020405	21	Disease resistance protein	Not identified	1.2.5 PS.photorespiration.serine hydroxymethyltransferase | 17.5.2 hormone metabolism.ethylene.signal transduction | 20.1.2 stress.biotic.receptors | 20.1.7.6 stress.biotic.PR-proteins.PR6 (proteinase inhibitors) | 25 C1-metabolism | 26.28 misc.GDSL-motif lipase | 27.3.3 RNA.regulation of transcription.AP2/EREBP, APETALA2/ethylene-responsive element binding protein family | 27.3.67 RNA.regulation…	NA	NA
PGSC0003DMC400020406	21	Disease resistance protein	Not identified	1.2.5 PS.photorespiration.serine hydroxymethyltransferase | 20.1.2 stress.biotic.receptors | 25 C1-metabolism | 26.28 misc.GDSL-motif lipase	NA	NA
PGSC0003DMC400020407	21	Disease resistance protein	Not identified	1.2.5 PS.photorespiration.serine hydroxymethyltransferase | 17.5.2 hormone metabolism.ethylene.signal transduction | 20.1.2 stress.biotic.receptors | 20.1.7.6 stress.biotic.PR-proteins.PR6 (proteinase inhibitors) | 25 C1-metabolism | 26.28 misc.GDSL-motif lipase | 27.3.3 RNA.regulation of transcription.AP2/EREBP, APETALA2/ethylene-responsive element binding protein family | 27.3.67 RNA.regulation…	NA	NA
PGSC0003DMC400020411	21	Disease resistance protein	Not identified	1.2.5 PS.photorespiration.serine hydroxymethyltransferase | 17.5.2 hormone metabolism.ethylene.signal transduction | 20.1.2 stress.biotic.receptors | 20.1.7.6 stress.biotic.PR-proteins.PR6 (proteinase inhibitors) | 25 C1-metabolism | 26.28 misc.GDSL-motif lipase | 27.3.3 RNA.regulation of transcription.AP2/EREBP, APETALA2/ethylene-responsive element binding protein family | 27.3.67 RNA.regulation…	NA	NA
PGSC0003DMC400020413	21	Disease resistance protein	Not identified	1.2.5 PS.photorespiration.serine hydroxymethyltransferase | 20.1.2 stress.biotic.receptors | 25 C1-metabolism | 26.28 misc.GDSL-motif lipase	NA	NA
PGSC0003DMC400020756	21	Leucine-rich repeat receptor-like serine/threonine-protein kinase At1g17230	Not identified	17.3.2.1 hormone metabolism.brassinosteroid.signal transduction.BRI | 20.1.2 stress.biotic.receptors | 26.7 misc.oxidases - copper, flavone etc | 26.28 misc.GDSL-motif lipase | 30.2.4 signalling.receptor kinases.leucine rich repeat IV | 30.2.11 signalling.receptor kinases.leucine rich repeat XI | 30.2.12 signalling.receptor kinases.leucine rich repeat XII | 30.3 signalling.calcium	-1.501	-
PGSC0003DMC400020938	21	Late blight resistance protein R1	Not identified	17.5.2 hormone metabolism.ethylene.signal transduction | 20.1.2 stress.biotic.receptors | 20.1.7.6 stress.biotic.PR-proteins.PR6 (proteinase inhibitors) | 27.3.3 RNA.regulation of transcription.AP2/EREBP, APETALA2/ethylene-responsive element binding protein family | 27.3.67 RNA.regulation of transcription.putative transcription regulator	NA	NA
PGSC0003DMC400021087	21	NBS-coding resistance gene analog (Fragment)	Not identified	20.1.2 stress.biotic.receptors | 30.2.17 signalling.receptor kinases.DUF 26	NA	NA
PGSC0003DMC400021091	21	NBS-coding resistance gene analog (Fragment)	Not identified	17.4.2 hormone metabolism.cytokinin.signal transduction | 17.5.2 hormone metabolism.ethylene.signal transduction | 20.1.2 stress.biotic.receptors | 20.1.7.6 stress.biotic.PR-proteins.PR6 (proteinase inhibitors) | 26.2 misc.UDP glucosyl and glucoronyl transferases | 27.3.3 RNA.regulation of transcription.AP2/EREBP, APETALA2/ethylene-responsive element binding protein family | 29.5.4 protein.degrad…	NA	NA
PGSC0003DMC400021117	21	SNKR2GH5 protein	PF00931_NB-ARC domain	20.1.2 stress.biotic.receptors | 20.1.7 stress.biotic.PR-proteins	NA	NA
PGSC0003DMC400021121	21	SNKR2GH2 protein	PF00931_NB-ARC domain	20.1.2 stress.biotic.receptors | 20.1.7 stress.biotic.PR-proteins	NA	NA
PGSC0003DMC400021125	21	Disease resistance protein	Not identified	1.2.5 PS.photorespiration.serine hydroxymethyltransferase | 17.5.2 hormone metabolism.ethylene.signal transduction | 20.1.2 stress.biotic.receptors | 20.1.7.6 stress.biotic.PR-proteins.PR6 (proteinase inhibitors) | 25 C1-metabolism | 26.28 misc.GDSL-motif lipase | 27.3.3 RNA.regulation of transcription.AP2/EREBP, APETALA2/ethylene-responsive element binding protein family | 27.3.67 RNA.regulation…	NA	NA
PGSC0003DMC400021269	21	O-methyltransferase	Not identified	16.2.1.9 secondary metabolism.phenylpropanoids.lignin biosynthesis.COMT | 26.6 misc.O-methyl transferases	NA	NA
PGSC0003DMC400021329	21	Tir-nbs-lrr resistance protein	Not identified	20.1.2 stress.biotic.receptors | 27.3.67 RNA.regulation of transcription.putative transcription regulator | 30.2.11 signalling.receptor kinases.leucine rich repeat XI	NA	NA
PGSC0003DMC400022408	21	Tir-nbs-lrr resistance protein	Not identified	20.1.2 stress.biotic.receptors	NA	NA
PGSC0003DMC400022879	21	Cc-nbs-lrr resistance protein	Not identified	20.1.2.1 stress.biotic.receptors.CC-NBS-LRR	NA	NA
PGSC0003DMC400023175	21	Tir-nbs-lrr resistance protein	Not identified	20.1.2 stress.biotic.receptors | 20.2.99 stress.abiotic.unspecified	NA	NA
PGSC0003DMC400023176	21	Disease resistance protein	Not identified	17.5.2 hormone metabolism.ethylene.signal transduction | 20.1.2 stress.biotic.receptors | 20.1.7.6 stress.biotic.PR-proteins.PR6 (proteinase inhibitors) | 27.3.3 RNA.regulation of transcription.AP2/EREBP, APETALA2/ethylene-responsive element binding protein family | 27.3.67 RNA.regulation of transcription.putative transcription regulator	NA	NA
PGSC0003DMC400023885	21	Resistance protein R1 (Fragment)	Not identified	20.1.2 stress.biotic.receptors | 20.1.7 stress.biotic.PR-proteins | 30.2.17 signalling.receptor kinases.DUF 26	0.328	-
PGSC0003DMC400023970	21	TIR-NBS-LRR disease resistance protein	Not identified	20.1.2 stress.biotic.receptors	NA	NA
PGSC0003DMC400024285	21	Nbs-lrr resistance protein	Not identified	20.1.2 stress.biotic.receptors	NA	NA
PGSC0003DMC400024515	21	Leucine-rich repeat receptor-like tyrosine-protein kinase At2g41820	Not identified	17.3.2.1 hormone metabolism.brassinosteroid.signal transduction.BRI | 20.1.2 stress.biotic.receptors | 20.1.4 stress.biotic.kinases | 26.7 misc.oxidases - copper, flavone etc | 26.28 misc.GDSL-motif lipase | 30.2.4 signalling.receptor kinases.leucine rich repeat IV | 30.2.11 signalling.receptor kinases.leucine rich repeat XI | 30.2.12 signalling.receptor kinases.leucine rich repeat XII | 30.3 sig…	NA	NA
PGSC0003DMC400024570	21	Gene of unknown function	Not identified	35.2 not assigned.unknown	NA	NA
PGSC0003DMC400024729	21	Disease resistance protein I2	Not identified	13.1.3.6.1.3 amino acid metabolism.synthesis.aspartate family.misc.homoserine.homoserine dehydrogenase | 20.1.2 stress.biotic.receptors | 27.3.37 RNA.regulation of transcription.lateral organ boundaries gene family (AS2) | 30.2.17 signalling.receptor kinases.DUF 26 | 31.1 cell.organisation	NA	NA
PGSC0003DMC400025482	21	Leucine-rich repeat receptor-like tyrosine-protein kinase At2g41820	Not identified	17.3.2.1 hormone metabolism.brassinosteroid.signal transduction.BRI | 20.1.2 stress.biotic.receptors | 20.1.4 stress.biotic.kinases | 26.7 misc.oxidases - copper, flavone etc | 26.28 misc.GDSL-motif lipase | 30.2.4 signalling.receptor kinases.leucine rich repeat IV | 30.2.11 signalling.receptor kinases.leucine rich repeat XI | 30.2.12 signalling.receptor kinases.leucine rich repeat XII | 30.3 sig…	NA	NA
PGSC0003DMC400025737	21	Adenylyltransferase and sulfurtransferase MOCS3	Not identified	20.1.2 stress.biotic.receptors	NA	NA
PGSC0003DMC400025936	21	Leucine Rich Repeat family protein	Not identified	17.3.2.1 hormone metabolism.brassinosteroid.signal transduction.BRI | 20.1.2 stress.biotic.receptors | 20.1.4 stress.biotic.kinases | 26.7 misc.oxidases - copper, flavone etc | 26.28 misc.GDSL-motif lipase | 30.2.4 signalling.receptor kinases.leucine rich repeat IV | 30.2.11 signalling.receptor kinases.leucine rich repeat XI | 30.2.12 signalling.receptor kinases.leucine rich repeat XII | 30.3 sig…	NA	NA
PGSC0003DMC400025937	21	Leucine-rich repeat receptor-like tyrosine-protein kinase At2g41820	Not identified	17.3.2.1 hormone metabolism.brassinosteroid.signal transduction.BRI | 20.1.2 stress.biotic.receptors | 20.1.4 stress.biotic.kinases | 26.7 misc.oxidases - copper, flavone etc | 26.28 misc.GDSL-motif lipase | 30.2.4 signalling.receptor kinases.leucine rich repeat IV | 30.2.11 signalling.receptor kinases.leucine rich repeat XI | 30.2.12 signalling.receptor kinases.leucine rich repeat XII | 30.3 sig…	NA	NA
PGSC0003DMC400025938	21	Leucine Rich Repeat family protein	Not identified	17.3.2.1 hormone metabolism.brassinosteroid.signal transduction.BRI | 20.1.2 stress.biotic.receptors | 20.1.4 stress.biotic.kinases | 26.7 misc.oxidases - copper, flavone etc | 26.28 misc.GDSL-motif lipase | 30.2.4 signalling.receptor kinases.leucine rich repeat IV | 30.2.11 signalling.receptor kinases.leucine rich repeat XI | 30.2.12 signalling.receptor kinases.leucine rich repeat XII | 30.3 sig…	NA	NA
PGSC0003DMC400026906	21	Leucine-rich repeat receptor-like tyrosine-protein kinase At2g41820	Not identified	17.3.2.1 hormone metabolism.brassinosteroid.signal transduction.BRI | 20.1.2 stress.biotic.receptors | 26.7 misc.oxidases - copper, flavone etc | 26.28 misc.GDSL-motif lipase | 30.2.4 signalling.receptor kinases.leucine rich repeat IV | 30.2.11 signalling.receptor kinases.leucine rich repeat XI | 30.2.12 signalling.receptor kinases.leucine rich repeat XII | 30.3 signalling.calcium	NA	NA
PGSC0003DMC400026911	21	Leucine-rich repeat receptor-like serine/threonine-protein kinase At1g17230	Not identified	17.3.2.1 hormone metabolism.brassinosteroid.signal transduction.BRI | 20.1.2 stress.biotic.receptors | 26.7 misc.oxidases - copper, flavone etc | 26.28 misc.GDSL-motif lipase | 30.2.4 signalling.receptor kinases.leucine rich repeat IV | 30.2.11 signalling.receptor kinases.leucine rich repeat XI | 30.2.12 signalling.receptor kinases.leucine rich repeat XII | 30.3 signalling.calcium	-1.501	-
PGSC0003DMC400026916	21	Leucine-rich repeat receptor-like serine/threonine-protein kinase At1g17230	Not identified	17.3.2.1 hormone metabolism.brassinosteroid.signal transduction.BRI | 20.1.2 stress.biotic.receptors | 26.7 misc.oxidases - copper, flavone etc | 26.28 misc.GDSL-motif lipase | 30.2.4 signalling.receptor kinases.leucine rich repeat IV | 30.2.11 signalling.receptor kinases.leucine rich repeat XI | 30.2.12 signalling.receptor kinases.leucine rich repeat XII | 30.3 signalling.calcium	-1.501	-
PGSC0003DMC400026918	21	Leucine-rich repeat receptor-like tyrosine-protein kinase At2g41820	Not identified	17.3.2.1 hormone metabolism.brassinosteroid.signal transduction.BRI | 20.1.2 stress.biotic.receptors | 26.7 misc.oxidases - copper, flavone etc | 26.28 misc.GDSL-motif lipase | 30.2.4 signalling.receptor kinases.leucine rich repeat IV | 30.2.11 signalling.receptor kinases.leucine rich repeat XI | 30.2.12 signalling.receptor kinases.leucine rich repeat XII | 30.3 signalling.calcium	NA	NA
PGSC0003DMC400027502	21	TIR-NBS-LRR disease resistance-like protein	Not identified	20.1.2 stress.biotic.receptors | 27.3.67 RNA.regulation of transcription.putative transcription regulator | 30.2.11 signalling.receptor kinases.leucine rich repeat XI	NA	NA
PGSC0003DMC400027528	21	TIR-NBS-LRR disease resistance protein	Not identified	20.1.2 stress.biotic.receptors | 27.3.67 RNA.regulation of transcription.putative transcription regulator | 30.2.11 signalling.receptor kinases.leucine rich repeat XI	NA	NA
PGSC0003DMC400027746	21	Leucine-rich repeat receptor-like tyrosine-protein kinase At2g41820	Not identified	17.3.2.1 hormone metabolism.brassinosteroid.signal transduction.BRI | 20.1.2 stress.biotic.receptors | 20.1.4 stress.biotic.kinases | 26.7 misc.oxidases - copper, flavone etc | 26.28 misc.GDSL-motif lipase | 30.2.4 signalling.receptor kinases.leucine rich repeat IV | 30.2.11 signalling.receptor kinases.leucine rich repeat XI | 30.2.12 signalling.receptor kinases.leucine rich repeat XII | 30.3 sig…	NA	NA
PGSC0003DMC400028061	21	Scythe/bat3	Not identified	29.2.3 protein.synthesis.initiation | 29.5.11.1 protein.degradation.ubiquitin.ubiquitin	NA	NA
PGSC0003DMC400028624	21	Conserved gene of unknown function	Not identified	20.2.1 stress.abiotic.heat | 27.1.19 RNA.processing.ribonucleases | 28.1 DNA.synthesis/chromatin structure | 29.3.4.3 protein.targeting.secretory pathway.vacuole | 29.4 protein.postranslational modification | 29.5.7 protein.degradation.metalloprotease | 29.6 protein.folding | 30.2.17 signalling.receptor kinases.DUF 26 | 31.4 cell.vesicle transport | 34.1 transport.p- and v-ATPases | 34.12 transpo…	NA	NA
PGSC0003DMC400029023	21	Transcription factor	Not identified	4.3.15 glycolysis.unclear/dually targeted.phospho-enol-pyruvate carboxylase (PEPC) | 20.2.99 stress.abiotic.unspecified | 26.7 misc.oxidases - copper, flavone etc | 27.3.6 RNA.regulation of transcription.basic helix-loop-helix family (bHLH) | 28.2 DNA.repair | 34.13 transport.peptides and oligopeptides	-0.589	-
PGSC0003DMC400029365	21	Tir-nbs-lrr resistance protein	Not identified	20.1.2 stress.biotic.receptors	NA	NA
PGSC0003DMC400029389	21	Cc-nbs-lrr resistance protein	Not identified	20.1.2 stress.biotic.receptors	NA	NA
PGSC0003DMC400029588	21	Disease resistance protein	Not identified	20.1.2 stress.biotic.receptors	NA	NA
PGSC0003DMC400029678	21	Tir-nbs-lrr resistance protein	Not identified	20.1.2 stress.biotic.receptors | 27.3.67 RNA.regulation of transcription.putative transcription regulator | 30.2.11 signalling.receptor kinases.leucine rich repeat XI | 30.2.12 signalling.receptor kinases.leucine rich repeat XII	NA	NA
PGSC0003DMC400029684	21	Tir-nbs-lrr resistance protein	Not identified	20.1.2 stress.biotic.receptors	NA	NA
PGSC0003DMC400029816	21	Nbs-lrr resistance protein	Not identified	17.4.1 hormone metabolism.cytokinin.synthesis-degradation | 20.1.2 stress.biotic.receptors | 30.2.11 signalling.receptor kinases.leucine rich repeat XI	1.102	-
PGSC0003DMC400029817	21	Nbs-lrr resistance protein	Not identified	17.4.1 hormone metabolism.cytokinin.synthesis-degradation | 20.1.2 stress.biotic.receptors | 30.2.11 signalling.receptor kinases.leucine rich repeat XI	1.102	-
PGSC0003DMC400029818	21	NBS-LRR resistance protein	Not identified	17.4.1 hormone metabolism.cytokinin.synthesis-degradation | 20.1.2 stress.biotic.receptors | 30.2.11 signalling.receptor kinases.leucine rich repeat XI	NA	NA
PGSC0003DMC400030300	21	Serine/threonine-protein phosphatase 5	Not identified	29.4 protein.postranslational modification	NA	NA
PGSC0003DMC400030872	21	Disease resistance protein I2	Not identified	13.1.3.6.1.3 amino acid metabolism.synthesis.aspartate family.misc.homoserine.homoserine dehydrogenase | 20.1.2 stress.biotic.receptors | 27.3.37 RNA.regulation of transcription.lateral organ boundaries gene family (AS2) | 30.2.17 signalling.receptor kinases.DUF 26 | 31.1 cell.organisation	NA	NA
PGSC0003DMC400031334	21	Leucine-rich repeat receptor-like tyrosine-protein kinase At2g41820	Not identified	17.3.2.1 hormone metabolism.brassinosteroid.signal transduction.BRI | 20.1.2 stress.biotic.receptors | 20.1.4 stress.biotic.kinases | 26.7 misc.oxidases - copper, flavone etc | 26.28 misc.GDSL-motif lipase | 30.2.4 signalling.receptor kinases.leucine rich repeat IV | 30.2.11 signalling.receptor kinases.leucine rich repeat XI | 30.2.12 signalling.receptor kinases.leucine rich repeat XII | 30.3 sig…	NA	NA
PGSC0003DMC400031998	21	Conserved gene of unknown function	PF09451_Autophagy-related protein 27	31.4 cell.vesicle transport | 33.99 development.unspecified	NA	NA
PGSC0003DMC400032104	21	TIR-NBS-LRR disease resistance-like protein	Not identified	20.1.2 stress.biotic.receptors | 27.3.67 RNA.regulation of transcription.putative transcription regulator | 30.2.11 signalling.receptor kinases.leucine rich repeat XI	0.331	-
PGSC0003DMC400032355	21	Disease resistance protein I2	Not identified	13.1.3.6.1.3 amino acid metabolism.synthesis.aspartate family.misc.homoserine.homoserine dehydrogenase | 20.1.2 stress.biotic.receptors | 27.3.37 RNA.regulation of transcription.lateral organ boundaries gene family (AS2) | 30.2.17 signalling.receptor kinases.DUF 26 | 31.1 cell.organisation	NA	NA
PGSC0003DMC400032356	21	Disease resistance protein I2	Not identified	13.1.3.6.1.3 amino acid metabolism.synthesis.aspartate family.misc.homoserine.homoserine dehydrogenase | 20.1.2 stress.biotic.receptors | 27.3.37 RNA.regulation of transcription.lateral organ boundaries gene family (AS2) | 30.2.17 signalling.receptor kinases.DUF 26 | 31.1 cell.organisation	NA	NA
PGSC0003DMC400032357	21	Disease resistance protein I2	Not identified	13.1.3.6.1.3 amino acid metabolism.synthesis.aspartate family.misc.homoserine.homoserine dehydrogenase | 20.1.2 stress.biotic.receptors | 27.3.37 RNA.regulation of transcription.lateral organ boundaries gene family (AS2) | 30.2.17 signalling.receptor kinases.DUF 26 | 31.1 cell.organisation	NA	NA
PGSC0003DMC400032361	21	Disease resistance protein I2	Not identified	13.1.3.6.1.3 amino acid metabolism.synthesis.aspartate family.misc.homoserine.homoserine dehydrogenase | 20.1.2 stress.biotic.receptors | 27.3.37 RNA.regulation of transcription.lateral organ boundaries gene family (AS2) | 30.2.17 signalling.receptor kinases.DUF 26 | 31.1 cell.organisation	-0.321	-
PGSC0003DMC400032362	21	Disease resistance protein	Not identified	13.1.3.6.1.3 amino acid metabolism.synthesis.aspartate family.misc.homoserine.homoserine dehydrogenase | 20.1.2 stress.biotic.receptors | 27.3.37 RNA.regulation of transcription.lateral organ boundaries gene family (AS2) | 30.2.17 signalling.receptor kinases.DUF 26 | 31.1 cell.organisation	NA	NA
PGSC0003DMC400032539	21	Heterogeneous nuclear ribonucleoprotein	Not identified	17.3.1.1.1 hormone metabolism.brassinosteroid.synthesis-degradation.BRs.DET2 | 27.4 RNA.RNA binding | 29.2.2 protein.synthesis.ribosome biogenesis	NA	NA
PGSC0003DMC400032886	21	Leucine-rich repeat receptor-like tyrosine-protein kinase At2g41820	Not identified	17.3.2.1 hormone metabolism.brassinosteroid.signal transduction.BRI | 20.1.2 stress.biotic.receptors | 20.1.4 stress.biotic.kinases | 26.7 misc.oxidases - copper, flavone etc | 26.28 misc.GDSL-motif lipase | 30.2.4 signalling.receptor kinases.leucine rich repeat IV | 30.2.11 signalling.receptor kinases.leucine rich repeat XI | 30.2.12 signalling.receptor kinases.leucine rich repeat XII | 30.3 sig…	NA	NA
PGSC0003DMC400032935	21	Disease resistance protein	Not identified	20.1.2 stress.biotic.receptors	NA	NA
PGSC0003DMC400032997	21	NBS-coding resistance gene analog (Fragment)	Not identified	20.1.2 stress.biotic.receptors | 30.2.17 signalling.receptor kinases.DUF 26	NA	NA
PGSC0003DMC400033911	21	Activating signal cointegrator	Not identified	35.2 not assigned.unknown	0.451	-
PGSC0003DMC400034098	21	Disease resistance protein	Not identified	17.5.2 hormone metabolism.ethylene.signal transduction | 20.1.2 stress.biotic.receptors | 20.1.7.6 stress.biotic.PR-proteins.PR6 (proteinase inhibitors) | 27.3.3 RNA.regulation of transcription.AP2/EREBP, APETALA2/ethylene-responsive element binding protein family | 27.3.67 RNA.regulation of transcription.putative transcription regulator	-	0.66
PGSC0003DMC400034188	21	Disease resistance protein	Not identified	13.1.3.6.1.3 amino acid metabolism.synthesis.aspartate family.misc.homoserine.homoserine dehydrogenase | 20.1.2 stress.biotic.receptors | 27.3.37 RNA.regulation of transcription.lateral organ boundaries gene family (AS2) | 30.2.17 signalling.receptor kinases.DUF 26 | 31.1 cell.organisation	NA	NA
PGSC0003DMC400034398	21	NBS-LRR resistance protein	PF00560_Leucine Rich Repeat | PF00931_NB-ARC domain	17.4.1 hormone metabolism.cytokinin.synthesis-degradation | 20.1.2 stress.biotic.receptors | 30.2.11 signalling.receptor kinases.leucine rich repeat XI	NA	NA
PGSC0003DMC400034553	21	NBS-LRR resistance protein	Not identified	17.4.1 hormone metabolism.cytokinin.synthesis-degradation | 20.1.2 stress.biotic.receptors | 30.2.11 signalling.receptor kinases.leucine rich repeat XI	NA	NA
PGSC0003DMC400034571	21	Disease resistance protein	Not identified	20.1.2.1 stress.biotic.receptors.CC-NBS-LRR	NA	NA
PGSC0003DMC400034924	21	Kelch repeat and BTB domain-containing protein 4	Not identified	16.8.2 secondary metabolism.flavonoids.chalcones | 22.1.2 polyamine metabolism.synthesis.SAM decarboxylase | 29.5.11.4.5.2 protein.degradation.ubiquitin.E3.BTB/POZ Cullin3.BTB/POZ | 30.5 signalling.G-proteins | 31.4 cell.vesicle transport	-	0.469
PGSC0003DMC400036055	21	NBS-coding resistance gene analog (Fragment)	Not identified	20.1.2 stress.biotic.receptors | 30.2.17 signalling.receptor kinases.DUF 26	0.595	-
PGSC0003DMC400036056	21	NBS-coding resistance gene analog (Fragment)	Not identified	20.1.2 stress.biotic.receptors | 30.2.17 signalling.receptor kinases.DUF 26	0.595	-
PGSC0003DMC400036057	21	NBS-coding resistance gene analog (Fragment)	Not identified	20.1.2 stress.biotic.receptors | 30.2.17 signalling.receptor kinases.DUF 26	0.595	-
PGSC0003DMC400036062	21	NBS-coding resistance gene analog (Fragment)	Not identified	20.1.2 stress.biotic.receptors | 30.2.17 signalling.receptor kinases.DUF 26	NA	NA
PGSC0003DMC400036070	21	NBS-coding resistance gene analog (Fragment)	Not identified	20.1.2 stress.biotic.receptors | 30.2.17 signalling.receptor kinases.DUF 26	0.595	-
PGSC0003DMC400036563	21	NBS-LRR disease resistance protein	Not identified	20.1.2.1 stress.biotic.receptors.CC-NBS-LRR	NA	NA
PGSC0003DMC400037238	21	Disease resistance protein	Not identified	20.1.2 stress.biotic.receptors	NA	NA
PGSC0003DMC400037240	21	Disease resistance protein	Not identified	20.1.2 stress.biotic.receptors	NA	NA
PGSC0003DMC400037873	21	Nbs-lrr resistance protein	Not identified	17.5.2 hormone metabolism.ethylene.signal transduction | 20.1.2 stress.biotic.receptors | 20.1.7.6 stress.biotic.PR-proteins.PR6 (proteinase inhibitors) | 27.3.3 RNA.regulation of transcription.AP2/EREBP, APETALA2/ethylene-responsive element binding protein family | 27.3.67 RNA.regulation of transcription.putative transcription regulator	NA	NA
PGSC0003DMC400038006	21	Cc-nbs-lrr resistance protein	PF00931_NB-ARC domain	20.1.2 stress.biotic.receptors	NA	NA
PGSC0003DMC400038047	21	NBS-coding resistance gene analog (Fragment)	Not identified	20.1.2 stress.biotic.receptors | 30.2.17 signalling.receptor kinases.DUF 26	0.595	-
PGSC0003DMC400039354	21	Leucine Rich Repeat family protein	Not identified	20.1.2 stress.biotic.receptors | 27.3.67 RNA.regulation of transcription.putative transcription regulator | 30.2.11 signalling.receptor kinases.leucine rich repeat XI	NA	NA
PGSC0003DMC400040217	21	NBS-coding resistance gene analog (Fragment)	Not identified	20.1.2 stress.biotic.receptors | 30.2.17 signalling.receptor kinases.DUF 26	NA	NA
PGSC0003DMC400040250	21	Disease resistance protein	Not identified	1.2.5 PS.photorespiration.serine hydroxymethyltransferase | 20.1.2 stress.biotic.receptors | 25 C1-metabolism | 26.28 misc.GDSL-motif lipase	NA	NA
PGSC0003DMC400040251	21	SNKR2GH5 protein	Not identified	20.1.2 stress.biotic.receptors | 20.1.7 stress.biotic.PR-proteins	NA	NA
PGSC0003DMC400040271	21	Rpi protein	PF00931_NB-ARC domain	20.1.2 stress.biotic.receptors | 20.1.7 stress.biotic.PR-proteins	NA	NA
PGSC0003DMC400040909	21	NBS-LRR resistance protein-like protein	Not identified	17.5.2 hormone metabolism.ethylene.signal transduction | 20.1.2 stress.biotic.receptors | 20.1.7.6 stress.biotic.PR-proteins.PR6 (proteinase inhibitors) | 27.3.3 RNA.regulation of transcription.AP2/EREBP, APETALA2/ethylene-responsive element binding protein family | 27.3.67 RNA.regulation of transcription.putative transcription regulator	-0.82	-
PGSC0003DMC400041186	21	DNA helicase hus2	Not identified	28.1 DNA.synthesis/chromatin structure | 29.2.2 protein.synthesis.ribosome biogenesis | 31.4 cell.vesicle transport	NA	NA
PGSC0003DMC400041265	21	Leucine Rich Repeat family protein	Not identified	17.3.2.1 hormone metabolism.brassinosteroid.signal transduction.BRI | 20.1.2 stress.biotic.receptors | 20.1.4 stress.biotic.kinases | 26.7 misc.oxidases - copper, flavone etc | 26.28 misc.GDSL-motif lipase | 30.2.4 signalling.receptor kinases.leucine rich repeat IV | 30.2.11 signalling.receptor kinases.leucine rich repeat XI | 30.2.12 signalling.receptor kinases.leucine rich repeat XII | 30.3 sig…	NA	NA
PGSC0003DMC400041271	21	Leucine Rich Repeat family protein	Not identified	17.3.2.1 hormone metabolism.brassinosteroid.signal transduction.BRI | 20.1.2 stress.biotic.receptors | 20.1.4 stress.biotic.kinases | 26.7 misc.oxidases - copper, flavone etc | 26.28 misc.GDSL-motif lipase | 30.2.4 signalling.receptor kinases.leucine rich repeat IV | 30.2.11 signalling.receptor kinases.leucine rich repeat XI | 30.2.12 signalling.receptor kinases.leucine rich repeat XII | 30.3 sig…	NA	NA
PGSC0003DMC400041616	21	TIR-NBS-LRR disease resistance-like protein	Not identified	20.1.2 stress.biotic.receptors	NA	NA
PGSC0003DMC400041922	21	Gene of unknown function	Not identified	20.1.2 stress.biotic.receptors	NA	NA
PGSC0003DMC400041925	21	Disease resistance protein	Not identified	1.2.5 PS.photorespiration.serine hydroxymethyltransferase | 20.1.2 stress.biotic.receptors | 25 C1-metabolism | 26.28 misc.GDSL-motif lipase	NA	NA
PGSC0003DMC400041928	21	Disease resistance protein	Not identified	1.2.5 PS.photorespiration.serine hydroxymethyltransferase | 20.1.2 stress.biotic.receptors | 25 C1-metabolism | 26.28 misc.GDSL-motif lipase	NA	NA
PGSC0003DMC400041993	21	Disease resistance protein	Not identified	17.5.2 hormone metabolism.ethylene.signal transduction | 20.1.2 stress.biotic.receptors | 20.1.7.6 stress.biotic.PR-proteins.PR6 (proteinase inhibitors) | 27.3.3 RNA.regulation of transcription.AP2/EREBP, APETALA2/ethylene-responsive element binding protein family | 27.3.67 RNA.regulation of transcription.putative transcription regulator	0.835	-
PGSC0003DMC400042500	21	Formin 20	Not identified	15.2 metal handling.binding, chelation and storage | 29.4 protein.postranslational modification | 31.1 cell.organisation | 34.3 transport.amino acids	NA	NA
PGSC0003DMC400043685	21	Conserved gene of unknown function	Not identified	27.3.26 RNA.regulation of transcription.MYB-related transcription factor family | 28.2 DNA.repair	NA	NA
PGSC0003DMC400044238	21	Leucine-rich repeat receptor-like serine/threonine-protein kinase At1g17230	Not identified	17.3.2.1 hormone metabolism.brassinosteroid.signal transduction.BRI | 20.1.2 stress.biotic.receptors | 20.1.4 stress.biotic.kinases | 26.7 misc.oxidases - copper, flavone etc | 26.28 misc.GDSL-motif lipase | 30.2.4 signalling.receptor kinases.leucine rich repeat IV | 30.2.11 signalling.receptor kinases.leucine rich repeat XI | 30.2.12 signalling.receptor kinases.leucine rich repeat XII | 30.3 sig…	NA	NA
PGSC0003DMC400044252	21	NBS-coding resistance gene analog (Fragment)	Not identified	20.1.2 stress.biotic.receptors | 30.2.17 signalling.receptor kinases.DUF 26	0.595	-
PGSC0003DMC400044254	21	NBS-coding resistance gene analog (Fragment)	Not identified	20.1.2 stress.biotic.receptors | 30.2.17 signalling.receptor kinases.DUF 26	0.595	-
PGSC0003DMC400044496	21	O-methyltransferase	Not identified	16.2.1.9 secondary metabolism.phenylpropanoids.lignin biosynthesis.COMT | 26.6 misc.O-methyl transferases	NA	NA
PGSC0003DMC400046540	21	Plant resistance protein	Not identified	20.1.2 stress.biotic.receptors | 20.1.7 stress.biotic.PR-proteins | 30.2.17 signalling.receptor kinases.DUF 26	NA	NA
PGSC0003DMC400046779	21	Serine protease	Not identified	29.5.1 protein.degradation.subtilases | 31.4 cell.vesicle transport	NA	NA
PGSC0003DMC400047655	21	Disease resistance protein I2	Not identified	13.1.3.6.1.3 amino acid metabolism.synthesis.aspartate family.misc.homoserine.homoserine dehydrogenase | 20.1.2 stress.biotic.receptors | 27.3.37 RNA.regulation of transcription.lateral organ boundaries gene family (AS2) | 30.2.17 signalling.receptor kinases.DUF 26 | 31.1 cell.organisation	NA	NA
PGSC0003DMC400049046	21	Vacuolar ATP synthase subunit ac39	Not identified	34.1.1 transport.p- and v-ATPases.H+transporting two-sector ATPase	NA	NA
PGSC0003DMC400050189	21	WD-repeat protein-like	Not identified	33.99 development.unspecified	NA	NA
PGSC0003DMC400051523	21	NBS-LRR resistance protein-like protein	Not identified	17.5.2 hormone metabolism.ethylene.signal transduction | 20.1.2 stress.biotic.receptors | 20.1.7.6 stress.biotic.PR-proteins.PR6 (proteinase inhibitors) | 27.3.3 RNA.regulation of transcription.AP2/EREBP, APETALA2/ethylene-responsive element binding protein family | 27.3.67 RNA.regulation of transcription.putative transcription regulator	-0.82	-
PGSC0003DMC400051526	21	NBS-LRR resistance protein	Not identified	17.4.1 hormone metabolism.cytokinin.synthesis-degradation | 20.1.2 stress.biotic.receptors | 30.2.11 signalling.receptor kinases.leucine rich repeat XI	NA	NA
PGSC0003DMC400052204	21	Cc-nbs-lrr resistance protein	Not identified	17.5.3 hormone metabolism.ethylene.induced-regulated-responsive-activated | 20.1.2 stress.biotic.receptors	NA	NA
PGSC0003DMC400052328	21	Disease resistance protein	Not identified	1.2.5 PS.photorespiration.serine hydroxymethyltransferase | 17.5.2 hormone metabolism.ethylene.signal transduction | 20.1.2 stress.biotic.receptors | 20.1.7.6 stress.biotic.PR-proteins.PR6 (proteinase inhibitors) | 25 C1-metabolism | 26.28 misc.GDSL-motif lipase | 27.3.3 RNA.regulation of transcription.AP2/EREBP, APETALA2/ethylene-responsive element binding protein family | 27.3.67 RNA.regulation…	NA	NA
PGSC0003DMC400052587	21	Resistance gene-like	Not identified	20.1.2 stress.biotic.receptors	NA	NA
PGSC0003DMC400052633	21	Gene of unknown function	Not identified	31.4 cell.vesicle transport	NA	NA
PGSC0003DMC400052887	21	Conserved gene of unknown function	Not identified	11.9.2 lipid metabolism.lipid degradation.lipases	-	-0.427
PGSC0003DMC400053059	21	Disease resistance protein	Not identified	17.5.2 hormone metabolism.ethylene.signal transduction | 20.1.2 stress.biotic.receptors | 20.1.7.6 stress.biotic.PR-proteins.PR6 (proteinase inhibitors) | 27.3.3 RNA.regulation of transcription.AP2/EREBP, APETALA2/ethylene-responsive element binding protein family | 27.3.67 RNA.regulation of transcription.putative transcription regulator	NA	NA
PGSC0003DMC400053060	21	Disease resistance protein	Not identified	17.5.2 hormone metabolism.ethylene.signal transduction | 20.1.2 stress.biotic.receptors | 20.1.7.6 stress.biotic.PR-proteins.PR6 (proteinase inhibitors) | 27.3.3 RNA.regulation of transcription.AP2/EREBP, APETALA2/ethylene-responsive element binding protein family | 27.3.67 RNA.regulation of transcription.putative transcription regulator	NA	NA
PGSC0003DMC400053061	21	Disease resistance protein	Not identified	17.5.2 hormone metabolism.ethylene.signal transduction | 20.1.2 stress.biotic.receptors | 20.1.7.6 stress.biotic.PR-proteins.PR6 (proteinase inhibitors) | 27.3.3 RNA.regulation of transcription.AP2/EREBP, APETALA2/ethylene-responsive element binding protein family | 27.3.67 RNA.regulation of transcription.putative transcription regulator	NA	NA
PGSC0003DMC400053751	21	NBS-LRR resistance protein	Not identified	17.4.1 hormone metabolism.cytokinin.synthesis-degradation | 20.1.2 stress.biotic.receptors | 30.2.11 signalling.receptor kinases.leucine rich repeat XI	NA	NA
PGSC0003DMC400053795	21	Nbs-lrr resistance protein	Not identified	17.4.1 hormone metabolism.cytokinin.synthesis-degradation | 20.1.2 stress.biotic.receptors | 30.2.11 signalling.receptor kinases.leucine rich repeat XI	1.102	-
PGSC0003DMC400053796	21	Nbs-lrr resistance protein	Not identified	17.4.1 hormone metabolism.cytokinin.synthesis-degradation | 20.1.2 stress.biotic.receptors | 30.2.11 signalling.receptor kinases.leucine rich repeat XI	1.102	-
PGSC0003DMC400054447	21	THUMP domain-containing protein	Not identified	31.4 cell.vesicle transport	NA	NA
PGSC0003DMC400054560	21	TIR-NBS-LRR disease resistance-like protein	Not identified	20.1.2 stress.biotic.receptors	NA	NA
PGSC0003DMC400054992	21	Phosphorylase	Not identified	2.2.2.2 major CHO metabolism.degradation.starch.starch phosphorylase	NA	NA
PGSC0003DMC400055156	21	NBS-coding resistance gene analog (Fragment)	Not identified	20.1.2 stress.biotic.receptors | 30.2.17 signalling.receptor kinases.DUF 26	0.595	-
PGSC0003DMC400055386	21	PP2A regulatory subunit TAP46	Not identified	29.4 protein.postranslational modification | 30.4 signalling.phosphinositides | 31.4 cell.vesicle transport	NA	NA
PGSC0003DMC400055601	21	Disease resistance protein	Not identified	1.2.5 PS.photorespiration.serine hydroxymethyltransferase | 17.5.2 hormone metabolism.ethylene.signal transduction | 20.1.2 stress.biotic.receptors | 20.1.7.6 stress.biotic.PR-proteins.PR6 (proteinase inhibitors) | 25 C1-metabolism | 26.28 misc.GDSL-motif lipase | 27.3.3 RNA.regulation of transcription.AP2/EREBP, APETALA2/ethylene-responsive element binding protein family | 27.3.67 RNA.regulation…	NA	NA
PGSC0003DMC400055636	21	Disease resistance protein	Not identified	1.2.5 PS.photorespiration.serine hydroxymethyltransferase | 20.1.2 stress.biotic.receptors | 25 C1-metabolism | 26.28 misc.GDSL-motif lipase	NA	NA
PGSC0003DMC400055637	21	Disease resistance protein	Not identified	1.2.5 PS.photorespiration.serine hydroxymethyltransferase | 20.1.2 stress.biotic.receptors | 25 C1-metabolism | 26.28 misc.GDSL-motif lipase	NA	NA
PGSC0003DMC400055639	21	Disease resistance protein	Not identified	1.2.5 PS.photorespiration.serine hydroxymethyltransferase | 17.5.2 hormone metabolism.ethylene.signal transduction | 20.1.2 stress.biotic.receptors | 20.1.7.6 stress.biotic.PR-proteins.PR6 (proteinase inhibitors) | 25 C1-metabolism | 26.28 misc.GDSL-motif lipase | 27.3.3 RNA.regulation of transcription.AP2/EREBP, APETALA2/ethylene-responsive element binding protein family | 27.3.67 RNA.regulation…	NA	NA
PGSC0003DMC400055640	21	Disease resistance protein RPP13 variant	Not identified	20.1.2 stress.biotic.receptors	NA	NA
PGSC0003DMC400055643	21	Disease resistance protein	Not identified	1.2.5 PS.photorespiration.serine hydroxymethyltransferase | 17.5.2 hormone metabolism.ethylene.signal transduction | 20.1.2 stress.biotic.receptors | 20.1.7.6 stress.biotic.PR-proteins.PR6 (proteinase inhibitors) | 25 C1-metabolism | 26.28 misc.GDSL-motif lipase | 27.3.3 RNA.regulation of transcription.AP2/EREBP, APETALA2/ethylene-responsive element binding protein family | 27.3.67 RNA.regulation…	NA	NA
PGSC0003DMC400055644	21	Disease resistance protein	Not identified	1.2.5 PS.photorespiration.serine hydroxymethyltransferase | 17.5.2 hormone metabolism.ethylene.signal transduction | 20.1.2 stress.biotic.receptors | 20.1.7.6 stress.biotic.PR-proteins.PR6 (proteinase inhibitors) | 25 C1-metabolism | 26.28 misc.GDSL-motif lipase | 27.3.3 RNA.regulation of transcription.AP2/EREBP, APETALA2/ethylene-responsive element binding protein family | 27.3.67 RNA.regulation…	NA	NA
PGSC0003DMC400056119	21	Leucine-rich repeat receptor-like tyrosine-protein kinase At2g41820	Not identified	17.3.2.1 hormone metabolism.brassinosteroid.signal transduction.BRI | 20.1.2 stress.biotic.receptors | 20.1.4 stress.biotic.kinases | 26.7 misc.oxidases - copper, flavone etc | 26.28 misc.GDSL-motif lipase | 30.2.4 signalling.receptor kinases.leucine rich repeat IV | 30.2.11 signalling.receptor kinases.leucine rich repeat XI | 30.2.12 signalling.receptor kinases.leucine rich repeat XII | 30.3 sig…	NA	NA
PGSC0003DMC400056179	21	Tir-nbs-lrr resistance protein	Not identified	20.1.2 stress.biotic.receptors | 27.3.67 RNA.regulation of transcription.putative transcription regulator | 30.2.11 signalling.receptor kinases.leucine rich repeat XI | 30.2.12 signalling.receptor kinases.leucine rich repeat XII	NA	NA
PGSC0003DMC400060124	21	NBS resistance protein	Not identified	17.5.2 hormone metabolism.ethylene.signal transduction | 20.1.2 stress.biotic.receptors | 20.1.7.6 stress.biotic.PR-proteins.PR6 (proteinase inhibitors) | 27.3.3 RNA.regulation of transcription.AP2/EREBP, APETALA2/ethylene-responsive element binding protein family | 27.3.67 RNA.regulation of transcription.putative transcription regulator	NA	NA
PGSC0003DMC400065041	21	NBS-LRR resistance protein-like protein	Not identified	17.5.2 hormone metabolism.ethylene.signal transduction | 20.1.2 stress.biotic.receptors | 20.1.7.6 stress.biotic.PR-proteins.PR6 (proteinase inhibitors) | 27.3.3 RNA.regulation of transcription.AP2/EREBP, APETALA2/ethylene-responsive element binding protein family | 27.3.67 RNA.regulation of transcription.putative transcription regulator	-0.82	-
SDBN005L13u.scf	21	Unknown gene	Not identified	21.2.1 redox.ascorbate and glutathione.ascorbate | 21.2.1 redox.ascorbate and glutathione.ascorbate	NA	NA
ch01_1348194_1348445	21	non-coding PHAS locus	Not identified	#N/A	NA	NA
ch01_1359673_1359924	21	non-coding PHAS locus	Not identified	#N/A	NA	NA
ch01_2148436_2148687	21	non-coding PHAS locus	Not identified	#N/A	NA	NA
ch01_44819107_44819358	21	non-coding PHAS locus	Not identified	#N/A	NA	NA
ch01_44819128_44819379	21	non-coding PHAS locus	Not identified	#N/A	NA	NA
ch01_5450445_5450696	21	non-coding PHAS locus	Not identified	#N/A	NA	NA
ch01_5450466_5450717	21	non-coding PHAS locus	Not identified	#N/A	NA	NA
ch01_65312275_65312526	21	non-coding PHAS locus	Not identified	#N/A	NA	NA
ch01_65312296_65312547	21	non-coding PHAS locus	Not identified	#N/A	NA	NA
ch01_70333454_70333705	21	non-coding PHAS locus	Not identified	#N/A	NA	NA
ch01_70878935_70879186	21	non-coding PHAS locus	Not identified	#N/A	NA	NA
ch01_70878956_70879207	21	non-coding PHAS locus	Not identified	#N/A	NA	NA
ch01_70879040_70879291	21	non-coding PHAS locus	Not identified	#N/A	NA	NA
ch01_75740235_75740486	21	non-coding PHAS locus	Not identified	#N/A	NA	NA
ch01_75740256_75740507	21	non-coding PHAS locus	Not identified	#N/A	NA	NA
ch01_75740340_75740591	21	non-coding PHAS locus	Not identified	#N/A	NA	NA
ch01_85334382_85334633	21	non-coding PHAS locus	Not identified	#N/A	NA	NA
ch01_85334403_85334654	21	non-coding PHAS locus	Not identified	#N/A	NA	NA
ch02_12199743_12199994	21	non-coding PHAS locus	Not identified	#N/A	NA	NA
ch02_12199827_12200078	21	non-coding PHAS locus	Not identified	#N/A	NA	NA
ch02_15890998_15891249	21	non-coding PHAS locus	Not identified	#N/A	NA	NA
ch02_17363236_17363487	21	non-coding PHAS locus	Not identified	#N/A	NA	NA
ch02_17363257_17363508	21	non-coding PHAS locus	Not identified	#N/A	NA	NA
ch02_17363341_17363592	21	non-coding PHAS locus	Not identified	#N/A	NA	NA
ch02_20026565_20026816	21	non-coding PHAS locus	Not identified	#N/A	NA	NA
ch02_28030070_28030321	21	non-coding PHAS locus	Not identified	#N/A	NA	NA
ch02_28030091_28030342	21	non-coding PHAS locus	Not identified	#N/A	NA	NA
ch02_28030175_28030426	21	non-coding PHAS locus	Not identified	#N/A	NA	NA
ch02_4831648_4831899	21	non-coding PHAS locus	Not identified	#N/A	NA	NA
ch02_4832074_4832325	21	non-coding PHAS locus	Not identified	#N/A	NA	NA
ch02_4832095_4832346	21	non-coding PHAS locus	Not identified	#N/A	NA	NA
ch03_12554924_12555175	21	non-coding PHAS locus	Not identified	#N/A	NA	NA
ch03_12555008_12555259	21	non-coding PHAS locus	Not identified	#N/A	NA	NA
ch03_14293122_14293373	21	non-coding PHAS locus	Not identified	#N/A	NA	NA
ch03_14293164_14293415	21	non-coding PHAS locus	Not identified	#N/A	NA	NA
ch03_14293206_14293457	21	non-coding PHAS locus	Not identified	#N/A	NA	NA
ch03_15184009_15184260	21	non-coding PHAS locus	Not identified	#N/A	NA	NA
ch03_15184030_15184281	21	non-coding PHAS locus	Not identified	#N/A	NA	NA
ch03_19098339_19098590	21	non-coding PHAS locus	Not identified	#N/A	NA	NA
ch03_19098360_19098611	21	non-coding PHAS locus	Not identified	#N/A	NA	NA
ch03_22542651_22542902	21	non-coding PHAS locus	Not identified	#N/A	NA	NA
ch03_36017937_36018188	21	non-coding PHAS locus	Not identified	#N/A	NA	NA
ch03_36018021_36018272	21	non-coding PHAS locus	Not identified	#N/A	NA	NA
ch03_37684212_37684463	21	non-coding PHAS locus	Not identified	#N/A	NA	NA
ch03_37684233_37684484	21	non-coding PHAS locus	Not identified	#N/A	NA	NA
ch03_48127779_48128030	21	non-coding PHAS locus	Not identified	#N/A	NA	NA
ch03_48129558_48129809	21	non-coding PHAS locus	Not identified	#N/A	NA	NA
ch03_48131569_48131820	21	non-coding PHAS locus	Not identified	#N/A	NA	NA
ch03_48131653_48131904	21	non-coding PHAS locus	Not identified	#N/A	NA	NA
ch03_48131832_48132083	21	non-coding PHAS locus	Not identified	#N/A	NA	NA
ch03_49983173_49983424	21	non-coding PHAS locus	Not identified	#N/A	NA	NA
ch03_49983194_49983445	21	non-coding PHAS locus	Not identified	#N/A	NA	NA
ch04_16875317_16875568	21	non-coding PHAS locus	Not identified	#N/A	NA	NA
ch04_16875338_16875589	21	non-coding PHAS locus	Not identified	#N/A	NA	NA
ch04_194173_194424	21	non-coding PHAS locus	Not identified	#N/A	NA	NA
ch04_194194_194445	21	non-coding PHAS locus	Not identified	#N/A	NA	NA
ch04_30617341_30617592	21	non-coding PHAS locus	Not identified	#N/A	NA	NA
ch04_30617362_30617613	21	non-coding PHAS locus	Not identified	#N/A	NA	NA
ch04_30617446_30617697	21	non-coding PHAS locus	Not identified	#N/A	NA	NA
ch04_3139212_3139463	21	non-coding PHAS locus	Not identified	#N/A	NA	NA
ch04_3144396_3144647	21	non-coding PHAS locus	Not identified	#N/A	NA	NA
ch04_42345726_42345977	21	non-coding PHAS locus	Not identified	#N/A	NA	NA
ch04_42345747_42345998	21	non-coding PHAS locus	Not identified	#N/A	NA	NA
ch04_4644311_4644562	21	non-coding PHAS locus	Not identified	#N/A	NA	NA
ch04_4654093_4654344	21	non-coding PHAS locus	Not identified	#N/A	NA	NA
ch04_4694898_4695149	21	non-coding PHAS locus	Not identified	#N/A	NA	NA
ch04_4694940_4695191	21	non-coding PHAS locus	Not identified	#N/A	NA	NA
ch04_4700699_4700950	21	non-coding PHAS locus	Not identified	#N/A	NA	NA
ch04_4722951_4723202	21	non-coding PHAS locus	Not identified	#N/A	NA	NA
ch04_4746367_4746618	21	non-coding PHAS locus	Not identified	#N/A	NA	NA
ch04_4746388_4746639	21	non-coding PHAS locus	Not identified	#N/A	NA	NA
ch04_4747009_4747260	21	non-coding PHAS locus	Not identified	#N/A	NA	NA
ch04_4847041_4847292	21	non-coding PHAS locus	Not identified	#N/A	NA	NA
ch04_5836408_5836659	21	non-coding PHAS locus	Not identified	#N/A	NA	NA
ch04_59811999_59812250	21	non-coding PHAS locus	Not identified	#N/A	NA	NA
ch04_59812020_59812271	21	non-coding PHAS locus	Not identified	#N/A	NA	NA
ch04_59812104_59812355	21	non-coding PHAS locus	Not identified	#N/A	NA	NA
ch04_6052463_6052714	21	non-coding PHAS locus	Not identified	#N/A	NA	NA
ch04_6052871_6053122	21	non-coding PHAS locus	Not identified	#N/A	NA	NA
ch04_71108631_71108882	21	non-coding PHAS locus	Not identified	#N/A	NA	NA
ch04_7855883_7856134	21	non-coding PHAS locus	Not identified	#N/A	NA	NA
ch04_7860667_7860918	21	non-coding PHAS locus	Not identified	#N/A	NA	NA
ch05_11342490_11342741	21	non-coding PHAS locus	Not identified	#N/A	NA	NA
ch05_11342511_11342762	21	non-coding PHAS locus	Not identified	#N/A	NA	NA
ch05_2189209_2189460	21	non-coding PHAS locus	Not identified	#N/A	NA	NA
ch05_2189230_2189481	21	non-coding PHAS locus	Not identified	#N/A	NA	NA
ch05_2203386_2203637	21	non-coding PHAS locus	Not identified	#N/A	NA	NA
ch05_2203407_2203658	21	non-coding PHAS locus	Not identified	#N/A	NA	NA
ch05_2220533_2220784	21	non-coding PHAS locus	Not identified	#N/A	NA	NA
ch05_2220596_2220847	21	non-coding PHAS locus	Not identified	#N/A	NA	NA
ch05_30597791_30598042	21	non-coding PHAS locus	Not identified	#N/A	NA	NA
ch05_30597812_30598063	21	non-coding PHAS locus	Not identified	#N/A	NA	NA
ch05_33312651_33312902	21	non-coding PHAS locus	Not identified	#N/A	NA	NA
ch05_33312693_33312944	21	non-coding PHAS locus	Not identified	#N/A	NA	NA
ch05_33312735_33312986	21	non-coding PHAS locus	Not identified	#N/A	NA	NA
ch05_35184106_35184357	21	non-coding PHAS locus	Not identified	#N/A	NA	NA
ch05_42194978_42195229	21	non-coding PHAS locus	Not identified	#N/A	NA	NA
ch05_42194999_42195250	21	non-coding PHAS locus	Not identified	#N/A	NA	NA
ch05_47441889_47442140	21	non-coding PHAS locus	Not identified	#N/A	NA	NA
ch05_49570348_49570599	21	non-coding PHAS locus	Not identified	#N/A	NA	NA
ch06_1040870_1041121	21	non-coding PHAS locus	Not identified	#N/A	NA	NA
ch06_1659803_1660054	21	non-coding PHAS locus	Not identified	#N/A	NA	NA
ch06_20325038_20325289	21	non-coding PHAS locus	Not identified	#N/A	NA	NA
ch06_20325059_20325310	21	non-coding PHAS locus	Not identified	#N/A	NA	NA
ch06_34127856_34128107	21	non-coding PHAS locus	Not identified	#N/A	NA	NA
ch06_34128245_34128496	21	non-coding PHAS locus	Not identified	#N/A	NA	NA
ch06_41076395_41076646	21	non-coding PHAS locus	Not identified	#N/A	NA	NA
ch06_41076416_41076667	21	non-coding PHAS locus	Not identified	#N/A	NA	NA
ch06_41076500_41076751	21	non-coding PHAS locus	Not identified	#N/A	NA	NA
ch06_42747520_42747771	21	non-coding PHAS locus	Not identified	#N/A	NA	NA
ch06_46720633_46720884	21	non-coding PHAS locus	Not identified	#N/A	NA	NA
ch06_46720696_46720947	21	non-coding PHAS locus	Not identified	#N/A	NA	NA
ch06_46720713_46720964	21	non-coding PHAS locus	Not identified	#N/A	NA	NA
ch06_46720738_46720989	21	non-coding PHAS locus	Not identified	#N/A	NA	NA
ch06_46852877_46853128	21	non-coding PHAS locus	Not identified	#N/A	NA	NA
ch06_46852957_46853208	21	non-coding PHAS locus	Not identified	#N/A	NA	NA
ch06_46883700_46883951	21	non-coding PHAS locus	Not identified	#N/A	NA	NA
ch06_46883725_46883976	21	non-coding PHAS locus	Not identified	#N/A	NA	NA
ch06_46883829_46884080	21	non-coding PHAS locus	Not identified	#N/A	NA	NA
ch06_47614411_47614662	21	non-coding PHAS locus	Not identified	#N/A	NA	NA
ch06_47614495_47614746	21	non-coding PHAS locus	Not identified	#N/A	NA	NA
ch06_49822119_49822370	21	non-coding PHAS locus	Not identified	#N/A	NA	NA
ch06_57833474_57833725	21	non-coding PHAS locus	Not identified	#N/A	NA	NA
ch06_877280_877531	21	non-coding PHAS locus	Not identified	#N/A	NA	NA
ch06_877301_877552	21	non-coding PHAS locus	Not identified	#N/A	NA	NA
ch06_895792_896043	21	non-coding PHAS locus	Not identified	#N/A	NA	NA
ch07_45351924_45352175	21	non-coding PHAS locus	Not identified	#N/A	NA	NA
ch07_4795826_4796077	21	non-coding PHAS locus	Not identified	#N/A	NA	NA
ch07_4795847_4796098	21	non-coding PHAS locus	Not identified	#N/A	NA	NA
ch07_4795868_4796119	21	non-coding PHAS locus	Not identified	#N/A	NA	NA
ch07_48113169_48113420	21	non-coding PHAS locus	Not identified	#N/A	NA	NA
ch07_48113253_48113504	21	non-coding PHAS locus	Not identified	#N/A	NA	NA
ch08_41314887_41315138	21	non-coding PHAS locus	Not identified	#N/A	NA	NA
ch08_41314908_41315159	21	non-coding PHAS locus	Not identified	#N/A	NA	NA
ch08_42808499_42808750	21	non-coding PHAS locus	Not identified	#N/A	NA	NA
ch08_42808520_42808771	21	non-coding PHAS locus	Not identified	#N/A	NA	NA
ch08_42808604_42808855	21	non-coding PHAS locus	Not identified	#N/A	NA	NA
ch08_43433999_43434250	21	non-coding PHAS locus	Not identified	#N/A	NA	NA
ch08_43434020_43434271	21	non-coding PHAS locus	Not identified	#N/A	NA	NA
ch08_45021603_45021854	21	non-coding PHAS locus	Not identified	#N/A	NA	NA
ch08_45021624_45021875	21	non-coding PHAS locus	Not identified	#N/A	NA	NA
ch08_45080879_45081130	21	non-coding PHAS locus	Not identified	#N/A	NA	NA
ch08_47585011_47585262	21	non-coding PHAS locus	Not identified	#N/A	NA	NA
ch08_47614473_47614724	21	non-coding PHAS locus	Not identified	#N/A	NA	NA
ch08_47614475_47614726	21	non-coding PHAS locus	Not identified	#N/A	NA	NA
ch08_47764257_47764508	21	non-coding PHAS locus	Not identified	#N/A	NA	NA
ch08_47764341_47764592	21	non-coding PHAS locus	Not identified	#N/A	NA	NA
ch08_47764343_47764594	21	non-coding PHAS locus	Not identified	#N/A	NA	NA
ch08_47764364_47764615	21	non-coding PHAS locus	Not identified	#N/A	NA	NA
ch08_47764446_47764697	21	non-coding PHAS locus	Not identified	#N/A	NA	NA
ch08_49714063_49714314	21	non-coding PHAS locus	Not identified	#N/A	NA	NA
ch08_49714084_49714335	21	non-coding PHAS locus	Not identified	#N/A	NA	NA
ch08_54910653_54910904	21	non-coding PHAS locus	Not identified	#N/A	NA	NA
ch08_54910674_54910925	21	non-coding PHAS locus	Not identified	#N/A	NA	NA
ch08_54910758_54911009	21	non-coding PHAS locus	Not identified	#N/A	NA	NA
ch08_55952281_55952532	21	non-coding PHAS locus	Not identified	#N/A	NA	NA
ch08_55952365_55952616	21	non-coding PHAS locus	Not identified	#N/A	NA	NA
ch08_55952386_55952637	21	non-coding PHAS locus	Not identified	#N/A	NA	NA
ch09_42815154_42815405	21	non-coding PHAS locus	Not identified	#N/A	NA	NA
ch09_5026718_5026969	21	non-coding PHAS locus	Not identified	#N/A	NA	NA
ch09_5026739_5026990	21	non-coding PHAS locus	Not identified	#N/A	NA	NA
ch09_60853804_60854055	21	non-coding PHAS locus	Not identified	#N/A	NA	NA
ch09_60853847_60854098	21	non-coding PHAS locus	Not identified	#N/A	NA	NA
ch09_60853889_60854140	21	non-coding PHAS locus	Not identified	#N/A	NA	NA
ch09_61081735_61081986	21	non-coding PHAS locus	Not identified	#N/A	NA	NA
ch09_61081756_61082007	21	non-coding PHAS locus	Not identified	#N/A	NA	NA
ch09_61081840_61082091	21	non-coding PHAS locus	Not identified	#N/A	NA	NA
ch10_16086881_16087132	21	non-coding PHAS locus	Not identified	#N/A	NA	NA
ch10_16086902_16087153	21	non-coding PHAS locus	Not identified	#N/A	NA	NA
ch11_10153960_10154211	21	non-coding PHAS locus	Not identified	#N/A	NA	NA
ch11_10153981_10154232	21	non-coding PHAS locus	Not identified	#N/A	NA	NA
ch11_1172732_1172983	21	non-coding PHAS locus	Not identified	#N/A	NA	NA
ch11_1172753_1173004	21	non-coding PHAS locus	Not identified	#N/A	NA	NA
ch11_1172837_1173088	21	non-coding PHAS locus	Not identified	#N/A	NA	NA
ch11_1363960_1364211	21	non-coding PHAS locus	Not identified	#N/A	NA	NA
ch11_1507527_1507778	21	non-coding PHAS locus	Not identified	#N/A	NA	NA
ch11_1507611_1507862	21	non-coding PHAS locus	Not identified	#N/A	NA	NA
ch11_15562352_15562603	21	non-coding PHAS locus	Not identified	#N/A	NA	NA
ch11_31726503_31726754	21	non-coding PHAS locus	Not identified	#N/A	NA	NA
ch11_31726587_31726838	21	non-coding PHAS locus	Not identified	#N/A	NA	NA
ch11_3362676_3362927	21	non-coding PHAS locus	Not identified	#N/A	NA	NA
ch11_3362697_3362948	21	non-coding PHAS locus	Not identified	#N/A	NA	NA
ch11_3380234_3380485	21	non-coding PHAS locus	Not identified	#N/A	NA	NA
ch11_3380255_3380506	21	non-coding PHAS locus	Not identified	#N/A	NA	NA
ch11_35557752_35558003	21	non-coding PHAS locus	Not identified	#N/A	NA	NA
ch11_35557756_35558007	21	non-coding PHAS locus	Not identified	#N/A	NA	NA
ch11_35564982_35565233	21	non-coding PHAS locus	Not identified	#N/A	NA	NA
ch11_35565041_35565292	21	non-coding PHAS locus	Not identified	#N/A	NA	NA
ch11_35565087_35565338	21	non-coding PHAS locus	Not identified	#N/A	NA	NA
ch11_35592891_35593142	21	non-coding PHAS locus	Not identified	#N/A	NA	NA
ch11_40661968_40662219	21	non-coding PHAS locus	Not identified	#N/A	NA	NA
ch11_40661989_40662240	21	non-coding PHAS locus	Not identified	#N/A	NA	NA
ch11_42040081_42040332	21	non-coding PHAS locus	Not identified	#N/A	NA	NA
ch11_42040121_42040372	21	non-coding PHAS locus	Not identified	#N/A	NA	NA
ch11_42065660_42065911	21	non-coding PHAS locus	Not identified	#N/A	NA	NA
ch11_42323255_42323506	21	non-coding PHAS locus	Not identified	#N/A	NA	NA
ch11_42618995_42619246	21	non-coding PHAS locus	Not identified	#N/A	NA	NA
ch11_42619016_42619267	21	non-coding PHAS locus	Not identified	#N/A	NA	NA
ch11_42764381_42764632	21	non-coding PHAS locus	Not identified	#N/A	NA	NA
ch11_42764402_42764653	21	non-coding PHAS locus	Not identified	#N/A	NA	NA
ch11_42764423_42764674	21	non-coding PHAS locus	Not identified	#N/A	NA	NA
ch11_42789806_42790057	21	non-coding PHAS locus	Not identified	#N/A	NA	NA
ch11_42789827_42790078	21	non-coding PHAS locus	Not identified	#N/A	NA	NA
ch11_42789869_42790120	21	non-coding PHAS locus	Not identified	#N/A	NA	NA
ch11_42789933_42790184	21	non-coding PHAS locus	Not identified	#N/A	NA	NA
ch11_42806881_42807132	21	non-coding PHAS locus	Not identified	#N/A	NA	NA
ch11_43585668_43585919	21	non-coding PHAS locus	Not identified	#N/A	NA	NA
ch11_43585672_43585923	21	non-coding PHAS locus	Not identified	#N/A	NA	NA
ch11_8665462_8665713	21	non-coding PHAS locus	Not identified	#N/A	NA	NA
ch11_8665483_8665734	21	non-coding PHAS locus	Not identified	#N/A	NA	NA
ch11_8665567_8665818	21	non-coding PHAS locus	Not identified	#N/A	NA	NA
ch11_890241_890492	21	non-coding PHAS locus	Not identified	#N/A	NA	NA
ch11_890262_890513	21	non-coding PHAS locus	Not identified	#N/A	NA	NA
ch12_25942391_25942642	21	non-coding PHAS locus	Not identified	#N/A	NA	NA
ch12_25942496_25942747	21	non-coding PHAS locus	Not identified	#N/A	NA	NA
ch12_26827701_26827952	21	non-coding PHAS locus	Not identified	#N/A	NA	NA
ch12_26827722_26827973	21	non-coding PHAS locus	Not identified	#N/A	NA	NA
ch12_4221204_4221455	21	non-coding PHAS locus	Not identified	#N/A	NA	NA
ch12_4221225_4221476	21	non-coding PHAS locus	Not identified	#N/A	NA	NA
ch12_45421468_45421719	21	non-coding PHAS locus	Not identified	#N/A	NA	NA
ch12_45421489_45421740	21	non-coding PHAS locus	Not identified	#N/A	NA	NA
ch12_47590549_47590800	21	non-coding PHAS locus	Not identified	#N/A	NA	NA
ch12_60650741_60650992	21	non-coding PHAS locus	Not identified	#N/A	NA	NA
ch12_664249_664500	21	non-coding PHAS locus	Not identified	#N/A	NA	NA
ch12_664270_664521	21	non-coding PHAS locus	Not identified	#N/A	NA	NA
ch12_698596_698847	21	non-coding PHAS locus	Not identified	#N/A	NA	NA
ch12_744746_744997	21	non-coding PHAS locus	Not identified	#N/A	NA	NA
ch12_9552371_9552622	21	non-coding PHAS locus	Not identified	#N/A	NA	NA
ch12_9552625_9552876	21	non-coding PHAS locus	Not identified	#N/A	NA	NA
