# Supplementary material for: Salicylic Acid Perturbs sRNA-Gibberellin Regulatory Network in Immune Response of Potato to Potato virus Y Infection
Source: Front Plant Sci. 2017 Dec 22;8:2192. doi: 10.3389/fpls.2017.02192 (PMC5744193; doi:10.3389/fpls.2017.02192)
Supplement: Supplementary file 4 [file DataSheet4.XLSX]

## Sheet: Dataset S4
Dataset S4. phasiRNAs expression profiling.
List of phasiRNAs identified by genome and transcriptome-wide phasing analysis. phasiRNAs were named based on their PHAS loci of origin (nomenclature proposed by Allen et al. (2005). | - separates phasiRNA produced from different PHAS loci. For each unique phasiRNA sequence with unique identifier (ID) and for each sample, raw counts and reads per million (RPM) values are given (darker shading ind…
phasiRNAs	unique phasiRNA ID	Sequence (5'-3')	raw counts												RPM												sRNA_log2FC				sRNA_p-value
			D_M1	D_M2	D_M3	D_P1	D_P2	D_P3	NahG_M1	NahG_M2	NahG_M3	NahG_P1	NahG_P2	NahG_P3	D_M1	D_M2	D_M3	D_P1	D_P2	D_P3	NahG_M1	NahG_M2	NahG_M3	NahG_P1	NahG_P2	NahG_P3	D_P/M	NahG_P/M	NahG_M/D_M	NahG_P/D_P	D_P/M	NahG_P/M	NahG_M/D_M	NahG_P/D_P
ch01_1348194_1348445_D1(-)|Sotub01g006120_D1(-)	phasiRNA1317	AATTGTCTCTTGTGGTACCCT	0	1	0	1	0	2	0	1	0	0	2	1	0	0.311116	0	0.248986	0	0.508032	0	0.354803	0	0	0.536582	0.509862	-	-	-	-	-	-	-	-
ch01_1348194_1348445_D1(+)|ch12_60650741_60650992_D2(+)|PGSC0003DMC400041265_D4(+)|PGSC0003DMC400041271_D3(+)|Sotub01g006120_D1(+)|Sotub12g032170_D3(+)	phasiRNA1102	TCTTGCAGTCTTAAATCTCTC	5	4	2	7	3	10	6	9	2	3	6	2	1.74451	1.24446	0.771316	1.7429	0.969404	2.54016	5.03708	3.19322	0.997342	1.33175	1.60975	1.01972	0.179436	-0.876205	1.10138	0.0457388	0.91013	0.594255	0.274026	0.968277
ch01_1348194_1348445_D2(-)|Sotub01g006120_D2(-)	phasiRNA1104	TTCTTGATCTAGCTCAACTGG	2	1	2	3	0	2	0	0	0	3	0	1	0.697804	0.311116	0.771316	0.746957	0	0.508032	0	0	0	1.33175	0	0.509862	-	-	-	-	-	-	-	-
ch01_1348194_1348445_D2(+)|Sotub01g006120_D2(+)	phasiRNA1316	TGATACGTTTGAGAACAGTTC	0	0	0	0	0	2	0	0	0	0	1	0	0	0	0	0	0	0.508032	0	0	0	0	0.268291	0	-	-	-	-	-	-	-	-
ch01_1348194_1348445_D3(+)|Sotub01g006120_D3(+)	phasiRNA1103	ATACCAAGGAAATGATGGATT	3	0	0	6	2	4	0	0	1	0	0	1	1.04671	0	0	1.49391	0.646269	1.01606	0	0	0.498671	0	0	0.509862	1.56574	-0.535952	0.352269	-1.74942	0.330281	0.888217	0.864408	0.130762
ch01_1359673_1359924_D1(-)|Sotub01g006160_D1(-)	phasiRNA998	CCGTCCCATGAGCAACAATCT	0	0	1	3	0	2	0	0	1	0	4	1	0	0	0.385658	0.746957	0	0.508032	0	0	0.498671	0	1.07316	0.509862	-	-	-	-	-	-	-	-
ch01_1359673_1359924_D1(+)|Sotub01g006160_D1(+)	phasiRNA523	TTTTATGGAACAAGAGCACAG	58	55	58	54	55	76	34	29	55	30	87	44	20.2363	17.1114	22.3682	13.4452	17.7724	19.3052	28.5434	10.2893	27.4269	13.3175	23.3413	22.4339	-0.474424	-0.123963	0.141398	0.491859	0.475408	0.932296	0.840295	0.293391
ch01_1359673_1359924_D2(-)|ch01_2148436_2148687_D1(+)|Sotub01g006160_D2(-)	phasiRNA714	GTCATCTCGTCACAATGAACT	31	75	41	81	71	114	41	54	35	47	59	59	10.816	23.3337	15.812	20.1678	22.9426	28.9578	34.42	19.1593	17.4535	20.8641	15.8292	30.0818	0.336796	-0.158509	0.615784	0.120479	0.594874	0.904712	0.245339	0.828146
ch01_1359673_1359924_D2(+)|Sotub01g006160_D2(+)	phasiRNA524	ATTGTTGCTCATGGGACGGAG	9	18	22	13	9	24	35	10	16	5	62	22	3.14012	5.60009	8.48448	3.23681	2.90821	6.09639	29.3829	3.54803	7.97874	2.21958	16.634	11.217	-0.662426	-0.181226	0.805333	1.28653	0.608526	0.95281	0.439605	0.143627
ch01_1359673_1359924_D3(-)|Sotub01g006160_D3(-)	phasiRNA852	TCAAGCTCAATTACTTGTCCC	0	2	6	6	9	6	1	1	2	0	0	3	0	0.622232	2.31395	1.49391	2.90821	1.5241	0.839513	0.354803	0.997342	0	0	1.52959	1.27284	-1.39888	0.533152	-2.13857	0.399352	0.589861	0.762156	0.0727782
ch01_1359673_1359924_D3(+)|Sotub01g006160_D3(+)	phasiRNA525	TTCATTGTGACGAGATGACGG	11	16	17	15	12	14	15	8	10	7	17	14	3.83792	4.97785	6.55619	3.73479	3.87761	3.55623	12.5927	2.83842	4.98671	3.10742	4.56095	7.13806	-0.656196	-0.239098	0.200621	0.617718	0.437001	0.89266	0.818237	0.311731
ch01_1359673_1359924_D4(-)|Sotub01g006160_D4(-)	phasiRNA530	TGAAGTGTGCTGTAACTGAGA	8	5	5	7	13	10	7	1	4	2	9	5	2.79122	1.55558	1.92829	1.7429	4.20075	2.54016	5.87659	0.354803	1.99468	0.887833	2.41462	2.54931	0.112895	0.226197	-0.254039	-0.140736	0.942173	0.949992	0.858367	0.893524
ch01_1359673_1359924_D4(+)|Sotub01g006160_D4(+)	phasiRNA526	TCAGTTACAGCACACTTCAAG	0	2	1	4	3	10	4	0	1	3	2	2	0	0.622232	0.385658	0.995943	0.969404	2.54016	3.35805	0	0.498671	1.33175	0.536582	1.01972	1.59479	0.479503	0.841361	-0.273928	0.328514	0.88995	0.634884	0.828146
ch01_1359673_1359924_D5(-)|Sotub01g006160_D5(-)	phasiRNA531	CTATTGGAATGAAACTTGCCT	367	548	450	451	470	873	375	176	290	170	442	495	128.047	170.492	173.546	112.293	151.873	221.756	314.817	62.4453	144.615	75.4658	118.585	252.382	-0.231003	-0.17252	-0.0333143	0.0251684	0.786233	0.9166	0.964849	0.971209
ch01_1359673_1359924_D5(+)|Sotub01g006160_D5(+)	phasiRNA527	TCAAAAGGCTTGATTTGTCAT	11	18	7	19	15	21	8	0	4	4	5	2	3.83792	5.60009	2.69961	4.73073	4.84702	5.33434	6.7161	0	1.99468	1.77567	1.34146	1.01972	0.0810295	0.361311	-1.71277	-1.43249	0.953951	0.916915	0.142798	0.115384
ch01_1359673_1359924_D6(-)|Sotub01g006160_D6(-)	phasiRNA532	TTGGATAATTGAAAGAGGCTA	9	10	10	12	10	13	5	6	5	7	14	2	3.14012	3.11116	3.85658	2.98783	3.23135	3.30221	4.19756	2.12882	2.49336	3.10742	3.75608	1.01972	-0.314658	-0.215581	-0.11247	-0.0133928	0.722667	0.921789	0.906481	0.990946
ch01_1359673_1359924_D6(+)|Sotub01g006160_D6(+)	phasiRNA528	GTAATAATTTCACCGGATCGC	4	9	6	9	4	3	4	13	3	8	18	6	1.39561	2.80004	2.31395	2.24087	1.29254	0.762049	3.35805	4.61243	1.49601	3.55133	4.82924	3.05917	-0.916371	0.261931	0.615039	1.79334	0.423407	0.901009	0.516787	0.0213595
ch01_1359673_1359924_D7(-)|Sotub01g006160_D7(-)	phasiRNA533	TGCGTCAAGCTAGAGAACTCA	125	169	149	171	166	234	50	120	91	130	103	96	43.6128	52.5786	57.463	42.5766	53.6403	59.4398	41.9756	42.5763	45.3791	57.7092	27.634	48.9467	-0.215764	-0.150253	-0.072185	-0.00667366	0.679358	0.890741	0.903069	0.990946
ch01_1359673_1359924_D7(+)|Sotub01g006160_D7(+)	phasiRNA1318	TCATTTCACCTAAATTTGGTG	0	0	0	0	1	3	0	0	0	0	0	0	0	0	0	0	0.323135	0.762049	0	0	0	0	0	0	-	-	-	-	-	-	-	-
ch01_1359673_1359924_D8(+)|Sotub01g006160_D8(+)	phasiRNA529	AGTTCTCTAGCTTGACGCATC	12	14	13	10	11	14	7	15	10	14	34	14	4.18683	4.35562	5.01355	2.48986	3.55448	3.55623	5.87659	5.32204	4.98671	6.21483	9.1219	7.13806	-0.731551	0.355041	0.423503	1.51009	0.315122	0.752329	0.513048	0.00518308
ch01_2148436_2148687_D1(-)	phasiRNA1649	TTCATTGTGACGAGATGACAG	2	0	2	0	2	1	0	1	0	0	4	0	0.697804	0	0.771316	0	0.646269	0.254016	0	0.354803	0	0	1.07316	0	-	-	-	-	-	-	-	-
ch01_2148436_2148687_D2(-)	phasiRNA1650	ATTGCTGCTCATGGGATGGAG	40	80	46	71	45	68	41	92	55	37	108	35	13.9561	24.8893	17.7403	17.678	14.5411	17.2731	34.42	32.6418	27.4269	16.4249	28.9754	17.8452	-0.395063	-0.697733	0.91501	0.61234	0.52605	0.346868	0.0753496	0.168588
ch01_2148436_2148687_D2(+)	phasiRNA1648	CCATCCCATGAGCAGCAATCT	2	1	1	2	1	4	2	4	1	2	2	1	0.697804	0.311116	0.385658	0.497972	0.323135	1.01606	1.67903	1.41921	0.498671	0.887833	0.536582	0.509862	0.00126102	-0.790779	1.26404	0.471996	0.999876	0.699238	0.275771	0.679535
ch01_2148436_2148687_D3(-)	phasiRNA1651	TTTCATGGAACACGAGCACAG	3	0	0	1	0	0	0	0	0	0	0	0	1.04671	0	0	0.248986	0	0	0	0	0	0	0	0	-	-	-	-	-	-	-	-
ch01_44819107_44819358_D1(-)|ch01_5450445_5450696_D1(-)|ch01_65312275_65312526_D1(-)|ch01_70878935_70879186_D6(+)|ch01_70878956_70879207_D5(+)|ch01_75740235_75740486_D6(+)|ch01_75740256_75740507_D5(+)|ch01_85334382_85334633_D1(-)|ch02_12199743_12199994_D5(+)|ch02_17363236_17363487_D6(+)|ch02_17363257_17363508_D5(+)|ch02_28030070_28030321_D6(+)|ch02_28030091_28030342_D5(+)|ch02_4831648_4831899_D4(…	phasiRNA2335	CTTGAAAGGGAGCAAACCCCA	0	0	2	2	0	4	0	0	0	0	0	1	0	0	0.771316	0.497972	0	1.01606	0	0	0	0	0	0.509862	-	-	-	-	-	-	-	-
ch01_44819107_44819358_D1(+)|ch01_5450445_5450696_D1(+)|ch01_65312275_65312526_D1(+)|ch01_70878935_70879186_D5(-)|ch01_70878956_70879207_D8(-)|ch01_70879040_70879291_D5(-)|ch01_75740235_75740486_D5(-)|ch01_75740256_75740507_D8(-)|ch01_75740340_75740591_D5(-)|ch01_85334382_85334633_D1(+)|ch02_12199743_12199994_D8(-)|ch02_12199827_12200078_D5(-)|ch03_19098339_19098590_D1(+)|ch03_36017937_36018188_D…	phasiRNA2194	AACCCTCAGGGGTTGGCCTGC	1	3	3	2	2	5	0	1	1	0	1	1	0.348902	0.933348	1.15697	0.497972	0.646269	1.27008	0	0.354803	0.498671	0	0.268291	0.509862	-	-	-	-	-	-	-	-
ch01_44819107_44819358_D2(-)|ch01_44819128_44819379_D1(-)|ch01_5450445_5450696_D2(-)|ch01_5450466_5450717_D1(-)|ch01_65312275_65312526_D2(-)|ch01_65312296_65312547_D1(-)|ch01_70333454_70333705_D1(-)|ch01_70878935_70879186_D5(+)|ch01_70878956_70879207_D4(+)|ch01_70879040_70879291_D3(+)|ch01_75740235_75740486_D5(+)|ch01_75740256_75740507_D4(+)|ch01_75740340_75740591_D3(+)|ch02_12199743_12199994_D4(…	phasiRNA1550	AGTGGGTTTCGAACTTGAGAC	33	31	38	53	33	43	2	7	6	7	8	6	11.5138	9.64459	14.655	13.1962	10.6634	10.9227	1.67903	2.48362	2.99203	3.10742	2.14633	3.05917	-0.25247	-0.0293861	-1.96796	-1.74488	0.673638	0.988914	0.00867006	0.00323838
ch01_44819107_44819358_D2(+)|ch01_44819128_44819379_D1(+)|ch01_5450445_5450696_D2(+)|ch01_5450466_5450717_D1(+)|ch01_65312275_65312526_D2(+)|ch01_65312296_65312547_D1(+)|ch01_70878935_70879186_D4(-)|ch01_70878956_70879207_D7(-)|ch01_70879040_70879291_D4(-)|ch01_75740235_75740486_D4(-)|ch01_75740256_75740507_D7(-)|ch01_75740340_75740591_D4(-)|ch01_85334382_85334633_D2(+)|ch01_85334403_85334654_D1(…	phasiRNA1645	TGGCAATTGACTTGAGCCTTG	7	12	9	19	16	26	2	0	4	0	0	3	2.44232	3.73339	3.47092	4.73073	5.17015	6.60442	1.67903	0	1.99468	0	0	1.52959	0.509441	-1.29361	-1.83661	-3.63967	0.594874	0.633197	0.126865	0.00319679
ch01_44819107_44819358_D3(-)|ch01_44819128_44819379_D2(-)|ch01_5450445_5450696_D4(-)|ch01_5450466_5450717_D3(-)|ch01_65312275_65312526_D4(-)|ch01_65312296_65312547_D3(-)|ch01_70333454_70333705_D3(-)|ch01_70878935_70879186_D3(+)|ch01_70878956_70879207_D2(+)|ch01_70879040_70879291_D1(+)|ch01_75740235_75740486_D3(+)|ch01_75740256_75740507_D2(+)|ch01_75740340_75740591_D1(+)|ch01_85334382_85334633_D3(…	phasiRNA1552	GGTTTTACCCAGTCCGATGGC	12	17	12	10	7	22	4	21	4	4	34	9	4.18683	5.28897	4.6279	2.48986	2.26194	5.58836	3.35805	7.45086	1.99468	1.77567	9.1219	4.58876	-0.757736	0.103253	-0.0760343	0.784954	0.475408	0.974615	0.947761	0.30452
ch01_44819107_44819358_D3(+)|ch01_44819128_44819379_D2(+)|ch01_5450445_5450696_D3(+)|ch01_5450466_5450717_D2(+)|ch01_65312275_65312526_D3(+)|ch01_65312296_65312547_D2(+)|ch01_70333454_70333705_D1(+)|ch01_70878935_70879186_D3(-)|ch01_70878956_70879207_D6(-)|ch01_70879040_70879291_D3(-)|ch01_75740235_75740486_D3(-)|ch01_75740256_75740507_D6(-)|ch01_75740340_75740591_D3(-)|ch02_12199743_12199994_D6(…	phasiRNA2025	CTCAAGTTCGAAACCCACTGG	5	7	12	14	13	19	2	3	1	1	10	4	1.74451	2.17781	4.6279	3.4858	4.20075	4.82631	1.67903	1.06441	0.498671	0.443917	2.68291	2.03945	0.408092	0.440435	-1.04975	-1.01741	0.657209	0.874642	0.31653	0.181122
ch01_44819107_44819358_D4(-)|ch01_44819128_44819379_D3(-)|ch01_5450445_5450696_D5(-)|ch01_5450466_5450717_D4(-)|ch01_65312275_65312526_D5(-)|ch01_65312296_65312547_D4(-)|ch01_70333454_70333705_D4(-)|ch01_70878935_70879186_D2(+)|ch01_70878956_70879207_D1(+)|ch01_75740235_75740486_D2(+)|ch01_75740256_75740507_D1(+)|ch01_85334382_85334633_D4(-)|ch01_85334403_85334654_D3(-)|ch02_12199743_12199994_D1(…	phasiRNA2270	CGAGTCTCTTTGAGCCCCGAC	2	2	5	5	4	2	0	3	0	2	5	1	0.697804	0.622232	1.92829	1.24493	1.29254	0.508032	0	1.06441	0	0.887833	1.34146	0.509862	-0.299443	1.03436	-0.960979	0.372824	0.855383	0.647697	0.487019	0.745921
ch01_44819107_44819358_D4(+)|ch01_44819128_44819379_D3(+)|ch01_5450445_5450696_D5(+)|ch01_5450466_5450717_D4(+)|ch01_65312275_65312526_D5(+)|ch01_65312296_65312547_D4(+)|ch01_70333454_70333705_D3(+)|ch01_70878935_70879186_D1(-)|ch01_70878956_70879207_D4(-)|ch01_70879040_70879291_D1(-)|ch01_75740235_75740486_D1(-)|ch01_75740256_75740507_D4(-)|ch01_75740340_75740591_D1(-)|ch01_85334382_85334633_D4(…	phasiRNA2027	CATCGGACTGGGTAAAACCTG	5	5	5	12	9	13	2	5	0	3	6	1	1.74451	1.55558	1.92829	2.98783	2.90821	3.30221	1.67903	1.77401	0	1.33175	1.60975	0.509862	0.529788	0.365298	-0.821281	-0.985771	0.615117	0.909079	0.51036	0.247304
ch01_44819107_44819358_D5(-)|ch01_5450445_5450696_D6(-)|ch01_65312275_65312526_D6(-)|ch01_70333454_70333705_D5(-)|ch01_70878935_70879186_D1(+)|ch01_75740235_75740486_D1(+)|ch01_85334382_85334633_D5(-)|ch02_17363236_17363487_D1(+)|ch02_20026565_20026816_D5(-)|ch02_28030070_28030321_D1(+)|ch02_4832074_4832325_D1(+)|ch03_14293122_14293373_D3(-)|ch03_15184009_15184260_D1(+)|ch03_19098339_19098590_D6(…	phasiRNA2336	TTTTGATTTGCACCGGGTGTC	0	0	0	2	0	0	0	0	0	0	0	0	0	0	0	0.497972	0	0	0	0	0	0	0	0	-	-	-	-	-	-	-	-
ch01_44819107_44819358_D5(+)|ch01_44819128_44819379_D4(+)|ch01_5450445_5450696_D6(+)|ch01_5450466_5450717_D5(+)|ch01_65312275_65312526_D6(+)|ch01_65312296_65312547_D5(+)|ch01_70333454_70333705_D4(+)|ch01_70878956_70879207_D3(-)|ch01_75740256_75740507_D3(-)|ch01_85334382_85334633_D5(+)|ch01_85334403_85334654_D4(+)|ch02_12199743_12199994_D3(-)|ch02_17363257_17363508_D3(-)|ch02_20026565_20026816_D4(…	phasiRNA1646	AATTAACCGTGGTGCACTTGC	3	2	1	0	1	2	0	0	0	3	2	3	1.04671	0.622232	0.385658	0	0.323135	0.508032	0	0	0	1.33175	0.536582	1.52959	-1.48914	2.02415	-1.47348	2.03981	0.333166	0.218274	0.246028	0.0583773
ch01_44819107_44819358_D6(+)|ch01_5450445_5450696_D7(+)|ch01_65312275_65312526_D7(+)|ch01_70333454_70333705_D5(+)|ch01_70878956_70879207_D2(-)|ch01_75740256_75740507_D2(-)|ch01_85334382_85334633_D6(+)|ch02_12199743_12199994_D2(-)|ch02_17363257_17363508_D2(-)|ch02_20026565_20026816_D5(+)|ch02_28030091_28030342_D2(-)|ch02_4831648_4831899_D2(-)|ch02_4832095_4832346_D2(-)|ch03_14293206_14293457_D2(+)…	phasiRNA1549	GGGAAACTCCTTGCCGAGGGC	0	1	4	0	1	0	0	2	1	1	8	2	0	0.311116	1.54263	0	0.323135	0	0	0.709605	0.498671	0.443917	2.14633	1.01972	-1.62187	0.903081	0.520493	3.04545	0.368775	0.715989	0.766009	0.0152981
ch01_44819128_44819379_D5(+)|ch01_5450466_5450717_D6(+)|ch01_65312296_65312547_D6(+)|ch01_70333454_70333705_D6(+)|ch01_70878956_70879207_D1(-)|ch01_75740256_75740507_D1(-)|ch01_85334403_85334654_D5(+)|ch02_12199743_12199994_D1(-)|ch02_17363257_17363508_D1(-)|ch02_20026565_20026816_D6(+)|ch02_28030091_28030342_D1(-)|ch02_4831648_4831899_D1(-)|ch02_4832095_4832346_D1(-)|ch03_14293122_14293373_D3(+)…	phasiRNA1647	CGGGGCTCAAAGAGACTCGGA	2	0	2	1	2	2	0	0	0	0	1	0	0.697804	0	0.771316	0.248986	0.646269	0.508032	0	0	0	0	0.268291	0	-	-	-	-	-	-	-	-
ch01_5450445_5450696_D3(-)|ch01_5450466_5450717_D2(-)|ch01_65312275_65312526_D3(-)|ch01_65312296_65312547_D2(-)|ch01_70333454_70333705_D2(-)|ch01_70878935_70879186_D4(+)|ch01_70878956_70879207_D3(+)|ch01_70879040_70879291_D2(+)|ch01_75740235_75740486_D4(+)|ch01_75740256_75740507_D3(+)|ch01_75740340_75740591_D2(+)|ch01_85334382_85334633_D2(-)|ch01_85334403_85334654_D1(-)|ch02_12199743_12199994_D3(…	phasiRNA1551	CCTCAGAAATTGTTTGCACCC	16	22	22	38	21	36	1	8	10	3	7	1	5.58243	6.84455	8.48448	9.46146	6.78583	9.14458	0.839513	2.83842	4.98671	1.33175	1.87804	0.509862	0.0514061	-1.19915	-1.06332	-2.31388	0.96135	0.464892	0.165782	0.00476727
ch01_5450445_5450696_D4(+)|ch01_5450466_5450717_D3(+)|ch01_65312275_65312526_D4(+)|ch01_65312296_65312547_D3(+)|ch01_70333454_70333705_D2(+)|ch01_70878935_70879186_D2(-)|ch01_70878956_70879207_D5(-)|ch01_70879040_70879291_D2(-)|ch01_75740235_75740486_D2(-)|ch01_75740256_75740507_D5(-)|ch01_75740340_75740591_D2(-)|ch01_85334382_85334633_D3(+)|ch01_85334403_85334654_D2(+)|ch02_12199743_12199994_D5(…	phasiRNA2026	GTGCAAACAATTTCTGAGGGC	20	24	32	26	26	20	13	34	13	20	43	21	6.97804	7.46678	12.3411	6.47363	8.4015	5.08032	10.9137	12.0633	6.48272	8.87833	11.5365	10.7071	-0.639838	0.0207056	0.305195	0.965739	0.355659	0.989476	0.65735	0.0583773
ch02_15890998_15891249_D1(-)|PGSC0003DMC400022408_D4(-)|Sotub02g008770_D4(+)	phasiRNA935	TCAATCAGATCAAAAGTGCTG	0	2	0	2	1	3	1	0	1	2	0	1	0	0.622232	0	0.497972	0.323135	0.762049	0.839513	0	0.498671	0.887833	0	0.509862	-	-	-	-	-	-	-	-
ch02_15890998_15891249_D1(+)|PGSC0003DMC400022408_D3(+)|Sotub02g008770_D4(-)	phasiRNA1284	GCACTTTTGATCTGATTGATT	0	0	0	2	0	0	0	0	0	0	0	0	0	0	0	0.497972	0	0	0	0	0	0	0	0	-	-	-	-	-	-	-	-
ch02_15890998_15891249_D2(-)|PGSC0003DMC400022408_D6(-)|Sotub02g008770_D2(+)	phasiRNA728	TTGATGGGAGGAAGATTGACA	5	10	4	4	5	9	3	10	5	13	11	6	1.74451	3.11116	1.54263	0.995943	1.61567	2.28615	2.51854	3.54803	2.49336	5.77092	2.9512	3.05917	-0.636824	0.18495	0.64421	1.46598	0.523916	0.928243	0.448733	0.0311993
ch02_15890998_15891249_D2(+)|PGSC0003DMC400022408_D6(+)|Sotub02g008770_D1(-)	phasiRNA1108	ACATTGTAGAGGAAGCTGCTT	13	9	10	24	13	24	3	21	6	6	11	7	4.53573	2.80004	3.85658	5.97566	4.20075	6.09639	2.51854	7.45086	2.99203	2.6635	2.9512	3.56903	0.316138	-0.567623	0.393486	-0.490275	0.708219	0.690982	0.648288	0.446917
ch03_12554924_12555175_D1(-)	phasiRNA2275	GATTGCACGTGAGTAATGCCT	1	3	2	2	3	11	0	0	2	0	0	2	0.348902	0.933348	0.771316	0.497972	0.969404	2.79418	0	0	0.997342	0	0	1.01972	-	-	-	-	-	-	-	-
ch03_12554924_12555175_D1(+)	phasiRNA2274	CGGATCAAGCGCAATCTAGGC	0	4	5	6	0	7	1	0	3	2	6	3	0	1.24446	1.92829	1.49391	0	1.77811	0.839513	0	1.49601	0.887833	1.60975	1.52959	-0.190787	1.05771	-0.0935057	1.15499	0.943687	0.723804	0.964849	0.367435
ch03_12554924_12555175_D2(-)|ch03_12555008_12555259_D1(-)	phasiRNA2276	TGGGACGCAAGAGCGGCTTTT	2	1	3	0	3	13	1	0	0	1	0	0	0.697804	0.311116	1.15697	0	0.969404	3.30221	0.839513	0	0	0.443917	0	0	-	-	-	-	-	-	-	-
ch03_12554924_12555175_D2(+)|ch03_12555008_12555259_D1(+)	phasiRNA1569	ATGGCGTGGTCCGCGAGCGGC	11	6	9	5	10	15	10	21	7	22	27	13	3.83792	1.8667	3.47092	1.24493	3.23135	3.81024	8.39513	7.45086	3.4907	9.76617	7.24386	6.6282	-0.423804	0.267706	1.17658	1.86809	0.673691	0.877446	0.1278	0.00596373
ch03_12554924_12555175_D3(+)|ch03_12555008_12555259_D2(+)	phasiRNA2033	GGCTGGAATTCTCGGATTCGG	4	9	17	23	21	16	2	7	11	4	7	4	1.39561	2.80004	6.55619	5.72667	6.78583	4.06426	1.67903	2.48362	5.48538	1.77567	1.87804	2.03945	0.578921	-0.779453	0.251988	-1.10639	0.512812	0.613274	0.813815	0.118105
ch03_12554924_12555175_D4(+)|ch03_12555008_12555259_D3(+)	phasiRNA1563	TAGACGCAGTGGGCATGGGGC	1	3	3	2	1	3	0	3	0	2	9	6	0.348902	0.933348	1.15697	0.497972	0.323135	0.762049	0	1.06441	0	0.887833	2.41462	3.05917	-0.725381	1.98072	-0.701672	2.00443	0.617306	0.218274	0.639049	0.0362541
ch03_48127779_48128030_D1(-)|ch03_48131569_48131820_D1(-)|PGSC0003DMC400021269_D2(-)|PGSC0003DMC400044496_D1(-)|Sotub06g012160_D11(+)	phasiRNA1293	TGTTGATTCAAAATGGTAAGG	5	6	10	16	10	22	5	14	21	26	19	11	1.74451	1.8667	3.85658	3.98377	3.23135	5.58836	4.19756	4.96724	10.4721	11.5418	5.09753	5.60848	0.586159	-0.0105128	1.56314	0.966467	0.530824	0.995545	0.0461343	0.0901466
ch03_48127779_48128030_D1(+)|ch03_48131569_48131820_D1(+)|PGSC0003DMC400021269_D2(+)|PGSC0003DMC400044496_D1(+)|Sotub06g012160_D14(-)	phasiRNA1296	TTACCATTTTGAATCAACACG	2	5	1	11	7	11	4	12	6	9	18	9	0.697804	1.55558	0.385658	2.73884	2.26194	2.79418	3.35805	4.25763	2.99203	3.99525	4.82924	4.58876	1.25462	0.192441	2.12463	1.06245	0.229021	0.91077	0.0236617	0.0625594
ch03_48127779_48128030_D2(-)|ch03_48131569_48131820_D2(-)|PGSC0003DMC400044496_D2(-)|Sotub06g012160_D10(+)	phasiRNA1292	TTAACGAAGCCATGGCTAGTG	1	0	2	4	10	3	2	1	3	5	1	3	0.348902	0	0.771316	0.995943	3.23135	0.762049	1.67903	0.354803	1.49601	2.21958	0.268291	1.52959	1.56353	-0.219514	1.64095	-0.142089	0.350883	0.961375	0.286731	0.910268
ch03_48127779_48128030_D2(+)|ch03_48131569_48131820_D2(+)|PGSC0003DMC400021269_D3(+)|PGSC0003DMC400044496_D2(+)|Sotub06g012160_D13(-)	phasiRNA1032	AAATGGTTAAGTCTTGGTTCA	1	3	0	2	1	2	1	4	1	1	6	3	0.348902	0.933348	0	0.497972	0.323135	0.508032	0.839513	1.41921	0.498671	0.443917	1.60975	1.52959	0.000828317	0.0978164	1.37664	1.47363	0.999876	0.980256	0.290339	0.144216
ch03_48129558_48129809_D1(-)|PGSC0003DMC400021269_D8(-)|PGSC0003DMC400044496_D6(-)|Sotub06g012160_D4(+)	phasiRNA1072	CTAGATCCAAATTTGATGGAT	0	2	0	1	1	1	0	0	1	0	0	3	0	0.622232	0	0.248986	0.323135	0.254016	0	0	0.498671	0	0	1.52959	-	-	-	-	-	-	-	-
ch03_48129558_48129809_D1(+)|PGSC0003DMC400021269_D5(+)|PGSC0003DMC400044496_D5(+)|Sotub06g012160_D9(-)	phasiRNA879	ATGGAGTAGTATTAGAGTCGT	3	5	0	6	8	10	2	6	6	9	11	2	1.04671	1.55558	0	1.49391	2.58508	2.54016	1.67903	2.12882	2.99203	3.99525	2.9512	1.01972	1.3443	-0.0690176	1.90308	0.48976	0.332677	0.986846	0.114289	0.555096
ch03_48129558_48129809_D2(-)|PGSC0003DMC400021269_D9(-)|PGSC0003DMC400044496_D7(-)|Sotub06g012160_D3(+)	phasiRNA765	AAAGATGAGCCTATGAGCATG	14	26	24	15	25	32	8	35	24	22	36	33	4.88463	8.08901	9.25579	3.73479	8.07836	8.12852	6.7161	12.4181	11.9681	9.76617	9.65848	16.8254	-0.428381	0.0235114	0.701802	1.15369	0.561257	0.988914	0.249299	0.0272445
ch03_48129558_48129809_D2(+)|PGSC0003DMC400021269_D9(+)|PGSC0003DMC400044496_D9(+)|Sotub06g012160_D5(-)	phasiRNA878	TGCTGAGTGAATGCCATGGAT	5	12	10	26	14	18	7	19	15	12	20	10	1.74451	3.73339	3.85658	6.47363	4.52388	4.57229	5.87659	6.74125	7.48007	5.327	5.36582	5.09862	0.511448	-0.467673	1.32347	0.344354	0.512812	0.661603	0.0461343	0.530646
ch03_48129558_48129809_D3(+)|PGSC0003DMC400044496_D10(+)|Sotub06g012160_D4(-)	phasiRNA877	CCATCAAATTTGGATCTAGTT	19	51	28	42	23	42	2	14	16	11	7	23	6.62914	15.8669	10.7984	10.4574	7.43209	10.6687	1.67903	4.96724	7.97874	4.88308	1.87804	11.7268	-0.394372	-0.207597	-0.967578	-0.780803	0.639737	0.932296	0.246028	0.251341
ch03_48129558_48129809_D4(+)|PGSC0003DMC400021269_D10(+)|PGSC0003DMC400044496_D11(+)|Sotub06g012160_D3(-)	phasiRNA876	TGCTCATAGGCTCATCTTTGA	4	8	4	11	8	7	5	12	5	2	6	4	1.39561	2.48893	1.54263	2.73884	2.58508	1.77811	4.19756	4.25763	2.49336	0.887833	1.60975	2.03945	0.0833988	-1.29144	1.10183	-0.273012	0.95374	0.281116	0.160679	0.751918
ch03_48131569_48131820_D3(-)|PGSC0003DMC400044496_D3(-)|Sotub06g012160_D9(+)	phasiRNA1121	TTTTCAAATATGCAGAGAATG	2	0	2	7	2	3	0	0	0	1	1	2	0.697804	0	0.771316	1.7429	0.646269	0.762049	0	0	0	0.443917	0.268291	1.01972	-	-	-	-	-	-	-	-
ch03_48131569_48131820_D3(+)|ch03_48131653_48131904_D1(+)|PGSC0003DMC400044496_D3(+)|Sotub06g012160_D11(-)	phasiRNA1122	TTCTCTGCATATTTGAAAAAT	2	6	3	3	11	4	1	4	2	5	3	6	0.697804	1.8667	1.15697	0.746957	3.55448	1.01606	0.839513	1.41921	0.997342	2.21958	0.804873	3.05917	-0.100269	0.282105	0.174175	0.556549	0.953951	0.922539	0.904702	0.529316
ch03_48131569_48131820_D4(-)|ch03_48131653_48131904_D1(-)	phasiRNA2002	ATTCTAATAGTACTCCATATG	5	10	9	9	13	22	0	6	3	11	12	12	1.74451	3.11116	3.47092	2.24087	4.20075	5.58836	0	2.12882	1.49601	4.88308	3.21949	6.11834	0.226199	1.68012	-0.92884	0.52508	0.832025	0.218274	0.392912	0.396653
ch03_48131569_48131820_D4(+)|ch03_48131653_48131904_D2(+)	phasiRNA2001	TATGGAGTACTATTAGAATCG	13	29	23	45	41	44	12	39	27	29	44	30	4.53573	9.02236	8.87013	11.2044	13.2485	11.1767	10.0742	13.8373	13.4641	12.8736	11.8048	15.2959	0.468629	-0.0512871	0.962608	0.442692	0.474023	0.978215	0.0764473	0.303416
ch03_48131569_48131820_D5(-)	phasiRNA2201	GGTTCAACAACGTCAGTGACG	3	8	4	6	4	4	1	11	6	9	5	2	1.04671	2.48893	1.54263	1.49391	1.29254	1.01606	0.839513	3.90283	2.99203	3.99525	1.34146	1.01972	-0.626254	-0.661755	0.814318	0.778818	0.59563	0.703391	0.409941	0.362675
ch03_48131569_48131820_D5(+)|ch03_48131653_48131904_D3(+)|PGSC0003DMC400021269_D6(+)|PGSC0003DMC400044496_D6(+)|Sotub06g012160_D8(-)	phasiRNA571	TCACTGACGTTGTTGAACCAT	23	24	19	51	47	65	14	44	29	31	42	31	8.02475	7.46678	7.3275	12.6983	15.1873	16.5111	11.7532	15.6113	14.4615	13.7614	11.2682	15.8057	0.706584	-0.188433	1.04328	0.148262	0.199664	0.873654	0.0398213	0.755643
ch03_48131569_48131820_D6(-)	phasiRNA2342	TCCCTTTTTTGAAATTCGAAC	0	1	1	4	4	2	0	1	0	1	4	1	0	0.311116	0.385658	0.995943	1.29254	0.508032	0	0.354803	0	0.443917	1.07316	0.509862	-	-	-	-	-	-	-	-
ch03_48131569_48131820_D6(+)|ch03_48131653_48131904_D4(+)|PGSC0003DMC400021269_D8(+)|PGSC0003DMC400044496_D8(+)|Sotub06g012160_D6(-)	phasiRNA570	TTGCTGAGTGAATGCCATGGA	4	13	18	16	20	28	6	23	13	13	35	21	1.39561	4.04451	6.94184	3.98377	6.46269	7.11245	5.03708	8.16046	6.48272	5.77092	9.39019	10.7071	0.454665	0.202599	1.09656	0.844494	0.611046	0.909079	0.142867	0.134347
ch03_48131569_48131820_D7(+)|ch03_48131653_48131904_D5(+)	phasiRNA2112	TCGAATTTCAAAAAAGGGATC	7	15	11	30	19	16	4	10	9	13	3	18	2.44232	4.66674	4.24224	7.46957	6.13956	4.06426	3.35805	3.54803	4.48804	5.77092	0.804873	9.17751	0.359457	-0.424511	0.244096	-0.539872	0.749628	0.853479	0.849384	0.503975
ch03_48131653_48131904_D2(-)|PGSC0003DMC400021269_D7(-)|Sotub06g012160_D5(+)	phasiRNA1207	CATGGCATTCACTCAGCAAAT	0	0	2	0	0	0	0	0	0	0	0	0	0	0	0.771316	0	0	0	0	0	0	0	0	0	-	-	-	-	-	-	-	-
ch03_48131832_48132083_D1(-)|PGSC0003DMC400044496_D10(-)	phasiRNA2490	CTGAAGAGGGCTATTTACTTA	0	0	2	1	0	2	1	0	0	1	0	0	0	0	0.771316	0.248986	0	0.508032	0.839513	0	0	0.443917	0	0	-	-	-	-	-	-	-	-
ch03_48131832_48132083_D1(+)|PGSC0003DMC400044496_D14(+)	phasiRNA2003	AGTAAATAGCCCTCTTCAGCT	0	0	0	0	0	2	1	0	1	6	1	0	0	0	0	0	0	0.508032	0.839513	0	0.498671	2.6635	0.268291	0	-	-	-	-	-	-	-	-
ch03_48131832_48132083_D2(-)|PGSC0003DMC400044496_D11(-)	phasiRNA2491	CTCATGATTGTGTTTACCGTC	0	0	0	0	0	2	0	0	0	0	0	0	0	0	0	0	0	0.508032	0	0	0	0	0	0	-	-	-	-	-	-	-	-
ch03_48131832_48132083_D2(+)|PGSC0003DMC400044496_D15(+)	phasiRNA2004	TTAGCCTTATCATGATTATTG	2	1	0	0	2	3	1	1	1	7	1	0	0.697804	0.311116	0	0	0.646269	0.762049	0.839513	0.354803	0.498671	3.10742	0.268291	0	-	-	-	-	-	-	-	-
ch03_48131832_48132083_D3(+)	phasiRNA1525	TTGATGGGGAGGGCCTCTACT	1	0	0	1	1	9	3	4	2	5	3	4	0.348902	0	0	0.248986	0.323135	2.28615	2.51854	1.41921	0.997342	2.21958	0.804873	2.03945	1.43221	-0.177262	2.92531	1.31583	0.404442	0.961375	0.0312459	0.186924
ch03_48131832_48132083_D4(+)|PGSC0003DMC400044496_D16(+)	phasiRNA1526	AAATCGGAGAGGTTCATGGGT	1	2	1	0	1	5	3	1	1	3	2	1	0.348902	0.622232	0.385658	0	0.323135	1.27008	2.51854	0.354803	0.498671	1.33175	0.536582	0.509862	-0.698431	-0.165981	0.756906	1.28936	0.688436	0.973878	0.62346	0.278865
ch04_194173_194424_D1(-)|ch04_194194_194445_D1(-)|Sotub04g005170_D1(-)	phasiRNA1159	TAAAGTCTGGTTGCTGACTGA	0	2	3	2	1	4	0	0	0	0	1	0	0	0.622232	1.15697	0.497972	0.323135	1.01606	0	0	0	0	0.268291	0	-	-	-	-	-	-	-	-
ch04_194173_194424_D1(+)|Sotub04g005170_D1(+)	phasiRNA1285	AAACTAGAAAAGTTGTTTGAT	2	1	1	4	3	2	0	0	1	0	0	0	0.697804	0.311116	0.385658	0.995943	0.969404	0.508032	0	0	0.498671	0	0	0	-	-	-	-	-	-	-	-
ch04_194173_194424_D2(-)|Sotub04g005170_D2(-)	phasiRNA1286	ATGTCAGCCCGACTCCTTCTG	1	1	1	2	1	1	0	1	0	1	2	1	0.348902	0.311116	0.385658	0.497972	0.323135	0.254016	0	0.354803	0	0.443917	0.536582	0.509862	-	-	-	-	-	-	-	-
ch04_194173_194424_D2(+)|ch04_194194_194445_D1(+)|PGSC0003DMC400029588_D2(+)|Sotub04g005170_D2(+)|Sotub04g019810_D2(+)	phasiRNA1066	GATGTTGTCATGGTAACTGTC	9	8	2	8	10	14	0	8	3	3	1	4	3.14012	2.48893	0.771316	1.99189	3.23135	3.55623	0	2.83842	1.49601	1.33175	0.268291	2.03945	0.302061	-0.670339	-0.305124	-1.27752	0.814515	0.801365	0.846406	0.183015
ch04_194173_194424_D3(-)|ch04_194194_194445_D2(-)|PGSC0003DMC400029588_D2(-)|Sotub04g005170_D3(-)|Sotub04g019810_D2(-)	phasiRNA1011	AACGCAGCCGATCTCCACGAC	4	2	1	5	1	2	1	5	6	0	22	5	1.39561	0.622232	0.385658	1.24493	0.323135	0.508032	0.839513	1.77401	2.99203	0	5.9024	2.54931	-0.463155	-0.3202	1.41775	1.56071	0.84399	0.932296	0.350429	0.233616
ch04_194173_194424_D3(+)|ch04_194194_194445_D2(+)|Sotub04g005170_D3(+)	phasiRNA1158	CGTGGAGATCGGCTGCGTTTA	0	3	0	3	1	0	1	0	0	0	0	0	0	0.933348	0	0.746957	0.323135	0	0.839513	0	0	0	0	0	-	-	-	-	-	-	-	-
ch04_194173_194424_D4(+)|ch04_194194_194445_D3(+)|Sotub04g005170_D4(+)	phasiRNA262	CTAGAGAAACTTGGAATTCCT	13	16	24	24	14	15	1	8	15	8	14	15	4.53573	4.97785	9.25579	5.97566	4.52388	3.81024	0.839513	2.83842	7.48007	3.55133	3.75608	7.64793	-0.565485	0.354067	-0.645558	0.273993	0.512812	0.866338	0.461167	0.704689
ch04_3139212_3139463_D1(-)|Sotub04g007270_D4(+)	phasiRNA939	CTATGTTTGTTCAGCCACACA	0	0	0	7	8	2	0	1	0	2	2	0	0	0	0	1.7429	2.58508	0.508032	0	0.354803	0	0.887833	0.536582	0	-	-	-	-	-	-	-	-
ch04_3139212_3139463_D1(+)|Sotub04g007270_D4(-)	phasiRNA943	AGGATTTAAGGCGTTGGCTCG	5	12	4	12	15	15	6	30	13	17	48	15	1.74451	3.73339	1.54263	2.98783	4.84702	3.81024	5.03708	10.6441	6.48272	7.54658	12.878	7.64793	0.472955	0.200932	1.82855	1.55653	0.617306	0.901009	0.0229395	0.00851905
ch04_3139212_3139463_D2(-)|ch04_3144396_3144647_D3(+)|Sotub04g007240_D3(+)|Sotub04g007270_D3(+)	phasiRNA938	CTCCTATGGTCTTCCTGTCTA	0	0	0	11	3	4	0	0	0	7	11	3	0	0	0	2.73884	0.969404	1.01606	0	0	0	3.10742	2.9512	1.52959	2.92135	3.25293	0.759733	1.09132	0.0120584	0.0133265	0.63789	0.137771
ch04_3139212_3139463_D2(+)|ch04_3144396_3144647_D4(-)|Sotub04g007240_D4(-)|Sotub04g007270_D3(-)	phasiRNA942	GACAGGAAGACCATAGGAGGA	2	1	0	1	2	2	0	1	1	3	3	4	0.697804	0.311116	0	0.248986	0.646269	0.508032	0	0.354803	0.498671	1.33175	0.804873	2.03945	-	-	-	-	-	-	-	-
ch04_3139212_3139463_D3(-)|ch04_3144396_3144647_D2(+)|Sotub04g007240_D2(+)|Sotub04g007270_D2(+)	phasiRNA937	CCAACTTTCATGTTTAATCTC	9	32	11	21	18	28	8	7	21	9	18	13	3.14012	9.95571	4.24224	5.2287	5.81642	7.11245	6.7161	2.48362	10.4721	3.99525	4.82924	6.6282	-0.0470581	-0.219647	0.216365	0.0437757	0.968574	0.909399	0.816865	0.956124
ch04_3139212_3139463_D3(+)|ch04_3144396_3144647_D3(-)|Sotub04g007240_D3(-)|Sotub04g007270_D2(-)	phasiRNA941	GATTAAACATGAAAGTTGGAG	17	15	11	23	24	25	4	3	20	11	9	13	5.93134	4.66674	4.24224	5.72667	7.75523	6.3504	3.35805	1.06441	9.97342	4.88308	2.41462	6.6282	0.169413	0.172603	-0.370075	-0.366885	0.87737	0.950477	0.715811	0.607488
ch04_3139212_3139463_D4(-)|ch04_3144396_3144647_D1(+)|Sotub04g007240_D1(+)|Sotub04g007270_D1(+)	phasiRNA1223	TATGGTTCCATTTCCAGCTCA	1	3	0	7	2	6	1	0	0	0	0	1	0.348902	0.933348	0	1.7429	0.646269	1.5241	0.839513	0	0	0	0	0.509862	-	-	-	-	-	-	-	-
ch04_3139212_3139463_D4(+)|ch04_3144396_3144647_D1(-)|Sotub04g007240_D1(-)|Sotub04g007270_D1(-)	phasiRNA1224	AGCTGGAAATGGAACCATAAC	0	3	2	24	23	22	0	5	4	9	10	4	0	0.933348	0.771316	5.97566	7.43209	5.58836	0	1.77401	1.99468	3.99525	2.68291	2.03945	3.22743	1.01842	1.40526	-0.803746	0.00293857	0.580286	0.299314	0.215725
ch04_3144396_3144647_D2(-)|Sotub04g007240_D2(-)	phasiRNA1225	AAGTTGGTTAAGATGGCCTTG	2	6	1	5	5	9	3	4	8	4	2	3	0.697804	1.8667	0.385658	1.24493	1.61567	2.28615	2.51854	1.41921	3.98937	1.77567	0.536582	1.52959	0.57614	-1.19807	1.50188	-0.272329	0.634146	0.437628	0.135969	0.788215
ch04_3144396_3144647_D5(-)|Sotub04g007240_D5(-)	phasiRNA1226	TGTGGCCGAGCCAACATAGTA	0	0	0	1	2	1	0	0	0	0	0	0	0	0	0	0.248986	0.646269	0.254016	0	0	0	0	0	0	-	-	-	-	-	-	-	-
ch04_3144396_3144647_D6(-)|Sotub04g007240_D6(-)	phasiRNA1227	AGGAGTTGGGATGTCATGGAA	0	0	0	8	7	6	0	0	2	4	5	4	0	0	0	1.99189	2.26194	1.5241	0	0	0.997342	1.77567	1.34146	2.03945	3.30614	1.92738	1.53371	0.154951	0.00241641	0.196089	0.250565	0.85842
ch04_3144396_3144647_D7(-)|Sotub04g007240_D7(-)	phasiRNA1228	AGGTGATGGTGAGGCAAATTC	0	0	1	11	7	9	0	3	4	9	18	8	0	0	0.385658	2.73884	2.26194	2.28615	0	1.06441	1.99468	3.99525	4.82924	4.07889	3.12121	1.87167	2.36363	1.11409	0.00472833	0.138613	0.0764473	0.0704767
ch04_4644311_4644562_D1(-)|ch04_4654093_4654344_D1(-)|ch04_6052463_6052714_D1(-)|PGSC0003DMC400011559_D1(-)|PGSC0003DMC400020395_D1(-)|PGSC0003DMC400020400_D1(-)|PGSC0003DMC400020401_D1(-)|PGSC0003DMC400020411_D1(-)|PGSC0003DMC400055639_D3(+)|PGSC0003DMC400055644_D1(-)|Sotub04g008910_D1(-)	phasiRNA556	TTGTGTTGTACTCTTGAGAAA	13	11	7	16	18	15	3	9	6	2	10	1	4.53573	3.42228	2.69961	3.98377	5.81642	3.81024	2.51854	3.19322	2.99203	0.887833	2.68291	0.509862	0.0897401	-1.24325	-0.0154929	-1.34848	0.934942	0.38449	0.994651	0.0750675
ch04_4644311_4644562_D1(+)|ch04_4654093_4654344_D1(+)|PGSC0003DMC400020395_D2(+)|PGSC0003DMC400020400_D1(+)|PGSC0003DMC400055639_D2(-)|Sotub04g008910_D1(+)	phasiRNA553	AATATAGTCTCAAGCTTCCCT	4	5	1	10	5	6	2	1	1	3	3	1	1.39561	1.55558	0.385658	2.48986	1.61567	1.5241	1.67903	0.354803	0.498671	1.33175	0.804873	0.509862	0.502395	0.146226	-0.289004	-0.645174	0.670132	0.973878	0.853974	0.478014
ch04_4644311_4644562_D2(-)|ch04_4654093_4654344_D2(-)|ch04_6052463_6052714_D3(-)|PGSC0003DMC400020411_D3(-)|PGSC0003DMC400055639_D2(+)	phasiRNA1733	TACGAAGGTGATTTTCTAGAT	3	8	3	10	7	2	2	2	1	1	1	3	1.04671	2.48893	1.15697	2.48986	2.26194	0.508032	1.67903	0.709605	0.498671	0.443917	0.268291	1.52959	-0.369363	-0.613368	-0.519886	-0.763891	0.78866	0.842384	0.71857	0.490854
ch04_4644311_4644562_D2(+)|ch04_4654093_4654344_D2(+)|ch04_6052463_6052714_D1(+)|PGSC0003DMC400011561_D1(+)|PGSC0003DMC400020401_D1(+)|PGSC0003DMC400021117_D2(+)|PGSC0003DMC400021117_D11(+)|PGSC0003DMC400021121_D2(+)|PGSC0003DMC400021121_D15(+)|PGSC0003DMC400041928_D4(-)|PGSC0003DMC400055644_D1(+)	phasiRNA512	ACACGCGCTTGGATATGTGTT	67	72	46	81	76	128	18	41	38	37	23	27	23.3764	22.4003	17.7403	20.1678	24.5582	32.5141	15.1112	14.5469	18.9495	16.4249	6.17069	13.7663	0.0328552	-0.684935	-0.21224	-0.93003	0.969123	0.43295	0.73128	0.0436201
ch04_4694898_4695149_D1(-)|PGSC0003DMC400055601_D1(-)|PGSC0003DMC400055637_D10(+)|PGSC0003DMC400055640_D1(-)|Sotub04g008920_D1(-)	phasiRNA738	TGGTGTTGTACTCTTGAGAAA	4	1	4	3	3	1	3	2	1	1	0	1	1.39561	0.311116	1.54263	0.746957	0.969404	0.254016	2.51854	0.709605	0.498671	0.443917	0	0.509862	-0.78967	-1.63319	0.301946	-0.541577	0.608526	0.484346	0.857864	0.702889
ch04_4694898_4695149_D1(+)|ch04_4694940_4695191_D2(+)|ch04_4746367_4746618_D2(+)|ch04_4746388_4746639_D1(+)|ch04_6052463_6052714_D2(+)|PGSC0003DMC400020395_D3(+)|PGSC0003DMC400020400_D3(+)|PGSC0003DMC400020401_D3(+)|PGSC0003DMC400020405_D5(+)|PGSC0003DMC400020411_D1(+)|PGSC0003DMC400021121_D5(+)|PGSC0003DMC400021121_D18(+)|PGSC0003DMC400040250_D2(+)|PGSC0003DMC400055601_D2(+)|PGSC0003DMC400055640…	phasiRNA517	AAGGAAACTCTAGATTTGTTG	11	25	12	23	26	25	2	11	5	21	13	10	3.83792	7.7779	4.6279	5.72667	8.4015	6.3504	1.67903	3.90283	2.49336	9.32225	3.48778	5.09862	0.102868	0.756058	-0.681798	-0.0286076	0.920366	0.577216	0.404681	0.968277
ch04_4694898_4695149_D2(-)|ch04_4746388_4746639_D1(-)|ch04_6052463_6052714_D2(-)|PGSC0003DMC400020401_D2(-)|PGSC0003DMC400020405_D2(-)|PGSC0003DMC400020411_D2(-)|PGSC0003DMC400021121_D4(-)|PGSC0003DMC400021121_D15(-)|PGSC0003DMC400040250_D2(-)|PGSC0003DMC400055644_D2(-)|Sotub04g008920_D2(-)	phasiRNA1273	ACAAATCTAGAGTTTCCTTGG	1	1	1	2	1	0	0	0	0	0	1	1	0.348902	0.311116	0.385658	0.497972	0.323135	0	0	0	0	0	0.268291	0.509862	-	-	-	-	-	-	-	-
ch04_4694898_4695149_D2(+)|ch04_4694940_4695191_D3(+)|PGSC0003DMC400020405_D7(+)|PGSC0003DMC400055601_D3(+)|PGSC0003DMC400055640_D3(+)|Sotub04g008920_D3(+)	phasiRNA736	CTAGAAATTTACCTTCGTGAT	7	5	3	9	6	12	0	3	2	1	1	4	2.44232	1.55558	1.15697	2.24087	1.93881	3.04819	0	1.06441	0.997342	0.443917	0.268291	2.03945	0.253656	-0.322578	-0.816013	-1.39225	0.832025	0.92532	0.496021	0.117441
ch04_4694940_4695191_D1(-)|PGSC0003DMC400020405_D4(-)|PGSC0003DMC400055601_D2(-)|PGSC0003DMC400055640_D2(-)|Sotub04g008920_D3(-)	phasiRNA1164	CACGAAGGTAAATTTCTAGAT	0	2	0	0	1	1	1	0	0	0	0	1	0	0.622232	0	0	0.323135	0.254016	0.839513	0	0	0	0	0.509862	-	-	-	-	-	-	-	-
ch04_4694940_4695191_D1(+)|ch04_4746367_4746618_D1(+)|PGSC0003DMC400011561_D2(+)|PGSC0003DMC400020400_D2(+)|PGSC0003DMC400055601_D1(+)|PGSC0003DMC400055640_D1(+)|Sotub04g008910_D2(+)|Sotub04g008920_D1(+)	phasiRNA554	AAATCCATCCAAGGTTGCACC	0	2	0	1	2	1	2	0	1	0	2	0	0	0.622232	0	0.248986	0.646269	0.254016	1.67903	0	0.498671	0	0.536582	0	-	-	-	-	-	-	-	-
ch04_4700699_4700950_D1(-)|ch04_4746388_4746639_D4(-)|PGSC0003DMC400011559_D3(-)|PGSC0003DMC400020395_D2(-)|PGSC0003DMC400020401_D5(-)|PGSC0003DMC400040271_D1(-)|PGSC0003DMC400040271_D11(-)|PGSC0003DMC400041925_D2(-)|PGSC0003DMC400041928_D1(+)|PGSC0003DMC400055637_D6(+)|PGSC0003DMC400055639_D1(+)|PGSC0003DMC400055643_D1(-)|PGSC0003DMC400055644_D5(-)|Sotub04g009020_D1(-)	phasiRNA1313	CATCATCAACCACCACAAGGT	1	0	1	1	1	2	0	0	1	1	1	1	0.348902	0	0.385658	0.248986	0.323135	0.508032	0	0	0.498671	0.443917	0.268291	0.509862	-	-	-	-	-	-	-	-
ch04_4700699_4700950_D1(+)|PGSC0003DMC400011559_D4(+)|PGSC0003DMC400011561_D5(+)|PGSC0003DMC400020401_D5(+)|PGSC0003DMC400020411_D2(+)|PGSC0003DMC400040271_D1(+)|PGSC0003DMC400040271_D10(+)|PGSC0003DMC400041925_D2(+)|PGSC0003DMC400041928_D1(-)|PGSC0003DMC400055637_D4(-)|PGSC0003DMC400055639_D1(-)|PGSC0003DMC400055643_D2(+)|PGSC0003DMC400055644_D6(+)|Sotub04g009020_D2(+)	phasiRNA1311	CTTGTGGTGGTTGATGATGTA	11	8	6	10	10	16	8	16	10	4	20	15	3.83792	2.48893	2.31395	2.48986	3.23135	4.06426	6.7161	5.67684	4.98671	1.77567	5.36582	7.64793	-0.0508651	-0.500055	1.15836	0.709173	0.969123	0.703391	0.122404	0.262999
ch04_4700699_4700950_D2(-)|PGSC0003DMC400021117_D5(-)|PGSC0003DMC400021117_D14(-)|PGSC0003DMC400041925_D3(-)|PGSC0003DMC400055643_D2(-)|Sotub04g009020_D2(-)	phasiRNA996	TGCTGCCATTCTTGCCATCCG	0	2	1	2	3	2	0	0	1	0	5	0	0	0.622232	0.385658	0.497972	0.969404	0.508032	0	0	0.498671	0	1.34146	0	-	-	-	-	-	-	-	-
ch04_4700699_4700950_D2(+)|PGSC0003DMC400021117_D6(+)|PGSC0003DMC400021117_D15(+)|PGSC0003DMC400041925_D3(+)|PGSC0003DMC400055643_D3(+)|Sotub04g009020_D3(+)	phasiRNA1149	GATGGCAAGAATGGCAGCAGA	2	2	3	6	0	2	3	5	5	1	1	1	0.697804	0.622232	1.15697	1.49391	0	0.508032	2.51854	1.77401	2.49336	0.443917	0.268291	0.509862	-0.993778	-2.19998	1.50851	0.302307	0.512812	0.153673	0.149183	0.835003
ch04_4700699_4700950_D3(-)|PGSC0003DMC400011561_D4(-)|PGSC0003DMC400021117_D6(-)|PGSC0003DMC400021117_D15(-)|PGSC0003DMC400040250_D5(-)|PGSC0003DMC400040271_D2(-)|PGSC0003DMC400040271_D12(-)|PGSC0003DMC400055643_D3(-)|Sotub04g009020_D3(-)	phasiRNA845	TGCGCGTGGTAATAATGACTC	6	21	15	34	21	23	8	24	15	21	31	8	2.09341	6.53343	5.78487	8.46552	6.78583	5.84237	6.7161	8.51526	7.48007	9.32225	8.31702	4.07889	0.40057	-0.253407	0.95635	0.302373	0.631514	0.88133	0.176185	0.634078
ch04_4700699_4700950_D3(+)|PGSC0003DMC400011561_D6(+)|PGSC0003DMC400021117_D7(+)|PGSC0003DMC400021117_D16(+)|PGSC0003DMC400040250_D5(+)|PGSC0003DMC400040271_D2(+)|PGSC0003DMC400040271_D11(+)|PGSC0003DMC400041925_D4(+)|PGSC0003DMC400055637_D3(-)|PGSC0003DMC400055643_D4(+)|Sotub04g009020_D4(+)	phasiRNA994	GAGGATGTCGCTGAAAGAGCA	22	25	14	16	10	19	9	11	10	14	19	6	7.67585	7.7779	5.39921	3.98377	3.23135	4.82631	7.55562	3.90283	4.98671	6.21483	5.09753	3.05917	-1.00126	-0.223997	-0.256954	0.520308	0.130218	0.892789	0.73128	0.362675
ch04_4700699_4700950_D4(-)|PGSC0003DMC400011561_D5(-)|PGSC0003DMC400021117_D7(-)|PGSC0003DMC400021117_D16(-)|PGSC0003DMC400040250_D6(-)|PGSC0003DMC400040271_D3(-)|PGSC0003DMC400040271_D13(-)|PGSC0003DMC400041925_D5(-)|PGSC0003DMC400055637_D4(+)|PGSC0003DMC400055643_D4(-)|Sotub04g009020_D4(-)	phasiRNA846	CTCTTTCAGCGACATCCTCTT	3	6	0	9	0	5	1	11	4	8	21	7	1.04671	1.8667	0	2.24087	0	1.27008	0.839513	3.90283	1.99468	3.55133	5.63411	3.56903	-0.158314	0.743083	1.77581	2.67721	0.953951	0.723804	0.221077	0.0170757
ch04_4700699_4700950_D4(+)|PGSC0003DMC400011561_D8(+)|PGSC0003DMC400021117_D8(+)|PGSC0003DMC400021117_D17(+)|PGSC0003DMC400040271_D3(+)|PGSC0003DMC400040271_D12(+)|PGSC0003DMC400041925_D5(+)	phasiRNA1150	GAAGAAAGTTGGGATCTCTTT	0	2	1	1	1	4	0	3	0	3	0	1	0	0.622232	0.385658	0.248986	0.323135	1.01606	0	1.06441	0	1.33175	0	0.509862	0.242138	-0.163306	0.380822	-0.0246224	0.921074	0.975407	0.858367	0.990946
ch04_4700699_4700950_D5(-)|PGSC0003DMC400055643_D5(-)|Sotub04g009020_D5(-)	phasiRNA1165	GGACAAAACCTCTGTTGTCTG	2	3	1	0	1	2	1	0	1	1	0	1	0.697804	0.933348	0.385658	0	0.323135	0.508032	0.839513	0	0.498671	0.443917	0	0.509862	-	-	-	-	-	-	-	-
ch04_4722951_4723202_D1(-)|ch04_4747009_4747260_D1(-)|ch04_4847041_4847292_D4(+)|ch04_6052871_6053122_D1(-)|PGSC0003DMC400020401_D6(-)|PGSC0003DMC400020404_D1(-)|PGSC0003DMC400020406_D1(-)|PGSC0003DMC400020411_D4(-)|PGSC0003DMC400020413_D1(-)|PGSC0003DMC400021125_D1(-)|PGSC0003DMC400040251_D1(-)|PGSC0003DMC400040271_D6(-)|PGSC0003DMC400040271_D16(-)|PGSC0003DMC400052328_D1(-)|PGSC0003DMC400055636…	phasiRNA1276	CATCCTCCATTCTTTCTTCTC	4	3	3	14	5	5	4	4	5	6	21	8	1.39561	0.933348	1.15697	3.4858	1.61567	1.27008	3.35805	1.41921	2.49336	2.6635	5.63411	4.07889	0.428263	0.740203	1.03412	1.34606	0.722667	0.589861	0.300575	0.0470124
ch04_4722951_4723202_D1(+)|ch04_4747009_4747260_D1(+)|ch04_4847041_4847292_D5(-)|ch04_6052871_6053122_D1(+)|PGSC0003DMC400020401_D6(+)|PGSC0003DMC400020404_D1(+)|PGSC0003DMC400020406_D1(+)|PGSC0003DMC400020413_D1(+)|PGSC0003DMC400021125_D1(+)|PGSC0003DMC400040251_D1(+)|PGSC0003DMC400040271_D5(+)|PGSC0003DMC400040271_D14(+)|Sotub04g009190_D1(+)	phasiRNA1275	GAAGAAAGAATGGAGGATGTC	20	58	28	39	44	76	31	45	39	65	110	63	6.97804	18.0447	10.7984	9.71044	14.2179	19.3052	26.0249	15.9661	19.4482	28.8546	29.512	32.1213	0.0700645	0.497379	0.961156	1.38847	0.938347	0.562975	0.0764473	0.00374148
ch04_4722951_4723202_D2(-)|ch04_4747009_4747260_D2(-)|ch04_4847041_4847292_D3(+)|ch04_5836408_5836659_D1(-)|ch04_6052871_6053122_D2(-)|PGSC0003DMC400020406_D2(-)|PGSC0003DMC400021125_D2(-)|PGSC0003DMC400040251_D2(-)|Sotub04g009190_D2(-)	phasiRNA1339	CATTCAAGAAGCCTTCAGCGA	1	1	0	1	3	2	0	0	1	4	0	1	0.348902	0.311116	0	0.248986	0.969404	0.508032	0	0	0.498671	1.77567	0	0.509862	-	-	-	-	-	-	-	-
ch04_4722951_4723202_D2(+)|ch04_4747009_4747260_D2(+)|ch04_4847041_4847292_D4(-)|ch04_5836408_5836659_D1(+)|PGSC0003DMC400020406_D2(+)|PGSC0003DMC400020407_D2(+)|PGSC0003DMC400021121_D9(+)|PGSC0003DMC400040251_D2(+)|PGSC0003DMC400040271_D6(+)|PGSC0003DMC400040271_D15(+)|PGSC0003DMC400052328_D2(+)|PGSC0003DMC400055636_D3(-)|PGSC0003DMC400055637_D2(-)|Sotub04g009190_D2(+)	phasiRNA1264	GCTGAAGGCTTCTTGAATGAG	1	2	0	6	1	5	2	1	1	0	0	1	0.348902	0.622232	0	1.49391	0.323135	1.27008	1.67903	0.354803	0.498671	0	0	0.509862	1.05758	-1.72675	1.15318	-1.63116	0.512812	0.462546	0.436303	0.158643
ch04_4722951_4723202_D3(-)|ch04_4747009_4747260_D3(-)|PGSC0003DMC400020404_D3(-)|PGSC0003DMC400020411_D5(-)|PGSC0003DMC400020413_D2(-)|PGSC0003DMC400021121_D8(-)|PGSC0003DMC400040251_D3(-)|PGSC0003DMC400040271_D7(-)|PGSC0003DMC400040271_D17(-)|PGSC0003DMC400055636_D3(+)	phasiRNA1269	CCAAGCTTCGTCTTATCAGCT	0	0	3	4	6	3	1	0	3	4	1	2	0	0	1.15697	0.995943	1.93881	0.762049	0.839513	0	1.49601	1.77567	0.268291	1.01972	1.67513	0.31906	1.2108	-0.145269	0.332677	0.939589	0.484611	0.911546
ch04_4722951_4723202_D3(+)|ch04_4747009_4747260_D3(+)|ch04_4847041_4847292_D3(-)|ch04_6052871_6053122_D2(+)|PGSC0003DMC400020401_D7(+)|PGSC0003DMC400020404_D3(+)|PGSC0003DMC400020411_D4(+)|PGSC0003DMC400020413_D2(+)|PGSC0003DMC400021121_D10(+)|PGSC0003DMC400021125_D2(+)|PGSC0003DMC400040251_D3(+)|PGSC0003DMC400040271_D7(+)|PGSC0003DMC400040271_D16(+)|PGSC0003DMC400055636_D2(-)|Sotub04g009190_D3(+)	phasiRNA1265	CTGATAAGACGAAGCTTGGTT	23	24	14	19	19	25	8	17	12	19	35	21	8.02475	7.46678	5.39921	4.73073	6.13956	6.3504	6.7161	6.03165	5.98405	8.43442	9.39019	10.7071	-0.505	0.47481	0.030324	1.01013	0.44277	0.601894	0.964849	0.0290034
ch04_4722951_4723202_D4(-)|PGSC0003DMC400020406_D4(-)|PGSC0003DMC400020411_D6(-)|PGSC0003DMC400020413_D3(-)|PGSC0003DMC400021125_D4(-)|PGSC0003DMC400055636_D2(+)	phasiRNA2350	TACATTCAGTAACTTTTTCCC	1	1	1	3	1	2	0	2	0	0	0	1	0.348902	0.311116	0.385658	0.746957	0.323135	0.508032	0	0.709605	0	0	0	0.509862	-	-	-	-	-	-	-	-
ch04_4722951_4723202_D4(+)|ch04_4747009_4747260_D4(+)|ch04_4847041_4847292_D2(-)|ch04_5836408_5836659_D4(+)|ch04_6052871_6053122_D4(+)|PGSC0003DMC400020406_D4(+)|PGSC0003DMC400020413_D3(+)|PGSC0003DMC400021121_D12(+)|PGSC0003DMC400052328_D4(+)|Sotub04g009190_D4(+)	phasiRNA1267	GAGGTAAACTTCTTTGACATT	0	1	2	2	5	2	1	1	1	2	2	1	0	0.311116	0.771316	0.497972	1.61567	0.508032	0.839513	0.354803	0.498671	0.887833	0.536582	0.509862	-	-	-	-	-	-	-	-
ch04_4722951_4723202_D5(-)|ch04_4747009_4747260_D6(-)|ch04_4847041_4847292_D2(+)|ch04_5836408_5836659_D6(-)|ch04_6052871_6053122_D7(-)|PGSC0003DMC400020406_D6(-)|PGSC0003DMC400020413_D6(-)|PGSC0003DMC400021121_D11(-)|PGSC0003DMC400052328_D4(-)|Sotub04g009190_D3(-)	phasiRNA1272	TGTCAAAGAAGTTTACCTCCA	1	2	1	2	1	3	0	3	0	0	2	2	0.348902	0.622232	0.385658	0.497972	0.323135	0.762049	0	1.06441	0	0	0.536582	1.01972	-	-	-	-	-	-	-	-
ch04_4722951_4723202_D5(+)|PGSC0003DMC400020404_D4(+)|PGSC0003DMC400020406_D5(+)	phasiRNA1741	TATGATCCAAGAAACCACTCC	6	11	6	16	8	6	5	17	11	16	37	8	2.09341	3.42228	2.31395	3.98377	2.58508	1.5241	4.19756	6.03165	5.48538	7.10267	9.92677	4.07889	-0.311428	0.221144	1.18326	1.71583	0.780872	0.901451	0.137311	0.00993329
ch04_4722951_4723202_D6(-)|PGSC0003DMC400020406_D7(-)	phasiRNA2498	TGATACATAAGGAGGATATGG	1	1	2	0	2	2	0	1	0	1	2	1	0.348902	0.311116	0.771316	0	0.646269	0.508032	0	0.354803	0	0.443917	0.536582	0.509862	-	-	-	-	-	-	-	-
ch04_4722951_4723202_D6(+)	phasiRNA2355	CATGCCATTCATGATCAAGGA	1	0	0	2	1	0	0	0	0	1	0	0	0.348902	0	0	0.497972	0.323135	0	0	0	0	0.443917	0	0	-	-	-	-	-	-	-	-
ch04_4722951_4723202_D7(-)	phasiRNA2356	CTTGATCATGAATGGCATGTC	1	4	1	3	0	2	0	2	1	1	1	1	0.348902	1.24446	0.385658	0.746957	0	0.508032	0	0.709605	0.498671	0.443917	0.268291	0.509862	-	-	-	-	-	-	-	-
ch04_4746367_4746618_D1(-)|ch04_4746388_4746639_D5(-)	phasiRNA1747	GGCGCGTGGTGATAATAACTC	1	3	2	2	3	2	3	6	4	3	6	0	0.348902	0.933348	0.771316	0.497972	0.969404	0.508032	2.51854	2.12882	1.99468	1.33175	1.60975	0	-0.36594	-1.46165	1.71143	0.615722	0.832025	0.374713	0.115672	0.591194
ch04_4746367_4746618_D3(+)|ch04_4746388_4746639_D2(+)|PGSC0003DMC400011561_D3(+)|PGSC0003DMC400020401_D4(+)|PGSC0003DMC400021117_D5(+)|PGSC0003DMC400021117_D14(+)|PGSC0003DMC400021121_D6(+)|PGSC0003DMC400021121_D19(+)|PGSC0003DMC400040250_D3(+)|PGSC0003DMC400041928_D2(-)|PGSC0003DMC400055637_D6(-)|PGSC0003DMC400055644_D4(+)	phasiRNA514	GAAAGGATGACAGAAGGAGAT	12	29	14	26	15	29	17	31	32	35	42	22	4.18683	9.02236	5.39921	6.47363	4.84702	7.36647	14.2717	10.9989	15.9575	15.5371	11.2682	11.217	-0.191844	-0.225066	1.31759	1.28437	0.81178	0.853479	0.0229395	0.00902285
ch04_4746367_4746618_D4(+)|ch04_4746388_4746639_D3(+)|PGSC0003DMC400011559_D3(+)|PGSC0003DMC400011561_D4(+)|PGSC0003DMC400021121_D7(+)|PGSC0003DMC400021121_D20(+)|PGSC0003DMC400040250_D4(+)|PGSC0003DMC400055637_D5(-)|PGSC0003DMC400055644_D5(+)	phasiRNA518	CTAGAAATTTATCTTCGTGAT	5	10	5	9	8	21	2	3	5	0	1	0	1.74451	3.11116	1.92829	2.24087	2.58508	5.33434	1.67903	1.06441	2.49336	0	0.268291	0	0.244536	-2.84601	-0.194488	-3.28503	0.809153	0.0403869	0.868118	0.00198353
ch04_4746367_4746618_D5(+)|ch04_4746388_4746639_D4(+)|PGSC0003DMC400020395_D5(+)|PGSC0003DMC400020400_D5(+)|Sotub04g008910_D5(+)	phasiRNA555	CTTGTGGTGGTTGATGATGTG	2	0	2	1	2	1	2	0	1	1	1	1	0.697804	0	0.771316	0.248986	0.646269	0.254016	1.67903	0	0.498671	0.443917	0.268291	0.509862	-	-	-	-	-	-	-	-
ch04_4746388_4746639_D2(-)|PGSC0003DMC400011561_D1(-)|PGSC0003DMC400020401_D3(-)|PGSC0003DMC400021117_D4(-)|PGSC0003DMC400021117_D13(-)|PGSC0003DMC400021121_D5(-)|PGSC0003DMC400021121_D16(-)|PGSC0003DMC400040250_D3(-)|PGSC0003DMC400041928_D3(+)|PGSC0003DMC400055637_D9(+)|PGSC0003DMC400055644_D3(-)	phasiRNA995	CTCCTTCTGTCATCCTTTCCA	0	1	0	4	0	2	0	1	1	0	4	0	0	0.311116	0	0.995943	0	0.508032	0	0.354803	0.498671	0	1.07316	0	-	-	-	-	-	-	-	-
ch04_4746388_4746639_D3(-)|PGSC0003DMC400011559_D2(-)|PGSC0003DMC400011561_D2(-)|PGSC0003DMC400021121_D6(-)|PGSC0003DMC400021121_D17(-)|PGSC0003DMC400040250_D4(-)|PGSC0003DMC400055637_D8(+)|PGSC0003DMC400055644_D4(-)	phasiRNA1274	CACGAAGATAAATTTCTAGAT	0	0	0	2	1	0	0	0	0	0	0	0	0	0	0	0.497972	0.323135	0	0	0	0	0	0	0	-	-	-	-	-	-	-	-
ch04_4746388_4746639_D6(-)	phasiRNA2006	GGACAAAACCTCTATCGTCTG	1	5	1	7	3	4	0	2	1	3	2	3	0.348902	1.55558	0.385658	1.7429	0.969404	1.01606	0	0.709605	0.498671	1.33175	0.536582	1.52959	0.461945	0.688631	-0.159795	0.0668918	0.737752	0.778699	0.918481	0.951407
ch04_4747009_4747260_D4(-)|PGSC0003DMC400020406_D5(-)	phasiRNA1530	CACGAAGTAAATCATGAACCT	10	11	19	18	13	18	4	8	9	9	11	5	3.48902	3.42228	7.3275	4.48174	4.20075	4.57229	3.35805	2.83842	4.48804	3.99525	2.9512	2.54931	-0.23025	-0.292441	-0.116865	-0.179057	0.780872	0.87091	0.899146	0.796829
ch04_4747009_4747260_D5(-)|ch04_5836408_5836659_D5(-)|ch04_6052871_6053122_D6(-)|PGSC0003DMC400020411_D7(-)|PGSC0003DMC400020413_D5(-)|PGSC0003DMC400021121_D10(-)|PGSC0003DMC400040251_D5(-)	phasiRNA1271	ATGCCTTTTGTATCGCAAGAT	3	10	4	7	1	10	3	9	3	4	12	4	1.04671	3.11116	1.54263	1.7429	0.323135	2.54016	2.51854	3.19322	1.49601	1.77567	3.21949	2.03945	-0.70316	-0.104483	0.553942	1.15262	0.575738	0.974615	0.629166	0.182638
ch04_4847041_4847292_D1(-)|ch04_5836408_5836659_D6(+)|ch04_6052871_6053122_D5(+)|PGSC0003DMC400020411_D7(+)|PGSC0003DMC400040251_D5(+)|PGSC0003DMC400055637_D1(-)|Sotub04g009190_D5(+)	phasiRNA1338	ATATCCTCTTTATGTATCAGA	1	0	1	1	1	5	0	1	2	2	0	2	0.348902	0	0.385658	0.248986	0.323135	1.27008	0	0.354803	0.997342	0.887833	0	1.01972	-	-	-	-	-	-	-	-
ch04_4847041_4847292_D1(+)|ch04_5836408_5836659_D7(-)|ch04_6052871_6053122_D8(-)|PGSC0003DMC400020411_D8(-)|PGSC0003DMC400040251_D6(-)|PGSC0003DMC400040271_D10(-)|PGSC0003DMC400040271_D20(-)|PGSC0003DMC400055637_D1(+)|Sotub04g009190_D4(-)	phasiRNA1278	TGATACATAAAGAGGATATGG	11	7	10	7	8	7	2	6	9	5	3	5	3.83792	2.17781	3.85658	1.7429	2.58508	1.77811	1.67903	2.12882	4.48804	2.21958	0.804873	2.54931	-0.869913	-0.882424	-0.00369703	-0.016208	0.333302	0.562975	0.997463	0.990419
ch04_5836408_5836659_D2(-)|PGSC0003DMC400020406_D3(-)	phasiRNA2497	CCAAGCTTCGTCTTATTAGCT	0	0	0	0	1	2	0	0	0	0	0	0	0	0	0	0	0.323135	0.508032	0	0	0	0	0	0	-	-	-	-	-	-	-	-
ch04_5836408_5836659_D2(+)|PGSC0003DMC400020406_D3(+)	phasiRNA1532	CTAATAAGACGAAGCTTGGTT	4	1	0	3	3	2	4	2	1	3	2	4	1.39561	0.311116	0	0.746957	0.969404	0.508032	3.35805	0.709605	0.498671	1.33175	0.536582	2.03945	0.467024	-0.0789954	1.38607	0.840047	0.803617	0.988448	0.314609	0.43128
ch04_5836408_5836659_D3(-)	phasiRNA2359	TACATTTAGTAACTCTTTCCC	2	4	0	7	3	6	0	2	2	3	4	3	0.697804	1.24446	0	1.7429	0.969404	1.5241	0	0.709605	0.997342	1.33175	1.07316	1.52959	1.03317	0.760184	0.490424	0.217434	0.468086	0.737412	0.756022	0.835003
ch04_5836408_5836659_D3(+)|ch04_6052871_6053122_D3(+)|PGSC0003DMC400020401_D8(+)|PGSC0003DMC400021121_D11(+)|PGSC0003DMC400040271_D8(+)|PGSC0003DMC400040271_D17(+)|PGSC0003DMC400052328_D3(+)|PGSC0003DMC400055636_D1(-)	phasiRNA1266	GTTCATGATTTACTCCGTGAT	1	0	1	4	0	2	0	0	0	0	0	0	0.348902	0	0.385658	0.995943	0	0.508032	0	0	0	0	0	0	-	-	-	-	-	-	-	-
ch04_5836408_5836659_D4(-)|ch04_6052871_6053122_D5(-)|PGSC0003DMC400020401_D8(-)|PGSC0003DMC400021121_D9(-)|PGSC0003DMC400040271_D9(-)|PGSC0003DMC400040271_D19(-)|PGSC0003DMC400052328_D3(-)|PGSC0003DMC400055636_D1(+)	phasiRNA1270	CACGGAGTAAATCATGAACCC	44	44	35	99	67	64	17	35	32	28	56	36	15.3517	13.6891	13.498	24.6496	21.65	16.257	14.2717	12.4181	15.9575	12.4297	15.0243	18.355	0.297007	-0.020183	0.164286	-0.152904	0.608526	0.988914	0.788782	0.755435
ch04_5836408_5836659_D5(+)|PGSC0003DMC400020411_D6(+)|PGSC0003DMC400021121_D13(+)|PGSC0003DMC400040251_D4(+)|PGSC0003DMC400040271_D9(+)|PGSC0003DMC400040271_D18(+)	phasiRNA1268	TATGATCCAAGAAGCCACTCC	3	2	3	5	0	2	2	0	3	1	4	2	1.04671	0.622232	1.15697	1.24493	0	0.508032	1.67903	0	1.49601	0.443917	1.07316	1.01972	-1.22576	0.290459	-0.289342	1.22687	0.481673	0.949992	0.874881	0.325423
ch04_5836408_5836659_D7(+)	phasiRNA2500	GAAAGGTACCTCTCACTTGAT	0	2	1	1	1	2	1	0	1	1	1	0	0	0.622232	0.385658	0.248986	0.323135	0.508032	0.839513	0	0.498671	0.443917	0.268291	0	-	-	-	-	-	-	-	-
ch04_5836408_5836659_D8(-)|ch04_6052871_6053122_D9(-)|PGSC0003DMC400040251_D7(-)	phasiRNA2116	CTTGACTATGAATCACATGTC	2	1	0	5	4	5	0	0	1	0	1	2	0.697804	0.311116	0	1.24493	1.29254	1.27008	0	0	0.498671	0	0.268291	1.01972	1.48076	0.229634	-0.0162624	-1.26738	0.296155	0.961375	0.997463	0.218832
ch04_6052871_6053122_D3(-)|PGSC0003DMC400021125_D3(-)	phasiRNA2115	CCAAGCTTCGTCTTATCAGTT	5	2	2	9	2	9	1	4	3	3	5	3	1.74451	0.622232	0.771316	2.24087	0.646269	2.28615	0.839513	1.41921	1.49601	1.33175	1.34146	1.52959	0.406525	-0.0751315	0.65443	0.172773	0.755172	0.986666	0.595066	0.859999
ch04_6052871_6053122_D4(-)|PGSC0003DMC400040251_D4(-)|PGSC0003DMC400040271_D8(-)|PGSC0003DMC400040271_D18(-)	phasiRNA1277	TACATTCAGTAACTCTTTCCC	0	1	1	2	1	1	0	3	3	0	4	4	0	0.311116	0.385658	0.497972	0.323135	0.254016	0	1.06441	1.49601	0	1.07316	2.03945	0.189086	-0.377535	1.70366	1.13704	0.941747	0.91077	0.242172	0.350586
ch04_71108631_71108882_D1(-)|ch06_42747520_42747771_D1(-)|ch06_42747520_42747771_D2(-)	phasiRNA1662	AGAGAAAGACAAAAGAGAACT	150	178	135	83	89	162	68	121	124	109	170	84	52.3353	55.3786	52.0638	20.6658	28.759	41.1506	57.0869	42.9311	61.8352	48.3869	45.6095	42.8284	-1.09828	-0.325972	0.15227	0.924576	0.00743053	0.658018	0.758155	0.015945
ch04_71108631_71108882_D1(+)|ch06_42747520_42747771_D1(+)|ch06_42747520_42747771_D2(+)	phasiRNA1659	TTCTCTTTTGTCTTTCTCTCT	3	2	4	6	4	6	2	10	9	7	67	10	1.04671	0.622232	1.54263	1.49391	1.29254	1.5241	1.67903	3.54803	4.48804	3.10742	17.9755	5.09862	0.224148	0.940118	1.78915	2.50512	0.911103	0.545832	0.137311	0.00542354
ch04_71108631_71108882_D2(-)	phasiRNA1663	AGGAGTTTCGAACTTGAGACC	26	27	19	26	21	27	7	11	13	4	2	8	9.07146	8.40013	7.3275	6.47363	6.78583	6.85844	5.87659	3.90283	6.48272	1.77567	0.536582	4.07889	-0.527916	-1.88008	-0.463406	-1.81557	0.469839	0.0625502	0.503596	0.0123439
ch04_71108631_71108882_D2(+)|ch06_42747520_42747771_D3(+)	phasiRNA1660	TTGTATAAATTGCGTTTCTGT	45	42	40	47	50	63	4	26	9	17	31	16	15.7006	13.0669	15.4263	11.7023	16.1567	16.003	3.35805	9.22487	4.48804	7.54658	8.31702	8.15779	-0.250819	0.381257	-1.17718	-0.545104	0.686213	0.760771	0.0549674	0.251341
ch04_71108631_71108882_D3(+)	phasiRNA1661	TCTCAAGTTCGAAACTCCTTG	3	0	1	2	2	2	0	1	2	1	3	2	1.04671	0	0.385658	0.497972	0.646269	0.508032	0	0.354803	0.997342	0.443917	0.804873	1.01972	-	-	-	-	-	-	-	-
ch04_7855883_7856134_D1(-)|PGSC0003DMC400040909_D1(-)|Sotub04g010920_D1(-)|Sotub04g010980_D1(-)	phasiRNA562	CAAAGTGATACCTGATTGTTA	5	7	10	15	17	19	4	6	3	2	4	11	1.74451	2.17781	3.85658	3.73479	5.49329	4.82631	3.35805	2.12882	1.49601	0.887833	1.07316	5.60848	0.636933	-0.438219	0.0114432	-1.06371	0.500772	0.839983	0.997463	0.137026
ch04_7855883_7856134_D1(+)|PGSC0003DMC400040909_D1(+)|PGSC0003DMC400051523_D10(-)|PGSC0003DMC400065041_D5(-)|Sotub04g010920_D1(+)|Sotub04g010980_D1(+)	phasiRNA558	ATTGGCAAAACAACACTCGCT	11	22	14	39	17	36	10	19	14	17	49	18	3.83792	6.84455	5.39921	9.71044	5.49329	9.14458	8.39513	6.74125	6.98139	7.54658	13.1463	9.17751	0.339718	0.323106	0.620274	0.603662	0.642659	0.787949	0.339754	0.222645
ch04_7855883_7856134_D2(-)|PGSC0003DMC400040909_D2(-)|Sotub04g010920_D2(-)|Sotub04g010980_D2(-)	phasiRNA1119	TTGTAACCCAAGCAAGAATGT	2	0	0	0	1	0	0	0	0	0	0	0	0.697804	0	0	0	0.323135	0	0	0	0	0	0	0	-	-	-	-	-	-	-	-
ch04_7855883_7856134_D2(+)|Sotub04g010920_D2(+)	phasiRNA559	AAAAAAGCTTATGATCAGGTA	45	54	45	51	52	83	13	31	32	27	43	39	15.7006	16.8003	17.3546	12.6983	16.803	21.0833	10.9137	10.9989	15.9575	11.9858	11.5365	19.8846	-0.23771	0.0275265	-0.231492	0.0337441	0.673691	0.988914	0.683628	0.947398
ch04_7855883_7856134_D3(-)|Sotub04g010920_D3(-)	phasiRNA1204	AAGCCTCTAACAATACATTTC	0	0	2	0	2	1	0	0	1	0	1	0	0	0	0.771316	0	0.646269	0.254016	0	0	0.498671	0	0.268291	0	-	-	-	-	-	-	-	-
ch04_7855883_7856134_D3(+)|PGSC0003DMC400040909_D2(+)|Sotub04g010920_D3(+)|Sotub04g010980_D2(+)	phasiRNA560	ACAATCAGGTATCACTTTGAC	27	41	28	32	37	50	11	28	18	29	29	22	9.42036	12.7558	10.7984	7.96754	11.956	12.7008	9.23464	9.93448	8.97608	12.8736	7.78044	11.217	-0.272285	-0.000428654	-0.0423888	0.229468	0.648033	0.998985	0.94897	0.633192
ch04_7855883_7856134_D4(-)|Sotub04g010920_D4(-)	phasiRNA563	ATTTCTTTGGAATACAATGTA	6	0	2	9	8	17	3	3	2	0	0	2	2.09341	0	0.771316	2.24087	2.58508	4.31828	2.51854	1.06441	0.997342	0	0	1.01972	2.01572	-2.31612	1.3988	-2.93304	0.130218	0.281116	0.315577	0.015945
ch04_7855883_7856134_D4(+)|Sotub04g010920_D4(+)	phasiRNA1069	TCTCAAGAATTTCGAGCTAGA	4	6	1	1	8	7	0	0	0	0	1	3	1.39561	1.8667	0.385658	0.248986	2.58508	1.77811	0	0	0	0	0.268291	1.52959	-0.250656	0.90249	-2.09857	-0.945429	0.896224	0.785126	0.143731	0.454451
ch04_7855883_7856134_D5(-)|Sotub04g010920_D5(-)	phasiRNA564	CTTTTGCATTCACACTAACTG	2	1	0	1	4	1	2	1	0	2	3	0	0.697804	0.311116	0	0.248986	1.29254	0.254016	1.67903	0.354803	0	0.887833	0.804873	0	-	-	-	-	-	-	-	-
ch04_7855883_7856134_D5(+)|Sotub04g010920_D5(+)	phasiRNA561	AATGTATTGTTAGAGGCTTTA	4	5	3	4	8	19	6	5	6	3	7	3	1.39561	1.55558	1.15697	0.995943	2.58508	4.82631	5.03708	1.77401	2.99203	1.33175	1.87804	1.52959	0.478995	-0.839197	1.12138	-0.196812	0.668507	0.589861	0.226171	0.8361
ch04_7855883_7856134_D6(-)|Sotub04g010920_D6(-)	phasiRNA1070	GCACCAGCTCTGCTAACTGAT	0	4	2	4	0	4	1	0	0	0	1	2	0	1.24446	0.771316	0.995943	0	1.01606	0.839513	0	0	0	0.268291	1.01972	-0.275993	0.229634	-0.587078	-0.0814512	0.911103	0.971431	0.76355	0.964865
ch04_7855883_7856134_D6(+)|Sotub04g010920_D6(+)	phasiRNA1118	GTTAGTGTGAATGCAAAAGAT	2	0	0	0	0	0	0	1	0	0	0	0	0.697804	0	0	0	0	0	0	0.354803	0	0	0	0	-	-	-	-	-	-	-	-
ch04_7855883_7856134_D7(+)|Sotub04g010920_D7(+)	phasiRNA858	TATAATAAAATGGATGACAAT	4	6	4	3	3	9	1	0	3	0	2	6	1.39561	1.8667	1.54263	0.746957	0.969404	2.28615	0.839513	0	1.49601	0	0.536582	3.05917	-0.606351	0.0624323	-1.2084	-0.539612	0.644497	0.988914	0.379266	0.673711
ch04_7860667_7860918_D1(-)|PGSC0003DMC400051523_D5(+)	phasiRNA1667	CTAGTAGTCAATAAGATTCGA	5	4	0	8	5	9	1	0	1	1	1	2	1.74451	1.24446	0	1.99189	1.61567	2.28615	0.839513	0	0.498671	0.443917	0.268291	1.01972	1.12337	0.208936	-0.459233	-1.37367	0.429715	0.971431	0.802899	0.192856
ch04_7860667_7860918_D1(+)	phasiRNA1664	CTAATTACAACAATGGAAGTC	2	0	0	0	2	3	0	0	0	0	1	0	0.697804	0	0	0	0.646269	0.762049	0	0	0	0	0.268291	0	-	-	-	-	-	-	-	-
ch04_7860667_7860918_D2(-)	phasiRNA1668	TACATTGCTACCTCGTTTTCC	2	0	0	1	0	0	0	0	1	0	0	0	0.697804	0	0	0.248986	0	0	0	0	0.498671	0	0	0	-	-	-	-	-	-	-	-
ch04_7860667_7860918_D2(+)	phasiRNA1665	AAAACGGTTGGAGGTTACTTT	2	0	0	0	0	1	0	0	0	0	0	0	0.697804	0	0	0	0	0.254016	0	0	0	0	0	0	-	-	-	-	-	-	-	-
ch04_7860667_7860918_D3(-)	phasiRNA1669	TGAGGGCTACAAGTATTTGCA	3	0	1	1	0	0	0	2	0	1	4	0	1.04671	0	0.385658	0.248986	0	0	0	0.709605	0	0.443917	1.07316	0	-	-	-	-	-	-	-	-
ch04_7860667_7860918_D3(+)	phasiRNA1666	TAGTAGAAAAATGCCAAGGAC	12	13	12	7	8	16	2	6	8	5	4	8	4.18683	4.04451	4.6279	1.7429	2.58508	4.06426	1.67903	2.12882	3.98937	2.21958	1.07316	4.07889	-0.887125	-0.487805	-0.490155	-0.0908345	0.272125	0.778699	0.569027	0.911546
ch05_2189209_2189460_D1(-)|ch05_2189230_2189481_D1(-)|ch05_2203386_2203637_D1(-)|ch05_2203407_2203658_D1(-)|Sotub05g007690_D1(-)	phasiRNA740	CCTGGAAAAGATCGTTCTTGC	1	2	0	2	3	0	1	6	1	0	0	2	0.348902	0.622232	0	0.497972	0.969404	0	0.839513	2.12882	0.498671	0	0	1.01972	-	-	-	-	-	-	-	-
ch05_2189209_2189460_D1(+)|ch05_2203386_2203637_D1(+)|Sotub05g007690_D1(+)	phasiRNA739	TTCAAGAAATCAAACAAGGGC	2	4	6	1	2	5	2	6	2	2	2	1	0.697804	1.24446	2.31395	0.248986	0.646269	1.27008	1.67903	2.12882	0.997342	0.887833	0.536582	0.509862	-1.15263	-1.25876	0.487903	0.381777	0.351657	0.486514	0.663834	0.75329
ch05_2189209_2189460_D2(-)|ch05_2189230_2189481_D2(-)|ch05_2203386_2203637_D2(-)|ch05_2203407_2203658_D2(-)|Sotub05g007690_D2(-)	phasiRNA861	TAAGTGGCTAACTCTTGTTTC	1	4	0	4	4	0	1	1	2	0	0	0	0.348902	1.24446	0	0.995943	1.29254	0	0.839513	0.354803	0.997342	0	0	0	-	-	-	-	-	-	-	-
ch05_2189209_2189460_D2(+)|ch05_2189230_2189481_D3(+)|ch05_2203386_2203637_D2(+)|ch05_2203407_2203658_D3(+)|Sotub05g007690_D4(+)	phasiRNA1166	TTAGGGTACTAGATGCTGAAT	2	2	4	4	3	3	2	0	1	0	2	0	0.697804	0.622232	1.54263	0.995943	0.969404	0.762049	1.67903	0	0.498671	0	0.536582	0	-	-	-	-	-	-	-	-
ch05_2189209_2189460_D3(-)|ch05_2203386_2203637_D5(-)|Sotub05g007690_D5(-)	phasiRNA742	GATGGTATTTCATTTGGAGGC	1	2	2	1	0	1	0	4	0	5	2	2	0.348902	0.622232	0.771316	0.248986	0	0.254016	0	1.41921	0	2.21958	0.536582	1.01972	-1.59597	0.98273	-0.224537	2.35416	0.341036	0.663961	0.903069	0.042967
ch05_2189230_2189481_D1(+)|ch05_2203407_2203658_D1(+)|Sotub05g007690_D2(+)	phasiRNA1287	AAGAACGATCTTTTCCAGGGA	0	1	0	2	0	0	1	0	0	0	0	1	0	0.311116	0	0.497972	0	0	0.839513	0	0	0	0	0.509862	-	-	-	-	-	-	-	-
ch05_2189230_2189481_D2(+)|ch05_2203407_2203658_D2(+)|Sotub05g007690_D3(+)	phasiRNA1288	TCAGGTCATTCTTATGTGTTG	0	0	1	2	1	1	0	0	0	0	0	0	0	0	0.385658	0.497972	0.323135	0.254016	0	0	0	0	0	0	-	-	-	-	-	-	-	-
ch05_2189230_2189481_D3(-)|ch05_2203386_2203637_D3(-)|ch05_2203407_2203658_D3(-)|Sotub05g007690_D3(-)	phasiRNA741	GATAAGAATTCAGGAACCCCG	1	0	2	2	0	1	2	2	0	0	0	0	0.348902	0	0.771316	0.497972	0	0.254016	1.67903	0.709605	0	0	0	0	-	-	-	-	-	-	-	-
ch05_2203386_2203637_D4(-)|ch05_2203407_2203658_D4(-)|Sotub05g007690_D4(-)	phasiRNA1167	TGCTCACCGGAGGGCTTTGTT	9	6	4	5	4	10	1	2	1	2	2	5	3.14012	1.8667	1.54263	1.24493	1.29254	2.54016	0.839513	0.709605	0.498671	0.887833	0.536582	2.54931	-0.569735	0.265361	-1.13316	-0.298069	0.575738	0.932296	0.287882	0.764454
ch05_2220533_2220784_D1(-)|ch05_2220596_2220847_D2(-)|SDBN005L13u.scf_D2(-)	phasiRNA521	AGTACGACGATGAAGGTACGA	12	12	3	45	32	30	2	12	4	10	7	7	4.18683	3.73339	1.15697	11.2044	10.3403	7.62049	1.67903	4.25763	1.99468	4.43917	1.87804	3.56903	1.51783	0.00566758	0.174173	-1.33799	0.0450462	0.997599	0.88684	0.0393441
ch05_2220533_2220784_D1(+)|SDBN005L13u.scf_D1(+)	phasiRNA850	TTATGTGAAATAGTGGTGATG	5	4	0	28	27	20	0	3	5	12	11	9	1.74451	1.24446	0	6.9716	8.72463	5.08032	0	1.06441	2.49336	5.327	2.9512	4.58876	2.82381	1.66378	0.752455	-0.40757	0.00852675	0.316471	0.638287	0.554152
ch05_2220533_2220784_D2(-)|ch05_2220596_2220847_D3(-)|SDBN005L13u.scf_D3(-)	phasiRNA522	TTGAGCAAGAAAGTTAGAGTT	54	124	66	182	189	144	29	105	79	68	160	54	18.8407	38.5784	25.4534	45.3154	61.0724	36.5783	24.3459	37.2543	39.395	30.1863	42.9266	27.5325	0.565666	-0.119508	0.489102	-0.196072	0.350883	0.932296	0.369563	0.696501
ch05_2220533_2220784_D2(+)|ch05_2220596_2220847_D1(+)|SDBN005L13u.scf_D2(+)	phasiRNA520	TGAAGGTCCGAGGTTGAGGTT	29	59	35	82	83	57	24	89	57	27	91	24	10.1182	18.3558	13.498	20.4168	26.8202	14.4789	20.1483	31.5774	28.4242	11.9858	24.4145	12.2367	0.29648	-0.871201	1.11827	-0.0494139	0.677252	0.292978	0.0553717	0.937848
ch05_2220533_2220784_D3(+)|ch05_2220596_2220847_D2(+)|SDBN005L13u.scf_D3(+)	phasiRNA713	GTACCTTCATCGTCGTACTAA	4	8	3	29	19	12	0	4	7	10	5	8	1.39561	2.48893	1.15697	7.22059	6.13956	3.04819	0	1.41921	3.4907	4.43917	1.34146	4.07889	1.28985	0.799146	-0.0801054	-0.570811	0.233163	0.713874	0.961188	0.454088
ch05_2220596_2220847_D1(-)|SDBN005L13u.scf_D1(-)	phasiRNA851	CCTCAACCTCGGACCTTCATC	1	2	0	29	22	16	0	0	4	18	49	11	0.348902	0.622232	0	7.22059	7.10896	4.06426	0	0	1.99468	7.9905	13.1463	5.60848	3.55738	3.94227	0.460402	0.845292	0.00472833	0.00652905	0.827633	0.158648
ch05_49570348_49570599_D1(-)|PGSC0003DMC400014827_D1(-)|PGSC0003DMC400032997_D1(-)	phasiRNA753	AGCTTATCTTCATACTTCCTG	2	3	1	2	0	0	1	3	1	2	7	1	0.697804	0.933348	0.385658	0.497972	0	0	0.839513	1.06441	0.498671	0.887833	1.87804	0.509862	-	-	-	-	-	-	-	-
ch05_49570348_49570599_D1(+)|PGSC0003DMC400014827_D1(+)|PGSC0003DMC400032997_D1(+)	phasiRNA2145	TTGATCTTTTCTACGGTATCA	3	0	0	1	0	2	0	1	0	0	1	0	1.04671	0	0	0.248986	0	0.508032	0	0.354803	0	0	0.268291	0	-	-	-	-	-	-	-	-
ch05_49570348_49570599_D2(+)|PGSC0003DMC400032997_D2(+)	phasiRNA755	GGAAGTATGAAGATAAGCTGC	3	4	3	4	6	6	0	12	0	7	3	8	1.04671	1.24446	1.15697	0.995943	1.93881	1.5241	0	4.25763	0	3.10742	0.804873	4.07889	0.00867506	1.25764	-0.504749	0.74422	0.994955	0.581246	0.773564	0.44014
ch05_49570348_49570599_D3(+)|PGSC0003DMC400014827_D2(+)|PGSC0003DMC400032997_D3(+)	phasiRNA1471	AATAGACCATGATCTCGGGCA	2	3	0	5	4	2	0	2	3	0	2	0	0.697804	0.933348	0	1.24493	1.29254	0.508032	0	0.709605	1.49601	0	0.536582	0	0.621506	-1.55768	0.808904	-1.37028	0.688436	0.506597	0.60745	0.239005
ch06_1040870_1041121_D1(-)|PGSC0003DMC400036055_D2(-)|PGSC0003DMC400036056_D1(-)|PGSC0003DMC400036057_D1(-)|PGSC0003DMC400036070_D1(-)|PGSC0003DMC400038047_D2(-)|PGSC0003DMC400044252_D4(+)|PGSC0003DMC400055156_D1(-)|Sotub06g008910_D3(+)	phasiRNA760	TTGTGCATGACTTTTGTTTGA	5	1	2	8	5	7	2	2	1	2	1	0	1.74451	0.311116	0.771316	1.99189	1.61567	1.77811	1.67903	0.709605	0.498671	0.887833	0.268291	0	0.840442	-1.23434	0.34813	-1.72666	0.510193	0.581246	0.817331	0.0887125
ch06_1040870_1041121_D1(+)|PGSC0003DMC400036055_D1(+)|PGSC0003DMC400036062_D1(+)|PGSC0003DMC400044254_D2(-)|Sotub06g008910_D4(-)|Sotub06g009050_D2(-)	phasiRNA762	AACAAATCTGATGGAGCACTT	7	5	7	7	12	12	4	5	2	5	11	9	2.44232	1.55558	2.69961	1.7429	3.87761	3.04819	3.35805	1.77401	0.997342	2.21958	2.9512	4.58876	0.0853789	0.64808	-0.0791647	0.483536	0.948088	0.672936	0.944845	0.465611
ch06_1040870_1041121_D2(-)|ch06_895792_896043_D2(-)|PGSC0003DMC400019250_D5(+)|PGSC0003DMC400036055_D3(-)|PGSC0003DMC400036062_D1(-)|PGSC0003DMC400038047_D3(-)|PGSC0003DMC400044254_D1(+)|Sotub06g008910_D2(+)|Sotub06g009050_D2(+)	phasiRNA759	CCAGTAGCTTGGTAATTTGTT	3	6	5	11	9	16	1	2	4	2	8	8	1.04671	1.8667	1.92829	2.73884	2.90821	4.06426	0.839513	0.709605	1.99468	0.887833	2.14633	4.07889	0.709517	0.611914	-0.210514	-0.308117	0.475408	0.748227	0.874895	0.688313
ch06_1040870_1041121_D2(+)|ch06_895792_896043_D4(+)|PGSC0003DMC400019250_D5(-)|PGSC0003DMC400036055_D3(+)|PGSC0003DMC400036062_D2(+)|PGSC0003DMC400038047_D2(+)|PGSC0003DMC400044254_D1(-)|Sotub06g008910_D2(-)|Sotub06g009050_D1(-)	phasiRNA1171	CAAATTACCAAGCTACTGGAA	1	2	1	5	5	5	1	0	0	2	3	0	0.348902	0.622232	0.385658	1.24493	1.61567	1.27008	0.839513	0	0	0.887833	0.804873	0	1.03103	0.707616	-0.55392	-0.877337	0.468086	0.795749	0.732047	0.388145
ch06_1040870_1041121_D3(-)|PGSC0003DMC400036062_D2(-)|Sotub06g009050_D1(+)	phasiRNA1172	TTTATTTGGATGATTTAATTT	5	4	3	2	5	3	0	2	3	1	0	1	1.74451	1.24446	1.15697	0.497972	1.61567	0.762049	0	0.709605	1.49601	0.443917	0	0.509862	-0.875926	-1.31344	-0.579509	-1.01702	0.498177	0.574138	0.659756	0.363897
ch06_1040870_1041121_D3(+)|PGSC0003DMC400019250_D4(-)|PGSC0003DMC400036055_D4(+)|PGSC0003DMC400036062_D3(+)|PGSC0003DMC400040217_D1(-)|Sotub06g008910_D1(-)|Sotub06g010870_D1(-)	phasiRNA761	TTCACCACTTCTTCCATACTC	5	1	0	3	2	3	0	8	2	2	3	2	1.74451	0.311116	0	0.746957	0.646269	0.762049	0	2.83842	0.997342	0.887833	0.804873	1.01972	0.401721	-0.389957	1.41462	0.622942	0.835703	0.904694	0.314448	0.591413
ch06_1659803_1660054_D1(-)|PGSC0003DMC400025936_D1(-)|PGSC0003DMC400025937_D1(-)|PGSC0003DMC400025938_D2(-)|PGSC0003DMC400044238_D1(-)|Sotub06g007080_D1(-)	phasiRNA1290	GAGATTTAAGAATTCAAGAGA	1	1	2	4	1	8	1	0	1	0	0	0	0.348902	0.311116	0.771316	0.995943	0.323135	2.03213	0.839513	0	0.498671	0	0	0	-	-	-	-	-	-	-	-
ch06_1659803_1660054_D1(+)|PGSC0003DMC400025936_D1(+)|PGSC0003DMC400025937_D1(+)|PGSC0003DMC400025938_D2(+)|Sotub06g007080_D1(+)	phasiRNA565	ACAACTTGCTTCTCTTACGTC	10	22	8	33	34	22	3	14	13	20	28	10	3.48902	6.84455	3.08526	8.21653	10.9866	5.58836	2.51854	4.96724	6.48272	8.87833	7.51215	5.09862	0.611773	0.440526	0.309716	0.138469	0.458776	0.754052	0.73128	0.8352
ch06_1659803_1660054_D2(+)|PGSC0003DMC400025936_D2(+)|PGSC0003DMC400025937_D2(+)|PGSC0003DMC400025938_D3(+)|PGSC0003DMC400044238_D1(+)|Sotub06g007080_D2(+)	phasiRNA566	TCTTGAATTCTTAAATCTCTC	6	4	6	8	3	14	4	6	4	5	7	3	2.09341	1.24446	2.31395	1.99189	0.969404	3.55623	3.35805	2.12882	1.99468	2.21958	1.87804	1.52959	-0.10132	-0.422062	0.558225	0.237483	0.943687	0.824438	0.566967	0.791215
ch06_1659803_1660054_D3(+)|PGSC0003DMC400025936_D5(+)|PGSC0003DMC400044238_D3(+)|Sotub06g007080_D3(+)	phasiRNA756	AGGTTGTGGCAATGATCCTGT	0	0	1	0	2	4	1	6	2	0	3	1	0	0	0.385658	0	0.646269	1.01606	0.839513	2.12882	0.997342	0	0.804873	0.509862	-	-	-	-	-	-	-	-
ch06_34127856_34128107_D1(-)|ch11_3362676_3362927_D3(+)|Sotub06g012900_D1(-)	phasiRNA1297	CAAGGTCTTTCCAGAACCAGT	2	1	0	5	0	5	1	2	2	0	0	0	0.697804	0.311116	0	1.24493	0	1.27008	0.839513	0.709605	0.997342	0	0	0	-	-	-	-	-	-	-	-
ch06_34127856_34128107_D1(+)|ch11_3380234_3380485_D3(-)|ch11_3380255_3380506_D2(-)|Sotub06g012900_D1(+)	phasiRNA1033	CACAATTGTTTACTTGGAGAC	42	76	45	93	46	110	23	66	62	66	80	66	14.6539	23.6448	17.3546	23.1557	14.8642	27.9418	19.3088	23.417	30.9176	29.2985	21.4633	33.6509	-0.00659129	0.0539674	0.577278	0.637837	0.993489	0.974615	0.25229	0.13083
ch06_34127856_34128107_D2(-)|ch11_3362676_3362927_D2(+)|ch11_3362697_3362948_D1(+)|ch11_3380234_3380485_D2(+)|ch11_3380255_3380506_D1(+)|Sotub06g012900_D3(-)	phasiRNA956	TCGAAGAAGGTAAGCATAGCT	4	4	7	6	7	4	5	4	0	4	5	5	1.39561	1.24446	2.69961	1.49391	2.26194	1.01606	4.19756	1.41921	0	1.77567	1.34146	2.54931	-0.404922	0.736097	-0.579392	0.561627	0.772476	0.759856	0.682351	0.557845
ch06_34127856_34128107_D2(+)|ch11_3362676_3362927_D2(-)|ch11_3362697_3362948_D1(-)|Sotub06g012900_D2(+)	phasiRNA954	TGGTTCTGGAAAGACCTTGAT	3	5	2	14	3	19	1	2	0	3	3	2	1.04671	1.55558	0.771316	3.4858	0.969404	4.82631	0.839513	0.709605	0	1.33175	0.804873	1.01972	0.908988	0.788425	-0.833669	-0.954231	0.475408	0.778699	0.592028	0.298709
ch06_34127856_34128107_D3(-)|ch11_3362676_3362927_D1(+)|Sotub06g012900_D5(-)	phasiRNA957	AGCTATGTACGGAGACGGCTT	5	2	4	4	4	8	2	12	8	5	2	8	1.74451	0.622232	1.54263	0.995943	1.29254	2.03213	1.67903	4.25763	3.98937	2.21958	0.536582	4.07889	-0.0132408	-1.21751	1.62699	0.422725	0.993489	0.416097	0.10944	0.673711
ch06_34127856_34128107_D3(+)|ch11_3362676_3362927_D1(-)|Sotub06g012900_D4(+)	phasiRNA955	GCCGTCTCCGTACATAGCTGT	3	6	3	6	4	1	1	24	5	12	19	10	1.04671	1.8667	1.15697	1.49391	1.29254	0.254016	0.839513	8.51526	2.49336	5.327	5.09753	5.09862	-0.948402	0.459446	1.41796	2.82581	0.523916	0.79892	0.185709	0.00452773
ch06_34127856_34128107_D4(+)|Sotub06g012900_D6(+)	phasiRNA134	TTTCTTGGTCCCGACTGTTGT	29	18	31	44	51	60	13	34	29	15	51	60	10.1182	5.60009	11.9554	10.9554	16.4799	15.241	10.9137	12.0633	14.4615	6.65875	13.6828	30.5917	0.448743	0.0468718	0.693409	0.291538	0.574198	0.986846	0.313643	0.630406
ch06_34128245_34128496_D1(-)|Sotub06g012900_D10(-)	phasiRNA51	AATCAACACCCATTTCTCCCC	0	0	0	2	4	4	1	4	1	1	4	4	0	0	0	0.497972	1.29254	1.01606	0.839513	1.41921	0.498671	0.443917	1.07316	2.03945	2.3036	-0.0142464	2.88462	0.566773	0.0641175	0.995877	0.0248868	0.547667
ch06_34128245_34128496_D1(+)|Sotub06g012900_D9(+)	phasiRNA47	TCTCTCATGATGCATACCGAC	2	0	0	5	3	2	1	6	5	2	3	2	0.697804	0	0	1.24493	0.969404	0.508032	0.839513	2.12882	2.49336	0.887833	0.804873	1.01972	1.48455	-1.07941	3.00138	0.437411	0.328514	0.545832	0.0213117	0.688313
ch06_34128245_34128496_D2(-)|Sotub06g012900_D11(-)	phasiRNA52	CATGGGCGTCCACTTGTTGTT	4	2	4	6	4	11	0	5	3	1	4	11	1.39561	0.622232	1.54263	1.49391	1.29254	2.79418	0	1.77401	1.49601	0.443917	1.07316	5.60848	0.410538	0.244403	0.173885	0.00775035	0.780872	0.951199	0.912477	0.995625
ch06_34128245_34128496_D2(+)|Sotub06g012900_D10(+)	phasiRNA48	TTAAAAGTGGGCAAGTATTGG	20	22	6	11	14	23	5	17	11	4	14	23	6.97804	6.84455	2.31395	2.73884	4.52388	5.84237	4.19756	6.03165	5.48538	1.77567	3.75608	11.7268	-0.457538	-0.442609	0.306451	0.321381	0.638111	0.795124	0.758155	0.695544
ch06_34128245_34128496_D3(+)|Sotub06g012900_D12(+)	phasiRNA49	TGGGATGCTGCTACATGGCAA	3	1	1	0	2	1	1	3	3	4	2	1	1.04671	0.311116	0.385658	0	0.646269	0.254016	0.839513	1.06441	1.49601	1.77567	0.536582	0.509862	-1.24168	-0.639707	1.21375	1.81572	0.458776	0.779081	0.311169	0.105364
ch06_34128245_34128496_D4(+)|Sotub06g012900_D13(+)	phasiRNA330	CAACAAGTGGACGCCCATGAG	0	0	0	1	2	0	0	0	0	0	2	0	0	0	0	0.248986	0.646269	0	0	0	0	0	0.536582	0	-	-	-	-	-	-	-	-
ch06_46720633_46720884_D1(-)|ch06_46720696_46720947_D1(-)	phasiRNA1892	ATCATGACTGGTTTGGTGGTG	34	13	29	12	8	16	6	13	10	6	4	17	11.8627	4.04451	11.1841	2.98783	2.58508	4.06426	5.03708	4.61243	4.98671	2.6635	1.07316	8.66765	-1.51896	-0.956285	-0.508311	0.0543616	0.068119	0.545832	0.577992	0.959045
ch06_46720633_46720884_D1(+)	phasiRNA1888	TATAACTGGTCATGTCTACGT	1	11	3	11	2	8	1	3	0	2	5	1	0.348902	3.42228	1.15697	2.73884	0.646269	2.03213	0.839513	1.06441	0	0.887833	1.34146	0.509862	0.0581541	0.527271	-0.836447	-0.367331	0.981085	0.888217	0.602278	0.770468
ch06_46720633_46720884_D2(-)|ch06_46720696_46720947_D2(-)|ch06_46720713_46720964_D1(-)|ch06_46720738_46720989_D1(-)|ch06_46883700_46883951_D2(-)|ch06_46883725_46883976_D2(-)	phasiRNA1504	ATGATGTCGATGATGAAGACC	30	19	15	14	14	26	2	3	3	3	3	3	10.4671	5.9112	5.78487	3.4858	4.52388	6.60442	1.67903	1.06441	1.49601	1.33175	0.804873	1.52959	-0.797114	-0.386628	-2.0141	-1.60361	0.242927	0.87982	0.0213117	0.0314855
ch06_46720633_46720884_D2(+)	phasiRNA2506	AGTAAATCTTGGTTTCTAGTT	1	0	0	1	0	4	0	0	1	0	0	0	0.348902	0	0	0.248986	0	1.01606	0	0	0.498671	0	0	0	-	-	-	-	-	-	-	-
ch06_46720633_46720884_D3(-)|ch06_46720696_46720947_D4(-)|ch06_46883700_46883951_D5(-)|ch06_46883725_46883976_D5(-)	phasiRNA2378	AATCAATGAATATGGCAAGTT	1	1	1	2	0	3	0	1	1	2	1	0	0.348902	0.311116	0.385658	0.497972	0	0.762049	0	0.354803	0.498671	0.887833	0.268291	0	-	-	-	-	-	-	-	-
ch06_46720633_46720884_D3(+)|ch06_46883725_46883976_D1(+)	phasiRNA2507	GTTGTAATGACTATACTGCCA	0	0	0	0	0	2	1	0	0	0	0	1	0	0	0	0	0	0.508032	0.839513	0	0	0	0	0.509862	-	-	-	-	-	-	-	-
ch06_46720633_46720884_D4(-)|ch06_46720696_46720947_D5(-)|ch06_46720713_46720964_D2(-)|ch06_46720738_46720989_D3(-)	phasiRNA2291	TTTCAAGACTCTTAAAAGAAA	1	0	3	2	3	2	0	0	0	0	0	0	0.348902	0	1.15697	0.497972	0.969404	0.508032	0	0	0	0	0	0	-	-	-	-	-	-	-	-
ch06_46720633_46720884_D4(+)|ch06_46720696_46720947_D1(+)	phasiRNA1889	CCACCAAACCAGTCATGATTT	3	2	3	7	3	3	0	5	0	2	10	5	1.04671	0.622232	1.15697	1.7429	0.969404	0.762049	0	1.77401	0	0.887833	2.68291	2.54931	-0.0326651	1.71724	-0.656405	1.0935	0.984714	0.359153	0.671933	0.216528
ch06_46720633_46720884_D5(+)|ch06_46720696_46720947_D2(+)|ch06_46720738_46720989_D1(+)|ch06_46883725_46883976_D2(+)	phasiRNA1502	TCTTCATCATCGACATCATCA	3	6	1	4	6	3	1	8	4	2	17	7	1.04671	1.8667	0.385658	0.995943	1.93881	0.762049	0.839513	2.83842	1.99468	0.887833	4.56095	3.56903	-0.131186	0.277073	1.08392	1.49218	0.947508	0.916668	0.365498	0.0864455
ch06_46720696_46720947_D3(-)|ch06_46720738_46720989_D2(-)|ch06_46852877_46853128_D2(-)|ch06_46883700_46883951_D3(-)|ch06_46883725_46883976_D3(-)	phasiRNA2151	TAAAAAGAAGGCTTTGCCACT	3	0	1	2	2	1	0	1	0	1	0	0	1.04671	0	0.385658	0.497972	0.646269	0.254016	0	0.354803	0	0.443917	0	0	-	-	-	-	-	-	-	-
ch06_46720696_46720947_D6(-)|ch06_46720713_46720964_D3(-)|ch06_46720738_46720989_D4(-)|ch06_46852957_46853208_D3(-)|ch06_46883829_46884080_D2(-)|PGSC0003DMC400054560_D4(-)|Sotub06g019760_D4(+)	phasiRNA575	AATCAAAGAAGCATGGGCTGA	21	27	18	11	16	34	4	6	8	1	17	6	7.32695	8.40013	6.94184	2.73884	5.17015	8.63655	3.35805	2.12882	3.98937	0.443917	4.56095	3.05917	-0.810733	-0.55536	-1.09049	-0.835118	0.340077	0.785803	0.188811	0.289947
ch06_46720696_46720947_D7(-)|ch06_46720713_46720964_D4(-)|ch06_46720738_46720989_D5(-)|PGSC0003DMC400054560_D5(-)|Sotub06g019760_D3(+)	phasiRNA880	TTCTTGCGAATGTTAGAGAAG	9	2	6	3	3	7	1	1	3	1	0	7	3.14012	0.622232	2.31395	0.746957	0.969404	1.77811	0.839513	0.354803	1.49601	0.443917	0	3.56903	-0.724149	-0.857069	-0.636012	-0.768933	0.615588	0.785803	0.685277	0.566721
ch06_46720713_46720964_D5(-)|ch06_46720738_46720989_D6(-)|ch06_46883829_46884080_D4(-)	phasiRNA1951	ATCAATTCCAAGGGTCTTGTT	6	6	7	7	7	8	1	2	6	1	0	1	2.09341	1.8667	2.69961	1.7429	2.26194	2.03213	0.839513	0.709605	2.99203	0.443917	0	0.509862	-0.366791	-2.06758	-0.444176	-2.14496	0.71185	0.215563	0.686552	0.0333487
ch06_46720738_46720989_D2(+)|ch06_46883725_46883976_D3(+)	phasiRNA1503	TGGCAAAGCCTTCTTTTTATC	1	0	1	0	2	0	0	1	2	0	0	1	0.348902	0	0.385658	0	0.646269	0	0	0.354803	0.997342	0	0	0.509862	-	-	-	-	-	-	-	-
ch06_46720738_46720989_D7(-)|ch06_46883829_46884080_D5(-)|PGSC0003DMC400054560_D7(-)|Sotub06g019760_D1(+)	phasiRNA573	AATATTTTGACAAGGTTTCTC	49	47	52	40	63	71	10	7	22	7	24	27	17.0962	14.6224	20.0542	9.95943	20.3575	18.0351	8.39513	2.48362	10.9708	3.10742	6.43899	13.7663	-0.379767	0.0390081	-1.34734	-0.928561	0.617306	0.988914	0.0699048	0.124481
ch06_46852877_46853128_D1(-)|ch06_46852957_46853208_D1(-)|ch06_46883700_46883951_D1(-)|ch06_46883725_46883976_D1(-)|PGSC0003DMC400054560_D1(-)|Sotub06g019760_D7(+)	phasiRNA1298	AATTGGAATATTTAGTTGGAA	10	11	10	2	12	6	2	7	10	2	7	4	3.48902	3.42228	3.85658	0.497972	3.87761	1.5241	1.67903	2.48362	4.98671	0.887833	1.87804	2.03945	-1.48546	-0.983415	-0.052314	0.449733	0.0984711	0.545832	0.961188	0.639151
ch06_46852877_46853128_D1(+)|PGSC0003DMC400054560_D2(+)|Sotub06g019760_D1(-)	phasiRNA1299	TCACCAAACCAGTCATGATTT	0	2	1	2	0	0	1	3	0	0	0	0	0	0.622232	0.385658	0.497972	0	0	0.839513	1.06441	0	0	0	0	-	-	-	-	-	-	-	-
ch06_46852877_46853128_D3(-)|ch06_46852957_46853208_D2(-)|ch06_46883700_46883951_D4(-)|ch06_46883725_46883976_D4(-)|PGSC0003DMC400054560_D3(-)|Sotub06g019760_D5(+)	phasiRNA576	TTTATGAAGGAGCCGACATGA	2	4	1	3	1	3	2	3	1	6	5	4	0.697804	1.24446	0.385658	0.746957	0.323135	0.762049	1.67903	1.06441	0.498671	2.6635	1.34146	2.03945	-0.542606	0.683302	0.549862	1.77577	0.698209	0.70557	0.665701	0.0421443
ch06_46852957_46853208_D4(-)|PGSC0003DMC400054560_D6(-)|Sotub06g019760_D2(+)	phasiRNA574	ATCAATTTCAAGGGTCTTGTT	28	34	23	26	19	38	4	13	14	17	10	14	9.76926	10.5779	8.87013	6.47363	6.13956	9.65262	3.35805	4.61243	6.98139	7.54658	2.68291	7.13806	-0.638919	-0.132493	-0.754675	-0.248249	0.348357	0.951199	0.245339	0.688313
ch06_46883829_46884080_D1(-)	phasiRNA2153	TGATGTCGATGATGAAGACCA	2	4	1	1	0	5	0	1	1	0	0	0	0.697804	1.24446	0.385658	0.248986	0	1.27008	0	0.354803	0.498671	0	0	0	-	-	-	-	-	-	-	-
ch06_46883829_46884080_D1(+)	phasiRNA2152	GTCTTCATCATCGACATCATC	2	0	0	2	0	0	0	1	0	0	0	1	0.697804	0	0	0.497972	0	0	0	0.354803	0	0	0	0.509862	-	-	-	-	-	-	-	-
ch06_46883829_46884080_D3(-)	phasiRNA2154	TTCTTGCGAATGTTAGGGAAG	8	9	2	7	4	3	1	6	2	1	6	1	2.79122	2.80004	0.771316	1.7429	1.29254	0.762049	0.839513	2.12882	0.997342	0.443917	1.60975	0.509862	-0.887258	-0.751069	-0.222212	-0.0860229	0.459023	0.746286	0.874881	0.9444
ch06_49822119_49822370_D1(-)|Sotub06g023730_D5(+)	phasiRNA1356	AAGGTGAATTCAGGAACACGA	1	0	0	0	0	2	1	0	0	1	1	0	0.348902	0	0	0	0	0.508032	0.839513	0	0	0.443917	0.268291	0	-	-	-	-	-	-	-	-
ch06_49822119_49822370_D1(+)	phasiRNA2508	ACATAAAAGAAATCAGGGTTT	0	0	2	0	0	2	0	2	0	0	0	0	0	0	0.771316	0	0	0.508032	0	0.709605	0	0	0	0	-	-	-	-	-	-	-	-
ch06_49822119_49822370_D2(-)|Sotub06g023730_D4(+)	phasiRNA1123	TCATTATTGATCCAGATGATG	2	1	1	4	1	2	1	1	0	1	0	0	0.697804	0.311116	0.385658	0.995943	0.323135	0.508032	0.839513	0.354803	0	0.443917	0	0	-	-	-	-	-	-	-	-
ch06_49822119_49822370_D2(+)|Sotub06g023730_D4(-)	phasiRNA1125	AAACTGAGAATTGCTTGAGCA	2	0	0	0	0	2	0	0	0	0	0	2	0.697804	0	0	0	0	0.508032	0	0	0	0	0	1.01972	-	-	-	-	-	-	-	-
ch06_49822119_49822370_D3(+)|Sotub06g023730_D3(-)	phasiRNA1124	TCATCTGGATCAATAATGACA	2	4	1	7	1	5	0	1	1	1	1	1	0.697804	1.24446	0.385658	1.7429	0.323135	1.27008	0	0.354803	0.498671	0.443917	0.268291	0.509862	0.0651996	-0.0458557	-0.567592	-0.678647	0.974999	0.989727	0.705375	0.532446
ch06_877280_877531_D1(-)|ch06_877301_877552_D2(-)|PGSC0003DMC400009454_D3(-)|PGSC0003DMC400036070_D4(-)	phasiRNA1750	TATGGCATGCTGAAGGACTTG	1	4	3	8	17	7	2	3	3	7	9	3	0.348902	1.24446	1.15697	1.99189	5.49329	1.77811	1.67903	1.06441	1.49601	3.10742	2.41462	1.52959	1.21801	0.534563	0.82447	0.141021	0.293583	0.785803	0.492195	0.868378
ch06_877280_877531_D1(+)|PGSC0003DMC400036070_D1(+)	phasiRNA2286	GAACTTATCTGGTCAAACAAC	0	0	2	0	0	0	0	0	0	0	0	0	0	0	0.771316	0	0	0	0	0	0	0	0	0	-	-	-	-	-	-	-	-
ch06_877280_877531_D2(+)|ch06_877301_877552_D1(+)|ch06_895792_896043_D2(+)|PGSC0003DMC400009454_D2(+)|PGSC0003DMC400019250_D8(-)|PGSC0003DMC400036056_D2(+)|PGSC0003DMC400036057_D2(+)|PGSC0003DMC400036070_D2(+)|PGSC0003DMC400040217_D2(-)|Sotub06g010870_D2(-)	phasiRNA872	TTTTCCTCTCTTGCTTTTATC	4	7	3	2	4	6	2	4	5	4	17	3	1.39561	2.17781	1.15697	0.497972	1.29254	1.5241	1.67903	1.41921	2.49336	1.77567	4.56095	1.52959	-0.820895	0.296561	0.423864	1.54132	0.500772	0.89815	0.705964	0.0555956
ch06_877280_877531_D3(+)|ch06_877301_877552_D2(+)|PGSC0003DMC400009454_D4(+)|PGSC0003DMC400036057_D3(+)|PGSC0003DMC400036070_D3(+)|PGSC0003DMC400044252_D1(-)|PGSC0003DMC400055156_D3(+)	phasiRNA1749	TTCATCTCTGTCTGTTCCACA	1	0	4	5	6	7	3	4	6	3	17	4	0.348902	0	1.54263	1.24493	1.93881	1.77811	2.51854	1.41921	2.99203	1.33175	4.56095	2.03945	1.59603	0.0905009	2.43137	0.925835	0.277306	0.978215	0.0561655	0.2509
ch06_877301_877552_D1(-)|PGSC0003DMC400009454_D2(-)|PGSC0003DMC400036057_D2(-)|PGSC0003DMC400044252_D3(+)|PGSC0003DMC400055156_D3(-)	phasiRNA2367	TGGAACAGACAGAGATGAAGA	0	0	0	2	0	0	0	0	0	1	0	0	0	0	0	0.497972	0	0	0	0	0	0.443917	0	0	-	-	-	-	-	-	-	-
ch06_895792_896043_D1(-)|PGSC0003DMC400009454_D1(-)|PGSC0003DMC400019250_D6(+)|PGSC0003DMC400055156_D2(-)	phasiRNA1751	TCAATGAGATAGGTGATGACC	3	0	0	4	0	2	2	1	0	0	1	1	1.04671	0	0	0.995943	0	0.508032	1.67903	0.354803	0	0	0.268291	0.509862	-	-	-	-	-	-	-	-
ch06_895792_896043_D1(+)|PGSC0003DMC400038047_D1(+)|PGSC0003DMC400040217_D4(-)|PGSC0003DMC400055156_D1(+)|Sotub06g010870_D4(-)	phasiRNA873	TCAATGGTAATTTGACGTGGC	4	0	0	4	3	5	1	0	3	3	2	2	1.39561	0	0	0.995943	0.969404	1.27008	0.839513	0	1.49601	1.33175	0.536582	1.01972	1.5237	0.499954	1.09073	0.066988	0.351657	0.886872	0.513048	0.960713
ch06_895792_896043_D3(+)|PGSC0003DMC400009454_D3(+)|PGSC0003DMC400019250_D6(-)|PGSC0003DMC400036056_D3(+)|PGSC0003DMC400055156_D2(+)	phasiRNA2448	TCATCACCTATCTCATTGAAA	0	1	0	0	3	2	0	0	1	1	0	1	0	0.311116	0	0	0.969404	0.508032	0	0	0.498671	0.443917	0	0.509862	-	-	-	-	-	-	-	-
ch07_45351924_45352175_D1(-)	phasiRNA2134	GCTAGCTAAGGTTATTGGGCT	0	1	3	3	5	5	1	3	6	2	6	4	0	0.311116	1.15697	0.746957	1.61567	1.27008	0.839513	1.06441	2.99203	0.887833	1.60975	2.03945	1.19827	-0.193491	2.04348	0.651714	0.411179	0.951199	0.0954437	0.459373
ch07_45351924_45352175_D1(+)	phasiRNA2129	TATGAAATACAAGTGACATAG	1	3	0	2	4	3	0	0	2	0	1	2	0.348902	0.933348	0	0.497972	1.29254	0.762049	0	0	0.997342	0	0.268291	1.01972	-	-	-	-	-	-	-	-
ch07_45351924_45352175_D2(-)	phasiRNA2230	TTCAAAATAAAATCTTGACTA	0	2	0	2	5	2	1	0	0	0	1	1	0	0.622232	0	0.497972	1.61567	0.508032	0.839513	0	0	0	0.268291	0.509862	-	-	-	-	-	-	-	-
ch07_45351924_45352175_D2(+)	phasiRNA2229	AAGTAGAAGCTCATGAGGAGG	0	2	2	1	0	0	0	1	0	0	0	0	0	0.622232	0.771316	0.248986	0	0	0	0.354803	0	0	0	0	-	-	-	-	-	-	-	-
ch07_45351924_45352175_D3(-)	phasiRNA2135	TTCTCATCTCTTTTCTATCCC	1	10	11	33	21	22	9	21	2	9	28	13	0.348902	3.11116	4.24224	8.21653	6.78583	5.58836	7.55562	7.45086	0.997342	3.99525	7.51215	6.6282	1.54417	0.51678	1.15031	0.12292	0.20807	0.795749	0.33845	0.899123
ch07_45351924_45352175_D3(+)	phasiRNA2130	GTAACAGTTTTGTCACTTTGA	0	1	0	6	4	6	0	0	1	1	2	3	0	0.311116	0	1.49391	1.29254	1.5241	0	0	0.498671	0.443917	0.536582	1.52959	2.42465	1.13683	0.759733	-0.528086	0.0323057	0.581246	0.618942	0.566353
ch07_45351924_45352175_D4(-)	phasiRNA2231	AGGTCTTCTCATGTGACCCTC	0	2	0	1	4	4	0	3	2	1	2	1	0	0.622232	0	0.248986	1.29254	1.01606	0	1.06441	0.997342	0.443917	0.536582	0.509862	1.28756	-0.508532	1.79382	-0.00227054	0.416383	0.873654	0.180415	0.997616
ch07_45351924_45352175_D4(+)	phasiRNA2131	TCGAACCGTCCCTCTAAAGTT	32	77	54	76	53	88	40	151	61	109	338	74	11.1649	23.9559	20.8255	18.9229	17.1261	22.3534	33.5805	53.5752	30.4189	48.3869	90.6824	37.7298	-0.112068	0.434751	1.25618	1.803	0.911103	0.672936	0.0424567	0.00188484
ch07_45351924_45352175_D5(-)	phasiRNA2136	TTTCTTGACCTTGCAAGTCCG	4	7	3	22	24	15	9	12	12	6	5	5	1.39561	2.17781	1.15697	5.47769	7.75523	3.81024	7.55562	4.25763	5.98405	2.6635	1.34146	2.54931	1.44095	-1.5221	1.90835	-1.05469	0.0686085	0.106849	0.0213117	0.0929737
ch07_45351924_45352175_D5(+)	phasiRNA2132	AGAAAAGATAAGAAGAGAATG	1	1	1	5	2	4	0	1	0	3	3	3	0.348902	0.311116	0.385658	1.24493	0.646269	1.01606	0	0.354803	0	1.33175	0.804873	1.52959	0.845092	1.69157	-0.288597	0.557882	0.523916	0.292978	0.864408	0.518839
ch07_45351924_45352175_D6(-)	phasiRNA2232	CTTTAGAGGGACGGTTCGAGT	0	2	0	2	8	0	0	1	2	4	3	1	0	0.622232	0	0.497972	2.58508	0	0	0.354803	0.997342	1.77567	0.804873	0.509862	-	-	-	-	-	-	-	-
ch07_45351924_45352175_D6(+)	phasiRNA2133	TAAGAAGAATAAGCTCAGGAG	8	10	7	12	11	7	5	6	9	12	19	5	2.79122	3.11116	2.69961	2.98783	3.55448	1.77811	4.19756	2.12882	4.48804	5.327	5.09753	2.54931	-0.374454	0.21442	0.381953	0.970827	0.679383	0.91077	0.663834	0.112922
ch07_45351924_45352175_D7(-)	phasiRNA1620	TTCTCTTCTTATCTTTTCTAA	5	7	9	9	10	12	5	10	7	4	17	5	1.74451	2.17781	3.47092	2.24087	3.23135	3.04819	4.19756	3.54803	3.4907	1.77567	4.56095	2.54931	-0.0107398	-0.439043	0.802529	0.374226	0.993489	0.766118	0.287882	0.575643
ch07_4795826_4796077_D1(-)|Sotub07g009770_D4(+)	phasiRNA1129	TATTCCAAGGACTAAGAGTGC	4	1	3	1	3	2	0	0	1	0	1	0	1.39561	0.311116	1.15697	0.248986	0.969404	0.508032	0	0	0.498671	0	0.268291	0	-	-	-	-	-	-	-	-
ch07_4795826_4796077_D1(+)|Sotub07g009770_D3(-)	phasiRNA1236	TTTCAACCGATCAATAGGTGC	0	0	1	1	2	3	0	0	0	0	0	0	0	0	0.385658	0.248986	0.646269	0.762049	0	0	0	0	0	0	-	-	-	-	-	-	-	-
ch07_4795826_4796077_D2(-)|ch07_4795868_4796119_D1(-)|Sotub07g009770_D3(+)	phasiRNA1128	TGATTGTGGAAGTCCTTTTGA	3	1	4	2	3	5	0	0	0	0	0	0	1.04671	0.311116	1.54263	0.497972	0.969404	1.27008	0	0	0	0	0	0	-0.163319	-0.535952	-1.70297	-2.0756	0.924058	0.873654	0.160899	0.0496513
ch07_4795826_4796077_D2(+)|ch07_4795847_4796098_D1(+)|Sotub07g009770_D2(-)	phasiRNA1235	ACTCTTAGTCCTTGGAATATC	1	4	0	1	2	1	0	0	0	0	0	0	0.348902	1.24446	0	0.248986	0.646269	0.254016	0	0	0	0	0	0	-	-	-	-	-	-	-	-
ch07_4795826_4796077_D3(-)|ch07_4795847_4796098_D1(-)|ch07_4795868_4796119_D3(-)|Sotub07g009770_D1(+)	phasiRNA1126	TGAAGAGAATGTGAAAGGGTC	3	4	4	2	3	2	0	0	1	0	2	0	1.04671	1.24446	1.54263	0.497972	0.969404	0.508032	0	0	0.498671	0	0.536582	0	-1.15592	-0.290296	-1.7552	-0.88957	0.340077	0.939589	0.122529	0.41581
ch07_4795826_4796077_D4(-)|ch07_4795847_4796098_D2(-)|ch07_4795868_4796119_D4(-)	phasiRNA2155	TTTGGAAGTGGAAACGATGAG	12	7	11	2	2	8	0	0	0	0	2	0	4.18683	2.17781	4.24224	0.497972	0.646269	2.03213	0	0	0	0	0.536582	0	-1.94507	0.238024	-3.56737	-1.38428	0.0331948	0.961375	0.00535111	0.216496
ch07_4795847_4796098_D2(+)|ch07_4795868_4796119_D1(+)|Sotub07g009770_D1(-)	phasiRNA1130	AAAAGGACTTCCACAATCATC	4	4	1	1	1	1	0	0	0	0	0	0	1.39561	1.24446	0.385658	0.248986	0.323135	0.254016	0	0	0	0	0	0	-	-	-	-	-	-	-	-
ch07_4795868_4796119_D2(-)|Sotub07g009770_D2(+)	phasiRNA1127	TGAGGATTTGGAAGCTGGAAG	4	1	0	0	1	1	0	0	0	0	1	0	1.39561	0.311116	0	0	0.323135	0.254016	0	0	0	0	0.268291	0	-	-	-	-	-	-	-	-
ch08_45080879_45081130_D1(-)|PGSC0003DMC400029817_D1(-)|PGSC0003DMC400034398_D2(-)	phasiRNA2160	TAGAATCTATTGAAGGAAGGC	4	6	9	4	7	10	2	3	6	2	3	2	1.39561	1.8667	3.47092	0.995943	2.26194	2.54016	1.67903	1.06441	2.99203	0.887833	0.804873	1.01972	-0.439527	-0.988899	-0.0082916	-0.557664	0.649291	0.567823	0.997463	0.5251
ch08_45080879_45081130_D1(+)|PGSC0003DMC400013462_D1(+)|PGSC0003DMC400029817_D1(+)|PGSC0003DMC400034398_D1(+)	phasiRNA2158	TTCTTTTGAAGTGGAGCCAAG	4	1	3	2	3	8	2	3	1	3	1	1	1.39561	0.311116	1.15697	0.497972	0.969404	2.03213	1.67903	1.06441	0.498671	1.33175	0.268291	0.509862	0.0665435	-0.790417	0.47358	-0.38338	0.974999	0.746286	0.739972	0.755643
ch08_45080879_45081130_D2(-)|ch08_47585011_47585262_D2(+)|PGSC0003DMC400013462_D2(-)|PGSC0003DMC400016420_D2(-)|PGSC0003DMC400029816_D3(-)|PGSC0003DMC400029817_D2(-)|PGSC0003DMC400029818_D9(-)|PGSC0003DMC400053751_D2(+)|PGSC0003DMC400053796_D3(-)|Sotub08g022520_D2(+)	phasiRNA889	ATCCCAAAATATGGATTTGTG	5	9	6	7	12	8	1	0	3	0	2	0	1.74451	2.80004	2.31395	1.7429	3.87761	2.03213	0.839513	0	1.49601	0	0.536582	0	-0.20074	-1.14883	-1.66832	-2.61641	0.871625	0.64635	0.146603	0.015945
ch08_45080879_45081130_D2(+)|ch08_47614473_47614724_D4(-)|ch08_47764343_47764594_D2(+)|ch08_47764364_47764615_D2(+)|PGSC0003DMC400013462_D2(+)|PGSC0003DMC400029816_D3(+)|PGSC0003DMC400029817_D2(+)|PGSC0003DMC400029818_D6(+)|PGSC0003DMC400051526_D7(+)|PGSC0003DMC400053751_D3(-)|PGSC0003DMC400053795_D3(+)|PGSC0003DMC400053796_D3(+)|Sotub08g017470_D5(-)|Sotub08g022520_D4(-)	phasiRNA781	ATTGCCTTTATCAACCTCTTC	4	5	4	3	7	3	1	5	2	0	9	3	1.39561	1.55558	1.54263	0.746957	2.26194	0.762049	0.839513	1.77401	0.997342	0	2.41462	1.52959	-0.711617	-0.552299	-0.00201749	0.157301	0.588623	0.853103	0.998024	0.905097
ch08_45080879_45081130_D3(+)|ch08_47614473_47614724_D3(-)|PGSC0003DMC400016465_D3(-)|PGSC0003DMC400051526_D8(+)|PGSC0003DMC400053751_D2(-)|Sotub08g017470_D4(-)	phasiRNA613	TCATCAAAATCATCTGAGACA	16	11	12	26	12	14	5	5	4	7	4	6	5.58243	3.42228	4.6279	6.47363	3.87761	3.55623	4.19756	1.77401	1.99468	3.10742	1.07316	3.05917	-0.221686	-0.302673	-0.69752	-0.778508	0.81178	0.894607	0.412291	0.256669
ch08_45080879_45081130_D4(+)|ch08_47585011_47585262_D1(-)|PGSC0003DMC400013462_D3(+)|PGSC0003DMC400029816_D5(+)|PGSC0003DMC400029817_D3(+)|PGSC0003DMC400034398_D2(+)|PGSC0003DMC400053751_D1(-)|PGSC0003DMC400053796_D5(+)	phasiRNA2159	TCATTGAAGACCATTTGGGCA	6	1	3	2	4	2	1	1	1	7	2	3	2.09341	0.311116	1.15697	0.497972	1.29254	0.508032	0.839513	0.354803	0.498671	3.10742	0.536582	1.52959	-0.627892	0.803775	-0.325843	1.10582	0.673638	0.74357	0.853771	0.275701
ch08_47585011_47585262_D1(+)|ch08_47614473_47614724_D1(+)|ch08_47764343_47764594_D4(-)|ch08_47764364_47764615_D4(-)|PGSC0003DMC400016465_D1(+)|PGSC0003DMC400051526_D15(-)|Sotub08g017470_D1(+)	phasiRNA608	GACTAGGAAAGACGACACTTG	56	89	55	60	120	130	19	52	69	51	76	62	19.5385	27.6893	21.2112	14.9391	38.7761	33.0221	15.9507	18.4497	34.4083	22.6398	20.3901	31.6114	0.00588678	0.0250449	0.125711	0.14487	0.993489	0.988914	0.864408	0.791215
ch08_47585011_47585262_D2(-)|PGSC0003DMC400016420_D2(+)|PGSC0003DMC400029818_D7(+)|Sotub08g022520_D3(-)	phasiRNA1240	CAAATCCATATTTTGGGATGG	0	1	0	1	4	1	0	0	0	0	0	1	0	0.311116	0	0.248986	1.29254	0.254016	0	0	0	0	0	0.509862	-	-	-	-	-	-	-	-
ch08_47585011_47585262_D3(+)|PGSC0003DMC400029818_D8(-)|PGSC0003DMC400034398_D3(-)|PGSC0003DMC400053795_D2(-)|Sotub08g022520_D3(+)	phasiRNA1134	TCTCGGATGATTTTGATGAGA	3	1	2	3	2	4	1	0	0	0	0	0	1.04671	0.311116	0.771316	0.746957	0.646269	1.01606	0.839513	0	0	0	0	0	-	-	-	-	-	-	-	-
ch08_47585011_47585262_D4(+)|ch08_47614473_47614724_D4(+)|ch08_47764343_47764594_D1(-)|ch08_47764364_47764615_D1(-)|PGSC0003DMC400051526_D7(-)|Sotub08g017470_D9(+)	phasiRNA611	CACTTGGTGACATGGACTTGG	12	14	12	12	11	11	3	12	7	8	14	17	4.18683	4.35562	4.6279	2.98783	3.55448	2.79418	2.51854	4.25763	3.4907	3.55133	3.75608	8.66765	-0.732893	0.280262	-0.10451	0.908644	0.340077	0.870305	0.904702	0.101325
ch08_47614473_47614724_D1(-)|ch08_47764343_47764594_D5(+)|ch08_47764364_47764615_D5(+)|PGSC0003DMC400016465_D1(-)|PGSC0003DMC400051526_D11(+)|Sotub08g017470_D1(-)	phasiRNA612	TCATTGAAGATCATTTGGGCA	119	124	101	138	155	175	44	109	78	93	119	81	41.5194	38.5784	38.9515	34.36	50.0859	44.4528	36.9386	38.6735	38.8963	41.2843	31.9266	41.2988	-0.134173	-0.129611	0.107419	0.111981	0.809153	0.901009	0.840295	0.792069
ch08_47614473_47614724_D2(-)|ch08_47764343_47764594_D4(+)|ch08_47764364_47764615_D4(+)|PGSC0003DMC400051526_D10(+)|Sotub08g017470_D2(-)	phasiRNA780	CAAACCCATATCTTTAGATTG	3	7	2	3	7	2	1	6	3	4	2	3	1.04671	2.17781	0.771316	0.746957	2.26194	0.508032	0.839513	2.12882	1.49601	1.77567	0.536582	1.52959	-0.676942	-0.64744	0.482875	0.512377	0.594874	0.760771	0.69743	0.616138
ch08_47614473_47614724_D2(+)|ch08_47764343_47764594_D3(-)|ch08_47764364_47764615_D3(-)|PGSC0003DMC400051526_D13(-)|Sotub08g017470_D3(+)	phasiRNA609	ATCTAAAGATATGGGTTTGTG	25	8	14	4	13	11	3	9	6	3	4	7	8.72255	2.48893	5.39921	0.995943	4.20075	2.79418	2.51854	3.19322	2.99203	1.33175	1.07316	3.56903	-1.27115	-0.93005	-0.456049	-0.114948	0.165553	0.589861	0.650121	0.911546
ch08_47614473_47614724_D3(+)|ch08_47764343_47764594_D2(-)|ch08_47764364_47764615_D2(-)|PGSC0003DMC400051526_D9(-)|Sotub08g017470_D7(+)	phasiRNA610	TAGAATCTATTGAAAGAAGGC	46	29	46	18	31	43	13	24	29	15	8	13	16.0495	9.02236	17.7403	4.48174	10.0172	10.9227	10.9137	8.51526	14.4615	6.65875	2.14633	6.6282	-1.0008	-1.44096	-0.126749	-0.566906	0.143446	0.117628	0.87877	0.372776
ch08_47614473_47614724_D5(-)|ch08_47764364_47764615_D1(+)|PGSC0003DMC400051526_D5(+)|Sotub08g017470_D7(-)	phasiRNA1239	AGCTTCTTCTGGAGGGGAGCC	0	0	0	0	2	0	0	0	0	0	0	0	0	0	0	0	0.646269	0	0	0	0	0	0	0	-	-	-	-	-	-	-	-
ch08_47614473_47614724_D6(-)|ch08_47764343_47764594_D1(+)|PGSC0003DMC400051526_D4(+)|Sotub08g017470_D8(-)	phasiRNA1074	TTTCCATTCAACAACTCCTGA	2	0	0	0	0	0	0	1	0	1	0	2	0.697804	0	0	0	0	0	0	0.354803	0	0.443917	0	1.01972	-	-	-	-	-	-	-	-
ch08_47614475_47614726_D1(-)|ch08_47764446_47764697_D3(+)	phasiRNA2295	GATCATTGAAGATCATTTGGG	3	1	2	1	0	2	0	0	0	0	0	1	1.04671	0.311116	0.771316	0.248986	0	0.508032	0	0	0	0	0	0.509862	-	-	-	-	-	-	-	-
ch08_47614475_47614726_D1(+)|ch08_47764341_47764592_D6(-)|ch08_47764446_47764697_D3(-)|PGSC0003DMC400015090_D11(-)|PGSC0003DMC400016465_D2(+)|PGSC0003DMC400051526_D14(-)|Sotub08g017470_D2(+)|Sotub09g015440_D1(+)	phasiRNA622	CTAGGAAAGACGACACTTGCC	72	80	64	108	77	104	46	168	90	147	219	114	25.121	24.8893	24.6821	26.8905	24.8814	26.4177	38.6176	59.6069	44.8804	65.2558	58.7557	58.1242	-0.166306	0.242828	1.08481	1.49395	0.787884	0.778699	0.0213117	0.000753207
ch08_47614475_47614726_D2(-)|ch08_47764341_47764592_D4(+)|ch08_47764446_47764697_D2(+)|PGSC0003DMC400051526_D9(+)|Sotub08g017470_D3(-)	phasiRNA1301	CACAAACCCATATCTTTAGAT	1	1	2	2	0	1	2	0	0	1	1	0	0.348902	0.311116	0.771316	0.497972	0	0.254016	1.67903	0	0	0.443917	0.268291	0	-	-	-	-	-	-	-	-
ch08_47614475_47614726_D2(+)|PGSC0003DMC400051526_D12(-)|Sotub08g017470_D4(+)	phasiRNA1179	CTAAAGATATGGGTTTGTGTC	29	12	19	15	9	14	3	5	8	8	8	7	10.1182	3.73339	7.3275	3.73479	2.90821	3.55623	2.51854	1.77401	3.98937	3.55133	2.14633	3.56903	-1.12548	0.0105914	-1.03983	0.0962415	0.116133	0.996013	0.172671	0.905097
ch08_47614475_47614726_D3(-)|ch08_47764257_47764508_D3(+)|ch08_47764341_47764592_D2(+)|PGSC0003DMC400051526_D6(+)|Sotub08g017470_D6(-)	phasiRNA1184	CAATTGCCTTTATCAACCTCT	0	2	1	4	1	2	0	1	0	3	0	0	0	0.622232	0.385658	0.995943	0.323135	0.508032	0	0.354803	0	1.33175	0	0	-	-	-	-	-	-	-	-
ch08_47614475_47614726_D3(+)|ch08_47764257_47764508_D7(-)|ch08_47764341_47764592_D4(-)|ch08_47764446_47764697_D1(-)|PGSC0003DMC400015090_D7(-)|PGSC0003DMC400016465_D5(+)|PGSC0003DMC400051526_D11(-)|Sotub08g017470_D5(+)|Sotub09g015440_D5(+)	phasiRNA625	TCAGATGATTTTGATGAGAAG	140	93	87	73	67	78	16	27	50	26	28	23	48.8463	28.9338	33.5522	18.176	21.65	19.8133	13.4322	9.57967	24.9336	11.5418	7.51215	11.7268	-1.09094	-0.68332	-1.11098	-0.703361	0.0258586	0.464892	0.0345422	0.137771
ch08_47614475_47614726_D4(-)|ch08_47764257_47764508_D2(+)|ch08_47764341_47764592_D1(+)|PGSC0003DMC400051526_D3(+)|Sotub08g017470_D9(-)	phasiRNA1185	TTTTTCCATTCAACAACTCCT	0	4	1	4	3	4	1	1	2	0	0	0	0	1.24446	0.385658	0.995943	0.969404	1.01606	0.839513	0.354803	0.997342	0	0	0	-	-	-	-	-	-	-	-
ch08_47614475_47614726_D4(+)|ch08_47764257_47764508_D6(-)|ch08_47764341_47764592_D3(-)|PGSC0003DMC400051526_D10(-)|Sotub08g017470_D6(+)	phasiRNA1180	AGGTTGATAAAGGCAATTGTA	18	8	10	8	9	5	3	4	8	0	0	0	6.28024	2.48893	3.85658	1.99189	2.90821	1.27008	2.51854	1.41921	3.98937	0	0	0	-1.20907	-3.86266	-0.445771	-3.09936	0.155301	0.00549523	0.631219	0.00549281
ch08_47614475_47614726_D5(+)|ch08_47764341_47764592_D2(-)|PGSC0003DMC400051526_D8(-)|Sotub08g017470_D8(+)	phasiRNA1181	GAATCTATTGAAAGAAGGCCA	1	2	1	2	0	1	0	0	0	0	0	0	0.348902	0.622232	0.385658	0.497972	0	0.254016	0	0	0	0	0	0	-	-	-	-	-	-	-	-
ch08_47614475_47614726_D6(+)|ch08_47764257_47764508_D5(-)|ch08_47764341_47764592_D1(-)|PGSC0003DMC400051526_D6(-)|Sotub08g017470_D10(+)	phasiRNA1182	CTTGGTGACATGGACTTGGCT	59	55	51	53	53	52	24	72	31	47	74	33	20.5852	17.1114	19.6686	13.1962	17.1261	13.2088	20.1483	25.5458	15.4588	20.8641	19.8535	16.8254	-0.635083	-0.1764	0.238005	0.696688	0.271807	0.888217	0.678369	0.103816
ch08_47614475_47614726_D7(+)|ch08_47764257_47764508_D4(-)|PGSC0003DMC400051526_D5(-)|Sotub08g017470_D11(+)	phasiRNA1183	TACTTTCTCGTTTTAGATGAT	12	9	5	5	12	9	0	2	2	4	2	2	4.18683	2.80004	1.92829	1.24493	3.87761	2.28615	0	0.709605	0.997342	1.77567	0.536582	1.01972	-0.590684	0.383346	-1.74546	-0.771429	0.530824	0.902743	0.112448	0.372126
ch08_47764257_47764508_D1(-)|PGSC0003DMC400051526_D1(-)|Sotub08g017470_D14(+)	phasiRNA1365	GTCTTAAATGTTGGAGCACAA	2	0	1	1	2	2	0	0	0	0	1	0	0.697804	0	0.385658	0.248986	0.646269	0.508032	0	0	0	0	0.268291	0	-	-	-	-	-	-	-	-
ch08_47764257_47764508_D1(+)|PGSC0003DMC400051526_D1(+)|Sotub08g017470_D10(-)	phasiRNA1366	GTGCTCCAACATTTAAGACTG	1	2	0	0	0	2	0	0	0	0	0	0	0.348902	0.622232	0	0	0	0.508032	0	0	0	0	0	0	-	-	-	-	-	-	-	-
ch08_47764257_47764508_D2(-)|PGSC0003DMC400051526_D2(-)|Sotub08g017470_D13(+)	phasiRNA1364	AAGTGGGCTAAGATAAAAGCA	2	1	0	0	0	2	0	0	0	1	0	0	0.697804	0.311116	0	0	0	0.508032	0	0	0	0.443917	0	0	-	-	-	-	-	-	-	-
ch08_47764257_47764508_D3(-)|PGSC0003DMC400051526_D3(-)|Sotub08g017470_D12(+)	phasiRNA1363	GTTTGGAATGAAGATCAAGAA	1	1	0	1	0	3	0	0	1	0	1	0	0.348902	0.311116	0	0.248986	0	0.762049	0	0	0.498671	0	0.268291	0	-	-	-	-	-	-	-	-
ch08_47764257_47764508_D4(+)|ch08_47764341_47764592_D3(+)|ch08_47764446_47764697_D1(+)	phasiRNA2239	TCTCATCAAAATCATCTGATA	3	4	5	4	5	5	1	0	0	2	1	0	1.04671	1.24446	1.92829	0.995943	1.61567	1.27008	0.839513	0	0	0.887833	0.268291	0	-0.356637	0.229634	-1.84569	-1.25942	0.782476	0.961642	0.126156	0.226694
ch08_47764257_47764508_D8(-)|ch08_47764341_47764592_D5(-)|ch08_47764446_47764697_D2(-)	phasiRNA1776	CTAAAGATATGGGTTTGTGTA	46	28	25	12	7	6	2	4	11	8	16	9	16.0495	8.71125	9.64145	2.98783	2.26194	1.5241	1.67903	1.41921	5.48538	3.55133	4.29266	4.58876	-2.51256	0.566221	-1.87282	1.20596	0.000504039	0.723804	0.0213117	0.0741536
ch08_47764343_47764594_D3(+)|ch08_47764364_47764615_D3(+)	phasiRNA2015	TCATCAAAATCATCTGATACA	3	2	1	1	3	0	2	0	0	3	0	0	1.04671	0.622232	0.385658	0.248986	0.969404	0	1.67903	0	0	1.33175	0	0	-1.40941	-0.390129	-0.6995	0.319783	0.475408	0.932296	0.707892	0.859999
ch08_55952281_55952532_D1(+)	phasiRNA1789	AATTGTGGCACTGTGTAGCCA	15	10	9	12	5	12	2	4	6	2	0	1	5.23353	3.11116	3.47092	2.98783	1.61567	3.04819	1.67903	1.41921	2.99203	0.887833	0	0.509862	-0.821632	-2.40129	-0.685944	-2.26561	0.351657	0.131307	0.45328	0.0302764
ch08_55952281_55952532_D2(+)	phasiRNA1790	CCAAGGACAATTTTAATAGTA	15	16	20	22	17	27	9	10	7	3	11	17	5.23353	4.97785	7.71316	5.47769	5.49329	6.85844	7.55562	3.54803	3.4907	1.33175	2.9512	8.66765	-0.210816	-0.497193	-0.249788	-0.536165	0.819701	0.75013	0.780738	0.416169
ch08_55952281_55952532_D3(+)|ch08_55952365_55952616_D1(+)	phasiRNA1791	TGATAACAAATGTAGGAAATT	3	2	1	0	2	4	2	0	3	2	3	3	1.04671	0.622232	0.385658	0	0.646269	1.01606	1.67903	0	1.49601	0.887833	0.804873	1.52959	-0.961599	0.509663	0.0940395	1.5653	0.588623	0.88133	0.961188	0.195201
ch08_55952281_55952532_D4(+)|ch08_55952365_55952616_D2(+)|ch08_55952386_55952637_D1(+)	phasiRNA1623	CTTAGTCTTTACAATAGCATG	2	6	0	5	3	7	0	0	0	0	1	3	0.697804	1.8667	0	1.24493	0.969404	1.77811	0	0	0	0	0.268291	1.52959	0.767848	0.90249	-1.31138	-1.17674	0.608526	0.76785	0.389029	0.29814
ch08_55952281_55952532_D5(+)|ch08_55952365_55952616_D3(+)|ch08_55952386_55952637_D2(+)	phasiRNA1396	ATTTGAAGAAGAGATTTCGGG	78	78	92	92	74	111	26	29	39	39	48	45	27.2144	24.267	35.4805	22.9067	23.912	28.1958	21.8273	10.2893	19.4482	17.3128	12.878	22.9438	-0.424775	-0.01664	-0.671123	-0.262988	0.45708	0.989727	0.162359	0.551899
ch08_55952281_55952532_D6(+)|ch08_55952386_55952637_D3(+)	phasiRNA1902	AGCCCTGGAAAATGATGTATG	4	3	1	3	2	0	1	3	2	4	8	3	1.39561	0.933348	0.385658	0.746957	0.646269	0	0.839513	1.06441	0.997342	1.77567	2.14633	1.52959	-1.45202	0.608253	0.482162	2.54243	0.342587	0.778699	0.73128	0.015945
ch08_55952281_55952532_D7(+)|ch08_55952365_55952616_D5(+)|ch08_55952386_55952637_D4(+)	phasiRNA1903	TCGGTCTGTTAATCCATTGTC	39	54	32	116	89	149	13	63	23	47	82	51	13.6072	16.8003	12.3411	28.8823	28.759	37.8484	10.9137	22.3526	11.4694	20.8641	21.9999	26.0029	0.916315	0.528642	0.202062	-0.18561	0.0792115	0.562008	0.754832	0.701371
ch08_55952365_55952616_D4(+)	phasiRNA2512	CGAGTCGGAAAAGAGGTGAAA	0	1	1	1	0	2	1	0	0	0	1	0	0	0.311116	0.385658	0.248986	0	0.508032	0.839513	0	0	0	0.268291	0	-	-	-	-	-	-	-	-
ch08_55952365_55952616_D6(+)|ch08_55952386_55952637_D5(+)	phasiRNA1588	CGGTGTTCAAATACAATTGCC	0	2	1	10	13	12	0	1	2	12	5	2	0	0.622232	0.385658	2.48986	4.20075	3.04819	0	0.354803	0.997342	5.327	1.34146	1.01972	2.68502	1.57794	0.752844	-0.354235	0.0235739	0.392439	0.657458	0.67206
ch08_55952365_55952616_D7(+)|ch08_55952386_55952637_D6(+)	phasiRNA2242	ACATCAAAATACCACCGAACA	17	11	10	25	16	15	5	6	3	8	10	3	5.93134	3.42228	3.85658	6.22464	5.17015	3.81024	4.19756	2.12882	1.49601	3.55133	2.68291	1.52959	-0.026638	0.0275989	-0.679932	-0.625695	0.982512	0.989727	0.419984	0.341909
ch08_55952365_55952616_D8(+)|ch08_55952386_55952637_D7(+)	phasiRNA2459	TTATCAATCCATCAAGGCTTT	1	1	1	0	3	3	0	1	1	2	0	0	0.348902	0.311116	0.385658	0	0.969404	0.762049	0	0.354803	0.498671	0.887833	0	0	-	-	-	-	-	-	-	-
ch09_42815154_42815405_D1(-)	phasiRNA2521	ATCCTTGCGAAAAACTCTACA	5	9	7	12	7	13	0	6	5	1	13	4	1.74451	2.80004	2.69961	2.98783	2.26194	3.30221	0	2.12882	2.49336	0.443917	3.48778	2.03945	-0.00808327	0.172614	-0.525403	-0.344705	0.994218	0.970347	0.683628	0.718847
ch09_42815154_42815405_D1(+)	phasiRNA2516	TTAGCTACTGCTAGAGTGATT	5	3	1	4	4	5	0	1	0	0	1	0	1.74451	0.933348	0.385658	0.995943	1.29254	1.27008	0	0.354803	0	0	0.268291	0	0.0719544	-0.535952	-1.32935	-1.93726	0.965469	0.87091	0.268477	0.0536435
ch09_42815154_42815405_D2(-)	phasiRNA2522	CTTGACTTACGACTTGGCAGC	18	14	7	30	10	22	10	17	14	17	28	16	6.28024	4.35562	2.69961	7.46957	3.23135	5.58836	8.39513	6.03165	6.98139	7.54658	7.51215	8.15779	0.0507219	0.0334575	0.871891	0.854627	0.965469	0.988914	0.187141	0.110672
ch09_42815154_42815405_D2(+)	phasiRNA2517	TTCGGAATGAATTTTTGTTGA	4	3	2	7	7	8	0	1	1	2	1	1	1.39561	0.933348	0.771316	1.7429	2.26194	2.03213	0	0.354803	0.498671	0.887833	0.268291	0.509862	0.629641	0.179587	-0.937963	-1.38802	0.53494	0.970347	0.419056	0.0967323
ch09_42815154_42815405_D3(+)	phasiRNA2518	TCGTGGTATAATCTGTTTGGG	40	48	36	36	26	44	18	40	25	26	78	32	13.9561	14.9336	13.8837	8.96349	8.4015	11.1767	15.1112	14.1921	12.4668	11.5418	20.9267	16.3156	-0.815203	0.0965508	0.12151	1.03326	0.141679	0.951352	0.858367	0.0220566
ch09_42815154_42815405_D4(+)	phasiRNA2519	AGAAATTGGTGATCAAGGGGC	21	19	24	15	15	27	10	28	12	19	29	19	7.32695	5.9112	9.25579	3.73479	4.84702	6.85844	8.39513	9.93448	5.98405	8.43442	7.78044	9.68737	-0.766313	-0.0166172	0.292247	1.04194	0.257135	0.990032	0.659756	0.0395357
ch09_42815154_42815405_D5(+)	phasiRNA2520	TGCCAAGTCGTAAGTCAAGAC	4	4	2	4	3	6	0	11	0	1	4	2	1.39561	1.24446	0.771316	0.995943	0.969404	1.5241	0	3.90283	0	0.443917	1.07316	1.01972	-0.224126	0.241536	-0.515886	-0.0502243	0.905051	0.959665	0.744929	0.970692
ch09_60853804_60854055_D1(-)|PGSC0003DMC400011636_D1(-)|PGSC0003DMC400021087_D1(-)|PGSC0003DMC400021091_D2(-)|Sotub09g030840_D1(-)	phasiRNA1136	CCATTAATCTCCCAGATTCAG	4	2	1	4	0	3	1	0	0	0	0	1	1.39561	0.622232	0.385658	0.995943	0	0.762049	0.839513	0	0	0	0	0.509862	-	-	-	-	-	-	-	-
ch09_60853804_60854055_D1(+)|PGSC0003DMC400011636_D1(+)|PGSC0003DMC400021087_D2(+)|PGSC0003DMC400021091_D5(+)|Sotub09g030840_D2(+)	phasiRNA645	GAAGGATTCGTGGAGAACACT	32	24	20	35	36	60	13	11	23	12	16	21	11.1649	7.46678	7.71316	8.7145	11.6328	15.241	10.9137	3.90283	11.4694	5.327	4.29266	10.7071	0.191735	-0.41808	-0.0124287	-0.622243	0.811795	0.746286	0.994651	0.251341
ch09_60853804_60854055_D2(-)|PGSC0003DMC400011636_D2(-)|PGSC0003DMC400021087_D2(-)|PGSC0003DMC400021091_D3(-)|Sotub09g030840_D2(-)	phasiRNA649	AGTAACCTTCAGCTTCCTCTT	0	1	4	2	5	9	4	4	1	6	12	2	0	0.311116	1.54263	0.497972	1.61567	2.28615	3.35805	1.41921	0.498671	2.6635	3.21949	1.01972	1.21093	0.577063	1.70938	1.07552	0.48511	0.801365	0.233071	0.246665
ch09_60853804_60854055_D2(+)|PGSC0003DMC400011636_D2(+)|PGSC0003DMC400021087_D3(+)|PGSC0003DMC400021091_D6(+)|Sotub09g030840_D3(+)	phasiRNA646	GAATCTGGGAGATTAATGGAA	5	7	5	7	9	3	2	9	3	4	11	8	1.74451	2.17781	1.92829	1.7429	2.90821	0.762049	1.67903	3.19322	1.49601	1.77567	2.9512	4.07889	-0.589667	0.226524	0.324285	1.14048	0.584673	0.92532	0.768726	0.117325
ch09_60853804_60854055_D3(-)|PGSC0003DMC400011636_D3(-)|PGSC0003DMC400021087_D3(-)|PGSC0003DMC400021091_D4(-)|Sotub09g030840_D3(-)	phasiRNA897	TCTTTGAAACAATTACCACGT	1	4	2	3	3	5	1	1	3	2	4	2	0.348902	1.24446	0.771316	0.746957	0.969404	1.27008	0.839513	0.354803	1.49601	0.887833	1.07316	1.01972	0.0738217	0.130986	0.326052	0.383216	0.965469	0.973878	0.813815	0.691179
ch09_60853804_60854055_D3(+)|PGSC0003DMC400011636_D3(+)|PGSC0003DMC400021087_D4(+)|PGSC0003DMC400021091_D7(+)|Sotub09g030840_D4(+)	phasiRNA797	GAGGAAGCTGAAGGTTACTTG	4	2	4	5	7	8	0	6	6	4	2	3	1.39561	0.622232	1.54263	1.24493	2.26194	2.03213	0	2.12882	2.99203	1.77567	0.536582	1.52959	0.396927	-0.556756	0.603421	-0.350261	0.772476	0.824438	0.649356	0.736404
ch09_60853804_60854055_D4(-)|PGSC0003DMC400011636_D5(-)|PGSC0003DMC400021087_D5(-)|Sotub09g030840_D4(-)	phasiRNA898	TGACTTTACCATTATAACCTT	0	1	1	4	0	0	0	1	2	0	3	0	0	0.311116	0.385658	0.995943	0	0	0	0.354803	0.997342	0	0.804873	0	-	-	-	-	-	-	-	-
ch09_60853804_60854055_D4(+)|PGSC0003DMC400011636_D4(+)|PGSC0003DMC400021087_D5(+)|PGSC0003DMC400021091_D8(+)|Sotub09g030840_D5(+)	phasiRNA647	ATGGATCTCATTAGCAGTAAC	17	17	10	22	14	15	7	8	11	8	10	9	5.93134	5.28897	3.85658	5.47769	4.52388	3.81024	5.87659	2.83842	5.48538	3.55133	2.68291	4.58876	-0.365396	-0.440874	-0.00700092	-0.0824784	0.617306	0.737412	0.997463	0.905097
ch09_60853804_60854055_D5(+)|PGSC0003DMC400011636_D6(+)|PGSC0003DMC400021087_D7(+)|PGSC0003DMC400021091_D9(+)|Sotub09g030840_D6(+)	phasiRNA648	TGCTGCCAGGTTCATGATGTT	1	2	1	5	9	5	6	9	1	9	6	2	0.348902	0.622232	0.385658	1.24493	2.90821	1.27008	5.03708	3.19322	0.498671	3.99525	1.60975	1.01972	1.27193	-0.182004	1.97734	0.523405	0.423644	0.959665	0.133743	0.583632
ch09_60853804_60854055_D6(+)|PGSC0003DMC400011636_D7(+)|PGSC0003DMC400021087_D8(+)|PGSC0003DMC400021091_D10(+)|Sotub09g030840_D7(+)	phasiRNA798	GTGCATCACTTTTGCTTGGAG	1	2	5	3	0	4	0	11	5	9	7	1	0.348902	0.622232	1.92829	0.746957	0	1.01606	0	3.90283	2.49336	3.99525	1.87804	0.509862	-0.959485	-0.188504	1.26085	2.03183	0.617306	0.970347	0.39862	0.107882
ch09_60853847_60854098_D1(-)|ch09_60853889_60854140_D2(-)|PGSC0003DMC400011636_D6(-)|PGSC0003DMC400021087_D6(-)	phasiRNA2464	TTGACTTTACCATTATAACCT	1	2	2	0	2	2	0	0	1	0	0	0	0.348902	0.622232	0.771316	0	0.646269	0.508032	0	0	0.498671	0	0	0	-	-	-	-	-	-	-	-
ch09_60853847_60854098_D1(+)|ch09_60853889_60854140_D2(+)|PGSC0003DMC400011636_D8(+)|PGSC0003DMC400021087_D9(+)	phasiRNA2462	ATATCCAGTTTCAACCCTTGG	4	2	1	0	6	7	1	0	1	2	0	0	1.39561	0.622232	0.385658	0	1.93881	1.77811	0.839513	0	0.498671	0.887833	0	0	-0.379657	-0.787717	-0.563038	-0.971098	0.864515	0.853479	0.780738	0.530646
ch09_60853847_60854098_D2(-)|ch09_60853889_60854140_D3(-)|PGSC0003DMC400011636_D7(-)|PGSC0003DMC400021087_D7(-)	phasiRNA1628	ACATCATGAACCTGGCAGCAT	3	6	0	7	6	2	3	12	4	8	8	6	1.04671	1.8667	0	1.7429	1.93881	0.508032	2.51854	4.25763	1.99468	3.55133	2.14633	3.05917	0.448826	-0.18955	2.11315	1.47477	0.796491	0.949992	0.0832066	0.090421
ch09_60853847_60854098_D2(+)|ch09_60853889_60854140_D3(+)|PGSC0003DMC400011636_D9(+)	phasiRNA1626	ATTGGAAGGGAAGTTGAGTGA	0	2	2	1	4	0	0	1	0	3	3	4	0	0.622232	0.771316	0.248986	1.29254	0	0	0.354803	0	1.33175	0.804873	2.03945	-0.632545	1.7951	-0.28022	2.14743	0.748024	0.36655	0.889905	0.0612829
ch09_60853847_60854098_D3(-)|ch09_60853889_60854140_D4(-)|PGSC0003DMC400011636_D8(-)|PGSC0003DMC400021087_D8(-)	phasiRNA1630	TGACCCTTCACTGCAAGCATA	7	6	2	7	9	7	3	2	2	6	0	2	2.44232	1.8667	0.771316	1.7429	2.90821	1.77811	2.51854	0.709605	0.997342	2.6635	0	1.01972	0.104532	-1.10794	-0.192692	-1.40516	0.953951	0.647697	0.90449	0.198404
ch09_60853847_60854098_D4(-)|ch09_60853889_60854140_D5(-)|PGSC0003DMC400011636_D9(-)|PGSC0003DMC400021087_D9(-)	phasiRNA1631	AAGGGTTGAAACTGGATATAT	4	5	0	1	6	2	3	3	2	0	2	3	1.39561	1.55558	0	0.248986	1.93881	0.508032	2.51854	1.06441	0.997342	0	0.536582	1.52959	-0.338326	-1.37394	1.05673	0.0211164	0.874114	0.577216	0.461002	0.990946
ch09_60853889_60854140_D1(-)|PGSC0003DMC400011636_D4(-)|PGSC0003DMC400021087_D4(-)	phasiRNA1627	TTCTTTGAAACAATTACCACG	1	1	4	4	7	6	0	1	1	3	4	5	0.348902	0.311116	1.54263	0.995943	2.26194	1.5241	0	0.354803	0.498671	1.33175	1.07316	2.54931	0.921007	1.4971	-0.261159	0.314938	0.474661	0.390796	0.875282	0.720496
ch09_60853889_60854140_D1(+)|PGSC0003DMC400011636_D5(+)|PGSC0003DMC400021087_D6(+)	phasiRNA1624	TGGTAATTGTTTCAAAGAAAG	1	1	1	2	4	3	1	1	0	1	2	2	0.348902	0.311116	0.385658	0.497972	1.29254	0.762049	0.839513	0.354803	0	0.443917	0.536582	1.01972	-	-	-	-	-	-	-	-
ch09_60853889_60854140_D4(+)|PGSC0003DMC400011636_D10(+)|PGSC0003DMC400021087_D10(+)	phasiRNA2463	TTTCCAAGTTTGCATCTCTGG	5	1	4	4	7	5	0	2	2	2	4	0	1.74451	0.311116	1.54263	0.995943	2.26194	1.27008	0	0.709605	0.997342	0.887833	1.07316	0	0.251455	-0.230057	-0.293265	-0.774776	0.878129	0.962325	0.867749	0.483723
ch11_1363960_1364211_D1(-)|PGSC0003DMC400004310_D1(-)|PGSC0003DMC400027502_D1(-)|PGSC0003DMC400027528_D1(-)|Sotub06g011750_D1(-)	phasiRNA1020	ATATTTTGTAGAGAATGCATT	11	4	3	1	8	0	0	0	2	0	2	1	3.83792	1.24446	1.15697	0.248986	2.58508	0	0	0	0.997342	0	0.536582	0.509862	-2.25305	0.0253998	-1.93725	0.341199	0.136413	0.995545	0.178684	0.849405
ch11_1363960_1364211_D1(+)|PGSC0003DMC400004310_D1(+)|PGSC0003DMC400027502_D1(+)|PGSC0003DMC400027528_D1(+)|Sotub06g011750_D1(+)	phasiRNA951	TGCATTCTCTACAAAATATCC	4	1	4	1	2	3	1	3	1	3	9	3	1.39561	0.311116	1.54263	0.248986	0.646269	0.762049	0.839513	1.06441	0.498671	1.33175	2.41462	1.52959	-0.905289	0.829455	0.172039	1.90678	0.523263	0.660095	0.906361	0.0432447
ch11_1363960_1364211_D2(-)|PGSC0003DMC400004310_D2(-)|PGSC0003DMC400027502_D2(-)|PGSC0003DMC400027528_D2(-)|Sotub06g011750_D2(-)	phasiRNA953	CTTAACAGTTCAGAGAGAAGG	1	0	0	3	2	0	0	0	1	2	1	1	0.348902	0	0	0.746957	0.646269	0	0	0	0.498671	0.887833	0.268291	0.509862	-	-	-	-	-	-	-	-
ch11_1363960_1364211_D2(+)|PGSC0003DMC400004310_D2(+)|PGSC0003DMC400027502_D2(+)|PGSC0003DMC400027528_D2(+)|Sotub06g011750_D2(+)	phasiRNA952	TTCTCTCTGAACTGTTAAGGG	7	14	11	19	16	19	4	8	9	4	2	5	2.44232	4.35562	4.24224	4.73073	5.17015	4.82631	3.35805	2.83842	4.48804	1.77567	0.536582	2.54931	0.188312	-1.52508	0.158692	-1.5547	0.835703	0.178917	0.868118	0.0299691
ch11_1363960_1364211_D3(-)|PGSC0003DMC400027502_D3(-)|PGSC0003DMC400027528_D3(-)	phasiRNA1517	TTCACATATTTTTTGTCTTCC	2	5	2	6	3	6	1	1	4	3	2	5	0.697804	1.55558	0.771316	1.49391	0.969404	1.5241	0.839513	0.354803	1.99468	1.33175	0.536582	2.54931	0.111883	0.127608	0.108223	0.123948	0.948088	0.973878	0.941185	0.905097
ch11_1507527_1507778_D1(-)	phasiRNA1915	AACATTCATTTGGAACTTCTT	5	7	7	13	2	4	2	2	4	5	0	1	1.74451	2.17781	2.69961	3.23681	0.646269	1.01606	1.67903	0.709605	1.99468	2.21958	0	0.509862	-0.903357	-1.56921	-0.448704	-1.11456	0.485406	0.500328	0.739629	0.35638
ch11_1507527_1507778_D1(+)	phasiRNA2253	AAAGTGCCTACACTACCTGAT	1	3	0	0	0	1	0	0	0	1	0	0	0.348902	0.933348	0	0	0	0.254016	0	0	0	0.443917	0	0	-	-	-	-	-	-	-	-
ch11_1507527_1507778_D2(-)|ch11_1507611_1507862_D1(-)	phasiRNA1916	TCTTATGTAGCAAAGAACCCC	13	28	7	30	21	32	3	10	17	19	16	12	4.53573	8.71125	2.69961	7.46957	6.78583	8.12852	2.51854	3.54803	8.47741	8.43442	4.29266	6.11834	0.356316	0.238943	0.0834663	-0.0339069	0.661527	0.89815	0.932382	0.964673
ch11_1507527_1507778_D2(+)|ch11_1507611_1507862_D1(+)	phasiRNA1919	AAGAAGTTATCGTTGGAGGTA	13	3	2	4	2	5	1	2	0	0	4	2	4.53573	0.933348	0.771316	0.995943	0.646269	1.27008	0.839513	0.709605	0	0	1.07316	1.01972	-0.823402	0.0721874	-1.20371	-0.308123	0.548371	0.988914	0.396239	0.835003
ch11_1507527_1507778_D3(-)|ch11_1507611_1507862_D2(-)	phasiRNA1917	TTCTCCACTGAATAAGGTCTT	1	6	6	8	6	7	3	6	3	7	9	4	0.348902	1.8667	2.31395	1.99189	1.93881	1.77811	2.51854	2.12882	1.49601	3.10742	2.41462	2.03945	0.295464	0.172288	0.811321	0.688144	0.81178	0.950477	0.416818	0.327851
ch11_1507527_1507778_D4(-)|ch11_1507611_1507862_D3(-)	phasiRNA1918	TCTTTATTTGGTCTACCGTTC	5	2	4	3	4	8	0	4	7	1	6	1	1.74451	0.622232	1.54263	0.746957	1.29254	2.03213	0	1.41921	3.4907	0.443917	1.60975	0.509862	-0.132625	-0.697521	0.373262	-0.191634	0.942173	0.785803	0.799824	0.880462
ch11_15562352_15562603_D1(-)	phasiRNA2530	TTCCAAAACTCTCTTCCAACT	61	95	44	69	63	104	39	68	45	77	183	56	21.283	29.556	16.969	17.18	20.3575	26.4177	32.741	24.1266	22.4402	34.1816	49.0973	28.5523	-0.305512	0.400206	0.376566	1.08228	0.617306	0.64635	0.492918	0.0156642
ch11_15562352_15562603_D1(+)	phasiRNA2529	TTGGAAGAGAGTTTTGGAAAA	66	65	68	19	17	31	20	38	45	21	53	15	23.0275	20.2225	26.2247	4.73073	5.49329	7.8745	16.7903	13.4825	22.4402	9.32225	14.2194	7.64793	-2.16044	-0.837301	-0.250873	1.07227	0.000112458	0.2686	0.659795	0.0338957
ch11_15562352_15562603_D2(-)	phasiRNA2531	AAATCAACTCATTTTCCTCAA	1	2	2	1	2	5	1	2	0	2	1	0	0.348902	0.622232	0.771316	0.248986	0.646269	1.27008	0.839513	0.709605	0	0.887833	0.268291	0	-	-	-	-	-	-	-	-
ch11_15562352_15562603_D2(+)	phasiRNA2009	TTCCTTCATACCAAACACACC	13	11	6	17	12	14	6	4	10	13	11	3	4.53573	3.42228	2.31395	4.23276	3.87761	3.55623	5.03708	1.41921	4.98671	5.77092	2.9512	1.52959	-0.0283695	-0.145598	0.0861139	-0.0311144	0.984511	0.959665	0.935479	0.971209
ch11_3362676_3362927_D3(-)|ch11_3362697_3362948_D2(-)	phasiRNA1809	CACCATTGTTTACTTAGAGAC	11	21	11	23	20	30	7	19	16	17	23	12	3.83792	6.53343	4.24224	5.72667	6.46269	7.62049	5.87659	6.74125	7.97874	7.54658	6.17069	6.11834	0.201879	-0.197731	0.692437	0.292828	0.787884	0.888217	0.228539	0.554291
ch11_3362676_3362927_D4(+)|ch11_3362697_3362948_D2(+)	phasiRNA1807	CTCTAAGTAAACAATGGTGTT	5	3	5	7	3	3	6	2	1	1	2	3	1.74451	0.933348	1.92829	1.7429	0.969404	0.762049	5.03708	0.709605	0.498671	0.443917	0.536582	1.52959	-0.619852	-0.664825	-0.114066	-0.159039	0.617306	0.785803	0.935479	0.902053
ch11_3362676_3362927_D5(+)|ch11_3362697_3362948_D3(+)	phasiRNA1808	CTGCTTTAATGCTGTCTCCAG	3	10	3	7	4	16	2	4	9	2	7	3	1.04671	3.11116	1.15697	1.7429	1.29254	4.06426	1.67903	1.41921	4.48804	0.887833	1.87804	1.52959	0.12226	-0.739879	0.644841	-0.217298	0.934256	0.680585	0.537987	0.832119
ch11_3380234_3380485_D1(-)	phasiRNA2256	GCCTTCTCCGTACATAGCTGT	0	5	1	2	2	1	2	7	2	3	4	4	0	1.55558	0.385658	0.497972	0.646269	0.254016	1.67903	2.48362	0.997342	1.33175	1.07316	2.03945	-0.267521	-0.393061	1.88333	1.75779	0.905947	0.877446	0.120317	0.0839501
ch11_3380234_3380485_D1(+)	phasiRNA2254	AGCTATGTACGGAGAAGGCTT	0	3	0	1	2	1	0	3	0	0	0	0	0	0.933348	0	0.248986	0.646269	0.254016	0	1.06441	0	0	0	0	-	-	-	-	-	-	-	-
ch11_3380234_3380485_D2(-)|ch11_3380255_3380506_D1(-)	phasiRNA2257	CGGTTCTGGAAAGACCTTGAT	7	7	4	2	13	2	1	1	3	1	1	0	2.44232	2.17781	1.54263	0.497972	4.20075	0.508032	0.839513	0.354803	1.49601	0.443917	0.268291	0	-1.19161	-1.42908	-0.951675	-1.18914	0.328514	0.567823	0.434197	0.314618
ch11_3380234_3380485_D3(+)|Sotub06g012900_D2(-)	phasiRNA1176	TCTAAGAAGCATAATTGCAAT	0	3	1	0	3	0	1	0	0	2	0	1	0	0.933348	0.385658	0	0.969404	0	0.839513	0	0	0.887833	0	0.509862	-	-	-	-	-	-	-	-
ch11_3380234_3380485_D4(+)|ch11_3380255_3380506_D2(+)	phasiRNA2255	CAAGGTCTTTCCAGAACCGGT	5	4	4	7	4	6	1	2	3	2	1	1	1.74451	1.24446	1.54263	1.7429	1.29254	1.5241	0.839513	0.709605	1.49601	0.887833	0.268291	0.509862	-0.227209	-0.993929	-0.255539	-1.02226	0.851577	0.589861	0.836278	0.243205
ch11_35557752_35558003_D1(-)|ch11_35557756_35558007_D1(-)|ch11_35564982_35565233_D9(-)|ch11_35565041_35565292_D6(-)|ch11_35565087_35565338_D5(-)|ch11_35592891_35593142_D3(-)|ch11_42323255_42323506_D7(-)|ch11_42764381_42764632_D3(+)|ch11_42764402_42764653_D3(+)|ch11_42764423_42764674_D2(+)|ch11_42806881_42807132_D4(+)|PGSC0003DMC400005353_D4(-)|PGSC0003DMC400013002_D5(+)|PGSC0003DMC400032355_D3(+)…	phasiRNA667	GTTTGAAAGCTTGGTTTTGTG	30	20	21	24	27	34	4	10	18	16	17	12	10.4671	6.22232	8.09882	5.97566	8.72463	8.63655	3.35805	3.54803	8.97608	7.10267	4.56095	6.11834	-0.299233	0.0801083	-0.493856	-0.114515	0.666214	0.973878	0.463803	0.856461
ch11_35557752_35558003_D1(+)|PGSC0003DMC400034188_D1(-)	phasiRNA1478	CAAAATGGTCCTTCACCTTCT	1	1	0	2	3	3	1	4	1	3	0	0	0.348902	0.311116	0	0.497972	0.969404	0.762049	0.839513	1.41921	0.498671	1.33175	0	0	-	-	-	-	-	-	-	-
ch11_35557752_35558003_D2(-)|ch11_35557756_35558007_D2(-)|ch11_42764381_42764632_D2(+)|ch11_42764402_42764653_D2(+)|ch11_42764423_42764674_D1(+)|ch11_42806881_42807132_D3(+)|PGSC0003DMC400005353_D5(-)|PGSC0003DMC400024729_D2(+)|PGSC0003DMC400030872_D2(+)|PGSC0003DMC400032355_D2(+)|PGSC0003DMC400032362_D3(+)|PGSC0003DMC400034188_D1(+)|Sotub09g018030_D2(+)|Sotub11g027610_D2(+)	phasiRNA666	AGAAGGTGAAGGACCATTTTG	6	12	2	8	22	13	4	7	3	2	5	4	2.09341	3.73339	0.771316	1.99189	7.10896	3.30221	3.35805	2.48362	1.49601	0.887833	1.34146	2.03945	0.572431	-0.791357	0.394419	-0.96937	0.588787	0.675725	0.735487	0.245504
ch11_35557752_35558003_D3(-)|ch11_35557756_35558007_D3(-)|ch11_35565041_35565292_D7(-)|ch11_35565087_35565338_D6(-)|ch11_42764381_42764632_D1(+)|ch11_42789806_42790057_D1(+)|ch11_42806881_42807132_D1(+)|PGSC0003DMC400032356_D1(+)|PGSC0003DMC400032362_D1(+)	phasiRNA1410	GCGTGGGTAAGACAACACTTG	7	6	3	6	4	10	2	2	4	10	2	3	2.44232	1.8667	1.15697	1.49391	1.29254	2.54016	1.67903	0.709605	1.99468	4.43917	0.536582	1.52959	-0.268785	-0.0571024	-0.168323	0.0433593	0.84399	0.988914	0.90449	0.968782
ch11_35557756_35558007_D1(+)|ch11_35564982_35565233_D4(+)|ch11_35565087_35565338_D4(+)|ch11_35592891_35593142_D4(+)|ch11_42323255_42323506_D4(+)|ch11_42764402_42764653_D3(-)|ch11_42764423_42764674_D2(-)|ch11_42806881_42807132_D3(-)|PGSC0003DMC400005353_D2(+)|PGSC0003DMC400032355_D3(-)|PGSC0003DMC400032362_D3(-)|Sotub11g027150_D1(-)|Sotub11g027610_D3(-)	phasiRNA1086	CAAAACCAAGCTTTCAAACCA	1	3	1	3	7	4	1	0	0	0	1	2	0.348902	0.933348	0.385658	0.746957	2.26194	1.01606	0.839513	0	0	0	0.268291	1.01972	0.669098	0.229634	-0.729591	-1.16906	0.635914	0.965855	0.648299	0.285047
ch11_35557756_35558007_D2(+)|ch11_42764381_42764632_D2(-)|ch11_42764402_42764653_D2(-)|ch11_42764423_42764674_D1(-)|ch11_42806881_42807132_D2(-)|PGSC0003DMC400005353_D3(+)|PGSC0003DMC400024729_D2(-)|PGSC0003DMC400030872_D2(-)|PGSC0003DMC400032362_D2(-)|Sotub09g018030_D2(-)	phasiRNA1077	AAATGGTCCTTCACCTTCTCA	4	6	2	11	14	12	2	8	2	12	3	5	1.39561	1.8667	0.771316	2.73884	4.52388	3.04819	1.67903	2.83842	0.997342	5.327	0.804873	2.54931	0.996249	0.0243915	0.607639	-0.364219	0.378799	0.993398	0.629166	0.6692
ch11_35564982_35565233_D1(-)	phasiRNA2077	ATCATGAGTGGGATGACTTGA	3	0	1	1	2	4	0	1	0	1	3	3	1.04671	0	0.385658	0.248986	0.646269	1.01606	0	0.354803	0	0.443917	0.804873	1.52959	0.397384	1.32889	-0.113023	0.818479	0.833743	0.556312	0.950445	0.455261
ch11_35564982_35565233_D1(+)	phasiRNA1593	CCTTGTACAAAAAGATTTCTC	4	3	2	7	3	11	1	1	1	2	5	3	1.39561	0.933348	0.771316	1.7429	0.969404	2.79418	0.839513	0.354803	0.498671	0.887833	1.34146	1.52959	0.452937	0.804983	-0.457968	-0.105922	0.685035	0.690982	0.73128	0.910838
ch11_35564982_35565233_D2(-)|PGSC0003DMC400013002_D16(+)	phasiRNA978	ATGATGTGTGGAATGATAACT	0	4	1	2	7	6	2	1	4	5	5	2	0	1.24446	0.385658	0.497972	2.26194	1.5241	1.67903	0.354803	1.99468	2.21958	1.34146	1.01972	1.08321	0.278467	1.38636	0.581614	0.500772	0.929246	0.314609	0.549837
ch11_35564982_35565233_D2(+)	phasiRNA1972	TTATCATTCCACACATCATCA	1	0	0	0	2	1	0	0	2	1	1	0	0.348902	0	0	0	0.646269	0.254016	0	0	0.997342	0.443917	0.268291	0	-	-	-	-	-	-	-	-
ch11_35564982_35565233_D3(-)|ch11_35565041_35565292_D1(-)|ch11_42040121_42040372_D5(+)|ch11_42065660_42065911_D4(+)|PGSC0003DMC400013002_D14(+)|PGSC0003DMC400034188_D9(+)|Sotub11g026870_D11(+)	phasiRNA977	AGAAGTTTCTTGTTGTCCTTG	1	3	6	5	8	7	2	7	5	2	6	3	0.348902	0.933348	2.31395	1.24493	2.58508	1.77811	1.67903	2.48362	2.49336	0.887833	1.60975	1.52959	0.537887	-0.833793	1.34789	-0.0237881	0.635094	0.589861	0.160426	0.984008
ch11_35564982_35565233_D3(+)|ch11_35565087_35565338_D1(+)|ch11_35592891_35593142_D1(+)|ch11_42789806_42790057_D7(-)|ch11_42789827_42790078_D4(-)|ch11_42789869_42790120_D2(-)|ch11_42806881_42807132_D6(-)|PGSC0003DMC400005353_D1(+)|PGSC0003DMC400024729_D7(-)|PGSC0003DMC400032355_D6(-)|PGSC0003DMC400032361_D3(-)|Sotub11g027610_D6(-)|Sotub11g027640_D3(-)	phasiRNA673	TTGACTTGTAGCTGATTAAGA	11	8	16	16	18	15	2	1	7	7	8	4	3.83792	2.48893	6.17053	3.98377	5.81642	3.81024	1.67903	0.354803	3.4907	3.10742	2.14633	2.03945	-0.0389046	0.662785	-1.24234	-0.540646	0.978388	0.734373	0.191325	0.452389
ch11_35564982_35565233_D4(-)	phasiRNA2468	TGAAGGGAAGCCTGAAAGGTA	0	0	0	0	2	0	0	1	0	0	0	0	0	0	0	0	0.646269	0	0	0.354803	0	0	0	0	-	-	-	-	-	-	-	-
ch11_35564982_35565233_D5(-)|ch11_35565041_35565292_D2(-)|ch11_35565087_35565338_D1(-)|ch11_35592891_35593142_D1(-)|ch11_42789806_42790057_D7(+)|ch11_42789827_42790078_D6(+)|ch11_42789869_42790120_D6(+)|ch11_42806881_42807132_D7(+)|PGSC0003DMC400005353_D1(-)|PGSC0003DMC400024729_D8(+)|PGSC0003DMC400032355_D8(+)|PGSC0003DMC400032361_D7(+)|Sotub11g027610_D8(+)|Sotub11g027640_D7(+)	phasiRNA823	TTAATCAGCTACAAGTCAAAT	13	8	7	19	16	13	3	4	6	6	8	3	4.53573	2.48893	2.69961	4.73073	5.17015	3.30221	2.51854	1.41921	2.99203	2.6635	2.14633	1.52959	0.206443	-0.171561	-0.287172	-0.665176	0.823264	0.949992	0.762905	0.298635
ch11_35564982_35565233_D6(-)|ch11_35565041_35565292_D3(-)|ch11_35565087_35565338_D2(-)	phasiRNA1973	TTCAAGAAGTTGGCTCATTTG	2	3	3	4	4	1	0	0	3	4	8	2	0.697804	0.933348	1.15697	0.995943	1.29254	0.254016	0	0	1.49601	1.77567	2.14633	1.01972	-0.633571	1.79104	-0.956782	1.46783	0.659266	0.329885	0.502844	0.118105
ch11_35564982_35565233_D7(-)|ch11_35565041_35565292_D4(-)|ch11_35565087_35565338_D3(-)|ch11_35592891_35593142_D2(-)|ch11_42323255_42323506_D5(-)|ch11_42789806_42790057_D5(+)|ch11_42789827_42790078_D4(+)|ch11_42789869_42790120_D3(+)|PGSC0003DMC400024729_D5(+)|PGSC0003DMC400032355_D5(+)|PGSC0003DMC400032356_D5(+)|PGSC0003DMC400032362_D6(+)|PGSC0003DMC400047655_D6(-)|Sotub11g027150_D3(+)|Sotub11g027…	phasiRNA668	TCAGAATAACAAAAGGGTTAC	47	33	26	61	52	53	11	32	27	17	37	17	16.3984	10.2668	10.0271	15.1881	16.803	13.4629	9.23464	11.3537	13.4641	7.54658	9.92677	8.66765	0.10609	-0.492823	0.117324	-0.481589	0.896224	0.589861	0.868118	0.291618
ch11_35564982_35565233_D8(-)|ch11_35565041_35565292_D5(-)|ch11_35565087_35565338_D4(-)|ch11_42789806_42790057_D4(+)|ch11_42789827_42790078_D3(+)|ch11_42789869_42790120_D2(+)|PGSC0003DMC400005353_D3(-)|PGSC0003DMC400013002_D7(+)|PGSC0003DMC400024729_D4(+)|PGSC0003DMC400030872_D3(+)|PGSC0003DMC400032355_D4(+)|PGSC0003DMC400032361_D1(+)|PGSC0003DMC400032362_D5(+)|PGSC0003DMC400047655_D7(-)|Sotub09g0…	phasiRNA981	TTTCTGAGGCATATGATGCTT	8	5	3	9	7	13	1	1	1	3	1	0	2.79122	1.55558	1.15697	2.24087	2.26194	3.30221	0.839513	0.354803	0.498671	1.33175	0.268291	0	0.299913	-0.633592	-1.14145	-2.07495	0.786285	0.824438	0.311612	0.034379
ch11_35565041_35565292_D1(+)|ch11_42040081_42040332_D4(-)|PGSC0003DMC400013002_D6(-)|PGSC0003DMC400034188_D7(-)|Sotub11g026870_D7(-)	phasiRNA807	CAAGGACAACAAGAAACTTCT	16	26	26	45	44	53	9	15	19	13	16	13	5.58243	8.08901	10.0271	11.2044	14.2179	13.4629	7.55562	5.32204	9.47475	5.77092	4.29266	6.6282	0.498456	-0.525035	0.0800222	-0.943469	0.409856	0.589861	0.906481	0.0429253
ch11_35565041_35565292_D2(+)	phasiRNA805	ATTTGACTTGTAGCTGATTAA	11	23	7	19	36	25	2	9	8	9	9	7	3.83792	7.15567	2.69961	4.73073	11.6328	6.3504	1.67903	3.19322	3.98937	3.99525	2.41462	3.56903	0.434191	-0.0758403	-0.289651	-0.799683	0.588623	0.978215	0.761045	0.188115
ch11_35565087_35565338_D2(+)|ch11_35592891_35593142_D2(+)	phasiRNA1547	TTGTCGTCATCCTTTAAGTCA	0	0	0	2	0	0	0	1	0	2	2	1	0	0	0	0.497972	0	0	0	0.354803	0	0.887833	0.536582	0.509862	-	-	-	-	-	-	-	-
ch11_35565087_35565338_D3(+)|ch11_35592891_35593142_D3(+)|ch11_42323255_42323506_D3(+)|ch11_42789806_42790057_D4(-)|ch11_42789869_42790120_D1(-)|PGSC0003DMC400024729_D4(-)|PGSC0003DMC400032355_D4(-)|PGSC0003DMC400032356_D4(-)|PGSC0003DMC400032362_D4(-)|PGSC0003DMC400047655_D6(+)|Sotub11g027150_D2(-)|Sotub11g027610_D4(-)|Sotub11g028670_D2(-)	phasiRNA904	AACCCTTTTGTTATTCTGAAA	4	5	4	3	5	10	2	5	2	3	2	3	1.39561	1.55558	1.54263	0.746957	1.61567	2.54016	1.67903	1.77401	0.997342	1.33175	0.536582	1.52959	-0.26729	-0.665638	0.184279	-0.214069	0.829378	0.731869	0.882947	0.835003
ch11_35592891_35593142_D4(-)|ch11_42764402_42764653_D1(+)|ch11_42806881_42807132_D2(+)|PGSC0003DMC400005353_D6(-)|PGSC0003DMC400030872_D1(+)|PGSC0003DMC400032362_D2(+)|Sotub09g018030_D1(+)	phasiRNA1370	CTAAAGCCGTTTACAATGATG	0	2	0	2	1	2	1	2	1	0	0	1	0	0.622232	0	0.497972	0.323135	0.508032	0.839513	0.709605	0.498671	0	0	0.509862	-	-	-	-	-	-	-	-
ch11_35592891_35593142_D5(-)|PGSC0003DMC400005353_D7(-)	phasiRNA2401	GTGTGGGTAAGACAACACTTG	0	0	0	3	3	1	0	0	0	0	0	0	0	0	0	0.746957	0.969404	0.254016	0	0	0	0	0	0	-	-	-	-	-	-	-	-
ch11_35592891_35593142_D5(+)|ch11_42764381_42764632_D1(-)|ch11_42764402_42764653_D1(-)|ch11_42806881_42807132_D1(-)|PGSC0003DMC400005353_D4(+)|PGSC0003DMC400030872_D1(-)|PGSC0003DMC400032362_D1(-)|Sotub09g018030_D1(-)	phasiRNA1372	TCATTGTAAACGGCTTTAGCA	14	12	9	9	13	10	4	5	4	8	7	5	4.88463	3.73339	3.47092	2.24087	4.20075	2.54016	3.35805	1.77401	1.99468	3.55133	1.87804	2.54931	-0.704511	0.0531523	-0.623266	0.134397	0.356557	0.988448	0.423876	0.85842
ch11_42040081_42040332_D1(-)|PGSC0003DMC400013002_D1(-)|PGSC0003DMC400032356_D2(-)|Sotub11g026870_D1(-)	phasiRNA903	CATCATTGTAAACCGCTTTAG	3	5	3	9	4	2	1	0	3	5	5	5	1.04671	1.55558	1.15697	2.24087	1.29254	0.508032	0.839513	0	1.49601	2.21958	1.34146	2.54931	-0.409281	1.4855	-0.891281	1.0035	0.77944	0.463713	0.516601	0.251341
ch11_42040081_42040332_D1(+)|PGSC0003DMC400013002_D3(+)|Sotub11g026870_D1(+)	phasiRNA810	AAAGCGGTTTACAATGATGAG	50	88	74	114	66	123	38	109	74	94	239	128	17.4451	27.3782	28.5387	28.3844	21.3269	31.244	31.9015	38.6735	36.9017	41.7282	64.1216	65.2623	-0.0737384	0.532037	0.74208	1.34785	0.924058	0.484346	0.120158	0.00245298
ch11_42040081_42040332_D2(-)|ch11_43585668_43585919_D1(+)|PGSC0003DMC400013002_D4(-)|PGSC0003DMC400034188_D5(-)|Sotub11g026870_D4(-)	phasiRNA814	CAAATGAGCCAATTTCTTGAA	1	2	0	4	7	2	0	2	5	1	9	1	0.348902	0.622232	0	0.995943	2.26194	0.508032	0	0.709605	2.49336	0.443917	2.41462	0.509862	1.16975	0.0289108	1.48213	0.341294	0.501488	0.993398	0.333298	0.788742
ch11_42040081_42040332_D2(+)|PGSC0003DMC400034188_D3(+)|Sotub11g026870_D3(+)	phasiRNA811	TTGAAAGCTTGGTATTGTGTT	9	2	2	7	1	2	2	4	5	1	7	1	3.14012	0.622232	0.771316	1.7429	0.323135	0.508032	1.67903	1.41921	2.49336	0.443917	1.87804	0.509862	-0.881901	-1.04913	0.82734	0.660114	0.53494	0.589861	0.477113	0.575643
ch11_42040081_42040332_D3(-)|PGSC0003DMC400013002_D5(-)|Sotub11g026870_D5(-)	phasiRNA806	TTCCCTTCAGGCTTTCCTTCA	3	2	2	5	2	7	1	5	0	4	6	0	1.04671	0.622232	0.771316	1.24493	0.646269	1.77811	0.839513	1.77401	0	1.77567	1.60975	0	0.226623	0.177635	-0.0249072	-0.0738951	0.91013	0.973878	0.995762	0.959045
ch11_42040081_42040332_D3(+)|PGSC0003DMC400013002_D9(+)|PGSC0003DMC400034188_D6(+)|Sotub11g026870_D5(+)	phasiRNA812	AGAATAACGAAAGGGTTACTT	2	2	0	2	0	4	0	2	0	1	1	1	0.697804	0.622232	0	0.497972	0	1.01606	0	0.709605	0	0.443917	0.268291	0.509862	-	-	-	-	-	-	-	-
ch11_42040081_42040332_D4(+)|PGSC0003DMC400013002_D11(+)|PGSC0003DMC400034188_D8(+)|Sotub11g026870_D7(+)	phasiRNA813	CAAGAAATTGGCTCATTTGAC	90	87	76	105	93	146	17	40	46	46	21	40	31.4012	27.0671	29.31	26.1435	30.0515	37.0864	14.2717	14.1921	22.9389	20.4202	5.63411	20.3945	-0.151744	-0.514806	-0.619212	-0.982274	0.848273	0.613274	0.287882	0.0506644
ch11_42040081_42040332_D5(+)|Sotub11g026870_D8(+)	phasiRNA980	TCAAAGGATGATGGCAATCTT	0	0	0	2	0	1	1	0	1	2	1	0	0	0	0	0.497972	0	0.254016	0.839513	0	0.498671	0.887833	0.268291	0	-	-	-	-	-	-	-	-
ch11_42040081_42040332_D6(+)|PGSC0003DMC400013002_D13(+)|Sotub11g026870_D10(+)	phasiRNA801	AAGGAAAGCCTGAAGGGAAAG	2	3	4	2	5	2	0	3	3	2	6	8	0.697804	0.933348	1.54263	0.497972	1.61567	0.508032	0	1.06441	1.49601	0.887833	1.60975	4.07889	-0.671837	0.812948	0.00453741	1.48932	0.617306	0.691235	0.997463	0.0968372
ch11_42040081_42040332_D7(+)|PGSC0003DMC400013002_D15(+)|PGSC0003DMC400034188_D10(+)|Sotub11g026870_D12(+)	phasiRNA802	AAGTTTCTTGTTGTCCTTGAT	8	9	16	17	7	10	6	25	9	17	34	13	2.79122	2.80004	6.17053	4.23276	2.26194	2.54016	5.03708	8.87007	4.48804	7.54658	9.1219	6.6282	-0.537463	0.233344	0.906125	1.67693	0.551466	0.88995	0.212482	0.00835232
ch11_42040121_42040372_D1(-)|ch11_42065660_42065911_D1(-)|ch11_43585672_43585923_D2(+)|PGSC0003DMC400034188_D2(-)|Sotub11g026870_D2(-)	phasiRNA1244	CAATACCAAGCTTTCAAACCA	2	1	0	2	2	3	0	1	0	0	0	2	0.697804	0.311116	0	0.497972	0.646269	0.762049	0	0.354803	0	0	0	1.01972	-	-	-	-	-	-	-	-
ch11_42040121_42040372_D1(+)|ch11_42065660_42065911_D1(+)|ch11_42789806_42790057_D3(+)|ch11_42789827_42790078_D2(+)|ch11_42789869_42790120_D1(+)|ch11_43585668_43585919_D3(-)|ch11_43585672_43585923_D3(-)|PGSC0003DMC400034188_D2(+)|Sotub11g026870_D2(+)	phasiRNA1242	GTTTGAAAGCTTGGTATTGTG	14	15	7	7	10	11	0	2	3	11	16	6	4.88463	4.66674	2.69961	1.7429	3.23135	2.79418	0	0.709605	1.49601	4.88308	4.29266	3.05917	-0.887282	2.11217	-2.02595	0.973507	0.278747	0.0975778	0.0469281	0.110927
ch11_42040121_42040372_D2(-)|ch11_42764402_42764653_D4(-)|ch11_42764423_42764674_D3(-)|ch11_42789806_42790057_D5(-)|ch11_42789827_42790078_D3(-)|ch11_42806881_42807132_D4(-)|ch11_43585672_43585923_D1(+)|PGSC0003DMC400024729_D5(-)|PGSC0003DMC400030872_D3(-)|PGSC0003DMC400034188_D4(-)|Sotub09g018030_D3(-)|Sotub11g026870_D3(-)	phasiRNA1245	AATGAGCCAATTTCTTGAAGT	1	1	2	1	4	5	0	0	0	0	0	0	0.348902	0.311116	0.771316	0.248986	1.29254	1.27008	0	0	0	0	0	0	-	-	-	-	-	-	-	-
ch11_42040121_42040372_D2(+)|ch11_42065660_42065911_D2(+)|ch11_43585668_43585919_D2(-)|ch11_43585672_43585923_D2(-)|PGSC0003DMC400034188_D4(+)|Sotub11g026870_D4(+)	phasiRNA1243	TTTCTGAGCCATATGATGCTT	0	2	0	3	4	6	0	1	0	0	1	0	0	0.622232	0	0.746957	1.29254	1.5241	0	0.354803	0	0	0.268291	0	-	-	-	-	-	-	-	-
ch11_42040121_42040372_D3(-)|ch11_42065660_42065911_D2(-)|PGSC0003DMC400034188_D6(-)|Sotub11g026870_D6(-)	phasiRNA1246	AGGACAACAAGAAACTTCTTT	4	4	2	6	4	10	2	1	4	6	5	1	1.39561	1.24446	0.771316	1.49391	1.29254	2.54016	1.67903	0.354803	1.99468	2.6635	1.34146	0.509862	0.312632	0.137027	0.1318	-0.0438052	0.814983	0.973878	0.926439	0.968277
ch11_42040121_42040372_D3(+)|ch11_42764381_42764632_D4(+)|ch11_42764402_42764653_D4(+)|ch11_42764423_42764674_D3(+)|ch11_42789806_42790057_D6(+)|ch11_42789827_42790078_D5(+)|ch11_42789869_42790120_D4(+)|ch11_42806881_42807132_D5(+)|ch11_43585668_43585919_D1(-)|ch11_43585672_43585923_D1(-)|PGSC0003DMC400013002_D10(+)|PGSC0003DMC400024729_D6(+)|PGSC0003DMC400030872_D4(+)|PGSC0003DMC400034188_D7(+)|…	phasiRNA1075	TTCAAGAAATTGGCTCATTTG	54	57	56	87	43	78	13	22	32	30	35	26	18.8407	17.7336	21.5968	21.6618	13.8948	19.8133	10.9137	7.80566	15.9575	13.3175	9.39019	13.2564	-0.316002	-0.034317	-0.626187	-0.344501	0.588787	0.988914	0.22581	0.450129
ch11_42040121_42040372_D4(-)|ch11_42065660_42065911_D3(-)|PGSC0003DMC400034188_D8(-)|PGSC0003DMC400047655_D2(+)|Sotub11g026870_D8(-)|Sotub11g028670_D6(-)	phasiRNA1194	CCTTGTACAAAAACATTTCTC	0	2	0	6	2	1	1	1	0	1	2	2	0	0.622232	0	1.49391	0.646269	0.254016	0.839513	0.354803	0	0.443917	0.536582	1.01972	-	-	-	-	-	-	-	-
ch11_42040121_42040372_D4(+)|ch11_42065660_42065911_D3(+)|PGSC0003DMC400013002_D12(+)|Sotub11g026870_D9(+)	phasiRNA976	TGAAGGAAAGCCTGAAGGGAA	5	6	3	4	3	2	2	3	4	6	6	4	1.74451	1.8667	1.15697	0.995943	0.969404	0.508032	1.67903	1.06441	1.99468	2.6635	1.60975	2.03945	-1.16892	0.225062	0.161985	1.55597	0.27422	0.921789	0.892004	0.0458034
ch11_42040121_42040372_D6(+)|ch11_42065660_42065911_D6(+)|PGSC0003DMC400032355_D12(+)|PGSC0003DMC400034188_D11(+)|PGSC0003DMC400047655_D2(-)|Sotub11g026870_D13(+)|Sotub11g028670_D8(+)	phasiRNA905	GAAATGTTTTTGTACAAGGAG	9	6	4	8	2	4	1	2	4	2	0	3	3.14012	1.8667	1.54263	1.99189	0.646269	1.01606	0.839513	0.709605	1.99468	0.887833	0	1.52959	-1.06546	-1.36713	-0.574008	-0.875673	0.377116	0.562975	0.656344	0.460323
ch11_42065660_42065911_D5(+)	phasiRNA2403	ATAGTGAGTGGGATAACCTGA	0	0	0	2	0	0	0	0	0	0	0	0	0	0	0	0.497972	0	0	0	0	0	0	0	0	-	-	-	-	-	-	-	-
ch11_42323255_42323506_D1(-)|ch11_42764402_42764653_D6(+)|ch11_42764423_42764674_D4(+)|PGSC0003DMC400024729_D11(+)|PGSC0003DMC400032355_D11(+)|PGSC0003DMC400032356_D10(+)|PGSC0003DMC400032361_D11(+)|Sotub11g027150_D8(+)|Sotub11g027610_D11(+)|Sotub11g027640_D11(+)	phasiRNA671	ATGATGTGTGGAATGACAACT	44	43	25	37	37	45	8	11	19	8	12	8	15.3517	13.378	9.64145	9.21247	11.956	11.4307	6.7161	3.90283	9.47475	3.55133	3.21949	4.07889	-0.45279	-0.881915	-0.825842	-1.25497	0.468086	0.36515	0.141038	0.0196765
ch11_42323255_42323506_D1(+)|ch11_42764402_42764653_D5(-)|ch11_42764423_42764674_D4(-)|PGSC0003DMC400024729_D8(-)|PGSC0003DMC400032355_D7(-)|PGSC0003DMC400032356_D6(-)|PGSC0003DMC400032361_D6(-)|Sotub11g027150_D5(-)|Sotub11g027610_D7(-)|Sotub11g027640_D6(-)	phasiRNA674	TTGTCATTCCACACATCATCC	10	15	11	25	18	24	6	9	13	13	10	6	3.48902	4.66674	4.24224	6.22464	5.81642	6.09639	5.03708	3.19322	6.48272	5.77092	2.68291	3.05917	0.295535	-0.495902	0.346122	-0.445315	0.684547	0.680585	0.64033	0.41704
ch11_42323255_42323506_D2(-)|PGSC0003DMC400024729_D10(+)|PGSC0003DMC400030872_D6(+)|PGSC0003DMC400032355_D10(+)|PGSC0003DMC400032356_D9(+)|PGSC0003DMC400032361_D9(+)|Sotub09g018030_D6(+)|Sotub11g027150_D6(+)|Sotub11g027610_D10(+)|Sotub11g027640_D9(+)	phasiRNA670	AGAAGTTTCTTATTGTTCTGG	12	23	10	29	19	18	9	5	7	10	10	11	4.18683	7.15567	3.85658	7.22059	6.13956	4.57229	7.55562	1.77401	3.4907	4.43917	2.68291	5.60848	-0.00777033	0.130001	-0.399491	-0.26172	0.993489	0.961375	0.642968	0.699647
ch11_42323255_42323506_D2(+)|PGSC0003DMC400032356_D5(-)|Sotub11g027150_D3(-)	phasiRNA1212	TTGACTTGAAGCTGATTAAGA	0	0	2	0	2	0	0	0	0	0	0	0	0	0	0.771316	0	0.646269	0	0	0	0	0	0	0	-	-	-	-	-	-	-	-
ch11_42323255_42323506_D3(-)|Sotub11g027150_D5(+)	phasiRNA1140	TGAAGGAGAACTTAAAGGGGA	2	1	3	0	0	0	0	0	0	0	0	0	0.697804	0.311116	1.15697	0	0	0	0	0	0	0	0	0	-	-	-	-	-	-	-	-
ch11_42323255_42323506_D4(-)|PGSC0003DMC400032355_D6(+)|PGSC0003DMC400032362_D7(+)|PGSC0003DMC400047655_D5(-)|Sotub11g027150_D4(+)|Sotub11g027610_D6(+)|Sotub11g028670_D5(+)	phasiRNA821	TTCAAGAAATTGGCTCAACTG	8	24	13	21	24	23	2	12	6	4	5	5	2.79122	7.46678	5.01355	5.2287	7.75523	5.84237	1.67903	4.25763	2.99203	1.77567	1.34146	2.54931	0.106446	-0.874823	-0.423163	-1.40443	0.914278	0.551933	0.620419	0.0363452
ch11_42323255_42323506_D6(-)|Sotub11g027150_D2(+)	phasiRNA1211	TTTCTGAGACATATGATGCTT	0	1	3	0	5	0	0	2	0	1	1	0	0	0.311116	1.15697	0	1.61567	0	0	0.709605	0	0.443917	0.268291	0	-	-	-	-	-	-	-	-
ch11_42764381_42764632_D5(+)|ch11_42764402_42764653_D5(+)|ch11_42789806_42790057_D8(+)|ch11_42789869_42790120_D7(+)|PGSC0003DMC400032355_D9(+)|PGSC0003DMC400032356_D8(+)|PGSC0003DMC400032361_D8(+)|Sotub11g027610_D9(+)|Sotub11g027640_D8(+)	phasiRNA669	TGAAGGAAAGCTTAAAGGGAA	10	4	5	6	0	0	2	2	5	6	5	4	3.48902	1.24446	1.92829	1.49391	0	0	1.67903	0.709605	2.49336	2.6635	1.34146	2.03945	-3.00132	0.213129	-0.228133	2.98631	0.0255598	0.951199	0.874881	0.0156484
ch11_42764423_42764674_D5(+)|ch11_42789869_42790120_D9(+)	phasiRNA1076	ACAATGAGTGGGATGACTTGA	1	6	1	3	3	1	2	0	2	3	4	3	0.348902	1.8667	0.385658	0.746957	0.969404	0.254016	1.67903	0	0.997342	1.33175	1.07316	1.52959	-0.560084	0.943827	-0.158817	1.34509	0.738916	0.68059	0.927232	0.198555
ch11_42789806_42790057_D1(-)|ch11_42789827_42790078_D1(-)|PGSC0003DMC400032355_D1(-)|PGSC0003DMC400032356_D1(-)|PGSC0003DMC400047655_D8(+)|Sotub11g027610_D1(-)|Sotub11g028670_D1(-)	phasiRNA1089	TCATTGTAAACCGCTTTAGCA	30	42	20	50	30	45	11	27	15	25	38	20	10.4671	13.0669	7.71316	12.4493	9.69404	11.4307	9.23464	9.57967	7.48007	11.0979	10.1951	10.1972	-0.115596	0.145955	-0.0601282	0.201423	0.884719	0.917557	0.932382	0.693472
ch11_42789806_42790057_D2(-)|ch11_42789827_42790078_D2(-)	phasiRNA2018	AAATGGTTCTTCACCCTCTCA	2	4	0	1	5	6	0	2	1	2	2	1	0.697804	1.24446	0	0.248986	1.61567	1.5241	0	0.709605	0.498671	0.887833	0.536582	0.509862	0.464427	0.190359	0.217184	-0.0568833	0.787884	0.971431	0.904702	0.968277
ch11_42789806_42790057_D2(+)|ch11_42789827_42790078_D1(+)|PGSC0003DMC400013002_D2(+)|PGSC0003DMC400032356_D2(+)|PGSC0003DMC400047655_D9(-)|Sotub11g028670_D1(+)	phasiRNA1087	CTAAAGCGGTTTACAATGATG	1	0	1	5	6	5	0	1	0	1	0	2	0.348902	0	0.385658	1.24493	1.93881	1.27008	0	0.354803	0	0.443917	0	1.01972	1.89054	0.140553	0.232194	-1.5178	0.168418	0.978215	0.90449	0.145308
ch11_42789806_42790057_D3(-)	phasiRNA2313	CAATACCAAGCTTTCAAACAA	0	0	2	0	0	1	0	0	0	0	0	0	0	0	0.771316	0	0	0.254016	0	0	0	0	0	0	-	-	-	-	-	-	-	-
ch11_42789806_42790057_D6(-)|ch11_42806881_42807132_D5(-)	phasiRNA2172	TTGTTGTCATCCTTTAAGTCA	2	1	1	0	0	0	1	0	0	1	0	0	0.697804	0.311116	0.385658	0	0	0	0.839513	0	0	0.443917	0	0	-	-	-	-	-	-	-	-
ch11_42789827_42790078_D5(-)|PGSC0003DMC400030872_D4(-)|Sotub09g018030_D4(-)	phasiRNA408	TTTTCATTCCACACATCATCC	0	1	0	1	0	2	0	1	0	0	0	2	0	0.311116	0	0.248986	0	0.508032	0	0.354803	0	0	0	1.01972	-	-	-	-	-	-	-	-
ch11_42789827_42790078_D7(+)|ch11_42789869_42790120_D8(+)|PGSC0003DMC400030872_D7(+)|Sotub09g018030_D7(+)	phasiRNA226	ATGATGTGTGGAATGAAAACT	4	4	4	4	1	5	1	1	1	1	1	5	1.39561	1.24446	1.54263	0.995943	0.323135	1.27008	0.839513	0.354803	0.498671	0.443917	0.268291	2.54931	-0.951755	0.0293298	-0.857902	0.123183	0.466951	0.993398	0.491079	0.91724
ch11_42789869_42790120_D5(+)|ch11_42806881_42807132_D6(+)	phasiRNA2259	ACTTAAAGGATGACAACAATC	1	2	0	0	0	0	0	0	0	0	0	0	0.348902	0.622232	0	0	0	0	0	0	0	0	0	0	-	-	-	-	-	-	-	-
ch11_42789933_42790184_D1(-)	phasiRNA2406	AAATGAGCCAATTTCTTGAAG	1	2	1	3	0	6	1	0	1	0	2	0	0.348902	0.622232	0.385658	0.746957	0	1.5241	0.839513	0	0.498671	0	0.536582	0	-	-	-	-	-	-	-	-
ch11_42789933_42790184_D1(+)	phasiRNA2411	TCAAGAAATTGGCTCATTTGA	7	9	7	10	10	19	1	5	4	12	7	4	2.44232	2.80004	2.69961	2.48986	3.23135	4.82631	0.839513	1.77401	1.99468	5.327	1.87804	2.03945	0.107145	0.519301	-0.450085	-0.0379297	0.924103	0.771803	0.659756	0.964146
ch11_42789933_42790184_D2(-)	phasiRNA2407	ATTGTTGTCATCCTTTAAGTC	0	3	3	7	2	5	1	1	2	4	19	1	0	0.933348	1.15697	1.7429	0.646269	1.27008	0.839513	0.354803	0.997342	1.77567	5.09753	0.509862	0.776559	1.21527	0.642975	1.08168	0.644497	0.589861	0.729627	0.275701
ch11_42789933_42790184_D2(+)	phasiRNA2412	TAATCAGCTACAAGTCAAATT	3	2	2	4	3	3	0	0	2	3	1	0	1.04671	0.622232	0.771316	0.995943	0.969404	0.762049	0	0	0.997342	1.33175	0.268291	0	-	-	-	-	-	-	-	-
ch11_42789933_42790184_D3(-)|PGSC0003DMC400032361_D4(-)|Sotub11g027640_D4(-)	phasiRNA1143	TTTGACTTGTAGCTGATTAAG	148	148	145	223	246	224	35	59	91	62	85	78	51.6375	46.0452	55.9204	55.5238	79.4911	56.8996	29.3829	20.9334	45.3791	27.5228	22.8047	39.7692	0.0729878	-0.173399	-0.586775	-0.833162	0.915406	0.88133	0.187129	0.034379
ch11_42789933_42790184_D3(+)	phasiRNA2413	TGATGTGTGGAATGAAAACTA	17	12	16	20	21	21	2	6	11	6	6	4	5.93134	3.73339	6.17053	4.97972	6.78583	5.33434	1.67903	2.12882	5.48538	2.6635	1.60975	2.03945	-0.0974457	-0.623617	-0.575774	-1.10195	0.920366	0.672936	0.450244	0.0787985
ch11_42789933_42790184_D4(-)	phasiRNA2408	TCCCTTTAAGCTTTCCTTCAA	2	0	0	2	2	1	0	0	1	1	1	0	0.697804	0	0	0.497972	0.646269	0.254016	0	0	0.498671	0.443917	0.268291	0	-	-	-	-	-	-	-	-
ch11_42789933_42790184_D4(+)	phasiRNA2414	CAATGAGTGGGATGACTTGAG	5	7	5	3	2	3	0	2	2	0	1	4	1.74451	2.17781	1.92829	0.746957	0.646269	0.762049	0	0.709605	0.997342	0	0.268291	2.03945	-1.54035	-0.604256	-1.24486	-0.308765	0.16161	0.839983	0.260035	0.816896
ch11_42789933_42790184_D5(-)	phasiRNA2409	CAAGTCATCCCACTCATTGTA	1	0	1	4	1	1	2	1	3	1	5	2	0.348902	0	0.385658	0.995943	0.323135	0.254016	1.67903	0.354803	1.49601	0.443917	1.34146	1.01972	0.470475	-0.163404	1.84346	1.20958	0.804578	0.971431	0.162466	0.255761
ch11_42789933_42790184_D5(+)	phasiRNA2415	TATAGGAAGTATGATAATTGT	7	3	5	3	3	9	4	3	3	3	1	0	2.44232	0.933348	1.92829	0.746957	0.969404	2.28615	3.35805	1.06441	1.49601	1.33175	0.268291	0	-0.596732	-1.90184	0.222239	-1.08287	0.617306	0.292978	0.868118	0.325979
ch11_42789933_42790184_D6(-)	phasiRNA2410	AATTATCATACTTCCTATATC	0	0	2	3	0	2	0	0	0	1	0	0	0	0	0.771316	0.746957	0	0.508032	0	0	0	0.443917	0	0	-	-	-	-	-	-	-	-
ch12_4221204_4221455_D3(-)|ch12_4221225_4221476_D2(-)	phasiRNA2096	CCTCAGAAATTGTTTGCACCT	2	5	2	4	8	7	1	2	0	2	5	1	0.697804	1.55558	0.771316	0.995943	2.58508	1.77811	0.839513	0.709605	0	0.887833	1.34146	0.509862	0.40097	0.688904	-0.679242	-0.391308	0.756279	0.785803	0.629166	0.69421
ch12_4221204_4221455_D3(+)|ch12_4221225_4221476_D2(+)	phasiRNA2095	CTCAAGTTCGAAACCCACTAG	3	1	2	4	4	6	0	2	0	2	4	0	1.04671	0.311116	0.771316	0.995943	1.29254	1.5241	0	0.709605	0	0.887833	1.07316	0	0.577404	0.604721	-0.66655	-0.639234	0.672639	0.852789	0.663834	0.551899
ch12_60650741_60650992_D1(+)|PGSC0003DMC400041265_D1(+)|PGSC0003DMC400041271_D1(+)|Sotub12g032170_D1(+)	phasiRNA1255	TCATATACCGCCATCACTTGG	4	9	6	6	4	3	2	2	0	1	4	7	1.39561	2.80004	2.31395	1.49391	1.29254	0.762049	1.67903	0.709605	0	0.443917	1.07316	3.56903	-1.09817	0.841985	-1.4822	0.457946	0.350883	0.731839	0.217872	0.67206
ch12_60650741_60650992_D3(+)|PGSC0003DMC400041265_D5(+)|PGSC0003DMC400041271_D4(+)|Sotub12g032170_D4(+)	phasiRNA1256	CTACAATCATCTCGAAGGGTG	2	1	1	1	4	4	0	1	1	2	0	1	0.697804	0.311116	0.385658	0.248986	1.29254	1.01606	0	0.354803	0.498671	0.887833	0	0.509862	-	-	-	-	-	-	-	-
ch12_60650741_60650992_D4(+)	phasiRNA2475	TCAGACCTTTGAGAACAATTC	0	1	1	0	3	2	0	1	1	1	0	0	0	0.311116	0.385658	0	0.969404	0.508032	0	0.354803	0.498671	0.443917	0	0	-	-	-	-	-	-	-	-
ch12_664249_664500_D1(-)|ch12_664270_664521_D1(-)|PGSC0003DMC400026906_D2(-)|PGSC0003DMC400026918_D2(-)|Sotub12g005710_D1(-)|Sotub12g005980_D2(-)	phasiRNA828	CAGTTGAGCAACGACACAGGG	3	1	0	5	2	5	0	6	2	2	4	2	1.04671	0.311116	0	1.24493	0.646269	1.27008	0	2.12882	0.997342	0.887833	1.07316	1.01972	1.06589	-0.0897557	1.4705	0.314855	0.500772	0.985526	0.285573	0.785791
ch12_664249_664500_D1(+)|PGSC0003DMC400026918_D2(+)|Sotub12g005710_D1(+)	phasiRNA679	ATCAATTTAAAGGAACTCTCC	8	7	2	11	3	8	2	2	1	1	1	0	2.79122	2.17781	0.771316	2.73884	0.969404	2.03213	1.67903	0.709605	0.498671	0.443917	0.268291	0	-0.199667	-1.46912	-0.703036	-1.97249	0.890495	0.516702	0.57215	0.0643602
ch12_664249_664500_D2(-)|ch12_664270_664521_D2(-)|ch12_744746_744997_D2(-)|PGSC0003DMC400026906_D3(-)|PGSC0003DMC400026916_D2(-)|Sotub12g005710_D2(-)|Sotub12g005980_D3(-)	phasiRNA683	TCAAGAACTTCTAAACCACTA	54	40	34	42	42	61	8	15	17	6	23	19	18.8407	12.4446	13.1124	10.4574	13.5717	15.495	6.7161	5.32204	8.47741	2.6635	6.17069	9.68737	-0.385874	-0.395186	-0.916967	-0.926278	0.547656	0.76785	0.133041	0.0807732
ch12_664249_664500_D2(+)|ch12_664270_664521_D1(+)|PGSC0003DMC400026906_D3(+)|Sotub12g005710_D2(+)|Sotub12g005980_D3(+)	phasiRNA680	CTGTGTCGTTGCTCAACTGTA	5	4	8	15	7	8	3	6	7	2	3	4	1.74451	1.24446	3.08526	3.73479	2.26194	2.03213	2.51854	2.12882	3.4907	0.887833	0.804873	2.03945	0.197411	-1.29223	0.695969	-0.79367	0.864621	0.347171	0.423876	0.306859
ch12_664249_664500_D3(-)|ch12_664270_664521_D3(-)|ch12_744746_744997_D3(-)|PGSC0003DMC400026906_D4(-)|PGSC0003DMC400026911_D3(-)|Sotub12g005710_D3(-)|Sotub12g005980_D4(-)	phasiRNA829	TTTATAGCGTTATTCCCCATA	5	2	2	4	4	8	0	3	3	2	1	3	1.74451	0.622232	0.771316	0.995943	1.29254	2.03213	0	1.06441	1.49601	0.887833	0.268291	1.52959	0.24968	-0.402606	0.0911993	-0.561087	0.871625	0.89815	0.952465	0.575643
ch12_664249_664500_D3(+)|ch12_744746_744997_D2(+)|PGSC0003DMC400026906_D4(+)|PGSC0003DMC400026916_D2(+)|Sotub12g005710_D3(+)|Sotub12g005980_D4(+)	phasiRNA1248	GTGGTTTAGAAGTTCTTGATA	0	1	2	3	4	1	0	0	0	1	0	0	0	0.311116	0.771316	0.746957	1.29254	0.254016	0	0	0	0.443917	0	0	-	-	-	-	-	-	-	-
ch12_664249_664500_D4(-)|ch12_664270_664521_D4(-)|PGSC0003DMC400026906_D6(-)|PGSC0003DMC400026911_D4(-)|PGSC0003DMC400026918_D3(-)|Sotub12g005710_D4(-)|Sotub12g005980_D6(-)	phasiRNA907	TTGGACTTTAATATTAAGACC	7	7	8	7	16	8	0	0	3	0	1	3	2.44232	2.17781	3.08526	1.7429	5.17015	2.03213	0	0	1.49601	0	0.268291	1.52959	-0.214317	-0.0234022	-2.2672	-2.07628	0.864104	0.995545	0.0764473	0.0531114
ch12_664249_664500_D4(+)|PGSC0003DMC400026918_D3(+)|Sotub12g005710_D4(+)	phasiRNA827	ACACATTTCCTGCTTGGCTAG	4	4	3	3	1	0	0	2	1	2	6	6	1.39561	1.24446	1.15697	0.746957	0.323135	0	0	0.709605	0.498671	0.887833	1.60975	3.05917	-2.19863	1.36636	-0.948661	2.61633	0.091611	0.484346	0.454738	0.015945
ch12_664249_664500_D5(-)|ch12_664270_664521_D5(-)|ch12_698596_698847_D1(-)|ch12_744746_744997_D5(-)|Sotub12g005710_D5(-)	phasiRNA684	CAAAACGTAGTCTGACAAGTA	4	4	5	1	10	11	2	0	0	2	0	2	1.39561	1.24446	1.92829	0.248986	3.23135	2.79418	1.67903	0	0	0.887833	0	1.01972	-0.322833	0.0782765	-1.71417	-1.31306	0.861774	0.988914	0.288625	0.332097
ch12_664249_664500_D5(+)|PGSC0003DMC400026906_D5(+)|PGSC0003DMC400026918_D4(+)|Sotub12g005710_D5(+)|Sotub12g005980_D5(+)	phasiRNA1213	TCTTAATATTAAAGTCCAATG	0	1	4	3	4	0	0	0	1	0	0	0	0	0.311116	1.54263	0.746957	1.29254	0	0	0	0.498671	0	0	0	-	-	-	-	-	-	-	-
ch12_664249_664500_D6(-)|ch12_664270_664521_D6(-)|ch12_698596_698847_D2(-)|PGSC0003DMC400026906_D7(-)|PGSC0003DMC400026911_D5(-)|PGSC0003DMC400026916_D3(-)|PGSC0003DMC400026918_D4(-)|Sotub12g005710_D6(-)|Sotub12g005980_D7(-)	phasiRNA1147	AAAATTCGCAACTTGGGAAAG	2	2	0	0	0	6	0	0	1	0	2	0	0.697804	0.622232	0	0	0	1.5241	0	0	0.498671	0	0.536582	0	-	-	-	-	-	-	-	-
ch12_664249_664500_D6(+)|ch12_744746_744997_D3(+)|PGSC0003DMC400026911_D5(+)|PGSC0003DMC400026916_D4(+)|PGSC0003DMC400026918_D5(+)|Sotub12g005710_D6(+)	phasiRNA681	TGTTCCATGGACCAATTAGTA	1	1	2	3	0	1	2	2	2	0	5	3	0.348902	0.311116	0.771316	0.746957	0	0.254016	1.67903	0.709605	0.997342	0	1.34146	1.52959	-0.90143	-0.622113	1.19825	1.47756	0.615588	0.822143	0.379746	0.239464
ch12_664249_664500_D7(+)|ch12_664270_664521_D2(+)|ch12_698596_698847_D1(+)|ch12_744746_744997_D4(+)|Sotub12g005710_D7(+)	phasiRNA682	CTTGTCAGACTACGTTTTGCT	14	15	16	24	19	11	4	11	8	2	5	6	4.88463	4.66674	6.17053	5.97566	6.13956	2.79418	3.35805	3.90283	3.98937	0.887833	1.34146	3.05917	-0.400896	-1.34982	-0.232165	-1.18109	0.608705	0.281116	0.792635	0.0958671
ch12_664249_664500_D8(+)|ch12_664270_664521_D3(+)|ch12_698596_698847_D2(+)|PGSC0003DMC400026906_D6(+)|PGSC0003DMC400026911_D6(+)|PGSC0003DMC400026916_D5(+)|PGSC0003DMC400026918_D6(+)|Sotub12g005710_D8(+)|Sotub12g005980_D6(+)	phasiRNA983	TTCCCAAGTTGCGAATTTTTG	6	8	3	11	9	18	0	1	1	2	8	4	2.09341	2.48893	1.15697	2.73884	2.90821	4.57229	0	0.354803	0.498671	0.887833	2.14633	2.03945	0.548144	1.64974	-1.73258	-0.630978	0.53494	0.313851	0.114289	0.361578
ch12_664270_664521_D7(-)|ch12_698596_698847_D3(-)|ch12_744746_744997_D6(-)|PGSC0003DMC400026911_D6(-)|Sotub12g005710_D7(-)	phasiRNA1381	AATTTGTTACGCGAAAGATCA	1	1	0	1	0	4	0	0	1	0	0	0	0.348902	0.311116	0	0.248986	0	1.01606	0	0	0.498671	0	0	0	-	-	-	-	-	-	-	-
ch12_664270_664521_D8(-)|ch12_698596_698847_D4(-)|ch12_744746_744997_D7(-)|Sotub12g005710_D8(-)	phasiRNA908	TTTGCAGGGAGTGAGCCACTG	3	3	1	3	6	4	0	6	5	2	8	3	1.04671	0.933348	0.385658	0.746957	1.93881	1.01606	0	2.12882	2.49336	0.887833	2.14633	1.52959	0.214208	0.0107682	0.944434	0.740994	0.908847	0.996585	0.455074	0.414548
ch12_744746_744997_D1(-)|PGSC0003DMC400026911_D2(-)|PGSC0003DMC400026916_D1(-)	phasiRNA1998	CAGTTGAGCAACGACATAGGG	4	1	3	3	0	5	1	0	3	1	2	1	1.39561	0.311116	1.15697	0.746957	0	1.27008	0.839513	0	1.49601	0.443917	0.536582	0.509862	-0.881009	-0.0873216	-0.316642	0.477045	0.608526	0.988914	0.868118	0.755643
ch12_744746_744997_D1(+)|PGSC0003DMC400026911_D3(+)|PGSC0003DMC400026916_D1(+)	phasiRNA1839	CTATGTCGTTGCTCAACTGTA	12	7	14	6	10	11	3	4	6	7	5	3	4.18683	2.17781	5.39921	1.49391	3.23135	2.79418	2.51854	1.41921	2.99203	3.10742	1.34146	1.52959	-0.807973	-0.368893	-0.488281	-0.0492008	0.350883	0.87091	0.602278	0.959045
ch12_744746_744997_D4(-)|PGSC0003DMC400026906_D5(-)|Sotub12g005980_D5(-)	phasiRNA831	TGCAGTTGTTCAAGTGTTCCT	2	4	2	3	1	1	1	2	2	1	1	2	0.697804	1.24446	0.771316	0.746957	0.323135	0.254016	0.839513	0.709605	0.997342	0.443917	0.268291	1.01972	-	-	-	-	-	-	-	-
PGSC0003DMC400001685_D1(-)	phasiRNA2524	GTATCAAAAATAGCCCTTGCT	1	0	0	1	3	3	1	1	1	1	0	0	0.348902	0	0	0.248986	0.969404	0.762049	0.839513	0.354803	0.498671	0.443917	0	0	-	-	-	-	-	-	-	-
PGSC0003DMC400001685_D1(+)	phasiRNA2526	CAAGGGCTATTTTTGATACAA	4	7	2	4	5	6	4	1	0	1	3	1	1.39561	2.17781	0.771316	0.995943	1.61567	1.5241	3.35805	0.354803	0	0.443917	0.804873	0.509862	-0.30167	0.0434446	-0.960912	-0.615797	0.832025	0.989727	0.456211	0.57122
PGSC0003DMC400001685_D2(-)	phasiRNA2525	ATATCCGCAAGAAAACAAGCA	0	1	0	1	0	2	0	0	1	0	2	0	0	0.311116	0	0.248986	0	0.508032	0	0	0.498671	0	0.536582	0	-	-	-	-	-	-	-	-
PGSC0003DMC400001685_D2(+)	phasiRNA2527	CTTGTTTTCTTGCGGATATTA	0	2	0	0	0	2	0	0	0	0	1	0	0	0.622232	0	0	0	0.508032	0	0	0	0	0.268291	0	-	-	-	-	-	-	-	-
PGSC0003DMC400001685_D3(-)|PGSC0003DMC400021329_D2(-)|PGSC0003DMC400029365_D7(+)|PGSC0003DMC400039354_D3(+)|PGSC0003DMC400056179_D9(+)	phasiRNA2476	AGGATATTTTGCAAAGAATGC	1	0	0	0	0	2	0	0	0	0	1	0	0.348902	0	0	0	0	0.508032	0	0	0	0	0.268291	0	-	-	-	-	-	-	-	-
PGSC0003DMC400001685_D3(+)|PGSC0003DMC400039354_D5(-)|PGSC0003DMC400056179_D10(-)	phasiRNA1957	AAGAAAACAAATGTGGAATGC	2	5	1	6	4	6	2	3	3	1	2	6	0.697804	1.55558	0.385658	1.49391	1.29254	1.5241	1.67903	1.06441	1.49601	0.443917	0.536582	3.05917	0.458831	-0.683596	0.872113	-0.270315	0.723852	0.739895	0.446611	0.796829
PGSC0003DMC400001685_D4(+)|PGSC0003DMC400021329_D2(+)|PGSC0003DMC400029365_D5(-)|PGSC0003DMC400039354_D4(-)|PGSC0003DMC400056179_D9(-)	phasiRNA1956	ATTCTTTGCAAAATATCCTTC	0	0	0	0	3	3	1	0	3	1	0	0	0	0	0	0	0.969404	0.762049	0.839513	0	1.49601	0.443917	0	0	-	-	-	-	-	-	-	-
PGSC0003DMC400001764_D1(-)|PGSC0003DMC400005102_D10(+)|PGSC0003DMC400029389_D3(+)|Sotub10g017510_D3(+)	phasiRNA972	GATGTTTGGAAGGCTCTTGAA	7	11	15	18	16	14	7	11	7	7	22	6	2.44232	3.42228	5.78487	4.48174	5.17015	3.55623	5.87659	3.90283	3.4907	3.10742	5.9024	3.05917	-0.00345584	-0.167738	0.371548	0.207265	0.996327	0.932296	0.654371	0.768379
PGSC0003DMC400001764_D1(+)|PGSC0003DMC400005102_D11(-)|PGSC0003DMC400029389_D4(-)|PGSC0003DMC400038006_D4(+)|PGSC0003DMC400038006_D3(-)|Sotub10g017510_D4(-)|Sotub12g022000_D2(-)	phasiRNA1055	CAAGAGCCTTCCAAACATCAT	0	5	1	2	4	11	1	0	0	1	3	2	0	1.55558	0.385658	0.497972	1.29254	2.79418	0.839513	0	0	0.443917	0.804873	1.01972	1.05624	1.18414	-0.454652	-0.326752	0.512812	0.64635	0.817848	0.799084
PGSC0003DMC400001764_D2(-)|PGSC0003DMC400005102_D6(+)	phasiRNA1725	GAAGGGGATGATTTGTGGAGT	19	32	31	26	27	52	17	25	31	33	43	26	6.62914	9.95571	11.9554	6.47363	8.72463	13.2088	14.2717	8.87007	15.4588	14.6493	11.5365	13.2564	-0.254385	-0.0358042	0.572768	0.791349	0.698405	0.988448	0.288843	0.0779375
PGSC0003DMC400001764_D2(+)|PGSC0003DMC400005102_D7(-)	phasiRNA1874	TCCACAAATCATCCCCTTCTA	6	1	5	18	6	14	0	10	4	6	17	11	2.09341	0.311116	1.92829	4.48174	1.93881	3.55623	0	3.54803	1.99468	2.6635	4.56095	5.60848	1.20756	1.16359	0.706885	0.662909	0.350883	0.545832	0.63789	0.386821
PGSC0003DMC400001764_D3(-)|PGSC0003DMC400005435_D3(+)|PGSC0003DMC400029588_D3(+)|PGSC0003DMC400032935_D2(-)|PGSC0003DMC400038006_D2(+)|PGSC0003DMC400038006_D5(-)|Sotub04g019810_D3(+)	phasiRNA1009	AGAATTCAGGGTGAGATCGCA	0	2	0	2	2	3	2	1	1	1	3	3	0	0.622232	0	0.497972	0.646269	0.762049	1.67903	0.354803	0.498671	0.443917	0.804873	1.52959	-	-	-	-	-	-	-	-
PGSC0003DMC400001764_D3(+)|PGSC0003DMC400005435_D1(-)	phasiRNA2215	CCTTCTGTCTGATTTTCTCAG	1	2	0	4	3	1	1	3	0	1	1	0	0.348902	0.622232	0	0.995943	0.969404	0.254016	0.839513	1.06441	0	0.443917	0.268291	0	-	-	-	-	-	-	-	-
PGSC0003DMC400001764_D4(-)|Sotub12g022000_D2(+)	phasiRNA1196	GATGTTGTTATGGTAATTGTC	5	7	7	4	4	7	2	4	0	5	11	2	1.74451	2.17781	2.69961	0.995943	1.29254	1.77811	1.67903	1.41921	0	2.21958	2.9512	1.01972	-0.90078	1.22075	-1.23333	0.888201	0.436606	0.537077	0.287882	0.293391
PGSC0003DMC400003561_D1(-)	phasiRNA1416	TCATCATAAGCTTTTCTGGCA	4	2	6	4	4	10	2	3	1	6	7	2	1.39561	0.622232	2.31395	0.995943	1.29254	2.54016	1.67903	1.06441	0.498671	2.6635	1.87804	1.01972	0.0230629	0.622553	-0.0700046	0.529485	0.988309	0.771996	0.961188	0.530646
PGSC0003DMC400003561_D1(+)|PGSC0003DMC400053060_D9(-)|PGSC0003DMC400053061_D5(-)|Sotub05g009710_D1(+)	phasiRNA1346	GTATAGGTAAGACAACTCTTG	44	58	46	91	76	65	12	25	38	30	38	42	15.3517	18.0447	17.7403	22.6577	24.5582	16.5111	10.0742	8.87007	18.9495	13.3175	10.1951	21.4142	0.0587771	0.101063	-0.323879	-0.281593	0.943793	0.955224	0.595066	0.549837
PGSC0003DMC400003561_D2(-)	phasiRNA1813	AATCGAGACTGAATATATGAA	44	38	36	46	26	43	10	11	27	19	23	15	15.3517	11.8224	13.8837	11.4533	8.4015	10.9227	8.39513	3.90283	13.4641	8.43442	6.17069	7.64793	-0.638692	-0.152051	-0.673178	-0.186538	0.323645	0.928623	0.252309	0.755643
PGSC0003DMC400003561_D2(+)	phasiRNA2416	CCAGAAAAGCTTATGATGATT	0	0	0	2	1	3	0	1	0	0	1	0	0	0	0	0.497972	0.323135	0.762049	0	0.354803	0	0	0.268291	0	-	-	-	-	-	-	-	-
PGSC0003DMC400003561_D3(-)	phasiRNA1814	TCATTGTATTTTTGGGAGATA	23	19	21	16	16	17	6	6	15	4	8	14	8.02475	5.9112	8.09882	3.98377	5.17015	4.31828	5.03708	2.12882	7.48007	1.77567	2.14633	7.13806	-0.919124	-0.616359	-0.579242	-0.276477	0.22001	0.65985	0.434682	0.712491
PGSC0003DMC400003561_D3(+)	phasiRNA1518	CATATATTCAGTCTCGATTTG	2	0	2	3	2	6	0	0	3	3	2	1	0.697804	0	0.771316	0.746957	0.646269	1.5241	0	0	1.49601	1.33175	0.536582	0.509862	0.920923	0.747273	0.205842	0.0321921	0.566513	0.787949	0.909459	0.984008
PGSC0003DMC400003561_D4(-)|PGSC0003DMC400053060_D3(+)|PGSC0003DMC400053061_D3(+)|Sotub05g009710_D2(-)	phasiRNA1350	ACTTCAAGAAGCATTTGTCTC	28	22	10	26	17	26	3	10	16	9	27	14	9.76926	6.84455	3.85658	6.47363	5.49329	6.60442	2.51854	3.54803	7.97874	3.99525	7.24386	7.13806	-0.284396	0.296059	-0.322936	0.25752	0.728684	0.87091	0.706332	0.693597
PGSC0003DMC400003561_D4(+)	phasiRNA1413	ATAAACATGCATGGGTCACTA	58	47	42	69	50	62	20	78	31	65	133	48	20.2363	14.6224	16.1976	17.18	16.1567	15.749	16.7903	27.6746	15.4588	28.8546	35.6827	24.4734	-0.273436	0.474473	0.383611	1.13152	0.674258	0.589861	0.509418	0.0152981
PGSC0003DMC400003561_D5(-)	phasiRNA1815	CCAGTAGTAATTGAAGAGGCA	67	43	60	64	32	51	19	43	35	32	72	46	23.3764	13.378	23.1395	15.9351	10.3403	12.9548	15.9507	15.2565	17.4535	14.2053	19.317	23.4536	-0.801146	0.0843975	-0.0768388	0.808704	0.162503	0.965764	0.906481	0.0744149
PGSC0003DMC400003561_D5(+)	phasiRNA1974	TCTCCCAAAAATACAATGAGA	1	0	0	2	0	0	0	1	3	0	0	0	0.348902	0	0	0.497972	0	0	0	0.354803	1.49601	0	0	0	-	-	-	-	-	-	-	-
PGSC0003DMC400003561_D6(-)	phasiRNA1975	TCACTCATATATTTATTGCTT	1	0	0	2	1	3	0	0	2	0	7	1	0.348902	0	0	0.497972	0.323135	0.762049	0	0	0.997342	0	1.87804	0.509862	-	-	-	-	-	-	-	-
PGSC0003DMC400003561_D6(+)|PGSC0003DMC400053060_D5(-)|PGSC0003DMC400053061_D3(-)|Sotub05g009710_D5(+)	phasiRNA1348	GACAAATGCTTCTTGAAGTTG	2	5	6	6	5	5	3	3	3	4	7	0	0.697804	1.55558	2.31395	1.49391	1.61567	1.27008	2.51854	1.06441	1.49601	1.77567	1.87804	0	-0.211488	-0.779143	0.318566	-0.249089	0.897186	0.731839	0.816865	0.8361
PGSC0003DMC400003561_D7(-)	phasiRNA1925	ACAAACTCCATTAGTTGATCG	7	9	7	6	4	5	1	5	3	6	6	5	2.44232	2.80004	2.69961	1.49391	1.29254	1.27008	0.839513	1.77401	1.49601	2.6635	1.60975	2.54931	-1.15643	0.365505	-0.58225	0.939688	0.16161	0.855394	0.512038	0.160739
PGSC0003DMC400003561_D7(+)	phasiRNA1414	ATCAACTAATGGAGTTTGTGT	3	7	3	1	2	5	2	0	6	2	1	2	1.04671	2.17781	1.15697	0.248986	0.646269	1.27008	1.67903	0	2.99203	0.887833	0.268291	1.01972	-1.30094	-0.398756	-0.588598	0.313586	0.386252	0.913611	0.698377	0.8352
PGSC0003DMC400003561_D8(-)	phasiRNA1926	CTACCCTTCAGACCTCTATAC	1	1	4	2	0	2	1	4	1	1	10	4	0.348902	0.311116	1.54263	0.497972	0	0.508032	0.839513	1.41921	0.498671	0.443917	2.68291	2.03945	-1.06936	0.492626	0.804104	2.36609	0.53494	0.866488	0.594557	0.0412093
PGSC0003DMC400003561_D8(+)	phasiRNA1415	ATAGAGGTCTGAAGGGTAGGA	49	49	66	50	46	67	34	81	61	61	117	50	17.0962	15.2447	25.4534	12.4493	14.8642	17.0191	28.5434	28.739	30.4189	27.0789	31.3901	25.4931	-0.58009	-0.172324	0.801024	1.20879	0.296759	0.877446	0.0814721	0.00502584
PGSC0003DMC400003561_D9(-)|PGSC0003DMC400053060_D1(+)|PGSC0003DMC400053061_D1(+)|Sotub05g009710_D4(-)	phasiRNA1352	TCTATGACAATTAGAAATCTC	13	11	11	18	21	29	1	3	2	0	0	1	4.53573	3.42228	4.24224	4.48174	6.78583	7.36647	0.839513	1.06441	0.997342	0	0	0.509862	0.345174	-2.25566	-1.57993	-4.18076	0.633193	0.160529	0.0797546	0.00023901
PGSC0003DMC400003561_D9(+)|PGSC0003DMC400053060_D1(-)|PGSC0003DMC400053061_D1(-)|Sotub05g009710_D9(+)	phasiRNA1349	GATTTCTAATTGTCATAGATG	3	3	0	3	5	3	1	1	3	0	0	0	1.04671	0.933348	0	0.746957	1.61567	0.762049	0.839513	0.354803	1.49601	0	0	0	0.515259	-2.48821	0.808948	-2.19452	0.737752	0.163331	0.570745	0.0490193
PGSC0003DMC400004305_D1(-)|PGSC0003DMC400029684_D1(-)|Sotub06g011800_D1(-)	phasiRNA1232	TCAATTGTCTGTTTCTAGTTG	13	14	10	5	13	12	2	4	8	5	3	6	4.53573	4.35562	3.85658	1.24493	4.20075	3.04819	1.67903	1.41921	3.98937	2.21958	0.804873	3.05917	-0.966652	-0.540056	-0.696344	-0.269748	0.260603	0.779818	0.427697	0.76495
PGSC0003DMC400004305_D1(+)|PGSC0003DMC400029684_D1(+)|Sotub06g011800_D1(+)	phasiRNA1231	ACTAGAAACAGACAATTGATA	1	0	1	0	2	0	0	0	0	0	0	1	0.348902	0	0.385658	0	0.646269	0	0	0	0	0	0	0.509862	-	-	-	-	-	-	-	-
PGSC0003DMC400004305_D2(-)|Sotub06g011800_D2(-)	phasiRNA1024	CAGGTAGCGTAGGCACTTCGT	1	1	0	7	2	2	1	8	2	0	8	8	0.348902	0.311116	0	1.7429	0.646269	0.508032	0.839513	2.83842	0.997342	0	2.14633	4.07889	1.20179	-0.472361	2.45741	0.783264	0.53494	0.888217	0.120499	0.530646
PGSC0003DMC400004305_D2(+)|Sotub06g011800_D2(+)	phasiRNA1022	GTAAATCACGCTAAAGGGCTT	2	13	6	7	12	16	2	12	2	10	3	8	0.697804	4.04451	2.31395	1.7429	3.87761	4.06426	1.67903	4.25763	0.997342	4.43917	0.804873	4.07889	0.314843	-0.0860923	0.275462	-0.125473	0.822083	0.985179	0.858367	0.905097
PGSC0003DMC400004305_D3(-)|Sotub06g011800_D3(-)	phasiRNA1233	ACAATTGCATAGCATCATCAT	3	1	0	1	3	4	0	0	0	0	1	0	1.04671	0.311116	0	0.248986	0.969404	1.01606	0	0	0	0	0.268291	0	-	-	-	-	-	-	-	-
PGSC0003DMC400004305_D4(-)|PGSC0003DMC400029684_D2(-)|Sotub06g011800_D4(-)	phasiRNA1025	TTTTGAAAGCATGTTGATTGA	23	13	19	12	12	16	6	4	12	1	2	5	8.02475	4.04451	7.3275	2.98783	3.87761	4.06426	5.03708	1.41921	5.98405	0.443917	0.536582	2.54931	-0.972112	-1.89146	-0.66993	-1.58928	0.232556	0.178917	0.40657	0.076871
PGSC0003DMC400004305_D5(-)|PGSC0003DMC400029684_D3(-)|Sotub06g011800_D5(-)	phasiRNA1026	AACACTCATCTGGAACTTCTT	10	17	8	18	15	21	4	11	16	9	17	11	3.48902	5.28897	3.08526	4.48174	4.84702	5.33434	3.35805	3.90283	7.97874	3.99525	4.56095	5.60848	0.0695101	-0.194613	0.502549	0.238426	0.946524	0.904712	0.461167	0.688313
PGSC0003DMC400004305_D6(-)|PGSC0003DMC400029684_D4(-)|Sotub06g011800_D6(-)	phasiRNA1234	TTGTCCACTGAGTTAGGCCTT	2	2	0	2	2	5	0	4	0	1	0	3	0.697804	0.622232	0	0.497972	0.646269	1.27008	0	1.41921	0	0.443917	0	1.52959	0.57942	-0.310976	0.281588	-0.608809	0.763637	0.95082	0.895148	0.670326
PGSC0003DMC400004310_D3(-)|PGSC0003DMC400027502_D5(-)|Sotub06g011750_D3(-)|Sotub11g008320_D2(-)	phasiRNA659	ATTTGCTTGTTTCTAGTTGTT	7	9	2	6	5	5	2	2	2	3	8	4	2.44232	2.80004	0.771316	1.49391	1.61567	1.27008	1.67903	0.709605	0.997342	1.33175	2.14633	2.03945	-0.571675	0.603102	-0.514945	0.659833	0.588194	0.760771	0.652032	0.391211
PGSC0003DMC400004310_D3(+)|PGSC0003DMC400027502_D3(+)|Sotub06g011750_D3(+)|Sotub11g008320_D1(+)	phasiRNA655	TGATGGCTCATAGACTTCGTT	21	37	21	47	40	53	10	17	11	20	11	11	7.32695	11.5113	8.09882	11.7023	12.9254	13.4629	8.39513	6.03165	5.48538	8.87833	2.9512	5.60848	0.271812	-0.441166	-0.294518	-1.0075	0.680817	0.717455	0.673366	0.0492369
PGSC0003DMC400004310_D4(+)|PGSC0003DMC400027502_D4(+)|PGSC0003DMC400027528_D3(+)|Sotub06g011750_D4(+)|Sotub11g008320_D2(+)	phasiRNA656	TTATGAAGGTTTTAGTTGTGC	87	86	85	90	91	147	20	54	52	43	66	58	30.3545	26.756	32.7809	22.4087	29.4052	37.3404	16.7903	19.1593	25.9309	19.0884	17.7072	29.572	-0.263003	-0.0557508	-0.369047	-0.161795	0.617306	0.973878	0.446611	0.720496
PGSC0003DMC400005061_D1(-)|Sotub01g038380_D1(-)	phasiRNA1061	CCATCAAACTTACTATAGTTC	0	4	0	3	4	3	0	0	1	0	1	3	0	1.24446	0	0.746957	1.29254	0.762049	0	0	0.498671	0	0.268291	1.52959	1.27306	0.37417	0.230244	-0.66865	0.449094	0.926068	0.904702	0.588929
PGSC0003DMC400005061_D1(+)|Sotub01g038380_D1(+)	phasiRNA718	ACTATAGTAAGTTTGATGGTA	14	18	7	10	10	15	4	4	7	1	4	7	4.88463	5.60009	2.69961	2.48986	3.23135	3.81024	3.35805	1.41921	3.4907	0.443917	1.07316	3.56903	-0.66407	-1.02251	-0.56795	-0.92639	0.450788	0.537077	0.513048	0.246665
PGSC0003DMC400005061_D10(+)|Sotub01g038380_D10(+)	phasiRNA319	ATGCATTTGGTCAAGATTGTC	5	3	14	9	14	12	0	2	4	5	14	12	1.74451	0.933348	5.39921	2.24087	4.52388	3.04819	0	0.709605	1.99468	2.21958	3.75608	6.11834	0.348952	1.85096	-0.947164	0.554847	0.770219	0.2686	0.463328	0.448777
PGSC0003DMC400005061_D11(+)|Sotub01g038380_D11(+)	phasiRNA320	CTATTAAAGGTTTTGAAGTGT	1	1	0	3	2	2	0	1	1	0	2	2	0.348902	0.311116	0	0.746957	0.646269	0.508032	0	0.354803	0.498671	0	0.536582	1.01972	-	-	-	-	-	-	-	-
PGSC0003DMC400005061_D2(-)|Sotub01g038380_D2(-)	phasiRNA720	ATGTTGGACAAAAAGCTGCTA	7	4	4	8	4	11	0	2	4	2	3	0	2.44232	1.24446	1.54263	1.99189	1.29254	2.79418	0	0.709605	1.99468	0.887833	0.804873	0	-0.0101392	-0.702968	-0.691084	-1.38391	0.993489	0.793043	0.595066	0.162712
PGSC0003DMC400005061_D2(+)|Sotub01g038380_D2(+)	phasiRNA719	AAGGTTTTGTTACTCTTCAAA	3	2	1	0	0	4	0	2	0	1	0	1	1.04671	0.622232	0.385658	0	0	1.01606	0	0.709605	0	0.443917	0	0.509862	-	-	-	-	-	-	-	-
PGSC0003DMC400005061_D3(-)|Sotub01g038380_D3(-)	phasiRNA721	TGGTGTGTTGAATTTTCTCTA	18	11	7	16	19	34	2	9	7	9	19	9	6.28024	3.42228	2.69961	3.98377	6.13956	8.63655	1.67903	3.19322	3.4907	3.99525	5.09753	4.58876	0.375961	0.503583	-0.199341	-0.0717194	0.631514	0.732528	0.846406	0.913175
PGSC0003DMC400005061_D3(+)|Sotub01g038380_D3(+)	phasiRNA1280	GCAAGAGAAAGAAGAAACCTA	0	0	0	2	0	0	0	1	0	0	0	0	0	0	0	0.497972	0	0	0	0.354803	0	0	0	0	-	-	-	-	-	-	-	-
PGSC0003DMC400005061_D4(-)|Sotub01g038380_D4(-)	phasiRNA854	AGGATTCTTTTACAACTTACA	2	0	0	0	0	0	0	0	2	0	0	0	0.697804	0	0	0	0	0	0	0	0.997342	0	0	0	-	-	-	-	-	-	-	-
PGSC0003DMC400005061_D4(+)|Sotub01g038380_D4(+)	phasiRNA544	TGTTTTCTGTGGACGAGGGAA	8	9	5	6	6	10	2	3	5	1	0	4	2.79122	2.80004	1.92829	1.49391	1.93881	2.54016	1.67903	1.06441	2.49336	0.443917	0	2.03945	-0.571492	-1.95796	-0.33939	-1.72585	0.576973	0.2686	0.765707	0.0901466
PGSC0003DMC400005061_D5(-)|Sotub01g038380_D5(-)	phasiRNA548	GCATCCAATTGGTCACGACTA	1	12	4	8	3	5	5	2	3	9	22	0	0.348902	3.73339	1.54263	1.99189	0.969404	1.27008	4.19756	0.709605	1.49601	3.99525	5.9024	0	-0.325747	0.26166	0.238542	0.825949	0.88649	0.959665	0.90449	0.528102
PGSC0003DMC400005061_D5(+)|Sotub01g038380_D5(+)	phasiRNA545	TGACTGAGATGAGAGATGCTG	7	12	9	2	12	10	9	7	4	4	13	6	2.44232	3.73339	3.47092	0.497972	3.87761	2.54016	7.55562	2.48362	1.99468	1.77567	3.48778	3.05917	-1.07585	-0.245889	0.116698	0.946658	0.323645	0.917537	0.914478	0.251341
PGSC0003DMC400005061_D6(-)|Sotub01g038380_D6(-)	phasiRNA549	TTGTTCCTAGTTGTCACTATG	2	6	6	4	4	5	2	1	1	1	0	0	0.697804	1.8667	2.31395	0.995943	1.29254	1.27008	1.67903	0.354803	0.498671	0.443917	0	0	-0.564881	-1.72675	-0.775385	-1.93726	0.617306	0.392439	0.513048	0.0656283
PGSC0003DMC400005061_D6(+)|Sotub01g038380_D6(+)	phasiRNA1281	TAAGTTGTAAAAGAATCCTTC	0	0	0	3	0	0	0	0	0	0	0	0	0	0	0	0.746957	0	0	0	0	0	0	0	0	-	-	-	-	-	-	-	-
PGSC0003DMC400005061_D7(-)|Sotub01g038380_D7(-)	phasiRNA550	TCAAAAGGCCTAAGCAATCTC	10	12	6	13	7	12	2	8	5	5	6	7	3.48902	3.73339	2.31395	3.23681	2.26194	3.04819	1.67903	2.83842	2.49336	2.21958	1.60975	3.56903	-0.386449	-0.247434	-0.144376	-0.00536023	0.63687	0.904162	0.88684	0.995625
PGSC0003DMC400005061_D7(+)|Sotub01g038380_D7(+)	phasiRNA546	TTGTTCTTGATGATGTTGATA	4	9	9	13	10	6	3	2	8	3	7	2	1.39561	2.80004	3.47092	3.23681	3.23135	1.5241	2.51854	0.709605	3.98937	1.33175	1.87804	1.01972	-0.216641	-0.452541	-0.148633	-0.384532	0.862358	0.853103	0.90449	0.683136
PGSC0003DMC400005061_D8(-)|Sotub01g038380_D8(-)	phasiRNA1198	AACTCGTAAAGCTTATGCACA	4	0	3	5	2	2	0	1	0	1	1	1	1.39561	0	1.15697	1.24493	0.646269	0.508032	0	0.354803	0	0.443917	0.268291	0.509862	0.211182	0.485447	-0.612177	-0.337911	0.920366	0.89815	0.727661	0.816896
PGSC0003DMC400005061_D8(+)|Sotub01g038380_D8(+)	phasiRNA547	TACTGGAAATGAAGGACTTGT	19	16	19	16	21	27	3	16	14	7	10	8	6.62914	4.97785	7.3275	3.98377	6.78583	6.85844	2.51854	5.67684	6.98139	3.10742	2.68291	4.07889	-0.349532	-0.768997	-0.0883715	-0.507837	0.617306	0.506597	0.909459	0.386169
PGSC0003DMC400005061_D9(-)|Sotub01g038380_D9(-)	phasiRNA934	CAACTTAAGAGCTCAACTGAT	5	10	5	6	9	9	1	2	5	7	6	4	1.74451	3.11116	1.92829	1.49391	2.90821	2.28615	0.839513	0.709605	2.49336	3.10742	1.60975	2.03945	-0.311224	0.558443	-0.568975	0.300692	0.755172	0.760771	0.583738	0.69421
PGSC0003DMC400005061_D9(+)|Sotub01g038380_D9(+)	phasiRNA933	CAGTTGAGCTCTTAAGTTGGC	9	6	13	9	8	9	2	6	4	3	3	5	3.14012	1.8667	5.01355	2.24087	2.58508	2.28615	1.67903	2.12882	1.99468	1.33175	0.804873	2.54931	-0.584469	-0.683727	-0.348367	-0.447624	0.512812	0.690982	0.726699	0.575643
PGSC0003DMC400005102_D1(-)|PGSC0003DMC400032935_D4(+)|Sotub12g022000_D1(-)	phasiRNA1197	CCTTTTGTCTGATTTTCTCAG	18	41	32	34	43	69	7	19	26	27	17	17	6.28024	12.7558	12.3411	8.46552	13.8948	17.5271	5.87659	6.74125	12.9654	11.9858	4.56095	8.66765	0.107819	-0.248394	-0.100497	-0.45671	0.909965	0.88133	0.904702	0.399393
PGSC0003DMC400005102_D1(+)|PGSC0003DMC400032935_D4(-)|Sotub12g022000_D1(+)	phasiRNA1195	GAGAAAATCAGACAAAAGGCG	28	43	29	29	22	41	13	23	20	20	27	21	9.76926	13.378	11.1841	7.22059	7.10896	10.4147	10.9137	8.16046	9.97342	8.87833	7.24386	10.7071	-0.70794	-0.234261	-0.0894981	0.384182	0.199664	0.842076	0.895148	0.388145
PGSC0003DMC400005102_D10(-)	phasiRNA1731	CCAAGATTATAAGGATGCGAC	84	126	72	168	163	202	28	93	80	86	102	59	29.3078	39.2006	27.7674	41.8296	52.6709	51.3113	23.5064	32.9966	39.8937	38.1768	27.3657	30.0818	0.369236	-0.130749	0.162993	-0.336992	0.498177	0.91077	0.761045	0.381474
PGSC0003DMC400005102_D2(-)	phasiRNA1727	TAAACAACCTTTCTTTTTTCG	5	8	2	7	7	11	2	2	2	3	13	7	1.74451	2.48893	0.771316	1.7429	2.26194	2.79418	1.67903	0.709605	0.997342	1.33175	3.48778	3.56903	0.219589	1.0868	-0.315455	0.551761	0.862776	0.494724	0.809446	0.43128
PGSC0003DMC400005102_D2(+)	phasiRNA1724	AAAAAAGAAAGGTTGTTTAAA	7	9	8	9	5	6	2	3	3	2	3	2	2.44232	2.80004	3.08526	2.24087	1.61567	1.5241	1.67903	1.06441	1.49601	0.887833	0.804873	1.01972	-0.85598	-0.670315	-0.712067	-0.526402	0.301516	0.703391	0.39862	0.51326
PGSC0003DMC400005102_D3(-)	phasiRNA1728	CAATTACCATGACAACATCTT	12	17	17	21	36	44	4	9	6	9	6	6	4.18683	5.28897	6.55619	5.2287	11.6328	11.1767	3.35805	3.19322	2.99203	3.99525	1.60975	3.05917	0.489632	-0.419235	-0.503181	-1.41205	0.502889	0.788266	0.515364	0.0196765
PGSC0003DMC400005102_D3(+)|PGSC0003DMC400038006_D1(+)|PGSC0003DMC400038006_D6(-)	phasiRNA1058	GATGTTGTCATGGTAATTGTC	152	276	170	322	226	340	81	190	159	125	323	157	53.0331	85.868	65.5619	80.1734	73.0284	86.3655	68.0005	67.4125	79.2887	55.4896	86.658	80.0483	0.0180701	-0.0744321	0.248582	0.156079	0.982435	0.959665	0.602278	0.701872
PGSC0003DMC400005102_D4(-)	phasiRNA2205	TAAAGTCTATTTGTTGACTGA	0	3	0	0	2	0	0	0	0	0	0	0	0	0.933348	0	0	0.646269	0	0	0	0	0	0	0	-	-	-	-	-	-	-	-
PGSC0003DMC400005102_D4(+)	phasiRNA1494	AGAATTCAGAATGAGATTGCA	0	2	5	4	1	5	0	0	3	1	0	0	0	0.622232	1.92829	0.995943	0.323135	1.27008	0	0	1.49601	0.443917	0	0	0.273057	-0.933523	-0.246816	-1.4534	0.905947	0.778699	0.90449	0.262307
PGSC0003DMC400005102_D5(-)	phasiRNA1495	CAATCTCATTCTGAATTCTTT	1	2	2	2	3	4	0	1	3	0	2	3	0.348902	0.622232	0.771316	0.497972	0.969404	1.01606	0	0.354803	1.49601	0	0.536582	1.52959	0.116314	-0.316243	0.179019	-0.253539	0.953951	0.931689	0.908292	0.844186
PGSC0003DMC400005102_D5(+)	phasiRNA1527	GGAGGAGTCGGGCTGACATTA	0	1	4	0	1	0	0	1	0	4	3	3	0	0.311116	1.54263	0	0.323135	0	0	0.354803	0	1.77567	0.804873	1.52959	-1.62187	1.79813	-0.2867	3.1333	0.350883	0.339277	0.879904	0.00851905
PGSC0003DMC400005102_D6(-)	phasiRNA1729	ATGTCAGCCCGACTCCTCCTG	3	11	2	12	7	8	3	17	6	10	28	5	1.04671	3.42228	0.771316	2.98783	2.26194	2.03213	2.51854	6.03165	2.99203	4.43917	7.51215	2.54931	0.348756	0.142429	1.44068	1.23435	0.7924	0.959665	0.142867	0.0841946
PGSC0003DMC400005102_D7(+)	phasiRNA2113	CGTGGAGATCTGCTGCGTACA	0	0	1	1	3	1	1	1	4	1	4	3	0	0	0.385658	0.248986	0.969404	0.254016	0.839513	0.354803	1.99468	0.443917	1.07316	1.52959	0.854422	-0.0760111	2.3111	1.38067	0.612245	0.988448	0.0812455	0.187876
PGSC0003DMC400005102_D8(-)	phasiRNA1730	TACGCAGCAGATCTCCACGAC	25	43	30	53	45	38	23	46	35	45	104	34	8.72255	13.378	11.5697	13.1962	14.5411	9.65262	19.3088	16.3209	17.4535	19.9763	27.9023	17.3353	-0.0985442	0.181688	0.814849	1.09508	0.909098	0.885659	0.118639	0.0152981
PGSC0003DMC400005102_D8(+)	phasiRNA1726	AGGTTAATGGATCAGAACAGT	7	7	8	16	11	23	2	8	3	11	10	6	2.44232	2.17781	3.08526	3.98377	3.55448	5.84237	1.67903	2.83842	1.49601	4.88308	2.68291	3.05917	0.526689	0.534634	-0.0795708	-0.0716263	0.523263	0.726752	0.940649	0.913585
PGSC0003DMC400005102_D9(-)|PGSC0003DMC400038006_D5(+)|PGSC0003DMC400038006_D2(-)	phasiRNA1060	TGTTCTGATCCATTAACCTTG	49	108	70	93	92	108	36	82	62	69	175	81	17.0962	33.6005	26.9961	23.1557	29.7284	27.4337	30.2225	29.0938	30.9176	30.6303	46.9509	41.2988	-0.146438	0.27369	0.420852	0.84098	0.819701	0.760771	0.382623	0.0355464
PGSC0003DMC400005102_D9(+)|PGSC0003DMC400005435_D5(+)	phasiRNA1431	CGCATCCTTATAATCTTGGAT	7	16	7	16	18	21	0	6	6	4	8	5	2.44232	4.97785	2.69961	3.98377	5.81642	5.33434	0	2.12882	2.99203	1.77567	2.14633	2.54931	0.336989	0.358966	-0.86684	-0.844863	0.698356	0.888217	0.388906	0.212745
PGSC0003DMC400005181_D1(-)|PGSC0003DMC400009759_D2(-)|PGSC0003DMC400025482_D3(+)|PGSC0003DMC400027746_D3(+)|PGSC0003DMC400031334_D1(+)|Sotub04g005580_D5(+)	phasiRNA1005	CCACAATCATCTCCAAGGATG	6	2	2	1	0	0	0	0	0	0	3	0	2.09341	0.622232	0.771316	0.248986	0	0	0	0	0	0	0.804873	0	-	-	-	-	-	-	-	-
PGSC0003DMC400005181_D1(+)|PGSC0003DMC400009759_D2(+)|PGSC0003DMC400027746_D3(-)|Sotub04g005580_D4(-)	phasiRNA1117	TTGAGGTCCTTGAGGGATGCA	6	0	4	1	0	0	0	1	1	1	0	1	2.09341	0	1.54263	0.248986	0	0	0	0.354803	0.498671	0.443917	0	0.509862	-	-	-	-	-	-	-	-
PGSC0003DMC400005181_D2(-)|PGSC0003DMC400009759_D3(-)|PGSC0003DMC400009759_D6(-)|PGSC0003DMC400027746_D2(+)|PGSC0003DMC400032886_D4(+)|Sotub04g005580_D4(+)	phasiRNA551	TCTTTCATTCTTAAATCTCTC	9	2	3	3	2	1	3	0	1	0	1	0	3.14012	0.622232	1.15697	0.746957	0.646269	0.254016	2.51854	0	0.498671	0	0.268291	0	-1.43154	-1.33913	-0.975363	-0.882955	0.342572	0.613274	0.49366	0.530646
PGSC0003DMC400005181_D2(+)|PGSC0003DMC400009759_D3(+)|PGSC0003DMC400025482_D2(-)|PGSC0003DMC400027746_D2(-)|PGSC0003DMC400031334_D1(-)|Sotub04g005580_D3(-)	phasiRNA552	TCCTTGGAGATGATTGTGGGA	17	12	20	6	1	5	2	4	6	1	5	3	5.93134	3.73339	7.71316	1.49391	0.323135	1.27008	1.67903	1.41921	2.99203	0.443917	1.34146	1.52959	-2.63734	-0.947596	-1.1907	0.499047	0.00257161	0.589861	0.152191	0.645861
PGSC0003DMC400005181_D3(-)|Sotub04g005580_D3(+)	phasiRNA1199	ACAACTGGTTTCTCTTACGTC	0	0	2	0	0	2	0	0	0	0	0	2	0	0	0.771316	0	0	0.508032	0	0	0	0	0	1.01972	-	-	-	-	-	-	-	-
PGSC0003DMC400005181_D3(+)|PGSC0003DMC400009759_D4(+)|PGSC0003DMC400009759_D9(+)|PGSC0003DMC400032886_D2(-)|Sotub04g005580_D2(-)	phasiRNA1162	GAGATTTAAGAATGAAAGAGA	1	5	1	1	1	0	0	0	1	0	1	0	0.348902	1.55558	0.385658	0.248986	0.323135	0	0	0	0.498671	0	0.268291	0	-	-	-	-	-	-	-	-
PGSC0003DMC400005181_D4(-)|PGSC0003DMC400009759_D5(-)|PGSC0003DMC400009759_D7(-)|PGSC0003DMC400027746_D1(+)|Sotub04g005580_D2(+)	phasiRNA1116	ATTGGACCTATCAGGAAACCA	4	1	3	0	0	0	0	0	0	0	0	0	1.39561	0.311116	1.15697	0	0	0	0	0	0	0	0	0	-	-	-	-	-	-	-	-
PGSC0003DMC400005181_D4(+)|PGSC0003DMC400009759_D5(+)|PGSC0003DMC400009759_D10(+)|PGSC0003DMC400025938_D1(-)|Sotub04g005580_D1(-)	phasiRNA1006	TGGTATCTCTCCCGAAAGCTG	19	10	13	9	14	27	7	19	16	9	28	19	6.62914	3.11116	5.01355	2.24087	4.52388	6.85844	5.87659	6.74125	7.97874	3.99525	7.51215	9.68737	-0.384151	-0.170691	0.748652	0.962113	0.657451	0.926068	0.291229	0.103241
PGSC0003DMC400005181_D5(-)|PGSC0003DMC400032886_D1(+)|Sotub04g005580_D1(+)	phasiRNA1115	TCATATACCACCATCATTAGG	2	0	2	0	1	0	0	0	0	0	0	0	0.697804	0	0.771316	0	0.323135	0	0	0	0	0	0	0	-	-	-	-	-	-	-	-
PGSC0003DMC400005202_D1(-)|Sotub12g008380_D1(-)	phasiRNA694	CCGTCCCAAGTGCAGCAATCG	5	4	7	7	2	2	2	10	2	6	30	13	1.74451	1.24446	2.69961	1.7429	0.646269	0.508032	1.67903	3.54803	0.997342	2.6635	8.04873	6.6282	-1.22156	1.25549	0.339211	2.81625	0.351657	0.375036	0.794504	0.00323838
PGSC0003DMC400005202_D1(+)|Sotub12g008380_D1(+)	phasiRNA686	ATTGCTGCACTTGGGACGGGG	25	13	10	17	3	22	6	25	12	6	31	14	8.72255	4.04451	3.85658	4.23276	0.969404	5.58836	5.03708	8.87007	5.98405	2.6635	8.31702	7.13806	-0.967684	-0.363392	0.561105	1.1654	0.361581	0.860881	0.555925	0.137771
PGSC0003DMC400005202_D10(-)|Sotub12g008380_D10(-)	phasiRNA702	TGCTTCAAATTCCTCAACCGG	3	8	4	8	6	3	3	5	8	5	10	9	1.04671	2.48893	1.54263	1.99189	1.93881	0.762049	2.51854	1.77401	3.98937	2.21958	2.68291	4.58876	-0.468835	0.0434614	0.817544	1.32984	0.670458	0.988914	0.365498	0.0620102
PGSC0003DMC400005202_D10(+)|Sotub12g008380_D10(+)	phasiRNA833	TCAACCTTTCTGATGCTTACT	37	26	16	44	18	41	5	31	21	19	72	38	12.9094	8.08901	6.17053	10.9554	5.81642	10.4147	4.19756	10.9989	10.4721	8.43442	19.317	19.3747	-0.205919	0.67392	0.153266	1.0331	0.832292	0.580286	0.874881	0.0719076
PGSC0003DMC400005202_D11(-)|Sotub12g008380_D11(-)	phasiRNA834	TAAGCATCAGAAAGGTTGAGA	2	6	4	3	3	2	1	6	0	6	9	2	0.697804	1.8667	1.54263	0.746957	0.969404	0.508032	0.839513	2.12882	0	2.6635	2.41462	1.01972	-1.04292	1.17194	-0.560741	1.65412	0.474023	0.570813	0.705375	0.086125
PGSC0003DMC400005202_D2(-)|Sotub12g008380_D2(-)	phasiRNA695	TTTAACATGTCACAAGTGACC	141	124	56	116	69	129	13	21	36	29	24	36	49.1952	38.5784	21.5968	28.8823	22.2963	32.7681	10.9137	7.45086	17.9522	12.8736	6.43899	18.355	-0.54773	-0.140386	-1.42715	-1.0198	0.423644	0.946476	0.0250089	0.0555956
PGSC0003DMC400005202_D2(+)|Sotub12g008380_D2(+)	phasiRNA687	TCACTTGTGACATGTTAAACG	132	176	99	172	113	140	30	58	54	38	32	65	46.0551	54.7564	38.1801	42.8256	36.5142	35.5623	25.1854	20.5786	26.9282	16.8688	8.58531	33.141	-0.499328	-0.65562	-0.772103	-0.928396	0.416383	0.483324	0.142176	0.0492369
PGSC0003DMC400005202_D3(-)|Sotub12g008380_D3(-)	phasiRNA696	TCCAACCCGATAACATGACCG	45	40	33	79	23	48	20	77	24	42	151	35	15.7006	12.4446	12.7267	19.6699	7.43209	12.1928	16.7903	27.3198	11.9681	18.6445	40.512	17.8452	-0.37913	0.328119	0.561811	1.26906	0.659977	0.824438	0.448555	0.0353922
PGSC0003DMC400005202_D3(+)|Sotub12g008380_D3(+)	phasiRNA688	GTCATGTTATCGGGTTGGATC	45	29	55	38	28	37	4	7	17	11	19	9	15.7006	9.02236	21.2112	9.46146	9.04777	9.3986	3.35805	2.48362	8.47741	4.88308	5.09753	4.58876	-0.844105	0.0782387	-1.53183	-0.60949	0.186544	0.975748	0.028119	0.285175
PGSC0003DMC400005202_D4(-)|Sotub12g008380_D4(-)	phasiRNA697	TTAAGCTGACTACAACTAAGA	49	56	36	38	35	47	5	12	14	9	38	16	17.0962	17.4225	13.8837	9.46146	11.3097	11.9388	4.19756	4.25763	6.98139	3.99525	10.1951	8.15779	-0.793536	0.346366	-1.44068	-0.300778	0.162503	0.787949	0.0229395	0.567005
PGSC0003DMC400005202_D4(+)|Sotub12g008380_D4(+)	phasiRNA689	TTAGTTGTAGTCAGCTTAATG	65	45	30	45	49	59	2	2	13	7	6	10	22.6786	14.0002	11.5697	11.2044	15.8336	14.987	1.67903	0.709605	6.48272	3.10742	1.60975	5.09862	-0.385906	0.271652	-2.61363	-1.95607	0.595852	0.916915	0.00779766	0.00596373
PGSC0003DMC400005202_D5(-)|Sotub12g008380_D5(-)	phasiRNA698	CTGTTGGGATAAATAGTTCCA	33	20	13	32	17	20	2	5	6	1	2	1	11.5138	6.22232	5.01355	7.96754	5.49329	5.08032	1.67903	1.77401	2.99203	0.443917	0.536582	0.509862	-0.460731	-1.88701	-1.43925	-2.86553	0.526038	0.218274	0.0756823	0.00347353
PGSC0003DMC400005202_D5(+)|Sotub12g008380_D5(+)	phasiRNA1382	GAACTATTTATCCCAACAGCA	2	1	0	0	1	2	0	0	0	2	0	1	0.697804	0.311116	0	0	0.323135	0.508032	0	0	0	0.887833	0	0.509862	-	-	-	-	-	-	-	-
PGSC0003DMC400005202_D6(-)|Sotub12g008380_D6(-)	phasiRNA699	TGATGAAGTTGGATGAGGCTG	61	22	34	23	25	31	11	22	20	10	48	23	21.283	6.84455	13.1124	5.72667	8.07836	7.8745	9.23464	7.80566	9.97342	4.43917	12.878	11.7268	-0.998977	-0.1049	-0.27479	0.619287	0.184349	0.970347	0.735487	0.308107
PGSC0003DMC400005202_D6(+)|Sotub12g008380_D6(+)	phasiRNA690	TTCAGACACTAAACCTTGCTA	22	13	12	10	12	18	6	15	7	5	17	6	7.67585	4.04451	4.6279	2.48986	3.87761	4.57229	5.03708	5.32204	3.4907	2.21958	4.56095	3.05917	-0.768581	-0.563797	-0.00364795	0.201137	0.330437	0.672936	0.997463	0.791215
PGSC0003DMC400005202_D7(-)|Sotub12g008380_D7(-)	phasiRNA1057	GCAAGGTTTAGTGTCTGAAGA	10	3	8	4	6	7	1	1	3	1	2	2	3.48902	0.933348	3.08526	0.995943	1.93881	1.77811	0.839513	0.354803	1.49601	0.443917	0.536582	1.01972	-0.684963	-0.431129	-0.987037	-0.733204	0.523263	0.890741	0.377939	0.467138
PGSC0003DMC400005202_D7(+)|Sotub12g008380_D7(+)	phasiRNA691	AGAACTACTTTTATCCTTCTA	9	14	8	14	6	13	2	6	4	1	2	6	3.14012	4.35562	3.08526	3.4858	1.93881	3.30221	1.67903	2.12882	1.99468	0.443917	0.536582	3.05917	-0.530691	-1.16717	-0.559598	-1.19608	0.534829	0.486514	0.54157	0.140617
PGSC0003DMC400005202_D8(-)|Sotub12g008380_D8(-)	phasiRNA700	GAAGGATAAAAGTAGTTCTTA	6	7	10	4	8	11	2	0	1	0	0	1	2.09341	2.17781	3.85658	0.995943	2.58508	2.79418	1.67903	0	0.498671	0	0	0.509862	-0.627307	-1.22704	-2.00449	-2.60422	0.540326	0.64635	0.098161	0.0225277
PGSC0003DMC400005202_D8(+)|Sotub12g008380_D8(+)	phasiRNA692	CGATTCCAAATGACGTTAGCC	16	32	6	32	9	20	15	21	17	19	44	30	5.58243	9.95571	2.31395	7.96754	2.90821	5.08032	12.5927	7.45086	8.47741	8.43442	11.8048	15.2959	-0.311487	0.237322	0.932035	1.48084	0.759344	0.890741	0.211528	0.0191956
PGSC0003DMC400005202_D9(-)|Sotub12g008380_D9(-)	phasiRNA701	CTAACGTCATTTGGAATCGTA	44	47	27	37	56	45	4	5	19	6	16	10	15.3517	14.6224	10.4128	9.21247	18.0955	11.4307	3.35805	1.77401	9.47475	2.6635	4.29266	5.09862	-0.34195	-0.104887	-1.55063	-1.31357	0.619252	0.973878	0.033894	0.0322684
PGSC0003DMC400005202_D9(+)|Sotub12g008380_D9(+)	phasiRNA693	GGTTGAGGAATTTGAAGCATC	15	13	14	8	7	13	2	4	2	3	9	7	5.23353	4.04451	5.39921	1.99189	2.26194	3.30221	1.67903	1.41921	0.997342	1.33175	2.41462	3.56903	-1.15511	0.554834	-1.5065	0.203445	0.0909021	0.748757	0.0733166	0.794237
PGSC0003DMC400005260_D1(-)	phasiRNA2323	GCCGAATACTCTTGACTACTC	7	3	3	2	2	1	1	2	0	1	2	2	2.44232	0.933348	1.15697	0.497972	0.646269	0.254016	0.839513	0.709605	0	0.443917	0.536582	1.01972	-1.66524	0.228905	-1.08847	0.805679	0.188597	0.959665	0.369563	0.479719
PGSC0003DMC400005260_D1(+)	phasiRNA2321	GTAGTCAAGAGTATTCGGCTT	3	4	2	7	5	6	1	0	1	0	0	0	1.04671	1.24446	0.771316	1.7429	1.61567	1.5241	0.839513	0	0.498671	0	0	0	0.331741	-1.56169	-0.992112	-2.88555	0.787884	0.480593	0.415269	0.00549281
PGSC0003DMC400005260_D2(-)	phasiRNA2324	GGGATGATATAAGACAATGTT	2	0	2	0	0	1	0	0	0	0	0	0	0.697804	0	0.771316	0	0	0.254016	0	0	0	0	0	0	-	-	-	-	-	-	-	-
PGSC0003DMC400005260_D2(+)	phasiRNA2322	TTGCCTTTTAGACGCTTTTGC	0	0	2	0	0	0	0	0	0	0	1	0	0	0	0.771316	0	0	0	0	0	0	0	0.268291	0	-	-	-	-	-	-	-	-
PGSC0003DMC400005260_D3(-)	phasiRNA2325	ACATATGGACTAAAGGAGCTT	0	0	3	1	0	0	0	0	0	0	0	0	0	0	1.15697	0.248986	0	0	0	0	0	0	0	0	-	-	-	-	-	-	-	-
PGSC0003DMC400005353_D2(-)|PGSC0003DMC400030872_D5(+)|Sotub09g018030_D5(+)	phasiRNA1371	ACTTGAAGGCTGATGACAATC	2	1	1	1	0	2	0	0	0	0	0	0	0.697804	0.311116	0.385658	0.248986	0	0.508032	0	0	0	0	0	0	-	-	-	-	-	-	-	-
PGSC0003DMC400005435_D1(+)	phasiRNA2043	GAGAAAATCAGACAGAAGGTG	6	3	2	0	0	4	2	3	3	0	5	0	2.09341	0.933348	0.771316	0	0	1.01606	1.67903	1.06441	1.49601	0	1.34146	0	-2.44266	-1.91908	0.442386	0.965971	0.0969613	0.342031	0.745411	0.508187
PGSC0003DMC400005435_D2(-)	phasiRNA2216	TGAAGTCTTGTTGTTGACTGA	0	3	1	2	1	0	0	0	0	0	0	0	0	0.933348	0.385658	0.497972	0.323135	0	0	0	0	0	0	0	-	-	-	-	-	-	-	-
PGSC0003DMC400005435_D2(+)	phasiRNA1877	GATATTGTCATGGTAACTGTC	2	11	9	9	19	7	4	3	6	3	6	6	0.697804	3.42228	3.47092	2.24087	6.13956	1.77811	3.35805	1.06441	2.99203	1.33175	1.60975	3.05917	0.131954	-0.279401	0.155842	-0.255513	0.92976	0.917557	0.904702	0.796829
PGSC0003DMC400005435_D3(-)	phasiRNA1880	TGTTCTGATCCACTAACCTTG	1	3	1	2	0	2	4	3	0	5	3	4	0.348902	0.933348	0.385658	0.497972	0	0.508032	3.35805	1.06441	0	2.21958	0.804873	2.03945	-1.00648	0.677744	0.580978	2.26521	0.590575	0.787949	0.73128	0.0582689
PGSC0003DMC400005435_D4(+)	phasiRNA2214	GAAAGGGATGATTTGTGGAGC	1	3	3	1	1	1	0	1	2	0	1	0	0.348902	0.933348	1.15697	0.248986	0.323135	0.254016	0	0.354803	0.997342	0	0.268291	0	-	-	-	-	-	-	-	-
PGSC0003DMC400007645_D1(-)	phasiRNA2024	GCTCATAAAATTCATGACTAC	0	0	1	6	1	1	0	0	0	2	1	0	0	0	0.385658	1.49391	0.323135	0.254016	0	0	0	0.887833	0.268291	0	-	-	-	-	-	-	-	-
PGSC0003DMC400007645_D1(+)|PGSC0003DMC400041993_D1(+)	phasiRNA1834	ATTGGCAAGACAACTTTGGCT	197	341	216	316	248	403	120	276	209	195	328	219	68.7337	106.091	83.3021	78.6795	80.1374	102.369	100.742	97.9255	104.222	86.5638	87.9995	111.66	-0.203708	-0.201661	0.40474	0.406787	0.659977	0.787949	0.290339	0.21792
PGSC0003DMC400007645_D2(-)	phasiRNA1422	CTAGTTCCCCATCATCTTGTT	4	18	2	9	7	16	6	10	4	3	11	6	1.39561	5.60009	0.771316	2.24087	2.26194	4.06426	5.03708	3.54803	1.99468	1.33175	2.9512	3.05917	0.196253	-0.508783	0.803948	0.0989117	0.895494	0.785803	0.417646	0.913585
PGSC0003DMC400007645_D2(+)	phasiRNA1835	AACAAAATCTATAGTGATCCA	6	6	5	6	7	10	3	1	2	3	2	7	2.09341	1.8667	1.92829	1.49391	2.26194	2.54016	2.51854	0.354803	0.997342	1.33175	0.536582	3.56903	-0.183892	0.241256	-0.760324	-0.335177	0.893358	0.940408	0.503882	0.718847
PGSC0003DMC400007645_D3(-)	phasiRNA1423	GAAGCTTTTGCAATTGTTCTG	17	15	10	26	28	34	6	11	18	11	21	12	5.93134	4.66674	3.85658	6.47363	9.04777	8.63655	5.03708	3.90283	8.97608	4.88308	5.63411	6.11834	0.491079	-0.148413	0.424559	-0.214933	0.48511	0.928623	0.520655	0.69773
PGSC0003DMC400007645_D3(+)	phasiRNA1419	TTCATTATGTCTCACTTTGAC	96	157	99	125	134	167	38	89	103	74	60	60	33.4946	48.8452	38.1801	31.1232	43.3	42.4207	31.9015	31.5774	51.3631	32.8498	16.0975	30.5917	-0.278934	-0.695698	0.0725561	-0.344207	0.613512	0.309023	0.90449	0.402818
PGSC0003DMC400007645_D4(+)	phasiRNA1931	TCACAAGAGTATTGTAGGGAA	17	4	6	11	1	7	0	2	7	4	3	2	5.93134	1.24446	2.31395	2.73884	0.323135	1.77811	0	0.709605	3.4907	1.77567	0.804873	1.01972	-1.12725	-0.0224401	-0.977994	0.126814	0.399352	0.995545	0.484611	0.924231
PGSC0003DMC400007645_D5(+)	phasiRNA2189	TCTTCTGTAAGTGGAATGAGT	3	1	0	0	1	0	3	0	0	0	0	0	1.04671	0.311116	0	0	0.323135	0	2.51854	0	0	0	0	0	-	-	-	-	-	-	-	-
PGSC0003DMC400007645_D6(+)	phasiRNA2267	AGTCATGAATTTTATGAGCAA	1	2	1	5	2	0	0	0	0	0	0	0	0.348902	0.622232	0.385658	1.24493	0.646269	0	0	0	0	0	0	0	-	-	-	-	-	-	-	-
PGSC0003DMC400007645_D7(+)	phasiRNA1420	CAAGATGATGGGGAACTAGCA	6	8	3	4	1	9	2	2	4	4	2	1	2.09341	2.48893	1.15697	0.995943	0.323135	2.28615	1.67903	0.709605	1.99468	1.77567	0.536582	0.509862	-1.05394	-0.7639	-0.246782	0.0432561	0.374232	0.731839	0.858367	0.973453
PGSC0003DMC400007645_D8(+)	phasiRNA2023	GAACAATTGCAAAAGCTTCTA	0	2	2	7	4	2	0	0	1	3	4	3	0	0.622232	0.771316	1.7429	1.29254	0.508032	0	0	0.498671	1.33175	1.07316	1.52959	0.947464	1.84062	-0.28022	0.612933	0.523916	0.316216	0.879904	0.516903
PGSC0003DMC400007645_D9(+)	phasiRNA1421	AAAGGCAGAAGATACTTGGTA	19	19	20	35	19	20	11	22	16	29	47	49	6.62914	5.9112	7.71316	8.7145	6.13956	5.08032	9.23464	7.80566	7.97874	12.8736	12.6097	24.9832	-0.285074	0.801715	0.46919	1.55598	0.693311	0.324178	0.456007	0.00298793
PGSC0003DMC400007835_D1(-)	phasiRNA2301	GACAACCTGCGATCACTCTTG	0	0	2	1	0	1	0	0	1	1	1	0	0	0	0.771316	0.248986	0	0.254016	0	0	0.498671	0.443917	0.268291	0	-	-	-	-	-	-	-	-
PGSC0003DMC400007835_D1(+)|PGSC0003DMC400034571_D9(-)	phasiRNA1793	AGAGTGATCGCAGGTTGTCCT	23	22	20	43	18	28	5	13	13	15	28	6	8.02475	6.84455	7.71316	10.7064	5.81642	7.11245	4.19756	4.61243	6.48272	6.65875	7.51215	3.05917	-0.205795	-0.00800624	-0.348923	-0.151134	0.804578	0.996585	0.65736	0.828146
PGSC0003DMC400007835_D2(-)	phasiRNA1910	AAAAGGAAGGAAAATTTGGAG	15	20	13	5	7	8	4	9	7	5	14	7	5.23353	6.22232	5.01355	1.24493	2.26194	2.03213	3.35805	3.19322	3.4907	2.21958	3.75608	3.56903	-1.7883	-0.204669	-0.489801	1.09383	0.00472833	0.909079	0.467981	0.0747292
PGSC0003DMC400007835_D2(+)	phasiRNA1909	TTTCCGTCAGTCCAACTTGTT	14	25	20	33	12	24	1	6	7	7	9	6	4.88463	7.7779	7.71316	8.21653	3.87761	6.09639	0.839513	2.12882	3.4907	3.10742	2.41462	3.05917	-0.42508	0.220768	-1.36015	-0.714298	0.557405	0.926068	0.0919564	0.245401
PGSC0003DMC400007835_D3(-)	phasiRNA2515	ATCTTACTCGACATAGCCAAA	0	0	0	0	0	2	0	0	0	0	0	1	0	0	0	0	0	0.508032	0	0	0	0	0	0.509862	-	-	-	-	-	-	-	-
PGSC0003DMC400007835_D3(+)	phasiRNA2300	TGGCTATGTCGAGTAAGATTT	0	1	2	1	0	1	0	0	0	1	0	0	0	0.311116	0.771316	0.248986	0	0.254016	0	0	0	0.443917	0	0	-	-	-	-	-	-	-	-
PGSC0003DMC400007835_D4(-)	phasiRNA1911	TCTGGATTGGTCTACGTTTCA	3	2	3	3	1	2	0	2	1	1	4	0	1.04671	0.622232	1.15697	0.746957	0.323135	0.508032	0	0.709605	0.498671	0.443917	1.07316	0	-0.946863	-0.188398	-0.521343	0.237121	0.502889	0.970347	0.715811	0.85842
PGSC0003DMC400007835_D4(+)|PGSC0003DMC400034571_D4(-)	phasiRNA1398	CTCCCGCTCTTGGCTGTTGTG	1	4	7	6	2	2	3	11	4	6	17	9	0.348902	1.24446	2.69961	1.49391	0.646269	0.508032	2.51854	3.90283	1.99468	2.6635	4.56095	4.58876	-0.698657	0.319994	1.40399	2.42264	0.613806	0.877446	0.160426	0.00652213
PGSC0003DMC400007835_D5(-)|PGSC0003DMC400034571_D3(+)	phasiRNA1969	GTTCGTGATCAATTTGAGTGT	47	34	37	32	31	36	1	0	11	7	26	5	16.3984	10.5779	14.2693	7.96754	10.0172	9.14458	0.839513	0	5.48538	3.10742	6.97557	2.54931	-0.807244	1.96558	-3.57862	-0.805794	0.323645	0.281116	0.00750764	0.254492
PGSC0003DMC400007835_D5(+)	phasiRNA2514	AAACGTAGACCAATCCAGAAC	1	0	0	0	0	2	0	0	0	0	0	0	0.348902	0	0	0	0	0.508032	0	0	0	0	0	0	-	-	-	-	-	-	-	-
PGSC0003DMC400007835_D6(-)|PGSC0003DMC400034571_D2(+)	phasiRNA1912	GCCAAGAAACTTTATAGGCTC	30	27	8	31	22	20	1	6	11	4	3	5	10.4671	8.40013	3.08526	7.71856	7.10896	5.08032	0.839513	2.12882	5.48538	1.77567	0.804873	2.54931	-0.253351	-0.895487	-1.10864	-1.75077	0.791235	0.64635	0.226171	0.0371468
PGSC0003DMC400007835_D6(+)|PGSC0003DMC400034571_D1(-)	phasiRNA1397	ACTCAAATTGATCACGAACGA	75	38	32	29	28	37	3	8	9	7	11	4	26.1677	11.8224	12.3411	7.22059	9.04777	9.3986	2.51854	2.83842	4.48804	3.10742	2.9512	2.03945	-1.09344	-0.393637	-1.98886	-1.28905	0.0540363	0.827353	0.010447	0.0409898
PGSC0003DMC400008380_D1(-)|Sotub12g031890_D7(+)	phasiRNA1385	TGATTCTACATTTCTGAGTGA	0	1	0	0	0	2	0	0	0	0	0	0	0	0.311116	0	0	0	0.508032	0	0	0	0	0	0	-	-	-	-	-	-	-	-
PGSC0003DMC400008380_D1(+)|Sotub12g031890_D2(-)	phasiRNA1148	ACTCAGAAATGTAGAATCACT	3	0	3	0	1	2	0	0	0	0	0	1	1.04671	0	1.15697	0	0.323135	0.508032	0	0	0	0	0	0.509862	-	-	-	-	-	-	-	-
PGSC0003DMC400008380_D2(-)|Sotub12g031890_D6(+)	phasiRNA993	TCCCAAGACAAACAACACGAC	1	2	2	1	2	0	2	1	1	6	4	12	0.348902	0.622232	0.771316	0.248986	0.646269	0	1.67903	0.354803	0.498671	2.6635	1.07316	6.11834	-1.38676	1.45899	0.401686	3.24744	0.45708	0.43295	0.818237	0.00634314
PGSC0003DMC400008380_D2(+)|Sotub12g031890_D1(-)	phasiRNA1091	CCTGCTGTTTCCACAACCTTC	0	0	1	0	3	0	0	0	0	0	0	3	0	0	0.385658	0	0.969404	0	0	0	0	0	0	1.52959	-	-	-	-	-	-	-	-
PGSC0003DMC400008380_D3(-)|Sotub12g031890_D5(+)	phasiRNA844	AGGTTGTGGAAACAGCAGGTT	0	0	2	0	1	0	0	2	0	1	0	0	0	0	0.771316	0	0.323135	0	0	0.709605	0	0.443917	0	0	-	-	-	-	-	-	-	-
PGSC0003DMC400008380_D4(-)|Sotub12g031890_D4(+)	phasiRNA918	GTATGAAGGTAATGATAGGTT	3	1	3	0	2	1	1	1	2	1	3	1	1.04671	0.311116	1.15697	0	0.646269	0.254016	0.839513	0.354803	0.997342	0.443917	0.804873	0.509862	-	-	-	-	-	-	-	-
PGSC0003DMC400008380_D5(-)|Sotub12g031890_D3(+)	phasiRNA1384	TGATACATTCGAGAAGAACTC	0	1	0	0	1	2	1	0	1	1	0	0	0	0.311116	0	0	0.323135	0.508032	0.839513	0	0.498671	0.443917	0	0	-	-	-	-	-	-	-	-
PGSC0003DMC400008380_D6(-)|Sotub12g031890_D2(+)	phasiRNA843	TCACAATCAGCTCCAAGGATG	0	3	0	4	1	5	4	3	3	3	5	8	0	0.933348	0	0.995943	0.323135	1.27008	3.35805	1.06441	1.49601	1.33175	1.34146	4.07889	1.26971	0.0515658	2.63182	1.41367	0.45708	0.988914	0.0461343	0.12257
PGSC0003DMC400008380_D7(-)|Sotub12g031890_D1(+)	phasiRNA842	TCTTGAATTCTTGAATCTCTC	0	2	1	3	5	5	1	2	1	2	1	3	0	0.622232	0.385658	0.746957	1.61567	1.27008	0.839513	0.709605	0.498671	0.887833	0.268291	1.52959	1.33156	-0.203948	1.23616	-0.299346	0.34967	0.959665	0.356871	0.789161
PGSC0003DMC400008990_D1(-)|Sotub03g007880_D1(-)	phasiRNA1113	TTACACTGAAATCATCAGACA	2	0	2	2	2	4	0	0	0	0	0	1	0.697804	0	0.771316	0.497972	0.646269	1.01606	0	0	0	0	0	0.509862	-	-	-	-	-	-	-	-
PGSC0003DMC400008990_D1(+)|Sotub03g007880_D1(+)	phasiRNA1110	ATTGGGAAGACTACTCTTGCT	8	8	4	5	1	6	0	5	1	0	2	1	2.79122	2.48893	1.54263	1.24493	0.323135	1.5241	0	1.77401	0.498671	0	0.536582	0.509862	-1.39544	-0.992009	-1.23631	-0.832874	0.222387	0.703391	0.286731	0.484883
PGSC0003DMC400008990_D2(-)|Sotub03g007880_D2(-)	phasiRNA1156	GCAGTGACTTGGTTATACTTG	0	2	4	1	1	2	0	0	1	0	0	1	0	0.622232	1.54263	0.248986	0.323135	0.508032	0	0	0.498671	0	0	0.509862	-	-	-	-	-	-	-	-
PGSC0003DMC400008990_D2(+)|Sotub03g007880_D2(+)	phasiRNA1111	AGAATTTGTGAGGAGTTTGAC	2	7	7	0	3	2	0	1	1	0	0	3	0.697804	2.17781	2.69961	0	0.969404	0.508032	0	0.354803	0.498671	0	0	1.52959	-2.27404	-0.675777	-1.5761	0.0221572	0.104773	0.860881	0.245339	0.990946
PGSC0003DMC400008990_D3(+)|Sotub03g007880_D3(+)	phasiRNA1155	GTAAAAGCGTGGGCTTGGGTG	1	2	1	0	0	0	0	0	0	0	0	0	0.348902	0.622232	0.385658	0	0	0	0	0	0	0	0	0	-	-	-	-	-	-	-	-
PGSC0003DMC400008990_D4(+)|Sotub03g007880_D4(+)	phasiRNA1112	GAATCTGCTACTGCAAAACCC	2	3	3	1	1	0	1	2	0	0	3	1	0.697804	0.933348	1.15697	0.248986	0.323135	0	0.839513	0.709605	0	0	0.804873	0.509862	-	-	-	-	-	-	-	-
PGSC0003DMC400009454_D1(+)|PGSC0003DMC400036056_D1(+)|PGSC0003DMC400036057_D1(+)	phasiRNA1538	GAAGAAGAAGATGGTGTACTT	0	0	0	5	3	2	0	1	0	3	8	2	0	0	0	1.24493	0.969404	0.508032	0	0.354803	0	1.33175	2.14633	1.01972	2.25853	2.08126	1.28805	1.11079	0.068119	0.165276	0.346047	0.18127
PGSC0003DMC400009454_D5(+)	phasiRNA2287	ATTGCAGTGTCCTTCGGAAAG	0	0	2	1	0	0	0	0	0	1	0	0	0	0	0.771316	0.248986	0	0	0	0	0	0.443917	0	0	-	-	-	-	-	-	-	-
PGSC0003DMC400009759_D1(-)|PGSC0003DMC400025482_D4(+)|PGSC0003DMC400027746_D4(+)	phasiRNA1254	ATATGAAGGCAATGATGGATT	6	13	6	4	5	8	1	3	1	0	0	1	2.09341	4.04451	2.31395	0.995943	1.61567	2.03213	0.839513	1.06441	0.498671	0	0	0.509862	-1.06993	-1.99318	-1.33131	-2.25456	0.247379	0.280159	0.172671	0.0285191
PGSC0003DMC400009759_D1(+)|PGSC0003DMC400009759_D7(+)|PGSC0003DMC400044238_D3(-)	phasiRNA2375	TGAAACAGGGAATCCACGTAA	1	1	0	3	1	0	0	1	0	0	0	0	0.348902	0.311116	0	0.746957	0.323135	0	0	0.354803	0	0	0	0	-	-	-	-	-	-	-	-
PGSC0003DMC400009759_D4(-)|PGSC0003DMC400032886_D3(+)	phasiRNA1996	ACAACTGGCTTCTCTTACGTC	11	9	8	12	2	9	0	2	2	0	0	2	3.83792	2.80004	3.08526	2.98783	0.646269	2.28615	0	0.709605	0.997342	0	0	1.01972	-1.06895	-1.37073	-1.90621	-2.20799	0.305854	0.589861	0.10944	0.0555956
PGSC0003DMC400009759_D6(+)|PGSC0003DMC400009759_D11(+)|PGSC0003DMC400032886_D1(-)	phasiRNA1833	TTCAACTGAAGATAAATCTCC	45	20	24	16	29	33	2	3	10	5	10	3	15.7006	6.22232	9.25579	3.98377	9.3709	8.38253	1.67903	1.06441	4.98671	2.21958	2.68291	1.52959	-0.718905	-0.109986	-1.86956	-1.26064	0.350883	0.974615	0.0357451	0.0871843
PGSC0003DMC400009759_D8(+)|PGSC0003DMC400031334_D2(-)	phasiRNA2188	TTGAGGTCCTTGAGGAATGCA	4	2	1	7	7	7	1	1	3	1	7	5	1.39561	0.622232	0.385658	1.7429	2.26194	1.77811	0.839513	0.354803	1.49601	0.443917	1.87804	2.54931	0.97281	0.54736	0.363481	-0.0619692	0.441324	0.82153	0.811207	0.951357
PGSC0003DMC400010669_D1(-)	phasiRNA1871	TGTTTTGCAGAACGGTCTCTA	4	1	3	3	2	2	0	2	1	1	5	1	1.39561	0.311116	1.15697	0.746957	0.646269	0.508032	0	0.709605	0.498671	0.443917	1.34146	0.509862	-0.565544	0.414405	-0.367984	0.611965	0.680817	0.894607	0.811207	0.569986
PGSC0003DMC400010669_D1(+)	phasiRNA1873	TTCGGAGTCACTTTGAAGGTT	9	15	11	14	11	19	1	2	3	4	3	8	3.14012	4.66674	4.24224	3.4858	3.55448	4.82631	0.839513	0.709605	1.49601	1.77567	0.804873	4.07889	-0.259789	0.464335	-1.58971	-0.865589	0.767788	0.839983	0.0895893	0.197718
PGSC0003DMC400010669_D2(-)	phasiRNA2439	ATGTTTACATCTTTCATGACA	0	0	0	0	2	2	0	0	0	0	0	0	0	0	0	0	0.646269	0.508032	0	0	0	0	0	0	-	-	-	-	-	-	-	-
PGSC0003DMC400010669_D2(+)	phasiRNA2493	TCATGAAAGATGTAAACATCA	0	0	0	1	0	2	0	0	0	1	0	0	0	0	0	0.248986	0	0.508032	0	0	0	0.443917	0	0	-	-	-	-	-	-	-	-
PGSC0003DMC400010669_D3(-)	phasiRNA1872	AGAAGAACCTTTTTGTACTGT	5	4	5	2	5	5	1	2	2	0	3	2	1.74451	1.24446	1.92829	0.497972	1.61567	1.27008	0.839513	0.709605	0.997342	0	0.804873	1.01972	-0.842279	-0.839359	-0.518128	-0.515208	0.474023	0.719294	0.666883	0.647563
PGSC0003DMC400010669_D3(+)	phasiRNA2202	ACAATTTATACGAAGGAGTTA	0	5	2	0	1	2	0	0	0	1	0	1	0	1.55558	0.771316	0	0.323135	0.508032	0	0	0	0.443917	0	0.509862	-	-	-	-	-	-	-	-
PGSC0003DMC400010669_D4(+)	phasiRNA2203	ATATGCAGATACAAAGATTAC	0	2	0	0	1	0	0	0	0	1	0	0	0	0.622232	0	0	0.323135	0	0	0	0	0.443917	0	0	-	-	-	-	-	-	-	-
PGSC0003DMC400010669_D5(+)	phasiRNA2204	TTCTTGATGATGTTGATCATG	0	3	0	1	2	2	0	0	0	0	0	0	0	0.933348	0	0.248986	0.646269	0.508032	0	0	0	0	0	0	-	-	-	-	-	-	-	-
PGSC0003DMC400011559_D1(+)|PGSC0003DMC400020405_D3(+)	phasiRNA1732	ACATGCGCTTGGATATGTGTT	35	44	19	28	69	68	9	32	44	20	13	26	12.2116	13.6891	7.3275	6.9716	22.2963	17.2731	7.55562	11.3537	21.9415	8.87833	3.48778	13.2564	0.125215	-0.963433	0.421075	-0.667573	0.91013	0.409349	0.609722	0.293426
PGSC0003DMC400011559_D2(+)|PGSC0003DMC400020401_D2(+)|PGSC0003DMC400055644_D2(+)	phasiRNA557	AAATCCATCCAAGGTCGCACC	0	1	2	5	0	2	2	5	1	2	0	3	0	0.311116	0.771316	1.24493	0	0.508032	1.67903	1.77401	0.498671	0.887833	0	1.52959	0.0865182	-1.43474	1.88429	0.363032	0.981085	0.577216	0.224621	0.835003
PGSC0003DMC400011561_D10(-)	phasiRNA847	TATGCGAAAGTAGTCCGCTCA	3	8	5	12	13	12	1	2	6	1	3	4	1.04671	2.48893	1.92829	2.98783	4.20075	3.04819	0.839513	0.709605	2.99203	0.443917	0.804873	2.03945	0.619109	-0.586163	-0.165554	-1.37083	0.512812	0.785803	0.899146	0.0832229
PGSC0003DMC400011561_D10(+)|PGSC0003DMC400021117_D9(+)|PGSC0003DMC400021117_D18(+)|PGSC0003DMC400041925_D6(+)	phasiRNA1310	CCTCTTGCAATTGTTGTATTG	0	0	0	2	0	2	1	1	1	0	0	0	0	0	0	0.497972	0	0.508032	0.839513	0.354803	0.498671	0	0	0	-	-	-	-	-	-	-	-
PGSC0003DMC400011561_D3(-)|PGSC0003DMC400020401_D4(-)|PGSC0003DMC400021121_D7(-)|PGSC0003DMC400021121_D18(-)|PGSC0003DMC400041928_D2(+)|PGSC0003DMC400055637_D7(+)	phasiRNA1215	ATTTGCGTTCTTTTAATAGAT	1	1	0	0	2	0	0	0	0	1	0	2	0.348902	0.311116	0	0	0.646269	0	0	0	0	0.443917	0	1.01972	-	-	-	-	-	-	-	-
PGSC0003DMC400011561_D6(-)|PGSC0003DMC400040250_D7(-)|PGSC0003DMC400040271_D4(-)|PGSC0003DMC400040271_D14(-)	phasiRNA1314	GAACAAAACCTCTGTCGTCTG	3	3	2	4	4	4	1	4	1	1	4	3	1.04671	0.933348	0.771316	0.995943	1.29254	1.01606	0.839513	1.41921	0.498671	0.443917	1.07316	1.52959	-0.0599527	-0.121209	0.241475	0.180219	0.972816	0.973878	0.865361	0.859999
PGSC0003DMC400011561_D7(-)|PGSC0003DMC400040271_D5(-)|PGSC0003DMC400040271_D15(-)	phasiRNA1315	CATCAAGTAGTTTCCTACGAA	0	0	0	0	2	2	0	0	0	0	0	0	0	0	0	0	0.646269	0.508032	0	0	0	0	0	0	-	-	-	-	-	-	-	-
PGSC0003DMC400011561_D7(+)	phasiRNA2496	AAACTTCGTTTCCTAAGTCAA	0	1	0	0	0	2	0	0	0	0	0	0	0	0.311116	0	0	0	0.508032	0	0	0	0	0	0	-	-	-	-	-	-	-	-
PGSC0003DMC400011561_D8(-)|PGSC0003DMC400021117_D8(-)|PGSC0003DMC400021117_D17(-)	phasiRNA1152	TTTCTGGAACCATTGCTCGAA	4	5	7	10	8	9	0	2	0	6	3	1	1.39561	1.55558	2.69961	2.48986	2.58508	2.28615	0	0.709605	0	2.6635	0.804873	0.509862	0.165328	1.35799	-1.96264	-0.76997	0.901005	0.50471	0.0951211	0.345506
PGSC0003DMC400011561_D9(-)|PGSC0003DMC400021117_D9(-)|PGSC0003DMC400021117_D18(-)|PGSC0003DMC400041925_D6(-)|PGSC0003DMC400055643_D6(-)|Sotub04g009020_D6(-)	phasiRNA1153	ATACAACAATTGCAAGAGGTA	0	2	1	0	0	2	0	0	1	1	1	0	0	0.622232	0.385658	0	0	0.508032	0	0	0.498671	0.443917	0.268291	0	-	-	-	-	-	-	-	-
PGSC0003DMC400011561_D9(+)|PGSC0003DMC400040271_D4(+)|PGSC0003DMC400040271_D13(+)	phasiRNA1312	CGTAGGAAACTACTTGATGTT	0	0	0	1	1	2	0	0	0	0	0	0	0	0	0	0.248986	0.323135	0.508032	0	0	0	0	0	0	-	-	-	-	-	-	-	-
PGSC0003DMC400013002_D1(+)	phasiRNA1920	GTGGGTAAGACAACACTTGCT	3	4	6	8	2	1	2	4	2	6	3	5	1.04671	1.24446	2.31395	1.99189	0.646269	0.254016	1.67903	1.41921	0.997342	2.6635	0.804873	2.54931	-1.15831	0.0971008	0.127104	1.38252	0.385743	0.978215	0.927232	0.144781
PGSC0003DMC400013002_D10(-)	phasiRNA1634	CATTCTCCTTACGTGTAGTTA	0	3	0	2	4	1	1	1	0	0	3	4	0	0.933348	0	0.497972	1.29254	0.254016	0.839513	0.354803	0	0	0.804873	2.03945	-	-	-	-	-	-	-	-
PGSC0003DMC400013002_D11(-)	phasiRNA2089	CTGCTACCCATCATCGAGGCA	1	6	2	4	3	4	0	5	4	7	4	8	0.348902	1.8667	0.771316	0.995943	0.969404	1.01606	0	1.77401	1.99468	3.10742	1.07316	4.07889	-0.110125	0.685425	0.565454	1.361	0.955682	0.747009	0.701182	0.115384
PGSC0003DMC400013002_D12(-)	phasiRNA2090	TCCCAAGAGACTTCACTAGAC	1	2	0	3	2	1	0	2	0	2	5	2	0.348902	0.622232	0	0.746957	0.646269	0.254016	0	0.709605	0	0.887833	1.34146	1.01972	-	-	-	-	-	-	-	-
PGSC0003DMC400013002_D13(-)	phasiRNA2091	AGTGAATGTCGTTTGAATAAA	1	2	0	2	2	5	1	2	3	0	6	2	0.348902	0.622232	0	0.497972	0.646269	1.27008	0.839513	0.709605	1.49601	0	1.60975	1.01972	0.824785	-0.658338	1.66719	0.18407	0.615588	0.793253	0.217872	0.893524
PGSC0003DMC400013002_D17(+)	phasiRNA803	GATGTGTGGAATGATAACTAT	29	30	32	30	33	36	14	13	21	17	10	30	10.1182	9.33348	12.3411	7.46957	10.6634	9.14458	11.7532	4.61243	10.4721	7.54658	2.68291	15.2959	-0.455061	-0.428759	-0.223562	-0.19726	0.561257	0.76785	0.792635	0.786904
PGSC0003DMC400013002_D18(+)	phasiRNA2079	ATGTGTGGAATGATAACTATA	12	7	13	8	8	16	5	4	8	1	3	3	4.18683	2.17781	5.01355	1.99189	2.58508	4.06426	4.19756	1.41921	3.98937	0.443917	0.804873	1.52959	-0.553454	-1.62429	-0.159427	-1.23026	0.530824	0.267328	0.87877	0.150539
PGSC0003DMC400013002_D19(+)	phasiRNA2469	ATAATGAGTGGGATGACCTGA	4	8	6	4	3	10	1	9	3	4	6	8	1.39561	2.48893	2.31395	0.995943	0.969404	2.54016	0.839513	3.19322	1.49601	1.77567	1.60975	4.07889	-0.743947	0.0710762	0.0930037	0.908027	0.500772	0.985179	0.938395	0.239005
PGSC0003DMC400013002_D2(-)	phasiRNA1477	CAAAATGGTTTTTCACCTTCT	1	0	1	0	0	2	0	2	0	0	0	0	0.348902	0	0.385658	0	0	0.508032	0	0.709605	0	0	0	0	-	-	-	-	-	-	-	-
PGSC0003DMC400013002_D20(+)	phasiRNA1635	AATGAGTGGGATGACCTGAGA	2	7	8	8	7	12	0	0	5	7	0	5	0.697804	2.17781	3.08526	1.99189	2.26194	3.04819	0	0	2.49336	3.10742	0	2.54931	0.19595	0.495531	-1.56644	-1.26686	0.916329	0.91077	0.346688	0.285175
PGSC0003DMC400013002_D21(+)	phasiRNA2080	ATGAGTGGGATGACCTGAGAA	29	51	32	67	55	85	16	13	23	16	13	32	10.1182	15.8669	12.3411	16.682	17.7724	21.5914	13.4322	4.61243	11.4694	7.10267	3.48778	16.3156	0.319369	-0.382731	-0.392371	-1.09447	0.659977	0.785803	0.602278	0.0496513
PGSC0003DMC400013002_D22(+)	phasiRNA2470	GAAATCTTTTTGTACAAGGAG	5	3	3	5	5	2	1	4	1	2	1	0	1.74451	0.933348	1.15697	1.24493	1.61567	0.508032	0.839513	1.41921	0.498671	0.887833	0.268291	0	-0.544202	-1.36693	-0.115117	-0.937847	0.659977	0.533327	0.935479	0.389149
PGSC0003DMC400013002_D23(+)	phasiRNA1636	ATGGGAAGTAAGATCATTGTA	8	7	17	14	18	11	8	6	6	10	5	9	2.79122	2.17781	6.55619	3.4858	5.81642	2.79418	6.7161	2.12882	2.99203	4.43917	1.34146	4.58876	-0.077379	-0.311412	0.122749	-0.111284	0.953951	0.888217	0.906481	0.902053
PGSC0003DMC400013002_D24(+)	phasiRNA2081	TGGGAAGTAAGATCATTGTAA	11	10	14	30	17	27	6	22	19	16	18	25	3.83792	3.11116	5.39921	7.46957	5.49329	6.85844	5.03708	7.80566	9.47475	7.10267	4.82924	12.7465	0.470476	-0.150984	1.07305	0.451588	0.537447	0.928623	0.108396	0.390748
PGSC0003DMC400013002_D25(+)	phasiRNA1637	ACTACACGTAAGGAGAATGTT	3	5	2	7	6	7	2	1	2	1	7	2	1.04671	1.55558	0.771316	1.7429	1.93881	1.77811	1.67903	0.354803	0.997342	0.443917	1.87804	1.01972	0.372514	0.190888	-0.154325	-0.335951	0.755172	0.959665	0.906481	0.718847
PGSC0003DMC400013002_D26(+)	phasiRNA2082	CTACACGTAAGGAGAATGTTG	2	2	3	7	7	2	0	2	1	7	4	3	0.697804	0.622232	1.15697	1.7429	2.26194	0.508032	0	0.709605	0.498671	3.10742	1.07316	1.52959	0.274984	1.36096	-0.369724	0.716255	0.864515	0.486514	0.823133	0.400966
PGSC0003DMC400013002_D27(+)	phasiRNA2083	CCTCGATGATGGGTAGCAGAG	1	0	2	3	2	2	0	5	3	5	9	7	0.348902	0	0.771316	0.746957	0.646269	0.508032	0	1.77401	1.49601	2.21958	2.41462	3.56903	0.639317	1.07146	1.75722	2.18936	0.698405	0.545832	0.183877	0.015945
PGSC0003DMC400013002_D28(+)	phasiRNA2084	CTAGTGAAGTCTCTTGGGATT	14	13	9	27	12	26	3	8	7	15	13	13	4.88463	4.04451	3.47092	6.72262	3.87761	6.60442	2.51854	2.83842	3.4907	6.65875	3.48778	6.6282	0.204274	0.616247	-0.229661	0.182312	0.81178	0.611782	0.802922	0.773406
PGSC0003DMC400013002_D29(+)	phasiRNA2085	TATTCAAACGACATTCACTAG	9	14	8	26	17	22	6	16	16	18	33	20	3.14012	4.35562	3.08526	6.47363	5.49329	5.58836	5.03708	5.67684	7.97874	7.9905	8.85361	10.1972	0.464602	0.384469	0.979454	0.899321	0.512812	0.703391	0.10944	0.0483422
PGSC0003DMC400013002_D3(-)|PGSC0003DMC400034188_D3(-)	phasiRNA1922	GTAACCCTTTCGTTATTCTGA	28	56	52	86	69	88	14	50	29	37	22	57	9.76926	17.4225	20.0542	21.4128	22.2963	22.3534	11.7532	17.7401	14.4615	16.4249	5.9024	29.0621	0.306177	-0.239549	0.134016	-0.41171	0.686127	0.885659	0.875282	0.468629
PGSC0003DMC400013002_D30(+)	phasiRNA2086	AAAATAGGGATCCTGAGGAAC	2	3	4	6	4	3	5	10	3	7	10	0	0.697804	0.933348	1.54263	1.49391	1.29254	0.762049	4.19756	3.54803	1.49601	3.10742	2.68291	0	-0.130416	-1.1174	1.50654	0.519553	0.953951	0.580486	0.199179	0.678595
PGSC0003DMC400013002_D4(+)	phasiRNA1921	AAGGTGAAAAACCATTTTGGT	0	5	2	0	0	2	0	2	1	1	2	1	0	1.55558	0.771316	0	0	0.508032	0	0.709605	0.498671	0.443917	0.536582	0.509862	-	-	-	-	-	-	-	-
PGSC0003DMC400013002_D6(+)	phasiRNA1476	TTGAAAGCTTGGTTTTGTGTT	107	146	107	128	187	205	49	93	75	74	107	108	37.3325	45.4229	41.2654	31.8702	60.4262	52.0733	41.1361	32.9966	37.4003	32.8498	28.7071	55.0651	-0.0625562	-0.103577	-0.00477908	-0.0457999	0.92976	0.932296	0.997463	0.917944
PGSC0003DMC400013002_D7(-)	phasiRNA2402	AGTTATCATTCCACACATCAT	1	0	0	2	1	1	1	0	0	0	0	0	0.348902	0	0	0.497972	0.323135	0.254016	0.839513	0	0	0	0	0	-	-	-	-	-	-	-	-
PGSC0003DMC400013002_D8(-)	phasiRNA1598	TAGTTATCATTCCACACATCA	0	0	0	0	4	1	0	0	0	1	2	1	0	0	0	0	1.29254	0.254016	0	0	0	0.443917	0.536582	0.509862	-	-	-	-	-	-	-	-
PGSC0003DMC400013002_D8(+)|PGSC0003DMC400034188_D5(+)	phasiRNA2258	TCAGAATAACGAAAGGGTTAC	6	8	10	15	7	6	1	3	3	2	5	5	2.09341	2.48893	3.85658	3.73479	2.26194	1.5241	0.839513	1.06441	1.49601	0.887833	1.34146	2.54931	-0.455519	0.11139	-0.869204	-0.302295	0.617306	0.974615	0.37486	0.727906
PGSC0003DMC400013002_D9(-)	phasiRNA1633	TCAGGTCATCCCACTCATTAT	4	6	2	8	2	6	1	3	3	7	6	3	1.39561	1.8667	0.771316	1.99189	0.646269	1.5241	0.839513	1.06441	1.49601	3.10742	1.60975	1.52959	-0.266084	0.495212	0.0909312	0.852227	0.84399	0.801365	0.944845	0.263102
PGSC0003DMC400013075_D1(-)|Sotub08g016850_D1(-)	phasiRNA886	CGACTGATACCACAACCTGAT	0	3	0	2	2	4	1	2	3	0	5	2	0	0.933348	0	0.497972	0.646269	1.01606	0.839513	0.709605	1.49601	0	1.34146	1.01972	1.10847	-0.754353	2.05709	0.194269	0.512812	0.76785	0.135448	0.890409
PGSC0003DMC400013075_D1(+)|Sotub08g016850_D1(+)	phasiRNA1237	TTGAAGGAAAAAAAATTCGAT	2	0	1	2	2	2	0	0	1	0	0	0	0.697804	0	0.385658	0.497972	0.646269	0.508032	0	0	0.498671	0	0	0	-	-	-	-	-	-	-	-
PGSC0003DMC400013075_D2(+)|Sotub08g016850_D2(+)	phasiRNA884	CAGGTTGTGGTATCAGTCGTC	2	1	2	2	2	2	0	1	4	0	0	2	0.697804	0.311116	0.771316	0.497972	0.646269	0.508032	0	0.354803	1.99468	0	0	1.01972	-	-	-	-	-	-	-	-
PGSC0003DMC400013075_D3(+)|Sotub08g016850_D3(+)	phasiRNA1238	TCGCAAACTGTTGATTTGAGG	0	5	0	5	8	6	0	2	1	1	0	1	0	1.55558	0	1.24493	2.58508	1.5241	0	0.709605	0.498671	0.443917	0	0.509862	1.97558	-0.853248	0.918017	-1.91081	0.162503	0.778699	0.592028	0.0832229
PGSC0003DMC400013075_D4(+)|Sotub08g016850_D4(+)	phasiRNA885	AAAATTCAAGGGGACATTGCT	0	2	5	0	1	2	1	3	3	3	2	4	0	0.622232	1.92829	0	0.323135	0.508032	0.839513	1.06441	1.49601	1.33175	0.536582	2.03945	-1.18837	-0.295341	1.24852	2.14154	0.512812	0.92673	0.348943	0.0732123
PGSC0003DMC400013075_D5(+)|Sotub08g016850_D5(+)	phasiRNA1362	ATCCTGTTGATCTTGGATGAC	0	0	0	0	0	2	0	0	0	0	0	0	0	0	0	0	0	0.508032	0	0	0	0	0	0	-	-	-	-	-	-	-	-
PGSC0003DMC400013400_D1(-)	phasiRNA987	ACCTCTTTTTGCTTTGTTCTT	3	6	1	4	3	2	2	5	0	2	14	1	1.04671	1.8667	0.385658	0.995943	0.969404	0.508032	1.67903	1.77401	0	0.887833	3.75608	0.509862	-0.578317	0.704762	-0.116194	1.16689	0.73754	0.79892	0.94897	0.29814
PGSC0003DMC400013400_D1(+)	phasiRNA992	GAACAAAGCAAAAAGAGGTAC	10	8	4	8	6	6	2	8	6	6	20	7	3.48902	2.48893	1.54263	1.99189	1.93881	1.5241	1.67903	2.83842	2.99203	2.6635	5.36582	3.56903	-0.640944	0.404728	0.314522	1.36019	0.512812	0.793627	0.745411	0.0393441
PGSC0003DMC400013400_D10(-)|Sotub12g022000_D5(+)	phasiRNA836	AGAAAGTCGGTAATTTAGTCA	7	4	5	5	5	6	1	3	8	3	8	2	2.44232	1.24446	1.92829	1.24493	1.61567	1.5241	0.839513	1.06441	3.98937	1.33175	2.14633	1.01972	-0.519809	-0.274628	0.162965	0.408147	0.617306	0.91077	0.895792	0.646191
PGSC0003DMC400013400_D10(+)|Sotub12g022000_D9(-)	phasiRNA710	TCAAGCAGAGAAGGATCGTTG	2	4	5	10	8	10	3	8	1	6	9	7	0.697804	1.24446	1.92829	2.48986	2.58508	2.54016	2.51854	2.83842	0.498671	2.6635	2.41462	3.56903	0.73258	0.60852	0.570388	0.446327	0.512812	0.726752	0.625274	0.529897
PGSC0003DMC400013400_D11(-)|Sotub12g022000_D4(+)	phasiRNA704	TTATATTGACGACACGTCTCC	7	3	1	4	6	5	2	4	2	1	1	1	2.44232	0.933348	0.385658	0.995943	1.93881	1.27008	1.67903	1.41921	0.997342	0.443917	0.268291	0.509862	0.0918445	-1.56277	0.577773	-1.07685	0.955682	0.38449	0.629166	0.275701
PGSC0003DMC400013400_D11(+)|Sotub12g022000_D7(-)	phasiRNA709	TTGAAAAGGATCCATGCTTCC	7	6	15	14	6	19	2	8	6	8	5	5	2.44232	1.8667	5.78487	3.4858	1.93881	4.82631	1.67903	2.83842	2.99203	3.55133	1.34146	2.54931	-0.0835214	-0.375829	0.0460006	-0.246307	0.951494	0.869616	0.964849	0.775787
PGSC0003DMC400013400_D12(+)|Sotub12g022000_D6(-)	phasiRNA1383	TCTTCAGGTAAAATTCCAATT	1	1	2	0	1	2	0	0	0	0	0	0	0.348902	0.311116	0.771316	0	0.323135	0.508032	0	0	0	0	0	0	-	-	-	-	-	-	-	-
PGSC0003DMC400013400_D13(+)|Sotub12g022000_D5(-)	phasiRNA708	TCCATGATCTTCTGAGCCTTC	14	30	12	32	44	46	8	28	16	34	66	13	4.88463	9.33348	4.6279	7.96754	14.2179	11.6847	6.7161	9.93448	7.97874	15.0932	17.7072	6.6282	0.601926	0.450794	0.62188	0.470747	0.464504	0.719294	0.395843	0.38709
PGSC0003DMC400013400_D14(+)|Sotub12g022000_D4(-)	phasiRNA707	ATTGTATCACAAACAGGCCGG	3	2	1	1	1	4	2	4	5	0	6	2	1.04671	0.622232	0.385658	0.248986	0.323135	1.01606	1.67903	1.41921	2.49336	0	1.60975	1.01972	-0.665391	-1.4079	1.50923	0.766717	0.673638	0.457989	0.176828	0.523968
PGSC0003DMC400013400_D15(+)|Sotub12g022000_D3(-)	phasiRNA706	AGACGTGTCGTCAATATAACT	3	3	1	3	1	5	2	1	1	0	1	1	1.04671	0.933348	0.385658	0.746957	0.323135	1.27008	1.67903	0.354803	0.498671	0	0.268291	0.509862	-0.326663	-1.19595	0.0689933	-0.800289	0.840684	0.589861	0.964169	0.486827
PGSC0003DMC400013400_D16(+)	phasiRNA705	TTGCACCGGTAGTTGTGGTTG	19	39	29	37	40	39	13	32	22	16	15	16	6.62914	12.1335	11.1841	9.21247	12.9254	9.90663	10.9137	11.3537	10.9708	7.10267	4.02437	8.15779	-0.121654	-0.991935	0.360125	-0.510156	0.87698	0.189081	0.537987	0.289947
PGSC0003DMC400013400_D2(-)|Sotub12g022000_D13(+)	phasiRNA986	TGGAAAGTGATGAAGTCAAGT	2	2	0	4	3	3	0	1	1	2	0	0	0.697804	0.622232	0	0.995943	0.969404	0.762049	0	0.354803	0.498671	0.887833	0	0	-	-	-	-	-	-	-	-
PGSC0003DMC400013400_D2(+)	phasiRNA991	TTGACTTCATCACTTTCCAAG	0	3	3	0	3	5	1	2	2	2	5	1	0	0.933348	1.15697	0	0.969404	1.27008	0.839513	0.709605	0.997342	0.887833	1.34146	0.509862	-0.372555	-0.0802536	0.921626	1.21393	0.864104	0.988914	0.558033	0.308938
PGSC0003DMC400013400_D3(-)|Sotub12g022000_D12(+)	phasiRNA985	TGAGGCTAAGCTATGATTACT	11	38	25	27	21	39	20	50	31	40	89	36	3.83792	11.8224	9.64145	6.72262	6.78583	9.90663	16.7903	17.7401	15.4588	17.7567	23.8779	18.355	-0.23419	0.14596	1.25923	1.63938	0.777659	0.917065	0.0332314	0.002536
PGSC0003DMC400013400_D3(+)|Sotub12g022000_D16(-)	phasiRNA1251	TAATCATAGCTTAGCCTCAGA	0	0	0	2	2	1	0	0	0	0	1	0	0	0	0	0.497972	0.646269	0.254016	0	0	0	0	0.268291	0	-	-	-	-	-	-	-	-
PGSC0003DMC400013400_D4(-)|Sotub12g022000_D11(+)	phasiRNA984	CAGCAAATATCCCTGGACTGC	7	2	10	19	38	24	5	21	16	18	16	11	2.44232	0.622232	3.85658	4.73073	12.2791	6.09639	4.19756	7.45086	7.97874	7.9905	4.29266	5.60848	1.67189	-0.348265	2.01589	-0.00426672	0.0638593	0.839726	0.028119	0.995963
PGSC0003DMC400013400_D4(+)|Sotub12g022000_D15(-)	phasiRNA990	AGTCCAGGGATATTTGCTGTT	5	12	5	15	9	13	3	10	16	13	21	10	1.74451	3.73339	1.92829	3.73479	2.90821	3.30221	2.51854	3.54803	7.97874	5.77092	5.63411	5.09862	0.194903	0.175703	1.03335	1.01415	0.856948	0.921789	0.163072	0.0715559
PGSC0003DMC400013400_D5(-)|Sotub12g022000_D10(+)	phasiRNA1249	AACAATTACGTCGTGCAGAAA	0	2	1	5	4	2	1	3	0	1	0	0	0	0.622232	0.385658	1.24493	1.29254	0.508032	0.839513	1.06441	0	0.443917	0	0	1.04236	-1.46149	0.887911	-1.61594	0.523916	0.564743	0.597849	0.167214
PGSC0003DMC400013400_D5(+)|Sotub12g022000_D14(-)	phasiRNA1309	TCTGCACGACGTAATTGTTCA	0	0	0	2	0	0	1	0	0	0	0	0	0	0	0	0.497972	0	0	0.839513	0	0	0	0	0	-	-	-	-	-	-	-	-
PGSC0003DMC400013400_D6(-)|Sotub12g022000_D9(+)	phasiRNA839	CAATTATTACAGTTGCAGGAG	13	24	15	24	20	18	8	21	15	14	20	21	4.53573	7.46678	5.78487	5.97566	6.46269	4.57229	6.7161	7.45086	7.48007	6.21483	5.36582	10.7071	-0.309294	-0.185076	0.482091	0.606308	0.659221	0.89815	0.429204	0.21792
PGSC0003DMC400013400_D6(+)|Sotub12g022000_D13(-)	phasiRNA989	AGGGCATCCTCCCACGAAGGC	0	1	2	2	1	2	0	7	2	6	4	1	0	0.311116	0.771316	0.497972	0.323135	0.508032	0	2.48362	0.997342	2.6635	1.07316	0.509862	0.204488	0.026406	1.70996	1.53188	0.930757	0.993398	0.22506	0.155257
PGSC0003DMC400013400_D7(-)|Sotub12g022000_D8(+)	phasiRNA838	AATGCAAGGGGTTGCCGCTTG	0	7	4	3	2	4	1	7	1	5	8	5	0	2.17781	1.54263	0.746957	0.646269	1.01606	0.839513	2.48362	0.498671	2.21958	2.14633	2.54931	-0.212642	0.717285	0.755338	1.68526	0.920366	0.745495	0.61473	0.0780417
PGSC0003DMC400013400_D7(+)|Sotub12g022000_D12(-)	phasiRNA988	TTGGTTTTACGCTTTAGTGCT	15	34	26	27	26	33	11	18	18	15	32	19	5.23353	10.5779	10.0271	6.72262	8.4015	8.38253	9.23464	6.38645	8.97608	6.65875	8.58531	9.68737	-0.322736	-0.0678372	0.116718	0.371617	0.615588	0.973878	0.874881	0.437282
PGSC0003DMC400013400_D8(-)|Sotub12g022000_D7(+)	phasiRNA837	TAGCAAAAGATGTTTCCAAAG	0	1	0	2	1	5	0	2	1	0	2	1	0	0.311116	0	0.497972	0.323135	1.27008	0	0.709605	0.498671	0	0.536582	0.509862	-	-	-	-	-	-	-	-
PGSC0003DMC400013400_D8(+)|Sotub12g022000_D11(-)	phasiRNA841	AGCGGCAACCCCTTGCATTCT	3	4	8	4	7	7	0	9	5	7	2	3	1.04671	1.24446	3.08526	0.995943	2.26194	1.77811	0	3.19322	2.49336	3.10742	0.536582	1.52959	-0.253477	-0.478681	0.251334	0.0261301	0.871625	0.873654	0.874319	0.985223
PGSC0003DMC400013400_D9(-)|Sotub12g022000_D6(+)	phasiRNA1308	ACGATCCTTCTCTGCTTGACA	0	0	0	3	1	3	0	0	0	1	2	1	0	0	0	0.746957	0.323135	0.762049	0	0	0	0.443917	0.536582	0.509862	-	-	-	-	-	-	-	-
PGSC0003DMC400013400_D9(+)|Sotub12g022000_D10(-)	phasiRNA840	TTGGAAACATCTTTTGCTATG	41	42	24	53	43	48	10	14	17	18	17	30	14.305	13.0669	9.25579	13.1962	13.8948	12.1928	8.39513	4.96724	8.47741	7.9905	4.56095	15.2959	-0.117988	0.0729116	-0.611141	-0.420242	0.893358	0.973878	0.32451	0.411764
PGSC0003DMC400013462_D1(-)|PGSC0003DMC400034398_D1(-)	phasiRNA2390	CACTACTTGGTGACATGGACT	1	1	0	2	4	4	0	0	0	0	2	0	0.348902	0.311116	0	0.497972	1.29254	1.01606	0	0	0	0	0.536582	0	-	-	-	-	-	-	-	-
PGSC0003DMC400013860_D1(+)|PGSC0003DMC400013860_D6(-)|PGSC0003DMC400013867_D2(-)	phasiRNA1257	ACATATGGACTACAGAAGCTT	2	4	3	3	8	4	1	6	3	0	0	2	0.697804	1.24446	1.15697	0.746957	2.58508	1.01606	0.839513	2.12882	1.49601	0	0	1.01972	-0.0352874	-2.53805	0.759005	-1.74376	0.984511	0.126402	0.516601	0.107882
PGSC0003DMC400013860_D2(+)|PGSC0003DMC400013860_D5(-)	phasiRNA1258	TCCCAGACTGTAATAATGGAA	3	1	1	2	2	0	0	0	0	0	0	0	1.04671	0.311116	0.385658	0.497972	0.646269	0	0	0	0	0	0	0	-	-	-	-	-	-	-	-
PGSC0003DMC400013860_D3(+)|PGSC0003DMC400013860_D4(-)|PGSC0003DMC400013867_D1(-)	phasiRNA1259	GCAGAATACTCCTGACTACTC	1	0	0	2	2	1	1	0	1	0	2	0	0.348902	0	0	0.497972	0.646269	0.254016	0.839513	0	0.498671	0	0.536582	0	-	-	-	-	-	-	-	-
PGSC0003DMC400013860_D4(+)|PGSC0003DMC400013860_D3(-)|PGSC0003DMC400013867_D1(+)	phasiRNA1262	TTCCAACTTTCGTCAAAATTC	0	0	0	2	0	0	0	0	0	0	0	2	0	0	0	0.497972	0	0	0	0	0	0	0	1.01972	-	-	-	-	-	-	-	-
PGSC0003DMC400013860_D5(+)|PGSC0003DMC400013860_D2(-)|PGSC0003DMC400013867_D2(+)	phasiRNA1261	TCAGCCACTTCCACATTCCGA	0	0	0	2	1	0	0	0	0	0	0	0	0	0	0	0.497972	0.323135	0	0	0	0	0	0	0	-	-	-	-	-	-	-	-
PGSC0003DMC400013860_D6(+)|PGSC0003DMC400013860_D1(-)|PGSC0003DMC400013867_D3(+)	phasiRNA1260	GTAGTCAGGAGTATTCTGCTT	0	2	3	2	2	3	1	0	0	1	0	1	0	0.622232	1.15697	0.497972	0.646269	0.762049	0.839513	0	0	0.443917	0	0.509862	-	-	-	-	-	-	-	-
PGSC0003DMC400013860_D7(+)|PGSC0003DMC400013867_D4(+)	phasiRNA2417	TCAATGACTACCAAGTATCTC	1	3	1	5	7	2	0	3	1	1	1	1	0.348902	0.933348	0.385658	1.24493	2.26194	0.508032	0	1.06441	0.498671	0.443917	0.268291	0.509862	0.573479	-0.511861	0.267718	-0.817622	0.679183	0.877446	0.875282	0.44252
PGSC0003DMC400014827_D3(+)	phasiRNA1355	AGAATTGAGTTAATGACATGT	2	2	0	5	3	3	0	1	1	0	3	4	0.697804	0.622232	0	1.24493	0.969404	0.762049	0	0.354803	0.498671	0	0.804873	2.03945	-	-	-	-	-	-	-	-
PGSC0003DMC400015090_D1(-)|PGSC0003DMC400016465_D7(+)|PGSC0003DMC400029816_D1(-)|PGSC0003DMC400034553_D1(-)|PGSC0003DMC400053795_D1(-)|PGSC0003DMC400053796_D1(-)|Sotub09g015440_D11(+)	phasiRNA630	TACTTGCTTGTCTTAGATGAT	109	115	95	144	129	219	44	95	98	61	127	63	38.0303	35.7783	36.6375	35.8539	41.6844	55.6295	36.9386	33.7063	48.8698	27.0789	34.073	32.1213	0.0187832	-0.4497	0.257681	-0.210803	0.982435	0.528511	0.59182	0.591601
PGSC0003DMC400015090_D1(+)|PGSC0003DMC400016465_D5(-)|PGSC0003DMC400029816_D1(+)|PGSC0003DMC400034553_D1(+)|PGSC0003DMC400053795_D1(+)|PGSC0003DMC400053796_D1(+)|Sotub09g015440_D7(-)	phasiRNA895	CATCTAAGACAAGCAAGTATC	4	12	10	4	4	17	2	7	8	8	13	7	1.39561	3.73339	3.85658	0.995943	1.29254	4.31828	1.67903	2.48362	3.98937	3.55133	3.48778	3.56903	-0.789233	0.214125	0.181297	1.18466	0.448213	0.926068	0.874881	0.0953083
PGSC0003DMC400015090_D10(-)|PGSC0003DMC400016465_D3(+)|PGSC0003DMC400034553_D3(-)|Sotub09g015440_D2(+)	phasiRNA623	CAAATGATCTTCAATGATGAG	95	111	81	174	157	188	22	45	53	34	22	41	33.1457	34.5339	31.2383	43.3235	50.7321	47.755	18.4693	15.9661	26.4296	15.0932	5.9024	20.9043	0.282628	-0.853789	-0.560784	-1.6972	0.627966	0.284107	0.287882	0.00120968
PGSC0003DMC400015090_D2(-)|Sotub09g015440_D10(+)	phasiRNA629	GAGTTATTGACTGGAAAACGA	50	34	24	25	14	30	5	9	15	10	8	17	17.4451	10.5779	9.25579	6.22464	4.52388	7.62049	4.19756	3.19322	7.48007	4.43917	2.14633	8.66765	-1.1976	-0.312012	-1.13393	-0.248339	0.068119	0.873654	0.111188	0.734046
PGSC0003DMC400015090_D2(+)|Sotub09g015440_D6(-)	phasiRNA894	GTTTTCCAGTCAATAACTCCT	7	1	3	4	5	11	1	0	3	3	6	4	2.44232	0.311116	1.15697	0.995943	1.61567	2.79418	0.839513	0	1.49601	1.33175	1.60975	2.03945	0.477106	1.30639	-0.541622	0.28766	0.735788	0.556312	0.736478	0.788215
PGSC0003DMC400015090_D3(-)|Sotub09g015440_D9(+)	phasiRNA628	TCATTTCAGAAGAAGCTTCAG	11	18	9	22	21	16	12	14	8	17	33	17	3.83792	5.60009	3.47092	5.47769	6.78583	4.06426	10.0742	4.96724	3.98937	7.54658	8.85361	8.66765	0.0559581	0.468694	0.533566	0.946302	0.960003	0.672936	0.442152	0.0637633
PGSC0003DMC400015090_D3(+)|Sotub09g015440_D5(-)	phasiRNA794	CCAAGTCCTCAACATCCAGAG	12	18	11	7	9	23	1	8	13	7	18	17	4.18683	5.60009	4.24224	1.7429	2.90821	5.84237	0.839513	2.83842	6.48272	3.10742	4.82924	8.66765	-0.781133	0.56128	-0.392153	0.95026	0.399352	0.732528	0.701182	0.151472
PGSC0003DMC400015090_D4(-)|Sotub09g015440_D8(+)	phasiRNA627	CTGGATGTTGAGGACTTGGCT	226	252	149	248	226	273	88	215	170	171	269	182	78.8519	78.4012	57.463	61.7485	73.0284	69.3464	73.8771	76.2826	84.7741	75.9098	72.1703	92.7948	-0.294893	-0.085962	0.300549	0.50948	0.526439	0.938087	0.461167	0.124915
PGSC0003DMC400015090_D4(+)|Sotub09g015440_D4(-)	phasiRNA893	ATCTTCTTTCAATATTTCCTA	1	0	2	0	5	4	1	1	2	1	4	1	0.348902	0	0.771316	0	1.61567	1.01606	0.839513	0.354803	0.997342	0.443917	1.07316	0.509862	0.368234	-0.149278	1.28409	0.766582	0.872958	0.975407	0.41966	0.555096
PGSC0003DMC400015090_D5(-)|Sotub09g015440_D7(+)	phasiRNA793	GGAAATATTGAAAGAAGATCT	1	2	3	3	4	2	0	2	2	1	3	0	0.348902	0.622232	1.15697	0.746957	1.29254	0.508032	0	0.709605	0.997342	0.443917	0.804873	0	-	-	-	-	-	-	-	-
PGSC0003DMC400015090_D5(+)|Sotub09g015440_D3(-)	phasiRNA633	CAATTGTCTTTATCAACCTCT	10	13	9	27	16	31	8	8	7	11	16	11	3.48902	4.04451	3.47092	6.72262	5.17015	7.8745	6.7161	2.83842	3.4907	4.88308	4.29266	5.60848	0.566325	0.216624	0.227954	-0.121747	0.442208	0.894607	0.780738	0.843121
PGSC0003DMC400015090_D6(-)|Sotub09g015440_D6(+)	phasiRNA626	AGGTTGATAAAGACAATTGTA	49	51	22	36	30	42	5	4	12	8	9	6	17.0962	15.8669	8.48448	8.96349	9.69404	10.6687	4.19756	1.41921	5.98405	3.55133	2.41462	3.05917	-0.67164	-0.230019	-1.82792	-1.38629	0.318052	0.913694	0.0179486	0.0275582
PGSC0003DMC400015090_D6(+)|Sotub09g015440_D2(-)	phasiRNA632	TGAAATGCTCAGTCACTCTCT	38	69	45	92	60	76	26	83	47	60	118	64	13.2583	21.467	17.3546	22.9067	19.3881	19.3052	21.8273	29.4486	23.4375	26.635	31.6583	32.6312	0.0237103	0.164876	0.701699	0.842865	0.981085	0.888217	0.139587	0.0375264
PGSC0003DMC400015090_D7(+)|PGSC0003DMC400016465_D2(-)|PGSC0003DMC400034553_D2(+)|Sotub09g015440_D1(-)	phasiRNA631	CATCATTGAAGATCATTTGGG	28	42	25	25	23	48	6	12	15	12	24	11	9.76926	13.0669	9.64145	6.22464	7.43209	12.1928	5.03708	4.25763	7.48007	5.327	6.43899	5.60848	-0.599621	-0.0296414	-0.776721	-0.206741	0.330437	0.988914	0.174444	0.711165
PGSC0003DMC400015090_D8(-)|PGSC0003DMC400016465_D4(+)|PGSC0003DMC400034553_D2(-)|Sotub09g015440_D4(+)	phasiRNA792	CCCAAAATATGGGTTTGTGTC	18	22	13	13	14	22	1	6	6	7	2	7	6.28024	6.84455	5.01355	3.23681	4.52388	5.58836	0.839513	2.12882	2.99203	3.10742	0.536582	3.56903	-0.691062	-0.440111	-1.29226	-1.04131	0.399352	0.853103	0.140991	0.155815
PGSC0003DMC400015090_D9(-)|Sotub09g015440_D3(+)	phasiRNA624	AGAGTGACTGAGCATTTCAAT	35	27	20	22	29	20	2	3	16	8	8	8	12.2116	8.40013	7.71316	5.47769	9.3709	5.08032	1.67903	1.06441	7.97874	3.55133	2.14633	4.07889	-0.770118	0.0910067	-1.58143	-0.720307	0.319187	0.978215	0.0594135	0.282636
PGSC0003DMC400015289_D1(-)	phasiRNA2292	AAATTTGTTTTTCCTATTCCA	1	4	2	5	2	4	0	0	1	0	0	1	0.348902	1.24446	0.771316	1.24493	0.646269	1.01606	0	0	0.498671	0	0	0.509862	0.0358027	-0.535952	-1.09789	-1.66964	0.984511	0.877446	0.407312	0.115655
PGSC0003DMC400015289_D1(+)	phasiRNA1755	GAATAGGAAAAACAAATTTGG	75	70	53	130	52	116	33	32	56	72	91	75	26.1677	21.7781	20.4399	32.3681	16.803	29.4659	27.7039	11.3537	27.9256	31.962	24.4145	38.2396	-0.0710943	0.49692	-0.00784785	0.560167	0.934942	0.589861	0.997463	0.222515
PGSC0003DMC400015289_D10(-)	phasiRNA1766	TGTTAAGGATTCTAATTGGCT	3608	4888	3996	5826	5381	7112	1556	3292	3305	3112	4822	2960	1258.84	1520.73	1541.09	1450.59	1738.79	1806.56	1306.28	1168.01	1648.11	1381.47	1293.7	1509.19	-0.0216057	-0.0732852	0.075127	0.0234475	0.969123	0.933771	0.864408	0.947398
PGSC0003DMC400015289_D10(+)	phasiRNA1760	AGAAAGAAGTTGGTTTGGTTC	740	796	808	906	721	972	379	863	667	753	1788	729	258.188	247.648	311.612	225.581	232.98	246.904	318.175	306.195	332.614	334.269	479.704	371.689	-0.436325	0.188186	0.386493	1.011	0.332677	0.796969	0.29985	0.00404564
PGSC0003DMC400015289_D11(-)	phasiRNA1767	ACCAAACCAACTTCTTTCTCT	45	65	46	121	103	129	19	51	50	60	61	37	15.7006	20.2225	17.7403	30.1273	33.2829	32.7681	15.9507	18.0949	24.9336	26.635	16.3658	18.8649	0.606771	-0.0781462	0.296782	-0.388136	0.237484	0.961375	0.567725	0.314618
PGSC0003DMC400015289_D2(-)	phasiRNA1761	GGTTGTAGATACATTTATGCC	1737	1844	1142	2014	1270	1897	289	548	796	442	417	571	606.043	573.698	440.421	501.457	410.381	481.869	242.619	194.432	396.942	196.211	111.877	291.131	-0.439393	-0.633501	-0.855875	-1.04998	0.429715	0.34428	0.0582348	0.0114383
PGSC0003DMC400015289_D2(+)	phasiRNA1756	CATAAATGTATCTACAACCGA	723	814	553	1314	917	1039	322	597	473	489	838	482	252.256	253.248	213.269	327.167	296.314	263.923	270.323	211.817	235.871	217.075	224.828	245.753	0.0716021	-0.159788	0.144206	-0.0871839	0.905947	0.851257	0.736299	0.826817
PGSC0003DMC400015289_D3(-)	phasiRNA2293	GTAATTATTCTCAAAATATTC	0	0	2	0	1	1	0	0	1	0	0	0	0	0	0.771316	0	0.323135	0.254016	0	0	0.498671	0	0	0	-	-	-	-	-	-	-	-
PGSC0003DMC400015289_D3(+)	phasiRNA1952	ATATTTTGAGAATAATTACTT	32	11	10	25	22	27	0	0	2	2	5	4	11.1649	3.42228	3.85658	6.22464	7.10896	6.85844	0	0	0.997342	0.887833	1.34146	2.03945	0.117344	1.67537	-3.42094	-1.86292	0.913541	0.442329	0.0111682	0.0225277
PGSC0003DMC400015289_D4(-)	phasiRNA1762	TGATCTAATGTCAGAAAGGAA	231	148	134	188	144	171	58	67	100	48	51	64	80.5964	46.0452	51.6782	46.8093	46.5314	43.4368	48.6917	23.7718	49.8671	21.308	13.6828	32.6312	-0.565412	-0.972322	-0.432222	-0.839132	0.333193	0.168069	0.40918	0.0656283
PGSC0003DMC400015289_D4(+)	phasiRNA2379	CCTTTCTGACATTAGATCAGA	1	0	0	4	4	2	0	0	1	0	0	1	0.348902	0	0	0.995943	1.29254	0.508032	0	0	0.498671	0	0	0.509862	-	-	-	-	-	-	-	-
PGSC0003DMC400015289_D5(-)	phasiRNA1394	AGCATTATAGGCTTCCGCTTC	54	62	47	108	115	122	40	101	57	64	83	55	18.8407	19.2892	18.1259	26.8905	37.1605	30.99	33.5805	35.8351	28.4242	28.4107	22.2682	28.0424	0.504363	-0.430429	0.945836	0.0110438	0.332677	0.562975	0.0333921	0.984008
PGSC0003DMC400015289_D5(+)	phasiRNA1757	AGCGGAAGCCTATAATGCTCT	391	515	353	987	528	757	202	590	335	582	626	560	136.421	160.225	136.137	245.749	170.615	192.29	169.582	209.334	167.055	258.36	167.95	285.523	0.247382	0.238307	0.488597	0.479522	0.619252	0.771803	0.237895	0.181122
PGSC0003DMC400015289_D6(-)	phasiRNA1763	TTTCTCTTGTAGCTTGACTAG	429	462	376	810	607	710	141	250	255	232	451	275	149.679	143.736	145.007	201.678	196.143	180.351	118.371	88.7007	127.161	102.989	120.999	140.212	0.166865	0.0278782	-0.257955	-0.396942	0.71185	0.985526	0.513048	0.213667
PGSC0003DMC400015289_D6(+)	phasiRNA1584	AGTCAAGCTACAAGAGAAACT	1	3	1	23	7	9	0	0	0	1	4	3	0.348902	0.933348	0.385658	5.72667	2.26194	2.28615	0	0	0	0.443917	1.07316	1.52959	1.97352	2.00368	-1.25791	-1.22776	0.0712864	0.284107	0.377939	0.141195
PGSC0003DMC400015289_D7(-)	phasiRNA1764	TTTGAGAATTTGATGAAGAAG	1364	1039	1135	707	765	946	298	392	617	388	663	539	475.903	323.249	437.722	176.033	247.198	240.299	250.175	139.083	307.68	172.24	177.877	274.815	-1.1248	-0.218075	-0.735915	0.170809	0.00552124	0.793043	0.0764473	0.685532
PGSC0003DMC400015289_D7(+)	phasiRNA1758	TCTTCATCAAATTCTCAAAAC	46	65	38	182	57	86	22	60	40	87	298	116	16.0495	20.2225	14.655	45.3154	18.4187	21.8454	18.4693	21.2882	19.9468	38.6208	79.9507	59.144	0.405813	1.40002	0.406397	1.4006	0.580766	0.0403869	0.555925	0.00652213
PGSC0003DMC400015289_D8(-)	phasiRNA1765	AACAATTAAATTATCCTTCGT	297	475	278	632	637	711	150	283	276	280	514	352	103.624	147.78	107.213	157.359	205.837	180.606	125.927	100.409	137.633	124.297	137.902	179.471	0.376178	0.168159	0.176091	-0.031928	0.396937	0.839983	0.683628	0.935886
PGSC0003DMC400015289_D8(+)	phasiRNA2380	TGATGACGAGGATCATATAAG	0	0	0	2	0	0	0	0	0	0	0	0	0	0	0	0.497972	0	0	0	0	0	0	0	0	-	-	-	-	-	-	-	-
PGSC0003DMC400015289_D9(-)	phasiRNA1953	TATATGATCCTCGTCATCAAG	0	0	1	23	19	20	1	0	3	4	1	5	0	0	0.385658	5.72667	6.13956	5.08032	0.839513	0	1.49601	1.77567	0.268291	2.54931	4.29018	0.629305	1.61827	-2.04261	0.000934443	0.839983	0.314448	0.0220648
PGSC0003DMC400015289_D9(+)	phasiRNA1759	CCAATTAGAATCCTTAACAAG	6	5	6	30	12	16	3	2	9	9	13	7	2.09341	1.55558	2.31395	7.46957	3.87761	4.06426	2.51854	0.709605	4.48804	3.99525	3.48778	3.56903	1.03143	0.725542	0.205268	-0.100621	0.267965	0.646202	0.874319	0.899123
PGSC0003DMC400016420_D1(-)|PGSC0003DMC400016465_D6(+)|PGSC0003DMC400029816_D2(-)|PGSC0003DMC400029818_D3(-)|PGSC0003DMC400053751_D4(+)|PGSC0003DMC400053796_D2(-)|Sotub08g022520_D8(+)	phasiRNA962	GATACTTGCTTGTCTTAGATG	2	6	0	11	7	8	1	5	2	3	3	1	0.697804	1.8667	0	2.73884	2.26194	2.03213	0.839513	1.77401	0.997342	1.33175	0.804873	0.509862	1.52047	-0.638138	1.1921	-0.966502	0.232556	0.787949	0.348772	0.285084
PGSC0003DMC400016420_D1(+)|PGSC0003DMC400029816_D2(+)|PGSC0003DMC400029818_D2(+)|PGSC0003DMC400053795_D2(+)|PGSC0003DMC400053796_D2(+)|Sotub08g022520_D8(-)	phasiRNA965	TCTAAGACAAGCAAGTATCTT	4	6	4	9	10	4	0	1	0	3	5	2	1.39561	1.8667	1.54263	2.24087	3.23135	1.01606	0	0.354803	0	1.33175	1.34146	1.01972	-0.0394976	1.82009	-2.06693	-0.207348	0.982435	0.291828	0.0764473	0.832497
PGSC0003DMC400016420_D3(-)|PGSC0003DMC400029816_D4(-)|PGSC0003DMC400034398_D4(-)|PGSC0003DMC400053751_D1(+)|PGSC0003DMC400053796_D4(-)	phasiRNA2391	GACTAGGAAAGACGACTCTTG	1	1	1	3	8	5	1	1	2	0	1	1	0.348902	0.311116	0.385658	0.746957	2.58508	1.27008	0.839513	0.354803	0.997342	0	0.268291	0.509862	-	-	-	-	-	-	-	-
PGSC0003DMC400016465_D4(-)|PGSC0003DMC400053751_D4(-)	phasiRNA1967	TCTAAGACAAGCAAGTATCGT	29	35	31	51	50	56	16	25	41	32	54	35	10.1182	10.8891	11.9554	12.6983	16.1567	14.2249	13.4322	8.87007	20.4455	14.2053	14.4877	17.8452	0.142995	0.0848581	0.451737	0.3936	0.833743	0.959665	0.379746	0.341909
PGSC0003DMC400018763_D6(+)	phasiRNA2280	AATAATAAGACATGGATTTGG	15	9	19	55	9	35	10	65	21	7	7	3	5.23353	2.80004	7.3275	13.6942	2.90821	8.89057	8.39513	23.0622	10.4721	3.10742	1.87804	1.52959	0.383383	-2.68372	1.64933	-1.41777	0.73345	0.0239634	0.0561655	0.117487
PGSC0003DMC400019162_D1(+)|PGSC0003DMC400019162_D12(-)	phasiRNA506	CTTCTTGGAGGAGGGTTGCTG	12	24	12	8	15	20	8	26	15	11	13	10	4.18683	7.46678	4.6279	1.99189	4.84702	5.08032	6.7161	9.22487	7.48007	4.88308	3.48778	5.09862	-0.75738	-0.955683	0.730727	0.532423	0.324017	0.304537	0.23725	0.366283
PGSC0003DMC400019162_D10(+)	phasiRNA1772	TAGTGTGTGGAATCCTCTACA	22	42	23	72	60	78	7	24	17	35	27	21	7.67585	13.0669	8.87013	17.927	19.3881	19.8133	5.87659	8.51526	8.47741	15.5371	7.24386	10.7071	0.725722	0.295982	-0.14162	-0.571359	0.214616	0.795749	0.855625	0.197944
PGSC0003DMC400019162_D11(+)|PGSC0003DMC400019162_D2(-)	phasiRNA511	TCATATGTATTGATCCTAGAC	451	610	439	783	835	967	150	265	349	211	247	266	157.355	189.781	169.304	194.956	269.817	245.634	125.927	94.0227	174.036	93.6664	66.2679	135.623	0.219272	-0.549058	-0.278768	-1.0471	0.642659	0.359405	0.512038	0.00502584
PGSC0003DMC400019162_D12(+)|PGSC0003DMC400019162_D1(-)	phasiRNA510	ACCTTGTTTGTTGTATGCTCA	26	37	33	70	34	52	23	34	29	43	76	35	9.07146	11.5113	12.7267	17.429	10.9866	13.2088	19.3088	12.0633	14.4615	19.0884	20.3901	17.8452	0.0733569	0.266398	0.575157	0.768198	0.92976	0.787949	0.267674	0.0687085
PGSC0003DMC400019162_D13(+)	phasiRNA509	GCAACCCTCCTCCAAGAAGAA	0	1	1	0	2	0	2	0	0	2	0	0	0	0.311116	0.385658	0	0.646269	0	1.67903	0	0	0.887833	0	0	-	-	-	-	-	-	-	-
PGSC0003DMC400019162_D2(+)|PGSC0003DMC400019162_D11(-)	phasiRNA507	ATTATTTATTTCACCATGCTA	8	24	6	11	19	26	4	7	6	5	10	5	2.79122	7.46678	2.31395	2.73884	6.13956	6.60442	3.35805	2.48362	2.99203	2.21958	2.68291	2.54931	0.0953196	-0.311044	-0.18507	-0.591433	0.932676	0.885659	0.864408	0.378403
PGSC0003DMC400019162_D3(-)	phasiRNA2238	ATGTTTTACATATTACATAAG	0	2	0	0	1	2	0	0	0	0	0	0	0	0.622232	0	0	0.323135	0.508032	0	0	0	0	0	0	-	-	-	-	-	-	-	-
PGSC0003DMC400019162_D3(+)|PGSC0003DMC400019162_D10(-)	phasiRNA919	TTTTTGACAAAGTTTATTCGT	16	28	29	24	55	45	1	6	12	7	10	13	5.58243	8.71125	11.1841	5.97566	17.7724	11.4307	0.839513	2.12882	5.98405	3.10742	2.68291	6.6282	0.134873	0.320275	-1.37359	-1.18818	0.896558	0.890741	0.114536	0.0612829
PGSC0003DMC400019162_D4(-)	phasiRNA1773	TTTGCAAAGGGCATCTATAAC	173	265	149	281	232	312	76	210	139	193	278	138	60.3601	82.4457	57.463	69.965	74.9672	79.2531	63.803	74.5086	69.3153	85.6759	74.5849	70.3609	-0.0558933	0.0344759	0.226724	0.317094	0.930757	0.980256	0.623611	0.363897
PGSC0003DMC400019162_D4(+)|PGSC0003DMC400019162_D9(-)	phasiRNA508	CTAGGATCAATACATATGATG	115	161	88	194	181	242	39	43	75	50	59	53	40.1237	50.0897	33.9379	48.3032	58.4874	61.4719	32.741	15.2565	37.4003	22.1958	15.8292	27.0227	0.212444	-0.424341	-0.487935	-1.12472	0.701221	0.606824	0.310907	0.00835232
PGSC0003DMC400019162_D5(-)	phasiRNA2010	AGGAGGCAAGAAACCATCCTC	3	6	3	3	4	3	0	1	0	2	2	0	1.04671	1.8667	1.15697	0.746957	1.29254	0.762049	0	0.354803	0	0.887833	0.536582	0	-0.7969	0.517847	-1.83972	-0.524973	0.506939	0.873654	0.111076	0.640257
PGSC0003DMC400019162_D5(+)	phasiRNA1508	CTCTGTATAAGAATTTGGGCT	47	110	47	289	257	287	19	25	44	79	75	59	16.3984	34.2228	18.1259	71.9569	83.0456	72.9026	15.9507	8.87007	21.9415	35.0694	20.1218	30.0818	1.5542	0.805024	-0.430912	-1.18008	0.00137139	0.304077	0.453048	0.00698536
PGSC0003DMC400019162_D6(-)	phasiRNA1774	TCATTCGAGCAAACAACGAAG	16	16	17	24	20	24	4	2	7	4	4	9	5.58243	4.97785	6.55619	5.97566	6.46269	6.09639	3.35805	0.709605	3.4907	1.77567	1.07316	4.58876	-0.111957	-0.110957	-1.29706	-1.29606	0.91183	0.973878	0.11899	0.05647
PGSC0003DMC400019162_D6(+)	phasiRNA1509	TATGTAATATGTAAAACATGT	6	4	2	7	6	3	0	0	2	0	1	4	2.09341	1.24446	0.771316	1.7429	1.93881	0.762049	0	0	0.997342	0	0.268291	2.03945	-0.203165	0.230523	-1.52526	-1.09157	0.906623	0.969725	0.25938	0.330643
PGSC0003DMC400019162_D7(-)	phasiRNA1775	TTTTAATGTCAAATCCCTCCA	178	323	218	221	547	598	76	123	171	131	253	147	62.1046	100.49	84.0734	55.0259	176.755	151.902	63.803	43.6407	85.2727	58.1531	67.8776	74.9497	0.261242	0.00529866	-0.233861	-0.489804	0.673638	0.996585	0.705904	0.273979
PGSC0003DMC400019162_D7(+)	phasiRNA1770	TATAGATGCCCTTTGCAAAGA	15	17	18	39	33	35	2	7	10	6	1	11	5.23353	5.28897	6.94184	9.71044	10.6634	8.89057	1.67903	2.48362	4.98671	2.6635	0.268291	5.60848	0.502869	-1.14404	-0.712952	-2.35986	0.555381	0.524125	0.454738	0.00604517
PGSC0003DMC400019162_D8(-)	phasiRNA2511	TAGAGGATTCCACACACTATT	0	0	0	0	1	2	0	0	0	0	0	0	0	0	0	0	0.323135	0.508032	0	0	0	0	0	0	-	-	-	-	-	-	-	-
PGSC0003DMC400019162_D8(+)	phasiRNA1510	GGATGGTTTCTTGCCTCCTCT	3	2	4	5	10	17	1	1	3	2	0	1	1.04671	0.622232	1.54263	1.24493	3.23135	4.31828	0.839513	0.354803	1.49601	0.887833	0	0.509862	1.03509	-1.28339	-0.0168308	-2.33531	0.394221	0.589861	0.997463	0.0322684
PGSC0003DMC400019162_D9(+)	phasiRNA1771	TCGTTGTTTGCTCGAATGATG	267	433	321	487	557	677	76	143	183	170	135	170	93.1569	134.713	123.796	121.256	179.986	171.969	63.803	50.7368	91.2568	75.4658	36.2193	86.6765	0.190754	-0.239054	-0.642515	-1.07232	0.727561	0.793627	0.146603	0.00816864
PGSC0003DMC400019250_D1(-)	phasiRNA1752	CATTTCAACTCATAGATTGTC	18	35	16	25	28	52	5	9	16	18	6	11	6.28024	10.8891	6.17053	6.22464	9.04777	13.2088	4.19756	3.19322	7.97874	7.9905	1.60975	5.60848	0.0236341	-0.430162	-0.462681	-0.916477	0.984511	0.793043	0.595066	0.14883
PGSC0003DMC400019250_D1(+)	phasiRNA1451	CAATCTATGAGTTGAAATGTG	2	3	7	6	6	7	1	2	3	0	1	1	0.697804	0.933348	2.69961	1.49391	1.93881	1.77811	0.839513	0.709605	1.49601	0	0.268291	0.509862	0.203886	-1.70996	0.00703534	-1.90681	0.878912	0.34428	0.997463	0.0492369
PGSC0003DMC400019250_D2(-)	phasiRNA2288	AACCCTTCAGCACCCCATACA	0	0	2	1	0	0	0	1	0	0	0	0	0	0	0.771316	0.248986	0	0	0	0.354803	0	0	0	0	-	-	-	-	-	-	-	-
PGSC0003DMC400019250_D2(+)	phasiRNA1452	TATGGGGTGCTGAAGGGTTTG	5	3	3	9	13	7	0	11	2	2	14	6	1.74451	0.933348	1.15697	2.24087	4.20075	1.77811	0	3.90283	0.997342	0.887833	3.75608	3.05917	0.697238	0.673037	0.262586	0.238385	0.58558	0.782531	0.875282	0.813668
PGSC0003DMC400019250_D3(-)	phasiRNA1753	TTCATTTCTGTCTTCTCCACA	3	1	1	6	6	8	3	8	6	5	14	6	1.04671	0.311116	0.385658	1.49391	1.93881	2.03213	2.51854	2.83842	2.99203	2.21958	3.75608	3.05917	1.2882	-0.0401688	2.34519	1.01682	0.260603	0.988914	0.0213117	0.105801
PGSC0003DMC400019250_D3(+)	phasiRNA2504	TGGAGAAGACAGAAATGAAGA	0	0	0	0	0	3	0	0	0	0	0	1	0	0	0	0	0	0.762049	0	0	0	0	0	0.509862	-	-	-	-	-	-	-	-
PGSC0003DMC400019250_D4(+)	phasiRNA1453	TTTATTTGGATGGTTTAATTT	12	14	18	14	20	25	1	2	12	7	3	8	4.18683	4.35562	6.94184	3.4858	6.46269	6.3504	0.839513	0.709605	5.98405	3.10742	0.804873	4.07889	-0.172396	0.0310868	-1.24126	-1.03778	0.87698	0.990032	0.207303	0.168361
PGSC0003DMC400019250_D7(-)	phasiRNA1754	TCATGAACTTGGTAAGTCGGG	6	6	8	10	6	7	4	8	4	7	14	5	2.09341	1.8667	3.08526	2.48986	1.93881	1.77811	3.35805	2.83842	1.99468	3.10742	3.75608	2.54931	-0.391608	0.131658	0.39372	0.916987	0.670107	0.959665	0.658229	0.140615
PGSC0003DMC400019250_D7(+)	phasiRNA1539	CGACTTACCAAGTTCATGATC	0	0	0	0	4	1	0	1	1	3	0	0	0	0	0	0	1.29254	0.254016	0	0.354803	0.498671	1.33175	0	0	-	-	-	-	-	-	-	-
PGSC0003DMC400019250_D8(+)|PGSC0003DMC400038047_D1(-)|PGSC0003DMC400040217_D3(+)|Sotub06g010870_D3(+)	phasiRNA1174	TGTTTGATTTGATAAGTTCAA	15	17	12	19	18	22	1	0	1	0	0	0	5.23353	5.28897	4.6279	4.73073	5.81642	5.58836	0.839513	0	0.498671	0	0	0	-0.157372	-1.56169	-3.12413	-4.52845	0.856024	0.477852	0.00614839	0.00023901
PGSC0003DMC400019250_D9(-)|PGSC0003DMC400040217_D3(-)|Sotub06g010870_D3(-)	phasiRNA1175	GAACTTATCAAATCAAACAAC	0	3	0	0	1	0	1	0	1	0	0	0	0	0.933348	0	0	0.323135	0	0.839513	0	0.498671	0	0	0	-	-	-	-	-	-	-	-
PGSC0003DMC400020095_D1(-)|Sotub09g022650_D1(-)	phasiRNA757	ATGCTTCAAAACTTACTGAAC	2	4	3	3	4	7	3	3	5	2	2	1	0.697804	1.24446	1.15697	0.746957	1.29254	1.77811	2.51854	1.06441	2.49336	0.887833	0.536582	0.509862	-0.0433013	-1.4282	0.936996	-0.447899	0.982435	0.329885	0.315577	0.648871
PGSC0003DMC400020095_D1(+)|Sotub09g022650_D1(+)	phasiRNA634	TCCCTTTGGATGTCTTCTTGT	22	46	24	90	49	72	26	63	48	52	101	56	7.67585	14.3113	9.25579	22.4087	15.8336	18.2892	21.8273	22.3526	23.9362	23.0837	27.0974	28.5523	0.633906	0.089251	1.31162	0.766964	0.278747	0.951352	0.017744	0.058844
PGSC0003DMC400020095_D2(-)|Sotub09g022650_D2(-)	phasiRNA640	TCTTCTGAGCTAGCATCTTAC	8	14	2	8	7	11	6	15	8	9	25	12	2.79122	4.35562	0.771316	1.99189	2.26194	2.79418	5.03708	5.32204	3.98937	3.99525	6.70728	6.11834	-0.201382	0.0992649	1.20368	1.50432	0.874114	0.971431	0.139178	0.0238823
PGSC0003DMC400020095_D2(+)|Sotub09g022650_D2(+)	phasiRNA635	TCAGTAAGTTTTGAAGCATGT	28	49	52	57	46	64	17	32	29	48	46	41	9.76926	15.2447	20.0542	14.1922	14.8642	16.257	14.2717	11.3537	14.4615	21.308	12.3414	20.9043	-0.167975	0.279682	0.0401982	0.487855	0.800738	0.785803	0.950445	0.24864
PGSC0003DMC400020095_D3(-)|Sotub09g022650_D3(-)	phasiRNA641	CTTCCACATTAAGCCTAGGCA	3	2	0	2	2	6	2	6	3	3	7	2	1.04671	0.622232	0	0.497972	0.646269	1.5241	1.67903	2.12882	1.49601	1.33175	1.87804	1.01972	0.511732	-0.42435	1.99113	1.05505	0.749628	0.855394	0.0895893	0.247304
PGSC0003DMC400020095_D3(+)|Sotub09g022650_D3(+)	phasiRNA636	CCTAGGCTTAATGTGGAAGTC	127	149	111	197	167	218	62	91	94	90	100	118	44.3106	46.3563	42.808	49.0502	53.9635	55.3755	52.0498	32.287	46.8751	39.9525	26.8291	60.1637	0.0133348	-0.208841	0.0891555	-0.133021	0.984511	0.824438	0.875282	0.764609
PGSC0003DMC400020095_D4(-)|Sotub09g022650_D4(-)	phasiRNA642	AGCTTTCTGGCCTTGTATCTG	16	44	24	58	28	38	25	60	38	42	145	66	5.58243	13.6891	9.25579	14.4412	9.04777	9.65262	20.9878	21.2882	18.9495	18.6445	38.9022	33.6509	0.0203344	0.408947	1.32096	1.70957	0.984511	0.68059	0.030358	0.00198353
PGSC0003DMC400020095_D4(+)|Sotub09g022650_D4(+)	phasiRNA795	ATAGATGAGAGGGGTCCTCCA	3	2	0	1	4	5	1	3	2	2	1	1	1.04671	0.622232	0	0.248986	1.29254	1.27008	0.839513	1.06441	0.997342	0.887833	0.268291	0.509862	0.43921	-1.00882	1.28033	-0.167699	0.798674	0.64635	0.327545	0.902053
PGSC0003DMC400020095_D5(-)|Sotub09g022650_D5(-)	phasiRNA643	TGTAAAGTTTCTCCACAGGAC	37	85	45	87	75	66	29	53	50	73	82	56	12.9094	26.4449	17.3546	21.6618	24.2351	16.7651	24.3459	18.8045	24.9336	32.4059	21.9999	28.5523	-0.0595303	0.163576	0.45535	0.678456	0.942173	0.890741	0.365498	0.0958671
PGSC0003DMC400020095_D5(+)|Sotub09g022650_D5(+)	phasiRNA637	GATACAAGGCCAGAAAGCTGT	8	19	11	25	15	32	3	16	10	12	12	13	2.79122	5.9112	4.24224	6.22464	4.84702	8.12852	2.51854	5.67684	4.98671	5.327	3.21949	6.6282	0.33458	-0.0753563	0.286176	-0.123761	0.670107	0.974615	0.734323	0.8538
PGSC0003DMC400020095_D6(+)|Sotub09g022650_D6(+)	phasiRNA638	CCTGTGGAGAAACTTTACATA	6	6	4	7	2	7	2	9	3	7	2	2	2.09341	1.8667	1.54263	1.7429	0.646269	1.77811	1.67903	3.19322	1.49601	3.10742	0.536582	1.01972	-0.682203	-0.972686	0.415614	0.12513	0.543645	0.581246	0.712667	0.909786
PGSC0003DMC400020095_D7(+)|Sotub09g022650_D7(+)	phasiRNA639	TATCGAACTGTGGCTGGACGA	51	73	65	97	108	140	35	109	75	113	138	101	17.794	22.7115	25.0678	24.1516	34.8985	35.5623	29.3829	38.6735	37.4003	50.1626	37.0242	51.496	0.28609	0.254711	0.857777	0.826398	0.594874	0.761294	0.0550713	0.0281754
PGSC0003DMC400020095_D8(+)|Sotub09g022650_D8(+)	phasiRNA896	GTTTGGACAATGGATGAAGAT	6	7	6	1	4	2	0	1	5	3	0	1	2.09341	2.17781	2.31395	0.248986	1.29254	0.508032	0	0.354803	2.49336	1.33175	0	0.509862	-2.00798	-0.960516	-1.26144	-0.213979	0.0922636	0.731839	0.299138	0.893524
PGSC0003DMC400020095_D9(+)|Sotub09g022650_D9(+)	phasiRNA1135	GCAGCTGTAAGGTTGACCTGA	2	0	0	1	0	0	1	1	0	0	0	0	0.697804	0	0	0.248986	0	0	0.839513	0.354803	0	0	0	0	-	-	-	-	-	-	-	-
PGSC0003DMC400020395_D1(+)	phasiRNA1658	AGAAACCTCTACAACAGTCCT	3	1	0	0	3	5	1	6	1	2	6	4	1.04671	0.311116	0	0	0.969404	1.27008	0.839513	2.12882	0.498671	0.887833	1.60975	2.03945	0.0647004	0.217296	1.62942	1.78202	0.982512	0.959665	0.274026	0.114539
PGSC0003DMC400020395_D4(+)|PGSC0003DMC400020400_D4(+)|Sotub04g008910_D4(+)	phasiRNA1229	CTAGAAAATCACCTTCGTGAT	0	0	0	1	2	1	0	1	0	0	0	0	0	0	0	0.248986	0.646269	0.254016	0	0.354803	0	0	0	0	-	-	-	-	-	-	-	-
PGSC0003DMC400020401_D7(-)|PGSC0003DMC400020404_D2(-)	phasiRNA1743	CATTTAAGAAGTCTTCAGCGA	1	2	3	2	1	6	2	3	1	1	4	0	0.348902	0.622232	1.15697	0.497972	0.323135	1.5241	1.67903	1.06441	0.498671	0.443917	1.07316	0	-0.223232	-1.02996	0.705246	-0.101484	0.909906	0.64635	0.61231	0.94304
PGSC0003DMC400020404_D2(+)	phasiRNA1740	GCTGAAGACTTCTTAAATGAG	1	6	5	7	7	8	2	1	2	4	10	6	0.348902	1.8667	1.92829	1.7429	2.26194	2.03213	1.67903	0.354803	0.997342	1.77567	2.68291	3.05917	0.439966	1.267	-0.215693	0.611337	0.698405	0.43295	0.882364	0.388145
PGSC0003DMC400020404_D4(-)	phasiRNA1876	TACATAGAATAACTTTTTCCC	1	8	7	5	4	5	3	2	1	2	9	3	0.348902	2.48893	2.69961	1.24493	1.29254	1.27008	2.51854	0.709605	0.498671	0.887833	2.41462	1.52959	-0.446327	0.556321	-0.356207	0.646441	0.735788	0.824438	0.807301	0.490866
PGSC0003DMC400020404_D5(-)	phasiRNA2354	CACGAACTACATCGTGAACCC	0	0	0	2	0	0	1	1	0	0	0	0	0	0	0	0.497972	0	0	0.839513	0.354803	0	0	0	0	-	-	-	-	-	-	-	-
PGSC0003DMC400020404_D5(+)	phasiRNA1742	CATGCCATTCATGATCAGGGA	1	2	2	7	2	11	3	10	5	5	5	2	0.348902	0.622232	0.771316	1.7429	0.646269	2.79418	2.51854	3.54803	2.49336	2.21958	1.34146	1.01972	0.986539	-1.04391	2.26907	0.238614	0.466385	0.485857	0.0332314	0.809658
PGSC0003DMC400020404_D6(-)	phasiRNA1744	TATCAAAGAAGTTTACCTCCG	1	1	0	2	2	4	2	2	0	4	5	6	0.348902	0.311116	0	0.497972	0.646269	1.01606	1.67903	0.709605	0	1.77567	1.34146	3.05917	0.987415	1.3738	1.18467	1.57105	0.53494	0.463713	0.416334	0.0804663
PGSC0003DMC400020404_D7(-)	phasiRNA1745	TGATACATAAGAAGGATATGG	6	7	10	2	2	13	6	3	10	1	2	1	2.09341	2.17781	3.85658	0.497972	0.646269	3.30221	5.03708	1.06441	4.98671	0.443917	0.536582	0.509862	-1.35623	-2.20661	0.282245	-0.56813	0.247379	0.173652	0.804119	0.660691
PGSC0003DMC400020404_D8(-)	phasiRNA1746	CCTGATCATGAATGGCATGTC	7	8	5	15	12	21	9	14	10	14	10	14	2.44232	2.48893	1.92829	3.73479	3.87761	5.33434	7.55562	4.96724	4.98671	6.21483	2.68291	7.13806	0.620526	-0.358248	1.39792	0.419148	0.48511	0.785803	0.0549674	0.465208
PGSC0003DMC400020405_D1(-)	phasiRNA1534	TGGTGTTATACTCTTGAGAAA	3	3	1	0	3	2	2	0	1	4	0	1	1.04671	0.933348	0.385658	0	0.969404	0.508032	1.67903	0	0.498671	1.77567	0	0.509862	-1.28844	-0.329715	-0.430724	0.528	0.502889	0.949992	0.826937	0.75741
PGSC0003DMC400020405_D1(+)	phasiRNA1433	AGAAACCTCTACACAAATCCT	1	0	1	1	7	5	0	5	5	4	2	7	0.348902	0	0.385658	0.248986	2.26194	1.27008	0	1.77401	2.49336	1.77567	0.536582	3.56903	1.33365	-0.0548224	2.20028	0.811805	0.48511	0.988914	0.160426	0.459952
PGSC0003DMC400020405_D2(+)	phasiRNA1434	ATCATAGTCTCTAGCTTCCCA	1	4	0	3	3	4	1	3	4	3	10	4	0.348902	1.24446	0	0.746957	0.969404	1.01606	0.839513	1.06441	1.99468	1.33175	2.68291	2.03945	0.71424	0.426994	1.67139	1.38414	0.617306	0.851956	0.161628	0.0901466
PGSC0003DMC400020405_D3(-)	phasiRNA1437	CTCTTTCTGTCATCCTCTCCA	0	1	1	1	0	3	1	2	2	2	10	2	0	0.311116	0.385658	0.248986	0	0.762049	0.839513	0.709605	0.997342	0.887833	2.68291	1.01972	-	-	-	-	-	-	-	-
PGSC0003DMC400020405_D4(+)	phasiRNA1435	TCTCAAGAGTATAACACCATG	3	0	0	2	2	3	0	2	1	1	0	2	1.04671	0	0	0.497972	0.646269	0.762049	0	0.709605	0.498671	0.443917	0	1.01972	-	-	-	-	-	-	-	-
PGSC0003DMC400020405_D5(-)	phasiRNA1438	CATCATCAACGACAACAAGGT	1	3	1	1	6	4	1	2	2	4	2	2	0.348902	0.933348	0.385658	0.248986	1.93881	1.01606	0.839513	0.709605	0.997342	1.77567	0.536582	1.01972	0.204628	-0.0692817	0.803471	0.529561	0.913541	0.988914	0.55537	0.607488
PGSC0003DMC400020405_D6(+)	phasiRNA1436	GAGAGGATGACAGAAAGAGAT	1	5	4	7	1	7	5	11	7	5	11	8	0.348902	1.55558	1.54263	1.7429	0.323135	1.77811	4.19756	3.90283	3.4907	2.21958	2.9512	4.07889	-0.148385	-0.464309	1.95043	1.6345	0.933228	0.771803	0.0461343	0.0432447
PGSC0003DMC400020405_D8(+)	phasiRNA2279	CTTGTTGTCGTTGATGATGTA	0	1	3	0	2	2	0	0	1	0	0	1	0	0.311116	1.15697	0	0.646269	0.508032	0	0	0.498671	0	0	0.509862	-	-	-	-	-	-	-	-
PGSC0003DMC400020406_D8(-)	phasiRNA2352	CTTTATCATGAATGGCATGTC	2	0	0	2	0	0	1	0	0	0	0	0	0.697804	0	0	0.497972	0	0	0.839513	0	0	0	0	0	-	-	-	-	-	-	-	-
PGSC0003DMC400020407_D1(-)|PGSC0003DMC400052328_D2(-)	phasiRNA1737	TCAAGCTTCGTCTTATCAGCT	3	3	3	8	3	3	3	1	1	5	2	1	1.04671	0.933348	1.15697	1.99189	0.969404	0.762049	2.51854	0.354803	0.498671	2.21958	0.536582	0.509862	-0.151465	0.0277626	-0.196234	-0.017006	0.92976	0.993398	0.903069	0.990946
PGSC0003DMC400020407_D1(+)	phasiRNA1734	AAAGAAATAATGGAAGATGTT	7	9	5	5	4	12	3	1	6	6	6	6	2.44232	2.80004	1.92829	1.24493	1.29254	3.04819	2.51854	0.354803	2.99203	2.6635	1.60975	3.05917	-0.663957	0.553123	-0.558115	0.658964	0.523916	0.785126	0.618942	0.396204
PGSC0003DMC400020407_D2(-)	phasiRNA1738	TCAGACAAAAGGAGGATATGG	2	1	6	1	3	8	2	4	6	3	4	3	0.697804	0.311116	2.31395	0.248986	0.969404	2.03213	1.67903	1.41921	2.99203	1.33175	1.07316	1.52959	-0.189958	-0.70123	1.35415	0.842878	0.920366	0.723804	0.217872	0.389149
PGSC0003DMC400020407_D3(-)	phasiRNA1739	CTTGACTATGAATGGAATGTC	5	3	4	4	7	7	2	2	2	0	0	5	1.74451	0.933348	1.54263	0.995943	2.26194	1.77811	1.67903	0.709605	0.997342	0	0	2.54931	-0.0360619	-1.69215	-0.103393	-1.75948	0.984511	0.463713	0.944845	0.114539
PGSC0003DMC400020407_D3(+)	phasiRNA1735	ATTCATGATCTACTTCGCGAT	3	5	7	4	4	7	3	6	6	5	7	8	1.04671	1.55558	2.69961	0.995943	1.29254	1.77811	2.51854	2.12882	2.99203	2.21958	1.87804	4.07889	-0.528735	-0.156462	0.775906	1.14818	0.608526	0.949992	0.351289	0.0932375
PGSC0003DMC400020407_D4(+)|PGSC0003DMC400055601_D4(+)	phasiRNA1736	TATGATCCAAGAAAGCACTCC	1	3	0	3	7	5	4	5	7	6	12	9	0.348902	0.933348	0	0.746957	2.26194	1.27008	3.35805	1.77401	3.4907	2.6635	3.21949	4.58876	1.28493	0.197946	2.7143	1.62732	0.351288	0.926068	0.0213117	0.0264081
PGSC0003DMC400020411_D3(+)|PGSC0003DMC400052328_D1(+)	phasiRNA2349	GAAGAAAGAATGGAGGATGTT	3	6	1	10	6	6	1	4	5	8	8	2	1.04671	1.8667	0.385658	2.48986	1.93881	1.5241	0.839513	1.41921	2.49336	3.55133	2.14633	1.01972	0.60199	0.188365	0.818232	0.404607	0.615588	0.951199	0.477113	0.624688
PGSC0003DMC400020411_D5(+)	phasiRNA2351	GAGGTAAACTTCTTTGACGTT	0	0	0	2	0	1	0	2	0	0	0	1	0	0	0	0.497972	0	0.254016	0	0.709605	0	0	0	0.509862	-	-	-	-	-	-	-	-
PGSC0003DMC400020413_D4(-)|PGSC0003DMC400055637_D2(+)	phasiRNA1528	CACGAAGTAAATCATGAACCC	1	7	3	7	9	14	1	4	3	7	9	7	0.348902	2.17781	1.15697	1.7429	2.90821	3.55623	0.839513	1.41921	1.49601	3.10742	2.41462	3.56903	0.951983	0.899147	0.505724	0.452888	0.360354	0.562975	0.671933	0.492199
PGSC0003DMC400020413_D7(-)|PGSC0003DMC400052328_D5(-)|PGSC0003DMC400055601_D3(-)	phasiRNA1529	CTTGACTATGAATGGCATGTC	3	3	2	6	5	7	2	2	1	3	4	2	1.04671	0.933348	0.771316	1.49391	1.61567	1.77811	1.67903	0.709605	0.498671	1.33175	1.07316	1.01972	0.473099	0.236442	0.108886	-0.127771	0.659977	0.932296	0.935479	0.893524
PGSC0003DMC400020756_D1(-)	phasiRNA2430	TGTTCTGTAATCAAGTTGTAA	16	33	27	36	45	39	10	13	19	17	11	25	5.58243	10.2668	10.4128	8.96349	14.5411	9.90663	8.39513	4.61243	9.47475	7.54658	2.9512	12.7465	0.114078	-0.285366	-0.0963047	-0.495749	0.909906	0.870305	0.906481	0.388145
PGSC0003DMC400020756_D1(+)	phasiRNA2420	TTGTTGTACATGGGATGGATT	153	226	174	238	243	259	55	182	117	138	170	110	53.382	70.3122	67.1045	59.2586	78.5217	65.7902	46.1732	64.5741	58.3445	61.2605	45.6095	56.0848	-0.141519	-0.180266	-0.00730672	-0.0460537	0.7924	0.853103	0.995762	0.912822
PGSC0003DMC400020756_D10(+)	phasiRNA2429	ACGTGGATCTTGAATATACTA	0	3	0	1	7	2	1	1	0	1	0	0	0	0.933348	0	0.248986	2.26194	0.508032	0.839513	0.354803	0	0.443917	0	0	-	-	-	-	-	-	-	-
PGSC0003DMC400020756_D2(-)	phasiRNA2431	GTTATGAAGTATTGTGTCCAA	12	23	19	20	24	25	10	27	14	19	77	33	4.18683	7.15567	7.3275	4.97972	7.75523	6.3504	8.39513	9.57967	6.98139	8.43442	20.6584	16.8254	-0.199227	0.683307	0.612273	1.49481	0.822083	0.486514	0.353943	0.00594918
PGSC0003DMC400020756_D2(+)	phasiRNA2421	ACAACTTGATTACAGAACATT	14	23	11	42	18	25	0	9	12	5	15	13	4.88463	7.15567	4.24224	10.4574	5.81642	6.3504	0	3.19322	5.98405	2.21958	4.02437	6.6282	0.195908	0.579594	-0.951762	-0.568075	0.862776	0.787583	0.376982	0.435786
PGSC0003DMC400020756_D3(-)	phasiRNA2432	TTCCATAAGACTGTTTTTGGG	57	75	49	67	97	103	10	13	33	25	14	21	19.8874	23.3337	18.8972	16.682	31.3441	26.1637	8.39513	4.61243	16.4561	11.0979	3.75608	10.7071	-0.0250075	-0.340229	-1.08373	-1.39896	0.982435	0.818695	0.0911678	0.0132985
PGSC0003DMC400020756_D3(+)	phasiRNA2422	GGACACAATACTTCATAACTT	15	23	20	22	15	21	6	13	8	14	15	19	5.23353	7.15567	7.71316	5.47769	4.84702	5.33434	5.03708	4.61243	3.98937	6.21483	4.02437	9.68737	-0.573093	0.2843	-0.358984	0.498408	0.402982	0.842384	0.61473	0.324714
PGSC0003DMC400020756_D4(-)	phasiRNA2433	GTACAGCAATCTCTACTCGCA	11	17	12	27	27	23	10	20	14	19	29	8	3.83792	5.28897	4.6279	6.72262	8.72463	5.84237	8.39513	7.09605	6.98139	8.43442	7.78044	4.07889	0.348527	-0.277945	0.846124	0.219652	0.631514	0.839726	0.169585	0.702756
PGSC0003DMC400020756_D4(+)	phasiRNA2423	CACAAAAACCTGTGAATTTCC	4	1	0	0	2	1	1	2	1	0	0	1	1.39561	0.311116	0	0	0.646269	0.254016	0.839513	0.709605	0.498671	0	0	0.509862	-	-	-	-	-	-	-	-
PGSC0003DMC400020756_D5(-)	phasiRNA2434	TTGACATCAGGGAGAGAAAGT	7	6	11	6	6	7	4	6	5	6	7	8	2.44232	1.8667	4.24224	1.49391	1.93881	1.77811	3.35805	2.12882	2.49336	2.6635	1.87804	4.07889	-0.825267	-0.0804685	0.14026	0.885059	0.350883	0.975676	0.891603	0.17964
PGSC0003DMC400020756_D5(+)	phasiRNA2424	CAAAAACAGTCTTATGGAATG	12	18	5	16	9	19	2	0	5	7	3	6	4.18683	5.60009	1.92829	3.98377	2.90821	4.82631	1.67903	0	2.49336	3.10742	0.804873	3.05917	-0.165382	1.03431	-1.93156	-0.731873	0.906281	0.65985	0.123895	0.394737
PGSC0003DMC400020756_D6(-)	phasiRNA2435	ATAGGTATCGGAGATGAGATG	11	13	8	10	8	6	2	2	8	4	18	6	3.83792	4.04451	3.08526	2.48986	2.58508	1.5241	1.67903	0.709605	3.98937	1.77567	4.82924	3.05917	-0.996379	0.694652	-0.828543	0.862489	0.272125	0.675725	0.373034	0.222515
PGSC0003DMC400020756_D6(+)	phasiRNA2425	CGAGTAGAGATTGCTGTACAC	92	116	96	139	154	165	28	56	59	56	52	38	32.099	36.0894	37.0232	34.609	49.7627	41.9127	23.5064	19.869	29.4216	24.8593	13.9511	19.3747	0.0152297	-0.466834	-0.383153	-0.865216	0.984511	0.545832	0.40289	0.0263859
PGSC0003DMC400020756_D7(-)	phasiRNA2436	CTTAAGGAGGAAGACAAATTC	11	9	15	8	12	5	4	5	9	6	5	4	3.83792	2.80004	5.78487	1.99189	3.87761	1.27008	3.35805	1.77401	4.48804	2.6635	1.34146	2.03945	-1.1045	-0.727228	-0.202931	0.174337	0.198443	0.633197	0.842745	0.849405
PGSC0003DMC400020756_D7(+)	phasiRNA2426	TTTCTCTCCCTGATGTCAACA	3	8	11	14	10	14	5	15	8	18	43	10	1.04671	2.48893	4.24224	3.4858	3.23135	3.55623	4.19756	5.32204	3.98937	7.9905	11.5365	5.09862	0.321313	0.668549	1.14197	1.4892	0.766724	0.580486	0.160899	0.0152502
PGSC0003DMC400020756_D8(-)	phasiRNA2437	GTATATTCAAGATCCACGTAC	0	0	1	2	2	0	1	2	0	2	0	1	0	0	0.385658	0.497972	0.646269	0	0.839513	0.709605	0	0.887833	0	0.509862	-	-	-	-	-	-	-	-
PGSC0003DMC400020756_D8(+)	phasiRNA2427	TCTCATCTCCGATACCTATGA	0	1	1	7	4	2	0	2	2	5	5	0	0	0.311116	0.385658	1.7429	1.29254	0.508032	0	0.709605	0.997342	2.21958	1.34146	0	1.4589	0.242758	1.31165	0.0955077	0.39009	0.959665	0.41966	0.943858
PGSC0003DMC400020756_D9(+)	phasiRNA2428	ATTTGTCTTCCTCCTTAAGGT	4	2	1	3	3	2	1	0	1	2	4	2	1.39561	0.622232	0.385658	0.746957	0.969404	0.508032	0.839513	0	0.498671	0.887833	1.07316	1.01972	-0.302941	1.0575	-0.563038	0.797408	0.856024	0.605817	0.705375	0.408189
PGSC0003DMC400020938_D1(-)	phasiRNA1695	TCATTGTAAACTTCTATTGCT	75	112	99	137	197	235	23	38	85	52	51	77	26.1677	34.845	38.1801	34.111	63.6575	59.6938	19.3088	13.4825	42.387	23.0837	13.6828	39.2594	0.39672	-0.0909915	-0.381012	-0.868723	0.535724	0.966185	0.54868	0.0713168
PGSC0003DMC400020938_D1(+)	phasiRNA2483	CAATAGAAGTTTACAATGATG	0	0	0	1	1	2	0	0	1	0	0	0	0	0	0	0.248986	0.323135	0.508032	0	0	0.498671	0	0	0	-	-	-	-	-	-	-	-
PGSC0003DMC400020938_D2(-)	phasiRNA1938	AAATGAGAACGAACGTGCGCA	2	4	6	2	1	7	0	0	3	1	4	5	0.697804	1.24446	2.31395	0.497972	0.323135	1.77811	0	0	1.49601	0.443917	1.07316	2.54931	-0.971413	1.2692	-1.37084	0.869775	0.503889	0.581246	0.311169	0.41704
PGSC0003DMC400020938_D2(+)	phasiRNA1698	ATGTTTGTGCCTGGGCTACTC	19	13	18	35	31	33	10	58	19	40	84	45	6.62914	4.04451	6.94184	8.7145	10.0172	8.38253	8.39513	20.5786	9.47475	17.7567	22.5365	22.9438	0.421308	0.645376	1.27244	1.49651	0.588623	0.488389	0.0505628	0.00476727
PGSC0003DMC400020938_D3(-)	phasiRNA2337	ACATTGTGCTGTTGAGAAAGA	0	0	0	2	0	0	0	0	0	1	0	0	0	0	0	0.497972	0	0	0	0	0	0.443917	0	0	-	-	-	-	-	-	-	-
PGSC0003DMC400020938_D3(+)	phasiRNA1699	AGGAAATCTTGTTGAGCCTTC	5	3	9	12	26	24	4	4	6	7	1	3	1.74451	0.933348	3.47092	2.98783	8.4015	6.09639	3.35805	1.41921	2.99203	3.10742	0.268291	1.52959	1.29343	-1.22615	0.578265	-1.94132	0.20807	0.521305	0.629166	0.0339659
PGSC0003DMC400020938_D4(-)	phasiRNA2029	CCACCCTTTGTAGAGCGCAGA	1	1	2	4	3	2	0	0	0	0	2	5	0.348902	0.311116	0.771316	0.995943	0.969404	0.508032	0	0	0	0	0.536582	2.54931	-	-	-	-	-	-	-	-
PGSC0003DMC400020938_D4(+)	phasiRNA1523	CATTTGACATGAACGATGAGG	0	2	1	0	6	1	0	0	0	2	0	2	0	0.622232	0.385658	0	1.93881	0.254016	0	0	0	0.887833	0	1.01972	-	-	-	-	-	-	-	-
PGSC0003DMC400020938_D5(-)	phasiRNA1696	TCATCGTTCATGTCAAATGTG	14	32	21	27	20	47	5	4	7	9	10	16	4.88463	9.95571	8.09882	6.72262	6.46269	11.9388	4.19756	1.41921	3.4907	3.99525	2.68291	8.15779	-0.105268	0.551922	-1.27223	-0.615041	0.914278	0.723804	0.105909	0.289947
PGSC0003DMC400020938_D6(-)	phasiRNA1697	TCCATGACAATTAAGTACCTC	5	11	8	23	16	20	2	17	5	15	32	9	1.74451	3.42228	3.08526	5.72667	5.17015	5.08032	1.67903	6.03165	2.49336	6.65875	8.58531	4.58876	0.704725	0.815135	0.486783	0.597193	0.436615	0.520384	0.612412	0.289828
PGSC0003DMC400021087_D1(+)|PGSC0003DMC400021091_D4(+)|Sotub09g030840_D1(+)	phasiRNA644	TTGATAAGTTTATGGATTGCT	3	2	1	1	1	1	4	0	2	1	2	1	1.04671	0.622232	0.385658	0.248986	0.323135	0.254016	3.35805	0	0.997342	0.443917	0.536582	0.509862	-	-	-	-	-	-	-	-
PGSC0003DMC400021091_D1(-)	phasiRNA2306	AATGGAAGAGAATAAGGATCA	2	0	2	0	1	0	0	0	0	1	1	0	0.697804	0	0.771316	0	0.323135	0	0	0	0	0.443917	0.268291	0	-	-	-	-	-	-	-	-
PGSC0003DMC400021091_D1(+)	phasiRNA2307	TAGGCAAACTTGCTGACAGGT	4	2	2	3	1	1	0	0	0	1	0	0	1.39561	0.622232	0.771316	0.746957	0.323135	0.254016	0	0	0	0.443917	0	0	-	-	-	-	-	-	-	-
PGSC0003DMC400021091_D11(+)	phasiRNA1544	TATATCCAGTCTCAACCCTTG	0	1	0	2	1	2	0	1	1	3	8	0	0	0.311116	0	0.497972	0.323135	0.508032	0	0.354803	0.498671	1.33175	2.14633	0	-	-	-	-	-	-	-	-
PGSC0003DMC400021091_D2(+)	phasiRNA2304	ATGATATGTGGGATTGTATGG	2	1	4	1	0	2	0	2	1	0	2	1	0.697804	0.311116	1.54263	0.248986	0	0.508032	0	0.709605	0.498671	0	0.536582	0.509862	-	-	-	-	-	-	-	-
PGSC0003DMC400021091_D3(+)	phasiRNA2303	CATGGGATGACTTAAGGCTTT	0	0	2	0	0	0	0	1	0	1	0	0	0	0	0.771316	0	0	0	0	0.354803	0	0.443917	0	0	-	-	-	-	-	-	-	-
PGSC0003DMC400021117_D1(-)|PGSC0003DMC400021117_D10(-)|PGSC0003DMC400021121_D1(-)|PGSC0003DMC400021121_D12(-)|PGSC0003DMC400041928_D4(+)	phasiRNA515	TGGTGTTGTACTCTTGCGAAA	5	10	3	10	14	11	6	8	5	5	10	12	1.74451	3.11116	1.15697	2.48986	4.52388	2.79418	5.03708	2.83842	2.49336	2.21958	2.68291	6.11834	0.410477	-0.073387	0.847771	0.363907	0.673638	0.978215	0.315527	0.591413
PGSC0003DMC400021117_D1(+)|PGSC0003DMC400021117_D10(+)	phasiRNA1263	GATATACTCAATAGCTTCCCT	0	1	0	2	0	0	0	1	0	0	0	0	0	0.311116	0	0.497972	0	0	0	0.354803	0	0	0	0	-	-	-	-	-	-	-	-
PGSC0003DMC400021117_D2(-)|PGSC0003DMC400021117_D11(-)|PGSC0003DMC400021121_D2(-)|PGSC0003DMC400021121_D13(-)	phasiRNA516	TGATATTCCGAAGAAGATCCA	2	4	1	9	9	8	3	2	1	1	1	3	0.697804	1.24446	0.385658	2.24087	2.90821	2.03213	2.51854	0.709605	0.498671	0.443917	0.268291	1.52959	1.21827	-0.736529	0.488243	-1.46655	0.295544	0.751685	0.725411	0.0988425
PGSC0003DMC400021117_D3(-)|PGSC0003DMC400021117_D12(-)|PGSC0003DMC400021121_D3(-)|PGSC0003DMC400021121_D14(-)	phasiRNA921	TGCGACCTTGGACGGATTTTA	0	2	0	0	2	1	0	0	0	3	0	0	0	0.622232	0	0	0.646269	0.254016	0	0	0	1.33175	0	0	-	-	-	-	-	-	-	-
PGSC0003DMC400021117_D3(+)|PGSC0003DMC400021117_D12(+)|PGSC0003DMC400021121_D3(+)|PGSC0003DMC400021121_D16(+)|PGSC0003DMC400041928_D3(-)	phasiRNA711	TCGCAAGAGTACAACACCATG	1	0	1	1	2	0	0	2	2	0	0	1	0.348902	0	0.385658	0.248986	0.646269	0	0	0.709605	0.997342	0	0	0.509862	-	-	-	-	-	-	-	-
PGSC0003DMC400021117_D4(+)|PGSC0003DMC400021117_D13(+)|PGSC0003DMC400021121_D4(+)|PGSC0003DMC400021121_D17(+)	phasiRNA513	AAATCCGTCCAAGGTCGCACC	5	1	3	6	1	1	3	5	2	3	3	2	1.74451	0.311116	1.15697	1.49391	0.323135	0.254016	2.51854	1.77401	0.997342	1.33175	0.804873	1.01972	-0.850511	-0.725776	1.01446	1.13919	0.574198	0.731839	0.379936	0.287266
PGSC0003DMC400021121_D1(+)|PGSC0003DMC400021121_D14(+)	phasiRNA849	AGAAAGCTTTACACCAGTCCT	3	3	4	2	7	7	1	1	2	3	0	1	1.04671	0.933348	1.54263	0.497972	2.26194	1.77811	0.839513	0.354803	0.997342	1.33175	0	0.509862	-0.11199	-0.999268	-0.365741	-1.25302	0.953808	0.703391	0.816865	0.260023
PGSC0003DMC400021121_D8(+)|PGSC0003DMC400021121_D21(+)	phasiRNA519	TTTGTGGTGGTTGATGATGTA	8	12	11	11	9	10	7	18	15	8	17	7	2.79122	3.73339	4.24224	2.73884	2.90821	2.54016	5.87659	6.38645	7.48007	3.55133	4.56095	3.56903	-0.611738	-0.842003	1.05331	0.823047	0.431016	0.339277	0.079387	0.132821
PGSC0003DMC400021269_D1(-)	phasiRNA1868	AATCGTTGGTGGATGTTGGAG	3	7	4	11	8	7	6	9	8	18	14	11	1.04671	2.17781	1.54263	2.73884	2.58508	1.77811	5.03708	3.19322	3.98937	7.9905	3.75608	5.60848	0.264055	0.322321	1.41343	1.47169	0.81178	0.822275	0.0786231	0.0149836
PGSC0003DMC400021269_D1(+)	phasiRNA1866	CCAACATCCACCAACGATTTC	0	0	2	0	1	3	0	3	0	0	0	0	0	0	0.771316	0	0.323135	0.762049	0	1.06441	0	0	0	0	-	-	-	-	-	-	-	-
PGSC0003DMC400021269_D10(-)|PGSC0003DMC400044496_D8(-)|Sotub06g012160_D2(+)	phasiRNA764	CCGACCTCACGTCTCCTCCTC	2	0	1	2	1	2	3	19	2	3	33	13	0.697804	0	0.385658	0.497972	0.323135	0.508032	2.51854	6.74125	0.997342	1.33175	8.85361	6.6282	0.250434	0.571262	3.03046	3.35129	0.934942	0.787949	0.0630788	0.00851905
PGSC0003DMC400021269_D11(-)|PGSC0003DMC400044496_D9(-)|Sotub06g012160_D1(+)	phasiRNA763	GAAGAGGGCTATTTACTTACT	0	7	2	2	4	5	1	5	2	0	0	1	0	2.17781	0.771316	0.497972	1.29254	1.27008	0.839513	1.77401	0.997342	0	0	0.509862	0.26589	-2.51112	1.11972	-1.65729	0.897186	0.178917	0.409517	0.168622
PGSC0003DMC400021269_D11(+)|PGSC0003DMC400044496_D12(+)|Sotub06g012160_D2(-)	phasiRNA875	GGAGGAGACGTGAGGTCGGAG	1	10	5	1	2	4	7	80	29	34	73	46	0.348902	3.11116	1.92829	0.248986	0.646269	1.01606	5.87659	28.3842	14.4615	15.0932	19.5852	23.4536	-1.40683	0.263881	3.37546	5.04617	0.429715	0.88133	0.00461695	0.00023901
PGSC0003DMC400021269_D12(-)	phasiRNA2492	GGCTTCTTTATTCAACTAGCT	1	0	0	0	0	2	0	0	0	0	0	0	0.348902	0	0	0	0	0.508032	0	0	0	0	0	0	-	-	-	-	-	-	-	-
PGSC0003DMC400021269_D12(+)|PGSC0003DMC400044496_D13(+)|Sotub06g012160_D1(-)	phasiRNA874	TAAGTAAATAGCCCTCTTCAG	6	12	10	8	14	12	3	16	11	6	21	5	2.09341	3.73339	3.85658	1.99189	4.52388	3.04819	2.51854	5.67684	5.48538	2.6635	5.63411	2.54931	-0.312363	-0.485019	0.730697	0.558041	0.749628	0.739619	0.346688	0.398638
PGSC0003DMC400021269_D3(-)	phasiRNA1869	TTAACGAAGGCATGGCTAGTG	5	12	9	17	22	11	11	33	17	23	49	20	1.74451	3.73339	3.47092	4.23276	7.10896	2.79418	9.23464	11.7085	8.47741	10.2101	13.1463	10.1972	0.313348	0.0747078	1.88577	1.64713	0.738916	0.973878	0.0149522	0.00432575
PGSC0003DMC400021269_D4(-)|PGSC0003DMC400044496_D4(-)|Sotub06g012160_D8(+)	phasiRNA568	CAACCGCTCATGGCATGCCAT	2	7	7	22	20	15	6	31	9	15	9	5	0.697804	2.17781	2.69961	5.47769	6.46269	3.81024	5.03708	10.9989	4.48804	6.65875	2.41462	2.54931	1.28233	-1.05178	2.06619	-0.267917	0.21564	0.390796	0.0267044	0.736404
PGSC0003DMC400021269_D4(+)|PGSC0003DMC400044496_D4(+)|Sotub06g012160_D10(-)	phasiRNA572	TATGGAGTAGTATTAGAGTCG	11	11	8	10	6	24	11	34	11	16	44	13	3.83792	3.42228	3.08526	2.48986	1.93881	6.09639	9.23464	12.0633	5.48538	7.10267	11.8048	6.6282	-0.342458	-0.127906	1.44279	1.65734	0.742675	0.951864	0.0565761	0.0123439
PGSC0003DMC400021269_D5(-)|Sotub06g012160_D7(+)	phasiRNA567	ACTCTAATACTACTCCATATG	0	1	2	0	0	2	2	2	4	1	9	0	0	0.311116	0.771316	0	0	0.508032	1.67903	0.709605	1.99468	0.443917	2.41462	0	-1.10578	-0.970023	2.00083	2.13659	0.581797	0.685669	0.157579	0.110927
PGSC0003DMC400021269_D6(-)|PGSC0003DMC400044496_D5(-)|Sotub06g012160_D6(+)	phasiRNA766	TGGTTCAACAACGTCAGTGAC	18	31	22	57	55	52	16	71	35	46	72	40	6.28024	9.64459	8.48448	14.1922	17.7724	13.2088	13.4322	25.191	17.4535	20.4202	19.317	20.3945	0.639147	-0.0066906	1.35373	0.707895	0.315488	0.995877	0.0179486	0.0958671
PGSC0003DMC400021269_D7(+)|PGSC0003DMC400044496_D7(+)|Sotub06g012160_D7(-)	phasiRNA1073	CACTGACGTTGTTGAACCATT	4	4	0	13	7	12	0	1	0	2	4	5	1.39561	1.24446	0	3.23681	2.26194	3.04819	0	0.354803	0	0.887833	1.07316	2.54931	1.71702	1.88448	-0.863406	-0.695945	0.154079	0.323135	0.592028	0.399684
PGSC0003DMC400021329_D1(-)|PGSC0003DMC400039354_D4(+)|PGSC0003DMC400056179_D10(+)	phasiRNA2478	GTGTCAAAAATTGCCCTTGCT	0	0	0	1	1	2	1	0	0	0	0	0	0	0	0	0.248986	0.323135	0.508032	0.839513	0	0	0	0	0	-	-	-	-	-	-	-	-
PGSC0003DMC400021329_D1(+)|PGSC0003DMC400039354_D6(-)|PGSC0003DMC400056179_D13(-)	phasiRNA1506	CAAGGGCAATTTTTGACACAC	2	3	6	6	5	11	1	5	4	3	10	12	0.697804	0.933348	2.31395	1.49391	1.61567	2.79418	0.839513	1.77401	1.99468	1.33175	2.68291	6.11834	0.418689	0.593686	0.649803	0.8248	0.733641	0.746286	0.589815	0.250831
PGSC0003DMC400021329_D3(-)|PGSC0003DMC400029365_D4(+)|PGSC0003DMC400029678_D2(-)|PGSC0003DMC400039354_D2(+)|PGSC0003DMC400056179_D5(+)|Sotub01g016360_D1(-)	phasiRNA1334	AGCACAACTAAAACCTTCTTA	0	0	0	0	0	2	0	0	0	0	0	0	0	0	0	0	0	0.508032	0	0	0	0	0	0	-	-	-	-	-	-	-	-
PGSC0003DMC400021329_D3(+)|PGSC0003DMC400029365_D3(-)|PGSC0003DMC400029678_D2(+)|PGSC0003DMC400039354_D2(-)|PGSC0003DMC400056179_D5(-)|Sotub01g016360_D1(+)	phasiRNA1331	AGAAGGTTTTAGTTGTGCTTG	8	10	8	12	17	12	6	8	7	1	4	3	2.79122	3.11116	3.08526	2.98783	5.49329	3.04819	5.03708	2.83842	3.4907	0.443917	1.07316	1.52959	0.0224197	-1.83782	0.412637	-1.44761	0.984511	0.100281	0.60745	0.0536435
PGSC0003DMC400022408_D1(-)	phasiRNA1000	ATGCATTCGGACAAGACCATC	1	6	4	10	7	6	1	6	0	6	2	1	0.348902	1.8667	1.54263	2.48986	2.26194	1.5241	0.839513	2.12882	0	2.6635	0.536582	0.509862	0.552065	0.169294	-0.327851	-0.710622	0.680817	0.973878	0.858367	0.494294
PGSC0003DMC400022408_D1(+)	phasiRNA1003	TTGGTGTAATTCTCAACTGGA	2	3	0	3	4	7	0	3	4	0	2	1	0.697804	0.933348	0	0.746957	1.29254	1.77811	0	1.06441	1.99468	0	0.536582	0.509862	0.986973	-1.33284	1.14542	-1.1744	0.512812	0.577216	0.415269	0.289713
PGSC0003DMC400022408_D2(-)	phasiRNA22	TTGAATTGATTGATCATGTTC	4	4	8	5	13	15	1	4	1	1	13	15	1.39561	1.24446	3.08526	1.24493	4.20075	3.81024	0.839513	1.41921	0.498671	0.443917	3.48778	7.64793	0.367556	1.15077	-0.560622	0.222595	0.798674	0.606824	0.73128	0.835551
PGSC0003DMC400022408_D2(+)	phasiRNA1002	TGGTCTTGTCCGAATGCATGC	1	4	0	3	1	0	1	1	2	2	2	1	0.348902	1.24446	0	0.746957	0.323135	0	0.839513	0.354803	0.997342	0.887833	0.536582	0.509862	-	-	-	-	-	-	-	-
PGSC0003DMC400022408_D3(-)|Sotub02g008770_D5(+)	phasiRNA730	TTGTGCTGGATGATGTTGATG	6	0	1	1	4	2	1	5	2	2	0	4	2.09341	0	0.385658	0.248986	1.29254	0.508032	0.839513	1.77401	0.997342	0.887833	0	2.03945	0.0737538	-1.40376	1.5798	0.102283	0.982435	0.581246	0.310368	0.953192
PGSC0003DMC400022408_D4(+)|Sotub02g008770_D3(-)	phasiRNA1336	CCATCTTCAACACTCTGAATG	0	0	1	0	0	2	0	0	0	0	0	0	0	0	0.385658	0	0	0.508032	0	0	0	0	0	0	-	-	-	-	-	-	-	-
PGSC0003DMC400022408_D5(-)|Sotub02g008770_D3(+)	phasiRNA729	TTCAGAGTGTTGAAGATGGAA	0	3	2	12	6	3	1	3	2	0	2	2	0	0.933348	0.771316	2.98783	1.93881	0.762049	0.839513	1.06441	0.997342	0	0.536582	1.01972	1.35768	-1.21539	1.26408	-1.30898	0.355224	0.605817	0.379456	0.240024
PGSC0003DMC400022408_D5(+)|Sotub02g008770_D2(-)	phasiRNA1109	TCAATCTTCCTCCCATCAAGA	2	1	0	0	0	1	0	0	1	0	2	0	0.697804	0.311116	0	0	0	0.254016	0	0	0.498671	0	0.536582	0	-	-	-	-	-	-	-	-
PGSC0003DMC400022408_D7(-)|Sotub02g008770_D1(+)	phasiRNA1107	CCAAATATGCATTTAACTCTA	4	3	1	3	2	3	0	1	0	0	1	0	1.39561	0.933348	0.385658	0.746957	0.646269	0.762049	0	0.354803	0	0	0.268291	0	-	-	-	-	-	-	-	-
PGSC0003DMC400022879_D1(-)	phasiRNA1850	GGTCCTTAGTTGGCATTAATG	0	1	0	3	0	1	0	2	0	1	0	0	0	0.311116	0	0.746957	0	0.254016	0	0.709605	0	0.443917	0	0	-	-	-	-	-	-	-	-
PGSC0003DMC400022879_D1(+)	phasiRNA1700	TTAATGCCAACTAAGGACCTT	31	46	31	71	42	76	10	35	25	21	21	34	10.816	14.3113	11.9554	17.678	13.5717	19.3052	8.39513	12.4181	12.4668	9.32225	5.63411	17.3353	0.202642	-0.371683	0.0368347	-0.53749	0.780785	0.746286	0.961188	0.263102
PGSC0003DMC400022879_D10(-)	phasiRNA2103	TATCTGAGAATTTTGATGTGA	4	2	4	4	3	4	0	0	0	1	0	2	1.39561	0.622232	1.54263	0.995943	0.969404	1.01606	0	0	0	0.443917	0	1.01972	-0.368346	0.668873	-2.08197	-1.04475	0.791235	0.824438	0.0951211	0.332059
PGSC0003DMC400022879_D11(-)	phasiRNA1705	ATGAGAGAATATGGGTCTGTG	73	70	92	59	64	66	17	41	35	39	73	39	25.4699	21.7781	35.4805	14.6902	20.6806	16.7651	14.2717	14.5469	17.4535	17.3128	19.5852	19.8846	-0.875174	0.175582	-0.62679	0.423966	0.0589476	0.882937	0.172671	0.289947
PGSC0003DMC400022879_D12(-)	phasiRNA2484	AACAAATAGTTAGATATTTTG	0	0	0	0	0	2	0	0	0	0	0	0	0	0	0	0	0	0.508032	0	0	0	0	0	0	-	-	-	-	-	-	-	-
PGSC0003DMC400022879_D2(-)	phasiRNA2030	AGGAGTGGGATGATTTTAAAA	0	3	1	4	2	1	0	0	0	1	2	0	0	0.933348	0.385658	0.995943	0.646269	0.254016	0	0	0	0.443917	0.536582	0	-	-	-	-	-	-	-	-
PGSC0003DMC400022879_D2(+)	phasiRNA1701	TTAAAATCATCCCACTCCTCA	1	7	4	6	6	3	4	0	2	2	6	3	0.348902	2.17781	1.54263	1.49391	1.93881	0.762049	3.35805	0	0.997342	0.887833	1.60975	1.52959	-0.146006	0.840299	-0.569086	0.417219	0.941747	0.746286	0.727661	0.71361
PGSC0003DMC400022879_D3(-)	phasiRNA1702	ATGTTTGGAATGAAAAGCTTG	33	27	29	23	41	37	3	2	8	6	10	6	11.5138	8.40013	11.1841	5.72667	13.2485	9.3986	2.51854	0.709605	3.98937	2.6635	2.68291	3.05917	-0.429757	0.41097	-2.15311	-1.31238	0.530846	0.842076	0.0160859	0.0355464
PGSC0003DMC400022879_D3(+)	phasiRNA2438	AGCTTTTCATTCCAAACATCA	1	0	0	0	3	1	0	0	0	0	0	0	0.348902	0	0	0	0.969404	0.254016	0	0	0	0	0	0	-	-	-	-	-	-	-	-
PGSC0003DMC400022879_D4(-)	phasiRNA1851	AATACTTGCTCGTTCTCGATG	22	25	16	25	21	21	1	8	11	11	16	8	7.67585	7.7779	6.17053	6.22464	6.78583	5.33434	0.839513	2.83842	5.48538	4.88308	4.29266	4.07889	-0.478364	0.457732	-1.08008	-0.143987	0.510193	0.766118	0.139587	0.832728
PGSC0003DMC400022879_D4(+)	phasiRNA2271	TCGAGAACGAGCAAGTATTTT	1	0	2	0	0	0	0	0	1	0	0	0	0.348902	0	0.771316	0	0	0	0	0	0.498671	0	0	0	-	-	-	-	-	-	-	-
PGSC0003DMC400022879_D5(-)	phasiRNA1390	ACAAGGAACTAGGTGGCAGAA	27	27	26	42	13	26	6	23	18	13	40	10	9.42036	8.40013	10.0271	10.4574	4.20075	6.60442	5.03708	8.16046	8.97608	5.77092	10.7316	5.09862	-0.693374	-0.201642	-0.115421	0.376311	0.351657	0.91077	0.897748	0.538794
PGSC0003DMC400022879_D5(+)	phasiRNA2338	CTGCCACCTAGTTCCTTGTGA	0	0	0	3	0	0	0	0	0	0	0	0	0	0	0	0.746957	0	0	0	0	0	0	0	0	-	-	-	-	-	-	-	-
PGSC0003DMC400022879_D6(-)	phasiRNA1524	ATGCTTTACTTCAAATACTTC	4	2	1	0	1	2	0	0	1	2	0	1	1.39561	0.622232	0.385658	0	0.323135	0.508032	0	0	0.498671	0.887833	0	0.509862	-	-	-	-	-	-	-	-
PGSC0003DMC400022879_D6(+)	phasiRNA1848	CTACTTTGCACATCAATACTT	5	6	5	5	7	8	0	4	2	2	3	2	1.74451	1.8667	1.92829	1.24493	2.26194	2.03213	0	1.41921	0.997342	0.887833	0.804873	1.01972	-0.298167	-0.0249912	-0.815871	-0.542694	0.780785	0.993398	0.434682	0.520149
PGSC0003DMC400022879_D7(-)	phasiRNA1852	GTATTGATGTGCAAAGTAGGA	14	17	10	19	8	14	1	5	7	6	18	5	4.88463	5.28897	3.85658	4.73073	2.58508	3.55623	0.839513	1.77401	3.4907	2.6635	4.82924	2.54931	-0.621925	0.571293	-0.956096	0.237122	0.450788	0.731839	0.25229	0.747626
PGSC0003DMC400022879_D7(+)	phasiRNA1849	CAGACCCATATTCTCTCATCA	1	1	0	2	1	0	1	2	0	0	2	0	0.348902	0.311116	0	0.497972	0.323135	0	0.839513	0.709605	0	0	0.536582	0	-	-	-	-	-	-	-	-
PGSC0003DMC400022879_D8(-)	phasiRNA1703	TAGAATCATTAACACAGAGAA	22	17	15	27	21	19	3	5	14	16	5	8	7.67585	5.28897	5.78487	6.72262	6.78583	4.82631	2.51854	1.77401	6.98139	7.10267	1.34146	4.07889	-0.269064	-0.176057	-0.698442	-0.605435	0.779007	0.95082	0.421519	0.382219
PGSC0003DMC400022879_D8(+)	phasiRNA2486	AAATATCTAACTATTTGTTCA	0	1	0	0	3	3	0	0	0	0	0	0	0	0.311116	0	0	0.969404	0.762049	0	0	0	0	0	0	-	-	-	-	-	-	-	-
PGSC0003DMC400022879_D9(-)	phasiRNA1704	ACAAAATTATTAGACTGGTTT	73	112	83	115	101	151	21	10	32	20	18	32	25.4699	34.845	32.0096	28.6334	32.6366	38.3564	17.6298	3.54803	15.9575	8.87833	4.82924	16.3156	-0.121054	-0.245676	-1.51922	-1.64384	0.897186	0.890741	0.0250089	0.00604517
PGSC0003DMC400023175_D1(-)	phasiRNA2031	TCAGGTTATAAGCTATTTTGG	0	1	1	2	0	0	1	0	0	0	2	3	0	0.311116	0.385658	0.497972	0	0	0.839513	0	0	0	0.536582	1.52959	-	-	-	-	-	-	-	-
PGSC0003DMC400023175_D1(+)	phasiRNA1655	ATTGGCAAGACTACAATAGCC	2	0	0	2	3	2	0	0	2	1	0	0	0.697804	0	0	0.497972	0.969404	0.508032	0	0	0.997342	0.443917	0	0	-	-	-	-	-	-	-	-
PGSC0003DMC400023175_D2(-)	phasiRNA2340	TTTGTAAACGAGCTAAACCAT	0	0	1	4	1	0	0	0	1	0	0	0	0	0	0.385658	0.995943	0.323135	0	0	0	0.498671	0	0	0	-	-	-	-	-	-	-	-
PGSC0003DMC400023175_D2(+)	phasiRNA1656	AAAATAGCTTATAACCTGAAT	2	2	1	0	2	2	1	1	0	0	1	0	0.697804	0.622232	0.385658	0	0.646269	0.508032	0.839513	0.354803	0	0	0.268291	0	-	-	-	-	-	-	-	-
PGSC0003DMC400023175_D3(-)	phasiRNA2032	TGGCTTCTTGAATCTTGACAG	4	0	3	6	0	5	0	1	1	1	2	1	1.39561	0	1.15697	1.49391	0	1.27008	0	0.354803	0.498671	0.443917	0.536582	0.509862	-0.0176775	0.239911	-0.0808734	0.176715	0.993489	0.970347	0.966777	0.911546
PGSC0003DMC400023175_D3(+)	phasiRNA1558	TTTGATAGATTTGAAGGCAGT	58	73	44	41	52	62	9	25	30	31	40	33	20.2363	22.7115	16.969	10.2084	16.803	15.749	7.55562	8.87007	14.9601	13.7614	10.7316	16.8254	-0.742479	0.257811	-0.769571	0.23072	0.159835	0.820907	0.132785	0.625241
PGSC0003DMC400023175_D4(-)	phasiRNA1557	GAAGAACTCTTTTGCAGCTGA	3	7	5	9	5	10	5	2	5	2	4	1	1.04671	2.17781	1.92829	2.24087	1.61567	2.54016	4.19756	0.709605	2.49336	0.887833	1.07316	0.509862	0.0649977	-1.05178	0.266198	-0.850583	0.965469	0.561756	0.818237	0.327256
PGSC0003DMC400023175_D4(+)	phasiRNA2339	AAAGTTTTAGAAAAGTATGAT	0	0	0	4	0	1	0	0	1	0	0	0	0	0	0	0.995943	0	0.254016	0	0	0.498671	0	0	0	-	-	-	-	-	-	-	-
PGSC0003DMC400023175_D5(-)	phasiRNA1606	TGTCTATGTCATCAAGAACAA	3	3	2	5	3	4	1	3	1	2	1	3	1.04671	0.933348	0.771316	1.24493	0.969404	1.01606	0.839513	1.06441	0.498671	0.887833	0.268291	1.52959	-0.0740981	-0.387396	0.10214	-0.211158	0.965469	0.890741	0.942733	0.84758
PGSC0003DMC400023175_D5(+)	phasiRNA1559	TATAATGTTAATGAAGGGTCT	3	7	1	2	7	9	3	2	3	5	4	5	1.04671	2.17781	0.385658	0.497972	2.26194	2.28615	2.51854	0.709605	1.49601	2.21958	1.07316	2.54931	0.100822	0.215871	0.475947	0.590996	0.955682	0.949992	0.73128	0.512499
PGSC0003DMC400023175_D6(-)	phasiRNA2487	ACCAATCCCTCATACCGAGTA	1	1	1	3	1	2	1	2	0	1	0	0	0.348902	0.311116	0.385658	0.746957	0.323135	0.508032	0.839513	0.709605	0	0.443917	0	0	-	-	-	-	-	-	-	-
PGSC0003DMC400023175_D6(+)	phasiRNA1604	ATAGATCAGCTAAATGCGGTA	9	15	10	11	12	15	1	3	2	0	1	5	3.14012	4.66674	3.85658	2.73884	3.87761	3.81024	0.839513	1.06441	0.997342	0	0.268291	2.54931	-0.409778	-1.15672	-1.53322	-2.28016	0.617306	0.581246	0.11162	0.0164682
PGSC0003DMC400023175_D7(-)	phasiRNA2488	GACCATTTCTCGTTGTTACTA	1	1	0	2	1	2	0	0	1	1	0	0	0.348902	0.311116	0	0.497972	0.323135	0.508032	0	0	0.498671	0.443917	0	0	-	-	-	-	-	-	-	-
PGSC0003DMC400023175_D7(+)	phasiRNA1605	CTCGGTATGAGGGATTGGTTT	4	4	6	1	3	7	1	4	2	3	5	2	1.39561	1.24446	2.31395	0.248986	0.969404	1.77811	0.839513	1.41921	0.997342	1.33175	1.34146	1.01972	-1.10416	-0.0409589	-0.174354	0.888846	0.342663	0.988914	0.897691	0.32461
PGSC0003DMC400023176_D1(-)|Sotub02g005850_D1(-)	phasiRNA725	AGTGATGATACCTGATTGCGA	11	9	4	10	6	10	3	12	12	11	11	11	3.83792	2.80004	1.54263	2.48986	1.93881	2.54016	2.51854	4.25763	5.98405	4.88308	2.9512	5.60848	-0.389768	-0.165622	0.888148	1.11229	0.674258	0.932296	0.234417	0.0719076
PGSC0003DMC400023176_D1(+)|Sotub02g005850_D1(+)	phasiRNA722	GCAATCAGGTATCATCACTTT	0	3	1	1	0	1	1	2	7	1	4	1	0	0.933348	0.385658	0.248986	0	0.254016	0.839513	0.709605	3.4907	0.443917	1.07316	0.509862	-	-	-	-	-	-	-	-
PGSC0003DMC400023176_D2(-)|Sotub02g005850_D2(-)	phasiRNA726	TTGCATTGGAACTAACTGTTT	14	26	14	36	23	38	7	9	19	17	9	9	4.88463	8.08901	5.39921	8.96349	7.43209	9.65262	5.87659	3.19322	9.47475	7.54658	2.41462	4.58876	0.27276	-0.517432	0.0577579	-0.732434	0.728684	0.691235	0.947761	0.199836
PGSC0003DMC400023176_D2(+)|Sotub02g005850_D2(+)	phasiRNA723	AGAAATGTGTTGTTAGAAGCT	10	27	11	19	15	25	8	17	6	11	15	10	3.48902	8.40013	4.24224	4.73073	4.84702	6.3504	6.7161	6.03165	2.99203	4.88308	4.02437	5.09862	-0.190538	-0.195513	0.107823	0.102848	0.832025	0.91077	0.90449	0.886208
PGSC0003DMC400023176_D3(-)|Sotub02g005850_D3(-)	phasiRNA1064	CATCCTTGTTATCATAATCTT	0	4	0	2	1	3	1	1	0	0	1	2	0	1.24446	0	0.497972	0.323135	0.762049	0.839513	0.354803	0	0	0.268291	1.01972	-	-	-	-	-	-	-	-
PGSC0003DMC400023176_D3(+)|Sotub02g005850_D3(+)	phasiRNA724	GATTATGATAACAAGGATGAC	11	11	8	4	6	15	4	6	8	9	7	9	3.83792	3.42228	3.08526	0.995943	1.93881	3.81024	3.35805	2.12882	3.98937	3.99525	1.87804	4.58876	-0.981302	-0.0937999	0.00964699	0.897149	0.272125	0.973878	0.997463	0.185677
PGSC0003DMC400023176_D4(-)|Sotub02g005850_D4(-)	phasiRNA1282	CAACAACAACAAAGTATCTTC	1	0	0	3	1	0	1	1	1	0	1	0	0.348902	0	0	0.746957	0.323135	0	0.839513	0.354803	0.498671	0	0.268291	0	-	-	-	-	-	-	-	-
PGSC0003DMC400023176_D4(+)|Sotub02g005850_D4(+)	phasiRNA1106	TCTGACTTAGCAGGCCTAGTG	2	1	0	3	0	3	0	1	1	1	1	0	0.697804	0.311116	0	0.746957	0	0.762049	0	0.354803	0.498671	0.443917	0.268291	0	-	-	-	-	-	-	-	-
PGSC0003DMC400023176_D5(-)|Sotub02g005850_D5(-)	phasiRNA1283	TATTGTTGCAATCAGGAAATA	0	2	1	3	0	2	0	0	1	0	0	0	0	0.622232	0.385658	0.746957	0	0.508032	0	0	0.498671	0	0	0	-	-	-	-	-	-	-	-
PGSC0003DMC400023176_D5(+)|Sotub02g005850_D5(+)	phasiRNA855	AGATACTTTGTTGTTGTTGAT	5	5	4	4	10	14	0	0	2	1	1	0	1.74451	1.55558	1.54263	0.995943	3.23135	3.55623	0	0	0.997342	0.443917	0.268291	0	0.214053	-0.250798	-1.82268	-2.28753	0.871625	0.959665	0.138794	0.0306797
PGSC0003DMC400023176_D6(+)|Sotub02g005850_D6(+)	phasiRNA1063	TTTCCTGATTGCAACAATAGG	3	5	2	10	2	8	0	2	3	2	0	2	1.04671	1.55558	0.771316	2.48986	0.646269	2.03213	0	0.709605	1.49601	0.887833	0	1.01972	0.179445	-0.943451	-0.33019	-1.45309	0.920366	0.744047	0.85244	0.198401
PGSC0003DMC400023885_D1(-)|Sotub05g013510_D7(+)	phasiRNA871	CAACTCGCCATGATCATGTTG	0	0	0	1	0	2	0	0	2	0	1	0	0	0	0	0.248986	0	0.508032	0	0	0.997342	0	0.268291	0	-	-	-	-	-	-	-	-
PGSC0003DMC400023885_D1(+)|Sotub05g013510_D6(-)	phasiRNA751	ACATGATCATGGCGAGTTGTC	6	7	6	10	9	13	5	10	5	14	16	17	2.09341	2.17781	2.31395	2.48986	2.90821	3.30221	4.19756	3.54803	2.49336	6.21483	4.29266	8.66765	0.128538	0.702018	0.735292	1.30877	0.910072	0.513855	0.32451	0.0164185
PGSC0003DMC400023885_D2(-)|Sotub05g013510_D6(+)	phasiRNA1168	ATGGAAGTAGACTTATCCTGA	2	2	2	2	6	3	0	0	0	0	0	0	0.697804	0.622232	0.771316	0.497972	1.93881	0.762049	0	0	0	0	0	0	-	-	-	-	-	-	-	-
PGSC0003DMC400023885_D2(+)|Sotub05g013510_D5(-)	phasiRNA1170	TTGGCTTCATAGAAGCAAGGC	1	5	2	2	3	2	0	0	0	1	0	0	0.348902	1.55558	0.771316	0.497972	0.969404	0.508032	0	0	0	0.443917	0	0	-	-	-	-	-	-	-	-
PGSC0003DMC400023885_D3(-)|Sotub05g013510_D5(+)	phasiRNA749	TTGATGATGTCTGGGAAACTA	3	7	5	4	5	6	2	6	1	4	2	1	1.04671	2.17781	1.92829	0.995943	1.61567	1.5241	1.67903	2.12882	0.498671	1.77567	0.536582	0.509862	-0.54283	-0.741182	-0.125758	-0.32411	0.617306	0.726752	0.918481	0.764302
PGSC0003DMC400023885_D3(+)|Sotub05g013510_D4(-)	phasiRNA750	ATTAGATCATCACATGCAGTA	2	4	3	10	12	3	1	3	3	7	4	0	0.697804	1.24446	1.15697	2.48986	3.87761	0.762049	0.839513	1.06441	1.49601	3.10742	1.07316	0	0.532184	-0.547816	0.404152	-0.675848	0.710108	0.873654	0.809446	0.548619
PGSC0003DMC400023885_D4(-)|Sotub05g013510_D4(+)	phasiRNA870	AGTTGCGTAAACTTCTATTTG	0	2	0	0	0	0	0	0	4	0	1	0	0	0.622232	0	0	0	0	0	0	1.99468	0	0.268291	0	-	-	-	-	-	-	-	-
PGSC0003DMC400023885_D4(+)|Sotub05g013510_D3(-)	phasiRNA1169	AGGATAAGATACCTCTGACCA	4	3	5	1	4	6	2	1	0	0	3	0	1.39561	0.933348	1.92829	0.248986	1.29254	1.5241	1.67903	0.354803	0	0	0.804873	0	-0.85788	-0.838713	-1.09742	-1.07825	0.530824	0.785803	0.418156	0.38709
PGSC0003DMC400023885_D5(-)|Sotub05g013510_D3(+)	phasiRNA1289	CAGAGAATGAATTGGCAGATA	0	0	0	2	0	0	0	0	0	0	0	0	0	0	0	0.497972	0	0	0	0	0	0	0	0	-	-	-	-	-	-	-	-
PGSC0003DMC400023885_D5(+)|Sotub05g013510_D2(-)	phasiRNA1230	AGTTTATCACTGATAACTGTA	0	0	0	0	3	0	0	0	0	0	1	0	0	0	0	0	0.969404	0	0	0	0	0	0.268291	0	-	-	-	-	-	-	-	-
PGSC0003DMC400023885_D6(-)|Sotub05g013510_D2(+)	phasiRNA748	TTCGGGGTGTGAAGAAGGATA	1	2	8	3	3	6	2	8	4	2	10	4	0.348902	0.622232	3.08526	0.746957	0.969404	1.5241	1.67903	2.83842	1.99468	0.887833	2.68291	2.03945	-0.0843985	-0.410485	1.37248	1.04639	0.965469	0.857009	0.186895	0.234135
PGSC0003DMC400023885_D6(+)|Sotub05g013510_D1(-)	phasiRNA1353	ATGGTTAGTAACAAGTCTTTA	0	0	2	0	0	2	0	0	0	0	2	0	0	0	0.771316	0	0	0.508032	0	0	0	0	0.536582	0	-	-	-	-	-	-	-	-
PGSC0003DMC400023885_D7(-)|Sotub05g013510_D1(+)	phasiRNA747	AAGACTTGTTACTAACCATTC	0	1	0	0	1	2	1	4	2	3	2	1	0	0.311116	0	0	0.323135	0.508032	0.839513	1.41921	0.997342	1.33175	0.536582	0.509862	-	-	-	-	-	-	-	-
PGSC0003DMC400023970_D1(-)|Sotub07g015960_D10(+)	phasiRNA1131	TGGAAACACTACTTGACTGTG	5	2	0	2	3	4	0	1	2	1	0	1	1.74451	0.622232	0	0.497972	0.969404	1.01606	0	0.354803	0.997342	0.443917	0	0.509862	-	-	-	-	-	-	-	-
PGSC0003DMC400023970_D1(+)|Sotub07g015960_D7(-)	phasiRNA1132	CAGTCAAGTAGTGTTTCCACT	2	0	0	0	1	0	0	0	0	0	0	0	0.697804	0	0	0	0.323135	0	0	0	0	0	0	0	-	-	-	-	-	-	-	-
PGSC0003DMC400023970_D10(-)|Sotub07g015960_D1(+)	phasiRNA776	TCTCGTCCAAATTTAAAGATG	10	9	9	28	27	31	1	3	6	4	10	9	3.48902	2.80004	3.47092	6.9716	8.72463	7.8745	0.839513	1.06441	2.99203	1.77567	2.68291	4.58876	1.00207	0.655755	-0.781332	-1.12765	0.130218	0.672936	0.369563	0.0439115
PGSC0003DMC400023970_D2(-)|Sotub07g015960_D9(+)	phasiRNA1043	CTAGAGACAAGCGTTTGATAA	1	1	0	1	1	3	0	1	5	2	9	2	0.348902	0.311116	0	0.248986	0.323135	0.762049	0	0.354803	2.49336	0.887833	2.41462	1.01972	0.380994	0.787597	1.44688	1.85348	0.856024	0.72921	0.310368	0.0722517
PGSC0003DMC400023970_D2(+)|PGSC0003DMC400029678_D3(-)|Sotub07g015960_D6(-)	phasiRNA607	ATCAAACGCTTGTCTCTAGTG	5	3	4	5	2	3	2	3	6	1	2	1	1.74451	0.933348	1.54263	1.24493	0.646269	0.762049	1.67903	1.06441	2.99203	0.443917	0.536582	0.509862	-0.824483	-1.62557	0.571779	-0.229308	0.483416	0.281116	0.567725	0.844186
PGSC0003DMC400023970_D3(-)|Sotub07g015960_D8(+)	phasiRNA1358	ATCTTGATTGGTTTGGCAATG	0	0	0	0	0	2	0	0	0	0	1	1	0	0	0	0	0	0.508032	0	0	0	0	0.268291	0.509862	-	-	-	-	-	-	-	-
PGSC0003DMC400023970_D3(+)	phasiRNA1044	TTGCCAAACCAATCAAGATCC	0	0	0	0	4	1	0	3	1	1	2	2	0	0	0	0	1.29254	0.254016	0	1.06441	0.498671	0.443917	0.536582	1.01972	0.973568	-0.00449901	2.28536	1.3073	0.580219	0.997599	0.105909	0.259019
PGSC0003DMC400023970_D4(-)|Sotub07g015960_D7(+)	phasiRNA605	AGTTGGATTACCTAGCAGGGG	32	20	24	9	8	12	3	13	16	5	20	5	11.1649	6.22232	9.25579	2.24087	2.58508	3.04819	2.51854	4.61243	7.97874	2.21958	5.36582	2.54931	-1.89264	-0.657696	-0.590601	0.644345	0.00472833	0.613274	0.407876	0.35638
PGSC0003DMC400023970_D4(+)|Sotub07g015960_D5(-)	phasiRNA606	CCTGCTAGGTAATCCAACTGG	9	12	6	9	7	8	4	15	2	4	6	8	3.14012	3.73339	2.31395	2.24087	2.26194	2.03213	3.35805	5.32204	0.997342	1.77567	1.60975	4.07889	-0.709031	-0.413307	0.0326675	0.328391	0.496428	0.842384	0.978006	0.706066
PGSC0003DMC400023970_D5(-)|Sotub07g015960_D6(+)	phasiRNA961	ATGACTTAAATCACATAGACC	1	1	0	2	1	1	0	0	0	3	0	0	0.348902	0.311116	0	0.497972	0.323135	0.254016	0	0	0	1.33175	0	0	-	-	-	-	-	-	-	-
PGSC0003DMC400023970_D5(+)|Sotub07g015960_D4(-)	phasiRNA1359	AACCGAAGTCTACGAGCCAGC	0	0	1	1	0	4	0	1	0	1	0	0	0	0	0.385658	0.248986	0	1.01606	0	0.354803	0	0.443917	0	0	-	-	-	-	-	-	-	-
PGSC0003DMC400023970_D6(-)|Sotub07g015960_D5(+)	phasiRNA777	AGAAGGTTTTAATTGTGCTTG	1	1	5	8	6	4	0	4	1	0	1	1	0.348902	0.311116	1.92829	1.99189	1.93881	1.01606	0	1.41921	0.498671	0	0.268291	0.509862	0.876989	-1.14875	0.259717	-1.76602	0.512812	0.64635	0.879904	0.0970488
PGSC0003DMC400023970_D6(+)|PGSC0003DMC400029678_D1(-)|Sotub07g015960_D3(-)	phasiRNA883	AGGATATTTTGCAGAGAGTGC	1	1	0	2	3	5	1	1	4	0	2	1	0.348902	0.311116	0	0.497972	0.969404	1.27008	0.839513	0.354803	1.99468	0	0.536582	0.509862	-	-	-	-	-	-	-	-
PGSC0003DMC400023970_D7(-)|Sotub07g015960_D4(+)	phasiRNA604	TGGCTCGTAGACTTCGGTTTA	4	1	1	6	7	7	5	5	2	3	8	2	1.39561	0.311116	0.385658	1.49391	2.26194	1.77811	4.19756	1.77401	0.997342	1.33175	2.14633	1.01972	1.17021	-0.347775	1.63448	0.116495	0.350883	0.888217	0.138794	0.905097
PGSC0003DMC400023970_D7(+)|Sotub07g015960_D2(-)	phasiRNA778	ATTCTATGTTTGTTTTCTTTG	0	3	1	4	5	1	0	2	2	3	0	1	0	0.933348	0.385658	0.995943	1.61567	0.254016	0	0.709605	0.997342	1.33175	0	0.509862	-	-	-	-	-	-	-	-
PGSC0003DMC400023970_D8(-)|PGSC0003DMC400029678_D1(+)|Sotub07g015960_D3(+)	phasiRNA603	ACTCTCTGCAAAATATCCTTC	7	3	4	6	3	4	2	3	3	4	10	2	2.44232	0.933348	1.54263	1.49391	0.969404	1.01606	1.67903	1.06441	1.49601	1.77567	2.68291	1.01972	-0.605426	0.235965	0.11214	0.953532	0.589136	0.928243	0.927232	0.233616
PGSC0003DMC400023970_D8(+)|Sotub07g015960_D1(-)	phasiRNA1300	TCTTTAAATTTGGACGAGAGG	0	0	0	3	0	1	0	0	0	0	1	0	0	0	0	0.746957	0	0.254016	0	0	0	0	0.268291	0	-	-	-	-	-	-	-	-
PGSC0003DMC400023970_D9(-)|Sotub07g015960_D2(+)	phasiRNA1208	AAGAAAACAAACATAGAATGC	0	0	3	1	0	0	0	0	0	0	1	0	0	0	1.15697	0.248986	0	0	0	0	0	0	0.268291	0	-	-	-	-	-	-	-	-
PGSC0003DMC400024285_D1(-)	phasiRNA2549	TAGATGATTTGTGGGAAGCAT	1	0	1	0	0	5	1	0	0	0	0	0	0.348902	0	0.385658	0	0	1.27008	0.839513	0	0	0	0	0	-	-	-	-	-	-	-	-
PGSC0003DMC400024285_D1(+)	phasiRNA2327	TTCGCATCAACGCTTCAAGTA	3	3	2	3	2	2	0	5	2	3	1	1	1.04671	0.933348	0.771316	0.746957	0.646269	0.508032	0	1.77401	0.997342	1.33175	0.268291	0.509862	-0.745458	-0.692006	0.195255	0.248707	0.584673	0.778699	0.8992	0.844186
PGSC0003DMC400024285_D2(-)	phasiRNA2550	TTGATAATGTCATTTGGGTCA	2	7	3	1	2	3	0	0	1	2	0	0	0.697804	2.17781	1.15697	0.248986	0.646269	0.762049	0	0	0.498671	0.887833	0	0	-	-	-	-	-	-	-	-
PGSC0003DMC400024285_D2(+)	phasiRNA2328	ATTGAGCTGCTCTTGTCATTT	0	1	4	0	0	3	0	0	0	1	1	3	0	0.311116	1.54263	0	0	0.762049	0	0	0	0.443917	0.268291	1.52959	-	-	-	-	-	-	-	-
PGSC0003DMC400024285_D3(-)	phasiRNA2551	TTTTGAGAGAGAGCACAATTT	0	0	4	0	1	4	0	0	1	0	0	0	0	0	1.54263	0	0.323135	1.01606	0	0	0.498671	0	0	0	-	-	-	-	-	-	-	-
PGSC0003DMC400024285_D3(+)	phasiRNA2329	ATAAACCTATTGCTCTAGCAA	0	0	2	0	0	0	0	0	0	0	0	0	0	0	0.771316	0	0	0	0	0	0	0	0	0	-	-	-	-	-	-	-	-
PGSC0003DMC400024285_D4(-)	phasiRNA2552	TCGTAGAAATCAATAATCGTA	2	8	4	3	4	6	2	0	1	0	1	1	0.697804	2.48893	1.54263	0.746957	1.29254	1.5241	1.67903	0	0.498671	0	0.268291	0.509862	-0.574826	-0.696228	-1.25362	-1.37503	0.638111	0.824438	0.314609	0.21792
PGSC0003DMC400024285_D4(+)	phasiRNA2330	CATTTGAATCGTTGGATGCTG	6	4	4	1	3	4	0	0	1	0	0	1	2.09341	1.24446	1.54263	0.248986	0.969404	1.01606	0	0	0.498671	0	0	0.509862	-1.37443	-0.535952	-2.03638	-1.1979	0.257092	0.87982	0.0869792	0.289947
PGSC0003DMC400024285_D5(+)	phasiRNA2331	TACGATTATTGATTTCTACGA	4	1	2	2	1	0	0	2	1	0	0	2	1.39561	0.311116	0.771316	0.497972	0.323135	0	0	0.709605	0.498671	0	0	1.01972	-	-	-	-	-	-	-	-
PGSC0003DMC400024515_D1(-)	phasiRNA1424	AGTAACAAATTTGAAGGACTT	9	18	10	11	23	20	4	9	7	7	5	7	3.14012	5.60009	3.85658	2.73884	7.43209	5.08032	3.35805	3.19322	3.4907	3.10742	1.34146	3.56903	-0.0736439	-0.636714	-0.0964734	-0.659543	0.947508	0.646716	0.915556	0.299655
PGSC0003DMC400024515_D1(+)	phasiRNA2419	GTCCTTCAAATTTGTTACTTG	0	0	0	2	0	0	0	0	1	1	0	0	0	0	0	0.497972	0	0	0	0	0.498671	0.443917	0	0	-	-	-	-	-	-	-	-
PGSC0003DMC400024515_D2(-)	phasiRNA1836	ATGAAGGGACGCATGTTTGAA	3	5	3	4	2	6	3	10	7	4	3	3	1.04671	1.55558	1.15697	0.995943	0.646269	1.5241	2.51854	3.54803	3.4907	1.77567	0.804873	1.52959	-0.517018	-1.42227	1.47059	0.565332	0.640598	0.19766	0.0764473	0.503975
PGSC0003DMC400024515_D2(+)	phasiRNA1933	AAAGATCCATACTCGTGTATA	1	1	0	3	0	0	0	2	0	0	0	0	0.348902	0.311116	0	0.746957	0	0	0	0.709605	0	0	0	0	-	-	-	-	-	-	-	-
PGSC0003DMC400024515_D3(-)	phasiRNA1837	CAAGACTCGGTAGTTGTTGTA	13	20	9	23	13	27	8	11	14	4	3	9	4.53573	6.22232	3.47092	5.72667	4.20075	6.85844	6.7161	3.90283	6.98139	1.77567	0.804873	4.58876	-0.0023335	-1.71261	0.414623	-1.29565	0.997636	0.0975778	0.60034	0.0622483
PGSC0003DMC400024515_D3(+)	phasiRNA1934	AATACAAGATTCTCACAACTT	4	3	2	8	4	2	1	5	3	3	2	3	1.39561	0.933348	0.771316	1.99189	1.29254	0.508032	0.839513	1.77401	1.49601	1.33175	0.536582	1.52959	-0.181961	-0.655163	0.681722	0.20852	0.911375	0.756874	0.565696	0.849539
PGSC0003DMC400024515_D4(-)	phasiRNA1425	AATGCCTTCACAGGAAACTTG	11	13	4	12	11	15	7	3	6	8	3	6	3.83792	4.04451	1.54263	2.98783	3.55448	3.81024	5.87659	1.06441	2.99203	3.55133	0.804873	3.05917	-0.0360144	-0.437428	-0.110046	-0.511459	0.982435	0.845915	0.925122	0.530646
PGSC0003DMC400024515_D4(+)	phasiRNA1997	GTTGAAATAGACTTGTCGGCA	1	3	4	5	2	2	1	1	2	2	0	1	0.348902	0.933348	1.54263	1.24493	0.646269	0.508032	0.839513	0.354803	0.997342	0.887833	0	0.509862	-	-	-	-	-	-	-	-
PGSC0003DMC400024515_D5(-)	phasiRNA1838	CGAATATTAGATCTCTCTCGC	9	26	11	32	29	23	7	20	22	16	43	16	3.14012	8.08901	4.24224	7.96754	9.3709	5.84237	5.87659	7.09605	10.9708	7.10267	11.5365	8.15779	0.371195	0.0463552	0.85878	0.533941	0.626299	0.985526	0.185709	0.299655
PGSC0003DMC400024515_D5(+)	phasiRNA2326	GAGAGAGATCTAATATTCGAA	0	0	2	1	1	0	0	0	0	0	0	0	0	0	0.771316	0.248986	0.323135	0	0	0	0	0	0	0	-	-	-	-	-	-	-	-
PGSC0003DMC400024570_D1(-)	phasiRNA926	ATAGGTGAAATGCACTGGGTA	9	9	12	27	14	25	0	7	6	4	2	3	3.14012	2.80004	4.6279	6.72262	4.52388	6.3504	0	2.48362	2.99203	1.77567	0.536582	1.52959	0.505969	-0.642789	-0.832329	-1.98109	0.562844	0.785803	0.430247	0.0191956
PGSC0003DMC400024570_D1(+)	phasiRNA922	CCCAGTGCATTTCACCTATTG	1	6	2	10	8	8	3	6	1	3	19	8	0.348902	1.8667	0.771316	2.48986	2.58508	2.03213	2.51854	2.12882	0.498671	1.33175	5.09753	4.07889	1.02019	0.958489	0.817921	0.756224	0.448213	0.581246	0.538804	0.308513
PGSC0003DMC400024570_D10(-)	phasiRNA1475	GAGAGCATAGAGTCCTACAAC	0	0	2	0	3	2	1	5	2	0	1	1	0	0	0.771316	0	0.969404	0.508032	0.839513	1.77401	0.997342	0	0.268291	0.509862	-	-	-	-	-	-	-	-
PGSC0003DMC400024570_D10(+)	phasiRNA1404	CTTTGAGCGTCTTGGTTACTA	79	176	146	198	237	298	56	173	130	129	354	187	27.5633	54.7564	56.3061	49.2992	76.5829	75.6968	47.0127	61.3809	64.8272	57.2653	94.975	95.3441	0.345287	0.3742	0.544411	0.573324	0.540718	0.64635	0.26436	0.150227
PGSC0003DMC400024570_D11(-)	phasiRNA1801	GTAACCAAGACGCTCAAAGTG	39	71	79	133	79	143	32	89	43	80	179	74	13.6072	22.0892	30.467	33.1151	25.5276	36.3243	26.8644	31.5774	21.4429	35.5133	48.0241	37.7298	0.349641	0.500953	0.489842	0.641154	0.576303	0.564743	0.365498	0.134347
PGSC0003DMC400024570_D2(-)	phasiRNA927	CGATTGCAAAAGTATCTCACA	27	51	42	167	65	153	17	19	24	83	68	59	9.42036	15.8669	16.1976	41.5806	21.0037	38.8645	14.2717	6.74125	11.9681	36.8451	18.2438	30.0818	1.03039	1.27326	-0.236238	0.00663245	0.0752036	0.0940883	0.74984	0.992079
PGSC0003DMC400024570_D2(+)	phasiRNA923	TGAGATACTTTTGCAATCGCA	85	102	67	176	184	176	14	21	36	23	41	23	29.6567	31.7338	25.8391	43.8215	59.4568	44.7068	11.7532	7.45086	17.9522	10.2101	10.9999	11.7268	0.512822	-0.185915	-1.14813	-1.84687	0.32239	0.888217	0.0241036	0.000260697
PGSC0003DMC400024570_D3(-)	phasiRNA928	TCAAAACCCTCGCTCTCGTTG	942	1923	1382	2351	2237	2590	691	3113	1310	1851	5824	1649	328.666	598.276	532.979	585.366	722.852	657.902	580.103	1104.5	653.259	821.69	1562.53	840.762	0.237555	0.351423	0.821016	0.934884	0.708219	0.699238	0.103965	0.0355464
PGSC0003DMC400024570_D3(+)	phasiRNA924	ACGAGAGCGAGGGTTTTGATC	50	104	128	107	115	158	31	127	74	104	175	74	17.4451	32.3561	49.3642	26.6415	37.1605	40.1346	26.0249	45.0599	36.9017	46.1673	46.9509	37.7298	-0.0620975	0.175631	0.393533	0.631261	0.943793	0.894607	0.492195	0.159044
PGSC0003DMC400024570_D4(-)	phasiRNA929	AAGTCATAAAACACCTTCTGA	26	20	29	73	49	65	16	41	20	11	41	14	9.07146	6.22232	11.1841	18.176	15.8336	16.5111	13.4322	14.5469	9.97342	4.88308	10.9999	7.13806	0.738722	-0.832248	0.714617	-0.856354	0.261078	0.359153	0.226171	0.0897389
PGSC0003DMC400024570_D4(+)	phasiRNA925	AGAAGGTGTTTTATGACTTTT	15	13	14	16	16	25	1	0	4	3	1	1	5.23353	4.04451	5.39921	3.98377	5.17015	6.3504	0.839513	0	1.99468	1.33175	0.268291	0.509862	-0.158924	-0.113878	-2.5825	-2.53746	0.876668	0.981856	0.0236617	0.00851905
PGSC0003DMC400024570_D5(-)	phasiRNA1406	TGGAGGTCTCATAGGAAGAAA	66	90	128	63	74	111	49	128	81	86	236	85	23.0275	28.0004	49.3642	15.6861	23.912	28.1958	41.1361	45.4147	40.3924	38.1768	63.3167	43.3382	-0.752854	0.0612297	0.578432	1.39252	0.199664	0.973878	0.252309	0.0038127
PGSC0003DMC400024570_D5(+)	phasiRNA1400	TCTTCCTATGAGACCTCCAAA	69	94	105	157	209	242	36	68	66	56	132	57	24.0742	29.2449	40.4941	39.0908	67.5351	61.4719	30.2225	24.1266	32.9123	24.8593	35.4144	29.0621	0.602207	-0.0636599	0.0739192	-0.591947	0.237484	0.971431	0.90449	0.122249
PGSC0003DMC400024570_D6(-)	phasiRNA1407	AAACATTGTACTCTTTCTCTT	412	825	644	1188	1057	1456	292	597	442	654	1485	606	143.748	256.671	248.364	295.795	341.553	369.848	245.138	211.817	220.413	290.322	398.412	308.976	0.44404	0.444362	0.256096	0.256417	0.349505	0.486514	0.556602	0.475556
PGSC0003DMC400024570_D6(+)	phasiRNA1632	GAGAAAGAGTACAATGTTTCA	3	8	6	10	12	16	2	1	3	2	0	2	1.04671	2.48893	2.31395	2.48986	3.87761	4.06426	1.67903	0.354803	1.49601	0.887833	0	1.01972	0.569673	-1.28734	-0.65101	-2.50802	0.580116	0.580486	0.605789	0.015945
PGSC0003DMC400024570_D7(-)	phasiRNA1408	AACAAATTATTTATCTTCTTG	205	309	272	555	542	654	46	83	138	78	78	141	71.5249	96.1348	104.899	138.187	175.139	166.127	38.6176	29.4486	68.8166	34.6255	20.9267	71.8905	0.593343	-0.33483	-0.90578	-1.83395	0.293122	0.746286	0.0769715	0.000539283
PGSC0003DMC400024570_D7(+)	phasiRNA1401	AGAAGATAAATAATTTGTTGA	28	26	27	46	55	80	6	11	25	11	18	16	9.76926	8.08901	10.4128	11.4533	17.7724	20.3213	5.03708	3.90283	12.4668	4.88308	4.82924	8.15779	0.542315	-0.278271	-0.358671	-1.17926	0.405054	0.857094	0.612412	0.0232852
PGSC0003DMC400024570_D8(-)	phasiRNA1799	AATTTAACCCTTGTTGACCTC	331	605	516	844	719	1012	228	694	368	599	1145	491	115.487	188.225	199	210.144	232.334	257.064	191.409	246.233	183.511	265.906	307.193	250.342	0.28021	0.302741	0.489537	0.512069	0.576973	0.675725	0.228539	0.145292
PGSC0003DMC400024570_D8(+)	phasiRNA1402	GTTAGATTGTGAGACCAGTGT	112	133	224	329	400	526	69	231	196	165	330	200	39.077	41.3784	86.3874	81.9163	129.254	133.613	57.9264	81.9594	97.7395	73.2463	88.5361	101.972	0.886707	0.0432034	0.758456	-0.0850472	0.0703377	0.978215	0.114781	0.859999
PGSC0003DMC400024570_D9(-)	phasiRNA1800	ACTGGTCTCACAATCTAACAT	57	54	72	128	101	156	31	80	45	90	148	110	19.8874	16.8003	27.7674	31.8702	32.6366	39.6265	26.0249	28.3842	22.4402	39.9525	39.7071	56.0848	0.489842	0.685545	0.445648	0.64135	0.356557	0.289268	0.351289	0.0887125
PGSC0003DMC400024570_D9(+)	phasiRNA1403	TGTAGGACTCTATGCTCTCCA	84	153	164	352	406	318	45	166	103	99	92	86	29.3078	47.6007	63.2479	87.643	131.193	80.7771	37.7781	58.8972	51.3631	43.9478	24.6828	43.8481	0.893133	-0.565846	0.300194	-1.15879	0.0752036	0.496025	0.602278	0.00934044
PGSC0003DMC400024729_D1(-)	phasiRNA1798	TCATTGTAAACTACTTTAGAA	46	44	30	53	56	54	3	6	21	9	4	11	16.0495	13.6891	11.5697	13.1962	18.0955	13.7169	2.51854	2.12882	10.4721	3.99525	1.07316	5.60848	-0.117128	-0.713361	-1.52842	-2.12465	0.908366	0.651905	0.0523832	0.00404564
PGSC0003DMC400024729_D1(+)	phasiRNA1796	CTAAAGTAGTTTACAATGATG	8	9	14	34	24	31	4	2	7	6	2	3	2.79122	2.80004	5.39921	8.46552	7.75523	7.8745	3.35805	0.709605	3.4907	2.6635	0.536582	1.52959	0.94426	-0.724211	-0.613598	-2.28207	0.237484	0.708995	0.527325	0.00553862
PGSC0003DMC400024729_D3(-)	phasiRNA1971	CAAAACCAAGCTTTCAAATCA	0	1	1	3	1	1	0	0	2	0	0	0	0	0.311116	0.385658	0.746957	0.323135	0.254016	0	0	0.997342	0	0	0	-	-	-	-	-	-	-	-
PGSC0003DMC400024729_D3(+)	phasiRNA1797	ATTTGAAAGCTTGGTTTTGTG	248	259	227	200	243	304	64	104	141	112	180	113	86.5277	80.579	87.5444	49.7972	78.5217	77.2209	53.7288	36.8995	70.3126	49.7187	48.2924	57.6144	-0.567358	-0.108049	-0.555894	-0.0965848	0.201838	0.921789	0.163072	0.826817
PGSC0003DMC400024729_D6(-)|PGSC0003DMC400032355_D5(-)|PGSC0003DMC400032361_D1(-)|PGSC0003DMC400032362_D5(-)|PGSC0003DMC400047655_D5(+)|Sotub11g027610_D5(-)|Sotub11g027640_D1(-)|Sotub11g028670_D3(-)	phasiRNA824	TTGTCATCAACCTTCAAGTCA	4	8	10	18	12	10	1	5	3	6	9	6	1.39561	2.48893	3.85658	4.48174	3.87761	2.54016	0.839513	1.77401	1.49601	2.6635	2.41462	3.05917	0.27577	0.66023	-0.442662	-0.0582014	0.777224	0.689073	0.671933	0.941077
PGSC0003DMC400024729_D7(+)|PGSC0003DMC400032355_D7(+)|PGSC0003DMC400032361_D5(+)|PGSC0003DMC400032362_D8(+)|PGSC0003DMC400047655_D4(-)|Sotub11g027610_D7(+)|Sotub11g027640_D5(+)|Sotub11g028670_D6(+)	phasiRNA822	ACTTGAAGGTTGATGACAATC	6	4	2	2	2	4	1	3	2	2	1	2	2.09341	1.24446	0.771316	0.497972	0.646269	1.01606	0.839513	1.06441	0.997342	0.887833	0.268291	1.01972	-1.01472	-0.790345	-0.0512078	0.173164	0.399352	0.703391	0.966486	0.887516
PGSC0003DMC400024729_D9(+)	phasiRNA2166	GGAAGGAAAGCTTAAAGGGAA	2	1	1	0	1	0	0	0	0	0	0	0	0.697804	0.311116	0.385658	0	0.323135	0	0	0	0	0	0	0	-	-	-	-	-	-	-	-
PGSC0003DMC400025482_D1(-)|PGSC0003DMC400056119_D8(-)|Sotub08g018150_D8(-)	phasiRNA618	GATGAGAGAGTTGGAATAGGC	130	82	135	40	32	59	29	28	33	30	106	34	45.3573	25.5115	52.0638	9.95943	10.3403	14.987	24.3459	9.93448	16.4561	13.3175	28.4389	17.3353	-1.96368	0.205176	-1.17574	0.99312	0.000828987	0.892789	0.0461343	0.0595291
PGSC0003DMC400025482_D1(+)|PGSC0003DMC400056119_D9(+)|Sotub08g018150_D9(+)	phasiRNA616	CTATTCCAACTCTCTCATCTC	16	13	9	12	12	13	4	4	5	4	28	5	5.58243	4.04451	3.47092	2.98783	3.87761	3.30221	3.35805	1.41921	2.49336	1.77567	7.51215	2.54931	-0.577067	0.558819	-0.733746	0.402141	0.517962	0.747009	0.413355	0.576306
PGSC0003DMC400025482_D2(+)	phasiRNA2262	TCTTGCATTCTTAAATCTCTC	0	2	1	1	1	0	1	0	0	1	1	2	0	0.622232	0.385658	0.248986	0.323135	0	0.839513	0	0	0.443917	0.268291	1.01972	-	-	-	-	-	-	-	-
PGSC0003DMC400025737_D1(-)	phasiRNA2051	CCACACAATTTATTTGATCTC	7	4	3	10	10	13	0	4	2	1	7	0	2.44232	1.24446	1.15697	2.48986	3.23135	3.30221	0	1.41921	0.997342	0.443917	1.87804	0	0.662511	-0.522176	-0.554885	-1.73957	0.53259	0.877446	0.686552	0.0732123
PGSC0003DMC400025737_D1(+)	phasiRNA2045	TTCTTGATTTAGGAGACAATC	1027	1150	780	1364	1524	1586	153	235	485	294	220	260	358.323	357.783	300.813	339.617	492.457	402.87	128.445	83.3786	241.855	130.512	59.024	132.564	0.0367787	-0.573102	-1.14365	-1.75353	0.965469	0.483324	0.021353	0.000539283
PGSC0003DMC400025737_D2(-)	phasiRNA2052	ATTCTTGAAGTTTTAATGGAT	17	15	18	14	22	16	2	1	3	0	2	4	5.93134	4.66674	6.94184	3.4858	7.10896	4.06426	1.67903	0.354803	1.49601	0	0.536582	2.03945	-0.544066	-0.849808	-2.18526	-2.491	0.512812	0.734373	0.0319477	0.0123439
PGSC0003DMC400025737_D2(+)	phasiRNA2046	ACTTTAACGACACATTCCTCA	1	2	2	10	7	6	0	0	2	4	8	2	0.348902	0.622232	0.771316	2.48986	2.26194	1.5241	0	0	0.997342	1.77567	2.14633	1.01972	1.33049	1.94295	-0.543461	0.0689986	0.266865	0.218641	0.727661	0.941353
PGSC0003DMC400025737_D3(-)	phasiRNA2053	TGTTGAAACAAACTCGTTGGT	6	7	11	9	21	17	0	4	1	1	3	3	2.09341	2.17781	4.24224	2.24087	6.78583	4.31828	0	1.41921	0.498671	0.443917	0.804873	1.52959	0.320499	0.185276	-1.59359	-1.72881	0.739909	0.970347	0.155288	0.0447003
PGSC0003DMC400025737_D3(+)	phasiRNA2361	TGTGGTTGGAAACTCTGCCAG	37	24	20	48	37	43	1	13	13	7	9	9	12.9094	7.46678	7.71316	11.9513	11.956	10.9227	0.839513	4.61243	6.48272	3.10742	2.41462	4.58876	0.122755	-0.347063	-1.05262	-1.52244	0.899165	0.870305	0.163891	0.0164682
PGSC0003DMC400025737_D4(+)	phasiRNA2047	AGCTGCAAGGTTTAGGTTTGA	1	0	2	1	1	3	0	0	0	0	3	0	0.348902	0	0.771316	0.248986	0.323135	0.762049	0	0	0	0	0.804873	0	-	-	-	-	-	-	-	-
PGSC0003DMC400025737_D5(+)	phasiRNA2048	GATCAAATAAATTGTGTGGAT	36	49	34	24	39	37	6	8	17	8	17	16	12.5605	15.2447	13.1124	5.97566	12.6022	9.3986	5.03708	2.83842	8.47741	3.55133	4.56095	8.15779	-0.844383	-0.0787042	-1.26417	-0.498493	0.160029	0.973878	0.0461343	0.358834
PGSC0003DMC400025737_D6(+)	phasiRNA2049	AAGACATGTTTCCCCAACTTC	0	1	1	4	2	2	0	0	0	0	4	0	0	0.311116	0.385658	0.995943	0.646269	0.508032	0	0	0	0	1.07316	0	-	-	-	-	-	-	-	-
PGSC0003DMC400025737_D7(+)	phasiRNA2050	TGAAAGCTATGAGGTCAATTG	2	1	1	4	0	3	0	0	0	1	4	0	0.697804	0.311116	0.385658	0.995943	0	0.762049	0	0	0	0.443917	1.07316	0	-	-	-	-	-	-	-	-
PGSC0003DMC400025936_D2(-)|PGSC0003DMC400025938_D3(-)|PGSC0003DMC400044238_D2(-)	phasiRNA1616	TCCTTGGAGATAATTGTGGGA	3	1	1	2	0	3	0	5	1	1	0	2	1.04671	0.311116	0.385658	0.497972	0	0.762049	0	1.77401	0.498671	0.443917	0	1.01972	-0.782027	-1.12251	0.583909	0.243425	0.668507	0.678971	0.73128	0.887283
PGSC0003DMC400025936_D3(-)|PGSC0003DMC400025937_D2(-)|PGSC0003DMC400025938_D4(-)	phasiRNA1950	TTGGGGTCCTTGAGGGATGCA	0	1	3	4	0	0	0	0	2	1	2	0	0	0.311116	1.15697	0.995943	0	0	0	0	0.997342	0.443917	0.536582	0	-	-	-	-	-	-	-	-
PGSC0003DMC400025936_D3(+)|PGSC0003DMC400025938_D4(+)|PGSC0003DMC400044238_D2(+)	phasiRNA1615	CCACAATTATCTCCAAGGATG	2	1	6	0	1	6	1	2	1	0	2	3	0.697804	0.311116	2.31395	0	0.323135	1.5241	0.839513	0.709605	0.498671	0	0.536582	1.52959	-1.24592	-0.621892	0.0860863	0.710118	0.496368	0.866136	0.962276	0.638635
PGSC0003DMC400025936_D4(-)|PGSC0003DMC400025937_D3(-)|PGSC0003DMC400025938_D5(-)	phasiRNA2505	TCCATCATTACCATCAAATGA	0	0	0	1	1	2	0	0	1	0	0	0	0	0	0	0.248986	0.323135	0.508032	0	0	0.498671	0	0	0	-	-	-	-	-	-	-	-
PGSC0003DMC400025936_D4(+)|PGSC0003DMC400025937_D3(+)|PGSC0003DMC400025938_D5(+)	phasiRNA1578	ATTTGATGGTAATGATGGATT	6	8	6	3	14	9	4	1	1	1	2	2	2.09341	2.48893	2.31395	0.746957	4.52388	2.28615	3.35805	0.354803	0.498671	0.443917	0.536582	1.01972	-0.45985	-0.409082	-1.1419	-1.09114	0.673638	0.904694	0.315981	0.278172
PGSC0003DMC400025936_D5(-)	phasiRNA2150	TGTATAATTTGTCTCTGACAC	3	4	1	4	3	5	1	0	0	1	0	1	1.04671	1.24446	0.385658	0.995943	0.969404	1.27008	0.839513	0	0	0.443917	0	0.509862	0.0359889	-0.0460545	-1.25551	-1.33756	0.984511	0.989727	0.351948	0.226694
PGSC0003DMC400025936_D6(+)	phasiRNA1583	AAGCAATTCTGAATTTCTCAA	0	3	1	0	3	0	1	0	0	0	3	0	0	0.933348	0.385658	0	0.969404	0	0.839513	0	0	0	0.804873	0	-	-	-	-	-	-	-	-
PGSC0003DMC400025936_D7(+)|PGSC0003DMC400031334_D2(+)|Sotub04g005580_D6(+)	phasiRNA1161	TGATTTTTGGAAAGCTGCTCT	3	9	5	3	2	3	0	5	3	0	2	0	1.04671	2.80004	1.92829	0.746957	0.646269	0.762049	0	1.77401	1.49601	0	0.536582	0	-1.46141	-2.01783	-0.518817	-1.07524	0.204299	0.288252	0.670971	0.349617
PGSC0003DMC400025938_D1(+)	phasiRNA1501	TCATATACCACTATCACTTGG	1	1	2	3	4	8	0	0	2	0	1	3	0.348902	0.311116	0.771316	0.746957	1.29254	2.03213	0	0	0.997342	0	0.268291	1.52959	0.988173	0.128514	-0.27771	-1.13737	0.502889	0.978215	0.879904	0.289713
PGSC0003DMC400026906_D1(-)|PGSC0003DMC400026911_D1(-)|PGSC0003DMC400026918_D1(-)|Sotub12g005980_D1(-)	phasiRNA287	AAATTGTTCCTTCTTAAGTCC	7	4	8	9	5	8	1	8	1	3	5	8	2.44232	1.24446	3.08526	2.24087	1.61567	2.03213	0.839513	2.83842	0.498671	1.33175	1.34146	4.07889	-0.316308	0.373957	-0.434089	0.256175	0.787884	0.888217	0.73128	0.788215
PGSC0003DMC400026906_D1(+)|PGSC0003DMC400026911_D1(+)|PGSC0003DMC400026918_D1(+)|Sotub12g005980_D1(+)	phasiRNA286	ACTTAAGAAGGAACAATTTCA	3	2	3	4	0	1	0	2	1	0	0	1	1.04671	0.622232	1.15697	0.995943	0	0.254016	0	0.709605	0.498671	0	0	0.509862	-	-	-	-	-	-	-	-
PGSC0003DMC400026906_D2(+)|PGSC0003DMC400026911_D2(+)|Sotub12g005980_D2(+)	phasiRNA830	ATCAATTTGAAGGAACTCTCC	8	10	7	10	11	7	3	6	2	2	5	3	2.79122	3.11116	2.69961	2.48986	3.55448	1.77811	2.51854	2.12882	0.997342	0.887833	1.34146	1.52959	-0.458149	-0.556154	-0.471027	-0.569032	0.594923	0.76785	0.618942	0.461706
PGSC0003DMC400026911_D4(+)|PGSC0003DMC400026916_D3(+)	phasiRNA1601	ACACATTTCCAGCTTGGCTAG	2	1	2	4	1	2	0	1	0	0	6	1	0.697804	0.311116	0.771316	0.995943	0.323135	0.508032	0	0.354803	0	0	1.60975	0.509862	-	-	-	-	-	-	-	-
PGSC0003DMC400026916_D4(-)	phasiRNA2190	TTTGCAGGGAGAGAGCCACTG	4	2	0	2	1	0	1	0	1	0	1	0	1.39561	0.622232	0	0.497972	0.323135	0	0.839513	0	0.498671	0	0.268291	0	-	-	-	-	-	-	-	-
PGSC0003DMC400027502_D4(-)|Sotub11g008320_D1(-)	phasiRNA1085	CCAAACCAACCAAGATCCCCT	2	1	0	3	0	3	0	1	3	1	1	2	0.697804	0.311116	0	0.746957	0	0.762049	0	0.354803	1.49601	0.443917	0.268291	1.01972	-	-	-	-	-	-	-	-
PGSC0003DMC400027502_D5(+)|PGSC0003DMC400027528_D4(+)|Sotub11g008320_D3(+)	phasiRNA657	ATCATTTGGAGTATTTAGCAG	8	6	7	11	5	13	6	13	3	9	19	9	2.79122	1.8667	2.69961	2.73884	1.61567	3.30221	5.03708	4.61243	1.49601	3.99525	5.09753	4.58876	-0.1824	0.376909	0.58734	1.14665	0.885834	0.82153	0.512057	0.0757678
PGSC0003DMC400027502_D6(+)	phasiRNA658	GGGATCTTGGTTGGTTTGGCA	0	6	2	0	2	0	2	1	1	4	16	3	0	1.8667	0.771316	0	0.646269	0	1.67903	0.354803	0.498671	1.77567	4.29266	1.52959	-1.86957	1.52628	0.410749	3.8066	0.333193	0.463713	0.829568	0.00404564
PGSC0003DMC400027746_D1(-)	phasiRNA2186	TGGTATCTCTCCTGAAAGCTG	7	5	12	7	5	8	0	3	2	1	4	1	2.44232	1.55558	4.6279	1.7429	1.61567	2.03213	0	1.06441	0.997342	0.443917	1.07316	0.509862	-0.713838	-0.174613	-1.39626	-0.85703	0.474023	0.971431	0.178684	0.351892
PGSC0003DMC400029023_D1(-)|Sotub09g030150_D4(+)	phasiRNA1376	TTAAGGGAATTAATTGGTAGA	0	0	0	0	1	2	1	0	0	1	0	0	0	0	0	0	0.323135	0.508032	0.839513	0	0	0.443917	0	0	-	-	-	-	-	-	-	-
PGSC0003DMC400029023_D1(+)|Sotub09g030150_D1(-)	phasiRNA1377	TGTTACAAATACTTCCTAGTC	3	0	0	0	2	2	0	0	1	0	0	0	1.04671	0	0	0	0.646269	0.508032	0	0	0.498671	0	0	0	-	-	-	-	-	-	-	-
PGSC0003DMC400029023_D2(-)|Sotub09g030150_D3(+)	phasiRNA1375	AGTTCAATGGTATCTTCTCCT	0	0	0	0	2	2	0	1	1	0	0	1	0	0	0	0	0.646269	0.508032	0	0.354803	0.498671	0	0	0.509862	-	-	-	-	-	-	-	-
PGSC0003DMC400029023_D3(-)|Sotub09g030150_D2(+)	phasiRNA1374	CAAAATTGTTTCTTTAATCCC	0	0	0	0	0	2	0	0	0	0	0	0	0	0	0	0	0	0.508032	0	0	0	0	0	0	-	-	-	-	-	-	-	-
PGSC0003DMC400029023_D4(-)|Sotub09g030150_D1(+)	phasiRNA1373	AACACTACCTATGAACATCTT	0	1	1	4	2	2	1	0	0	1	1	1	0	0.311116	0.385658	0.995943	0.646269	0.508032	0.839513	0	0	0.443917	0.268291	0.509862	-	-	-	-	-	-	-	-
PGSC0003DMC400029365_D1(-)|Sotub01g016360_D3(+)	phasiRNA1333	ATTTGGATAACCTAGCTGGAG	3	4	2	4	8	2	2	1	3	1	6	1	1.04671	1.24446	0.771316	0.995943	2.58508	0.508032	1.67903	0.354803	1.49601	0.443917	1.60975	0.509862	-0.227517	-0.291367	0.121738	0.0578882	0.896224	0.931689	0.935479	0.964865
PGSC0003DMC400029365_D1(+)|Sotub01g016360_D2(-)	phasiRNA1335	GTTGCAATAATCCTACTGCCT	2	2	2	0	3	3	0	1	0	0	1	1	0.697804	0.622232	0.771316	0	0.969404	0.762049	0	0.354803	0	0	0.268291	0.509862	-	-	-	-	-	-	-	-
PGSC0003DMC400029365_D2(-)|Sotub01g016360_D2(+)	phasiRNA1332	ATGACATAGATCACAATGACC	3	1	3	5	0	6	0	2	1	0	1	0	1.04671	0.311116	1.15697	1.24493	0	1.5241	0	0.709605	0.498671	0	0.268291	0	-0.462121	-1.34315	-0.25635	-1.13737	0.798674	0.606824	0.8942	0.388145
PGSC0003DMC400029365_D2(+)	phasiRNA2268	TTGCCAAACCAATCAAGATCT	1	1	2	2	0	0	0	0	0	0	2	1	0.348902	0.311116	0.771316	0.497972	0	0	0	0	0	0	0.536582	0.509862	-	-	-	-	-	-	-	-
PGSC0003DMC400029365_D3(+)	phasiRNA2269	TCATTGTGATCTATGTCATCA	1	0	2	0	0	0	0	0	0	0	0	0	0.348902	0	0.771316	0	0	0	0	0	0	0	0	0	-	-	-	-	-	-	-	-
PGSC0003DMC400029365_D4(-)	phasiRNA2192	AAGAGGACGGAAAGCACATGA	1	5	0	0	0	2	1	0	0	1	4	1	0.348902	1.55558	0	0	0	0.508032	0.839513	0	0	0.443917	1.07316	0.509862	-	-	-	-	-	-	-	-
PGSC0003DMC400029365_D5(+)	phasiRNA2101	TTATTCACGTGGTTACCTTGT	5	6	8	9	14	8	4	12	10	7	21	13	1.74451	1.8667	3.08526	2.24087	4.52388	2.03213	3.35805	4.25763	4.98671	3.10742	5.63411	6.6282	0.0600551	0.0738749	1.13467	1.14849	0.965469	0.974615	0.137571	0.0525713
PGSC0003DMC400029365_D6(-)	phasiRNA1602	AGGAAAACAAGTGTGGAATGC	6	4	7	6	9	10	3	2	4	5	4	2	2.09341	1.24446	2.69961	1.49391	2.90821	2.54016	2.51854	0.709605	1.99468	2.21958	1.07316	1.01972	-0.022917	-0.239636	-0.13482	-0.351538	0.984714	0.928623	0.906481	0.687926
PGSC0003DMC400029365_D6(+)	phasiRNA1644	ATCCTCAATAGTTCTGAGAGA	2	0	0	0	0	0	0	0	0	0	0	0	0.697804	0	0	0	0	0	0	0	0	0	0	0	-	-	-	-	-	-	-	-
PGSC0003DMC400029365_D8(+)	phasiRNA2191	ATTCCACACTTGTTTTCCTTA	1	3	0	0	1	4	0	0	0	0	0	0	0.348902	0.933348	0	0	0.323135	1.01606	0	0	0	0	0	0	-	-	-	-	-	-	-	-
PGSC0003DMC400029389_D1(-)|Sotub10g017510_D1(-)	phasiRNA1189	TGAAGTCCGGTTGTTGACTCA	0	2	0	3	1	2	0	0	0	0	0	0	0	0.622232	0	0.746957	0.323135	0.508032	0	0	0	0	0	0	-	-	-	-	-	-	-	-
PGSC0003DMC400029389_D1(+)|Sotub10g017510_D1(+)	phasiRNA970	GATGTTGTCATGGTAACTGTG	1	4	2	11	5	8	0	2	2	2	2	2	0.348902	1.24446	0.771316	2.73884	1.61567	2.03213	0	0.709605	0.997342	0.887833	0.536582	1.01972	1.06823	0.134844	-0.0174533	-0.950839	0.344745	0.973878	0.997463	0.250415
PGSC0003DMC400029389_D2(-)|Sotub10g017510_D2(-)	phasiRNA974	AACACAGCTGATCTCCACGAC	1	0	2	4	1	1	1	4	1	10	11	3	0.348902	0	0.771316	0.995943	0.323135	0.254016	0.839513	1.41921	0.498671	4.43917	2.9512	1.52959	0.267965	1.27307	1.62625	2.63135	0.909906	0.480593	0.246028	0.00934044
PGSC0003DMC400029389_D2(+)|Sotub10g017510_D2(+)	phasiRNA1305	CGTGGAGATCAGCTGTGTTCA	1	0	0	2	0	0	0	1	1	0	0	0	0.348902	0	0	0.497972	0	0	0	0.354803	0.498671	0	0	0	-	-	-	-	-	-	-	-
PGSC0003DMC400029389_D3(-)|Sotub10g017510_D3(-)	phasiRNA975	TGTCCTGATCCATTAACCTTG	1	2	3	6	1	2	3	0	5	2	8	1	0.348902	0.622232	1.15697	1.49391	0.323135	0.508032	2.51854	0	2.49336	0.887833	2.14633	0.509862	-0.266742	0.349491	0.42255	1.03878	0.909906	0.926068	0.81851	0.389149
PGSC0003DMC400029389_D4(+)|Sotub10g017510_D4(+)	phasiRNA1078	CTAGAAAAACTTGGAATTCCC	1	0	0	2	2	0	0	2	0	0	1	3	0.348902	0	0	0.497972	0.646269	0	0	0.709605	0	0	0.268291	1.52959	-	-	-	-	-	-	-	-
PGSC0003DMC400029588_D1(-)|PGSC0003DMC400037238_D2(-)|PGSC0003DMC400037240_D1(-)|Sotub04g019810_D1(-)	phasiRNA1010	CCCTTGCTCTTATTTTCTCAG	5	10	4	10	8	11	4	7	5	8	13	4	1.74451	3.11116	1.54263	2.48986	2.58508	2.79418	3.35805	2.48362	2.49336	3.55133	3.48778	2.03945	0.0589386	0.0268712	0.535903	0.503836	0.963987	0.988914	0.520655	0.414053
PGSC0003DMC400029588_D1(+)|PGSC0003DMC400037238_D2(+)|PGSC0003DMC400037240_D1(+)|Sotub04g019810_D1(+)	phasiRNA1008	GAGAAAATAAGAGCAAGGGCG	161	241	191	222	180	209	83	323	189	212	404	216	56.1732	74.9789	73.6607	55.2748	58.1642	53.0894	69.6796	114.601	94.2488	94.1103	108.39	110.13	-0.520883	0.0657908	0.600148	1.18682	0.297391	0.96533	0.146603	0.00300796
PGSC0003DMC400029684_D2(+)|PGSC0003DMC400032104_D1(-)	phasiRNA743	GTAAATCACGCTAAAGGCCTT	1	1	0	1	2	0	1	4	0	1	5	1	0.348902	0.311116	0	0.248986	0.646269	0	0.839513	1.41921	0	0.443917	1.34146	0.509862	-	-	-	-	-	-	-	-
PGSC0003DMC400029816_D4(+)|PGSC0003DMC400053796_D4(+)	phasiRNA2392	TCATCAAAATCATTGGAGACA	0	0	0	2	1	0	1	0	0	0	0	0	0	0	0	0.497972	0.323135	0	0.839513	0	0	0	0	0	-	-	-	-	-	-	-	-
PGSC0003DMC400029818_D1(-)|PGSC0003DMC400053751_D5(+)|Sotub08g022520_D10(+)	phasiRNA621	AGAAGTGGGATAATTTAAGAG	5	4	8	4	6	3	3	5	6	0	13	2	1.74451	1.24446	3.08526	0.995943	1.93881	0.762049	2.51854	1.77401	2.99203	0	3.48778	1.01972	-0.92615	-1.29149	0.524182	0.158846	0.494312	0.516702	0.657528	0.905097
PGSC0003DMC400029818_D1(+)|PGSC0003DMC400053751_D5(-)|Sotub08g022520_D9(-)	phasiRNA791	CTTAAATTATCCCACTTCTGT	0	2	2	5	1	8	1	3	2	2	2	5	0	0.622232	0.771316	1.24493	0.323135	2.03213	0.839513	1.06441	0.997342	0.887833	0.536582	2.54931	0.966744	-0.180561	1.43949	0.29218	0.53494	0.969725	0.296872	0.807034
PGSC0003DMC400029818_D10(-)|Sotub08g022520_D1(+)	phasiRNA1303	CCCAAGTGGTCTTCAATGATC	0	0	0	2	0	0	0	0	0	0	0	0	0	0	0	0.497972	0	0	0	0	0	0	0	0	-	-	-	-	-	-	-	-
PGSC0003DMC400029818_D2(-)|Sotub08g022520_D9(+)	phasiRNA620	ATGTTTGGAATGAAGATCAAC	3	2	4	10	12	15	2	1	2	1	3	2	1.04671	0.622232	1.54263	2.48986	3.87761	3.81024	1.67903	0.354803	0.997342	0.443917	0.804873	1.01972	1.35885	-0.259104	0.00247777	-1.61548	0.143446	0.932296	0.998024	0.0439047
PGSC0003DMC400029818_D3(+)|Sotub08g022520_D7(-)	phasiRNA964	TCTCTATTCAGCAACTTCTGA	3	0	1	6	3	5	0	0	0	3	2	1	1.04671	0	0.385658	1.49391	0.969404	1.27008	0	0	0	1.33175	0.536582	0.509862	1.35377	1.67317	-0.641344	-0.321949	0.343015	0.405428	0.698377	0.776352
PGSC0003DMC400029818_D4(-)|Sotub08g022520_D7(+)	phasiRNA1368	AGAAGTTGCTGAATAGAGAAA	0	0	0	0	1	3	0	0	0	1	0	1	0	0	0	0	0.323135	0.762049	0	0	0	0.443917	0	0.509862	-	-	-	-	-	-	-	-
PGSC0003DMC400029818_D4(+)|Sotub08g022520_D6(-)	phasiRNA892	AAGTCCATATCACTGAGTGAC	4	0	4	5	0	7	0	3	4	3	6	7	1.39561	0	1.54263	1.24493	0	1.77811	0	1.06441	1.99468	1.33175	1.60975	3.56903	-0.0474997	0.774323	0.878193	1.70002	0.984714	0.785803	0.63789	0.15184
PGSC0003DMC400029818_D5(-)|Sotub08g022520_D6(+)	phasiRNA891	CACTCAGTGATATGGACTTGG	8	21	29	35	33	43	6	24	17	22	19	16	2.79122	6.53343	11.1841	8.7145	10.6634	10.9227	5.03708	8.51526	8.47741	9.76617	5.09753	8.15779	0.510641	-0.166504	0.502542	-0.174604	0.512812	0.927309	0.49052	0.789161
PGSC0003DMC400029818_D5(+)|Sotub08g022520_D5(-)	phasiRNA963	TTTCCTTCAATAGATTCTACG	2	4	2	7	6	7	1	3	1	2	9	11	0.697804	1.24446	0.771316	1.7429	1.93881	1.77811	0.839513	1.06441	0.498671	0.887833	2.41462	5.60848	0.635015	1.17954	0.12216	0.666684	0.601999	0.488389	0.935479	0.366283
PGSC0003DMC400029818_D6(-)|PGSC0003DMC400053751_D3(+)|Sotub08g022520_D5(+)	phasiRNA890	TAGAATCTATTGAAGGAAAGT	4	6	6	5	6	3	1	1	2	3	2	1	1.39561	1.8667	2.31395	1.24493	1.93881	0.762049	0.839513	0.354803	0.997342	1.33175	0.536582	0.509862	-0.814183	-0.109566	-0.978605	-0.273987	0.441645	0.978215	0.348772	0.796829
PGSC0003DMC400029818_D7(-)|Sotub08g022520_D4(+)	phasiRNA1367	AGAGGTTGATAAAGGCAATCG	1	0	0	1	0	2	0	0	0	0	0	0	0.348902	0	0	0.248986	0	0.508032	0	0	0	0	0	0	-	-	-	-	-	-	-	-
PGSC0003DMC400029818_D8(+)|Sotub08g022520_D2(-)	phasiRNA1053	AAATGCTCAGTAACTCTCGGA	6	9	15	23	33	38	4	12	16	18	30	21	2.09341	2.80004	5.78487	5.72667	10.6634	9.65262	3.35805	4.25763	7.97874	7.9905	8.04873	10.7071	1.09791	0.640524	0.815863	0.358474	0.112542	0.562175	0.25229	0.484883
PGSC0003DMC400029818_D9(+)|Sotub08g022520_D1(-)	phasiRNA1304	TCATTGAAGACCACTTGGGCA	3	5	0	8	0	0	1	2	2	3	9	6	1.04671	1.55558	0	1.99189	0	0	0.839513	0.709605	0.997342	1.33175	2.41462	3.05917	-1.37648	1.01015	0.681033	3.06766	0.502292	0.64635	0.698377	0.0166489
PGSC0003DMC400032104_D1(+)	phasiRNA1442	CTTCTCTATCAAATGTTTGTT	2	1	1	4	1	3	0	2	1	1	2	2	0.697804	0.311116	0.385658	0.995943	0.323135	0.762049	0	0.709605	0.498671	0.443917	0.536582	1.01972	-	-	-	-	-	-	-	-
PGSC0003DMC400032104_D2(-)	phasiRNA1445	TTGGTTTGGTAATGGCAGTAG	22	19	21	13	11	23	19	44	18	14	71	22	7.67585	5.9112	8.09882	3.23681	3.55448	5.84237	15.9507	15.6113	8.97608	6.21483	19.0487	11.217	-1.00661	-0.29376	1.01571	1.72856	0.225174	0.839726	0.122502	0.00675872
PGSC0003DMC400032104_D2(+)	phasiRNA1443	AACATCACCTGCTAAATACTC	3	4	7	5	3	5	0	4	1	6	8	1	1.04671	1.24446	2.69961	1.24493	0.969404	1.27008	0	1.41921	0.498671	2.6635	2.14633	0.509862	-0.598584	0.990442	-0.842132	0.746894	0.617306	0.633197	0.510352	0.400966
PGSC0003DMC400032104_D3(-)	phasiRNA2142	ACTGTTAAGAAAAAAAGATGA	2	0	0	1	1	2	0	0	2	0	0	0	0.697804	0	0	0.248986	0.323135	0.508032	0	0	0.997342	0	0	0	-	-	-	-	-	-	-	-
PGSC0003DMC400032104_D3(+)	phasiRNA2141	ATCATCAAGCACAATTAGCAC	3	3	1	0	1	1	0	1	0	0	1	0	1.04671	0.933348	0.385658	0	0.323135	0.254016	0	0.354803	0	0	0.268291	0	-	-	-	-	-	-	-	-
PGSC0003DMC400032104_D4(+)	phasiRNA1444	CTTCATAGAACAAAGTATGCT	9	9	6	5	13	10	3	3	3	4	2	1	3.14012	2.80004	2.31395	1.24493	4.20075	2.54016	2.51854	1.06441	1.49601	1.77567	0.536582	0.509862	-0.454385	-0.941738	-0.581358	-1.06871	0.617306	0.601894	0.558789	0.213568
PGSC0003DMC400032355_D1(+)|Sotub11g027610_D1(+)	phasiRNA1141	CTAAAGCGGTTTACAATGACG	4	0	1	5	5	3	0	0	1	1	1	0	1.39561	0	0.385658	1.24493	1.61567	0.762049	0	0	0.498671	0.443917	0.268291	0	1.11785	-0.00514304	-0.227746	-1.35074	0.475408	0.997599	0.904702	0.233269
PGSC0003DMC400032355_D13(+)|PGSC0003DMC400032361_D14(+)|PGSC0003DMC400047655_D1(-)|Sotub11g027640_D14(+)|Sotub11g028670_D9(+)	phasiRNA676	ATATAGGAAGTAAGATCATTG	8	16	7	4	6	18	2	0	2	11	7	3	2.79122	4.97785	2.69961	0.995943	1.93881	4.57229	1.67903	0	0.997342	4.88308	1.87804	1.52959	-0.883356	1.76206	-2.18429	0.461129	0.422276	0.36515	0.0846583	0.613791
PGSC0003DMC400032355_D2(-)|Sotub11g027610_D2(-)	phasiRNA672	AAATGGTCCTTCACCTTCTCG	2	2	1	1	7	3	2	4	1	3	8	2	0.697804	0.622232	0.385658	0.248986	2.26194	0.762049	1.67903	1.41921	0.498671	1.33175	2.14633	1.01972	0.075337	0.292932	0.998247	1.21584	0.972816	0.917278	0.434682	0.188961
PGSC0003DMC400032355_D8(-)|PGSC0003DMC400032361_D7(-)|PGSC0003DMC400047655_D1(+)|Sotub11g027640_D7(-)|Sotub11g028670_D7(-)	phasiRNA826	ATGATCTTACTTCCTATATCT	5	2	3	13	3	10	0	3	4	2	3	8	1.74451	0.622232	1.15697	3.23681	0.969404	2.54016	0	1.06441	1.99468	0.887833	0.804873	4.07889	0.621969	0.31079	0.0723606	-0.238819	0.627483	0.928243	0.964849	0.828146
PGSC0003DMC400032356_D3(-)	phasiRNA1810	AAACGGTACTTCACCCTCTCA	5	1	0	3	0	3	3	1	0	1	3	5	1.74451	0.311116	0	0.746957	0	0.762049	2.51854	0.354803	0	0.443917	0.804873	2.54931	-0.32379	0.67823	0.457788	1.45981	0.905947	0.842384	0.827632	0.262352
PGSC0003DMC400032356_D4(+)	phasiRNA1638	TTTCTGAGTCATATGATGCTT	6	2	3	4	2	5	0	0	1	1	2	2	2.09341	0.622232	1.15697	0.995943	0.646269	1.27008	0	0	0.498671	0.443917	0.536582	1.01972	-0.462509	0.99281	-1.60672	-0.151405	0.708219	0.654618	0.170582	0.9011
PGSC0003DMC400032356_D6(+)	phasiRNA2171	TTCAAGAAATTGGTTCATTTG	3	1	0	2	1	4	0	0	1	0	1	0	1.04671	0.311116	0	0.497972	0.323135	1.01606	0	0	0.498671	0	0.268291	0	-	-	-	-	-	-	-	-
PGSC0003DMC400032356_D7(+)	phasiRNA2404	ACTTAAAGGTTGATGACAATC	0	0	0	3	0	0	0	1	0	0	0	0	0	0	0	0.746957	0	0	0	0.354803	0	0	0	0	-	-	-	-	-	-	-	-
PGSC0003DMC400032357_D1(-)|PGSC0003DMC400032361_D8(-)|Sotub11g027640_D8(-)	phasiRNA1144	AATGATCTTACTTCCTATATC	11	15	12	17	10	24	2	5	8	7	25	12	3.83792	4.66674	4.6279	4.23276	3.23135	6.09639	1.67903	1.77401	3.98937	3.10742	6.70728	6.11834	-0.220721	0.917491	-0.620796	0.517417	0.800738	0.477852	0.448733	0.358834
PGSC0003DMC400032357_D1(+)|PGSC0003DMC400032361_D15(+)|Sotub11g027640_D15(+)	phasiRNA1142	TATAGGAAGTAAGATCATTGT	89	90	120	160	171	164	28	39	60	49	65	47	31.0523	28.0004	46.279	39.8377	55.256	41.6587	23.5064	13.8373	29.9203	21.7519	17.4389	23.9635	0.164648	-0.13823	-0.525421	-0.828299	0.786233	0.91077	0.274258	0.0421443
PGSC0003DMC400032357_D2(-)|PGSC0003DMC400032361_D9(-)|Sotub11g027640_D9(-)	phasiRNA1145	ACTCTCTTTACGTGTCGTCAC	12	13	18	26	30	27	10	32	9	27	55	19	4.18683	4.04451	6.94184	6.47363	9.69404	6.85844	8.39513	11.3537	4.48804	11.9858	14.756	9.68737	0.374103	0.549618	0.797205	0.97272	0.638111	0.601894	0.245765	0.0612829
PGSC0003DMC400032357_D2(+)|PGSC0003DMC400032361_D16(+)|Sotub11g027640_D16(+)	phasiRNA258	TGCCTTGATGATGGGAAATGA	2	0	0	0	0	0	1	0	0	0	0	0	0.697804	0	0	0	0	0	0.839513	0	0	0	0	0	-	-	-	-	-	-	-	-
PGSC0003DMC400032357_D3(-)|PGSC0003DMC400032361_D10(-)|Sotub11g027640_D10(-)	phasiRNA260	ATTTCCCATCATCAAGGCAAC	3	1	0	1	1	2	1	5	1	0	1	2	1.04671	0.311116	0	0.248986	0.323135	0.508032	0.839513	1.77401	0.498671	0	0.268291	1.01972	-0.197894	-1.4795	1.53496	0.253348	0.930757	0.488389	0.246028	0.864416
PGSC0003DMC400032361_D10(+)|Sotub11g027150_D7(+)|Sotub11g027640_D10(+)	phasiRNA815	GAAGTTTCTTATTGTTCTGGA	47	39	32	45	47	56	13	23	18	20	24	25	16.3984	12.1335	12.3411	11.2044	15.1873	14.2249	10.9137	8.16046	8.97608	8.87833	6.43899	12.7465	-0.237768	-0.167582	-0.378855	-0.308669	0.686213	0.902743	0.496021	0.505251
PGSC0003DMC400032361_D12(+)|Sotub11g027150_D9(+)|Sotub11g027640_D12(+)	phasiRNA816	TGATGTGTGGAATGACAACTA	92	78	84	72	106	123	16	18	46	8	19	20	32.099	24.267	32.3953	17.927	34.2523	31.244	13.4322	6.38645	22.9389	3.55133	5.09753	10.1972	-0.35877	-1.21385	-1.06501	-1.92009	0.588623	0.178917	0.0764473	0.00231538
PGSC0003DMC400032361_D13(+)|Sotub11g027640_D13(+)	phasiRNA257	CAATAAATGGGATGAATTGAG	2	0	0	0	0	0	0	0	0	0	0	0	0.697804	0	0	0	0	0	0	0	0	0	0	0	-	-	-	-	-	-	-	-
PGSC0003DMC400032361_D2(-)|Sotub11g027640_D2(-)	phasiRNA259	ATTGTCATCAACCTTCAAGTC	50	28	63	71	46	87	24	59	46	47	46	87	17.4451	8.71125	24.2965	17.678	14.8642	22.0994	20.1483	20.9334	22.9389	20.8641	12.3414	44.358	0.00513014	-0.0716248	0.644518	0.567763	0.994567	0.973878	0.313643	0.289713
PGSC0003DMC400032361_D2(+)|Sotub11g027640_D2(+)	phasiRNA675	TCAGAATAACAAAAGGGCTAC	1	3	3	5	2	4	3	4	2	1	3	1	0.348902	0.933348	1.15697	1.24493	0.646269	1.01606	2.51854	1.41921	0.997342	0.443917	0.804873	0.509862	0.0135698	-1.20406	1.04545	-0.172179	0.993489	0.486514	0.311169	0.883821
PGSC0003DMC400032361_D3(+)|Sotub11g027640_D3(+)	phasiRNA825	TTCAAGAAATTGGGTCAACTG	1	1	3	2	7	1	1	3	0	1	6	0	0.348902	0.311116	1.15697	0.497972	2.26194	0.254016	0.839513	1.06441	0	0.443917	1.60975	0	-0.00912356	-0.0969008	0.247965	0.160188	0.995401	0.988914	0.90449	0.913585
PGSC0003DMC400032361_D4(+)|Sotub11g027640_D4(+)	phasiRNA255	TCAAGAAATTGGGTCAACTGA	2	1	3	0	2	0	0	0	0	0	2	0	0.697804	0.311116	1.15697	0	0.646269	0	0	0	0	0	0.536582	0	-	-	-	-	-	-	-	-
PGSC0003DMC400032361_D5(-)|Sotub11g027150_D4(-)|Sotub11g027640_D5(-)	phasiRNA819	CAGAACAATAAGAAACTTCTT	8	8	7	28	9	24	1	3	9	3	1	7	2.79122	2.48893	2.69961	6.9716	2.90821	6.09639	0.839513	1.06441	4.48804	1.33175	0.268291	3.56903	0.655114	-0.90682	-0.316599	-1.87853	0.519419	0.680585	0.813815	0.0395357
PGSC0003DMC400032361_D6(+)|Sotub11g027640_D6(+)	phasiRNA256	CTTGAAGGTTGATGACAATCT	6	1	0	3	4	1	1	0	1	0	4	1	2.09341	0.311116	0	0.746957	1.29254	0.254016	0.839513	0	0.498671	0	1.07316	0.509862	0.144396	0.112105	0.0371238	0.00483284	0.953951	0.988448	0.993616	0.997616
PGSC0003DMC400032362_D6(-)|PGSC0003DMC400047655_D4(+)|Sotub11g028670_D4(-)	phasiRNA1247	TTGACTTGTAGCTGGTTAAGA	0	0	1	0	2	0	0	0	0	0	1	0	0	0	0.385658	0	0.646269	0	0	0	0	0	0.268291	0	-	-	-	-	-	-	-	-
PGSC0003DMC400032886_D2(+)	phasiRNA2164	ATTGGATCTATCAGGAAACCA	12	1	5	5	1	5	0	0	0	0	0	0	4.18683	0.311116	1.92829	1.24493	0.323135	1.27008	0	0	0	0	0	0	-0.817938	-0.535952	-2.36088	-2.0789	0.574198	0.89815	0.095698	0.107882
PGSC0003DMC400032886_D5(+)	phasiRNA2165	ATATGAAGGGAATGATGGATT	11	6	18	1	2	3	0	0	0	3	0	0	3.83792	1.8667	6.94184	0.248986	0.646269	0.762049	0	0	0	1.33175	0	0	-2.76364	0.383847	-3.67187	-0.524378	0.0121407	0.931689	0.00867006	0.733146
PGSC0003DMC400032886_D6(+)	phasiRNA2246	TCTGGACAAGATGATGAAGAA	18	2	9	1	2	4	1	0	0	0	0	0	6.28024	0.622232	3.47092	0.248986	0.646269	1.01606	0.839513	0	0	0	0	0	-2.03401	-1.06427	-2.54441	-1.57468	0.155301	0.76785	0.0824097	0.286997
PGSC0003DMC400032935_D1(-)	phasiRNA2183	TGCATCCTTATAATCTTGGAT	2	0	2	2	1	1	0	0	1	1	2	0	0.697804	0	0.771316	0.497972	0.323135	0.254016	0	0	0.498671	0.443917	0.536582	0	-	-	-	-	-	-	-	-
PGSC0003DMC400032935_D1(+)	phasiRNA2182	CCAAGATTATAAGGATGCAGC	4	3	1	0	0	0	0	0	2	0	2	0	1.39561	0.933348	0.385658	0	0	0	0	0	0.997342	0	0.536582	0	-	-	-	-	-	-	-	-
PGSC0003DMC400032935_D2(+)	phasiRNA1639	TATGCAGCCGATCTCCACGAC	2	4	2	5	5	3	1	11	2	7	23	13	0.697804	1.24446	0.771316	1.24493	1.61567	0.762049	0.839513	3.90283	0.997342	3.10742	6.17069	6.6282	0.0105249	1.3021	1.0674	2.35898	0.994218	0.316471	0.346688	0.00374148
PGSC0003DMC400032935_D3(-)	phasiRNA1641	GATGTTGTCATGGTAATTGTT	0	2	0	2	1	1	0	0	0	0	0	2	0	0.622232	0	0.497972	0.323135	0.254016	0	0	0	0	0	1.01972	-	-	-	-	-	-	-	-
PGSC0003DMC400032935_D3(+)|PGSC0003DMC400038006_D6(+)|PGSC0003DMC400038006_D1(-)	phasiRNA1154	CAATTACCATGACAACATCAT	0	2	0	0	0	0	0	0	0	0	0	0	0	0.622232	0	0	0	0	0	0	0	0	0	0	-	-	-	-	-	-	-	-
PGSC0003DMC400034098_D1(-)|Sotub11g025190_D1(-)	phasiRNA1307	TCATGAAAAATTCTTTTAGCT	12	3	5	7	3	7	0	0	2	1	1	4	4.18683	0.933348	1.92829	1.7429	0.969404	1.77811	0	0	0.997342	0.443917	0.268291	2.03945	-0.593595	0.711512	-2.04639	-0.741283	0.617306	0.824438	0.11899	0.503975
PGSC0003DMC400034098_D1(+)|Sotub11g025190_D1(+)	phasiRNA1306	CTAAAAGAATTTTTCATGACA	0	0	0	2	0	0	0	0	0	0	1	0	0	0	0	0.497972	0	0	0	0	0	0	0.268291	0	-	-	-	-	-	-	-	-
PGSC0003DMC400034098_D2(-)|Sotub11g025190_D2(-)	phasiRNA1138	AAGTGTTCCTCTATTAACTTG	6	6	4	5	2	7	0	0	1	1	1	0	2.09341	1.8667	1.54263	1.24493	0.646269	1.77811	0	0	0.498671	0.443917	0.268291	0	-0.829748	-0.00514304	-2.23396	-1.40936	0.444988	0.997599	0.0478791	0.159044
PGSC0003DMC400034098_D2(+)|Sotub11g025190_D2(+)	phasiRNA901	AGTTAATAGAGGAACACTTTT	3	0	1	5	1	1	0	1	3	0	0	0	1.04671	0	0.385658	1.24493	0.323135	0.254016	0	0.354803	1.49601	0	0	0	0.220904	-2.03241	0.855112	-1.3982	0.923545	0.350782	0.605746	0.262778
PGSC0003DMC400034098_D3(-)|Sotub11g025190_D3(-)	phasiRNA808	ACCTTATATCGTTCCGATACA	12	3	5	3	3	3	0	3	2	0	0	1	4.18683	0.933348	1.92829	0.746957	0.969404	0.762049	0	1.06441	0.997342	0	0	0.509862	-1.35894	-1.8157	-1.0123	-1.46906	0.261078	0.431932	0.40657	0.21792
PGSC0003DMC400034098_D3(+)|Sotub11g025190_D3(+)	phasiRNA660	ATGTTAGAGCATGGATAACTG	116	63	62	59	50	53	5	9	20	9	14	10	40.4727	19.6003	23.9108	14.6902	16.1567	13.4629	4.19756	3.19322	9.97342	3.99525	3.75608	5.09862	-1.07807	-0.41744	-2.13161	-1.47098	0.0450462	0.784331	0.00461695	0.0128723
PGSC0003DMC400034098_D4(-)|Sotub11g025190_D4(-)	phasiRNA1139	AGGTCTAACAACATATTCCTC	6	3	0	5	0	3	1	1	0	0	1	1	2.09341	0.933348	0	1.24493	0	0.762049	0.839513	0.354803	0	0	0.268291	0.509862	-	-	-	-	-	-	-	-
PGSC0003DMC400034098_D4(+)|Sotub11g025190_D4(+)	phasiRNA661	TATCGGAACGATATAAGGTGA	68	38	42	35	38	43	3	15	26	13	10	9	23.7253	11.8224	16.1976	8.7145	12.2791	10.9227	2.51854	5.32204	12.9654	5.77092	2.68291	4.58876	-0.872317	-0.734247	-1.204	-1.06593	0.197531	0.581246	0.0804231	0.0859714
PGSC0003DMC400034098_D5(-)|Sotub11g025190_D5(-)	phasiRNA664	TCAGCCAATTCTTCATTTTCC	10	11	4	11	5	8	2	1	1	2	2	3	3.48902	3.42228	1.54263	2.73884	1.61567	2.03213	1.67903	0.354803	0.498671	0.887833	0.536582	1.52959	-0.589777	0.164406	-1.56509	-0.810909	0.530824	0.971431	0.134567	0.347002
PGSC0003DMC400034098_D5(+)|Sotub11g025190_D5(+)	phasiRNA662	GGAATATGTTGTTAGACCTTT	99	52	51	77	53	69	6	18	24	7	17	8	34.5413	16.178	19.6686	19.1719	17.1261	17.5271	5.03708	6.38645	11.9681	3.10742	4.56095	4.07889	-0.533397	-1.02705	-1.34794	-1.84159	0.399352	0.324178	0.028119	0.00323838
PGSC0003DMC400034098_D6(-)|Sotub11g025190_D6(-)	phasiRNA809	TTTAAACTTTTGTACAACCGT	22	13	13	19	10	21	2	2	5	0	4	3	7.67585	4.04451	5.01355	4.73073	3.23135	5.33434	1.67903	0.709605	2.49336	0	1.07316	1.52959	-0.510511	-1.13455	-1.57656	-2.2006	0.53494	0.589861	0.0954437	0.0238823
PGSC0003DMC400034098_D6(+)|Sotub11g025190_D6(+)	phasiRNA1056	AAAATGAAGAATTGGCTGAAC	9	6	2	1	1	2	2	0	1	1	2	1	3.14012	1.8667	0.771316	0.248986	0.323135	0.508032	1.67903	0	0.498671	0.443917	0.536582	0.509862	-2.16454	0.0801291	-1.44974	0.794928	0.081128	0.988914	0.231591	0.530646
PGSC0003DMC400034098_D7(-)|Sotub11g025190_D7(-)	phasiRNA665	ACGATGAGATACCTCTGTCCT	80	79	47	83	40	69	10	24	24	22	17	23	27.9122	24.5782	18.1259	20.6658	12.9254	17.5271	8.39513	8.51526	11.9681	9.76617	4.56095	11.7268	-0.696139	-0.417212	-1.08553	-0.806604	0.249992	0.723804	0.0600605	0.105364
PGSC0003DMC400034098_D7(+)|Sotub11g025190_D7(+)	phasiRNA663	TGGATGATGTTTGGAATACTA	31	19	28	28	17	24	2	6	8	9	23	9	10.816	5.9112	10.7984	6.9716	5.49329	6.09639	1.67903	2.12882	3.98937	3.99525	6.17069	4.58876	-0.727322	0.761461	-1.49483	-0.0060448	0.281136	0.569293	0.0461343	0.994235
PGSC0003DMC400034098_D8(-)|Sotub11g025190_D8(-)	phasiRNA1380	CTAACATCATCCCATGCCTTA	1	1	0	2	1	3	0	0	1	0	0	1	0.348902	0.311116	0	0.497972	0.323135	0.762049	0	0	0.498671	0	0	0.509862	-	-	-	-	-	-	-	-
PGSC0003DMC400034098_D8(+)|Sotub11g025190_D8(+)	phasiRNA902	AGGCATGGGATGATGTTAGAA	0	2	1	2	0	0	0	0	2	0	0	1	0	0.622232	0.385658	0.497972	0	0	0	0	0.997342	0	0	0.509862	-	-	-	-	-	-	-	-
PGSC0003DMC400034098_D9(-)|Sotub11g025190_D9(-)	phasiRNA979	TTGTCATTCGGAAAATATCTT	24	22	22	25	17	29	1	1	13	4	4	5	8.37365	6.84455	8.48448	6.22464	5.49329	7.36647	0.839513	0.354803	6.48272	1.77567	1.07316	2.54931	-0.532341	0.0285528	-2.12872	-1.56782	0.510193	0.992389	0.028119	0.0399014
PGSC0003DMC400034571_D1(+)	phasiRNA2162	GGTCTGGGGAAAACAACTCTT	4	0	0	0	3	4	0	0	1	1	0	0	1.39561	0	0	0	0.969404	1.01606	0	0	0.498671	0.443917	0	0	-	-	-	-	-	-	-	-
PGSC0003DMC400034571_D10(-)	phasiRNA1907	AAGAGTGATCGCAGGTTGTCC	2	4	2	6	5	4	0	3	2	5	3	2	0.697804	1.24446	0.771316	1.49391	1.61567	1.01606	0	1.06441	0.997342	2.21958	0.804873	1.01972	0.223697	0.464559	-0.0553269	0.185535	0.880571	0.860881	0.967766	0.85102
PGSC0003DMC400034571_D10(+)	phasiRNA1464	AAAGGAAGGAACATTTGGAGG	9	9	13	4	7	4	0	3	2	2	3	2	3.14012	2.80004	5.01355	0.995943	2.26194	1.01606	0	1.06441	0.997342	0.887833	0.804873	1.01972	-1.59177	0.128139	-1.83094	-0.111035	0.0451872	0.974615	0.0701143	0.913085
PGSC0003DMC400034571_D11(-)	phasiRNA2460	TAACATACCTTTTTATTTTCA	0	0	0	0	2	0	0	0	0	0	0	0	0	0	0	0	0.646269	0	0	0	0	0	0	0	-	-	-	-	-	-	-	-
PGSC0003DMC400034571_D11(+)	phasiRNA1590	ACAACCTGCGATCACTCTTGA	1	1	0	4	0	2	0	1	1	0	2	1	0.348902	0.311116	0	0.995943	0	0.508032	0	0.354803	0.498671	0	0.536582	0.509862	-	-	-	-	-	-	-	-
PGSC0003DMC400034571_D12(-)	phasiRNA2513	ATAACATACCTTTTTATTTTC	0	0	0	0	1	2	0	0	0	0	0	1	0	0	0	0	0.323135	0.508032	0	0	0	0	0	0.509862	-	-	-	-	-	-	-	-
PGSC0003DMC400034571_D12(+)	phasiRNA1515	AAAATAAAAAGGTATGTTATC	2	3	3	0	4	5	2	1	2	0	0	2	0.697804	0.933348	1.15697	0	1.29254	1.27008	1.67903	0.354803	0.997342	0	0	1.01972	-1.00229	-1.73354	0.0888944	-0.642362	0.536908	0.486514	0.961188	0.680396
PGSC0003DMC400034571_D13(-)	phasiRNA2163	CCCAAATGTCATCTAGGACGA	28	11	14	17	5	16	1	2	1	0	1	1	9.76926	3.42228	5.39921	4.23276	1.61567	4.06426	0.839513	0.709605	0.498671	0	0.268291	0.509862	-1.04626	-1.27893	-2.4822	-2.71487	0.219234	0.610594	0.0282197	0.015945
PGSC0003DMC400034571_D13(+)	phasiRNA2070	AAATAAAAAGGTATGTTATCG	2	3	2	3	3	1	0	1	0	1	2	2	0.697804	0.933348	0.771316	0.746957	0.969404	0.254016	0	0.354803	0	0.443917	0.536582	1.01972	-	-	-	-	-	-	-	-
PGSC0003DMC400034571_D14(-)	phasiRNA2071	TCCCAAATGTCATCTAGGACG	11	11	12	10	11	11	0	1	5	3	6	4	3.83792	3.42228	4.6279	2.48986	3.55448	2.79418	0	0.354803	2.49336	1.33175	1.60975	2.03945	-0.656246	0.949265	-2.04829	-0.44278	0.425156	0.597218	0.0422373	0.551899
PGSC0003DMC400034571_D14(+)	phasiRNA2243	TCCTAGATGACATTTGGGATG	4	6	6	1	3	5	0	0	0	0	1	0	1.39561	1.8667	2.31395	0.248986	0.969404	1.27008	0	0	0	0	0.268291	0	-1.46575	-0.00763073	-2.76134	-1.30322	0.162503	0.997599	0.0191648	0.218832
PGSC0003DMC400034571_D15(-)	phasiRNA2245	AGATCATCCCAAATTTCAACA	0	2	0	0	0	0	0	0	0	0	0	0	0	0.622232	0	0	0	0	0	0	0	0	0	0	-	-	-	-	-	-	-	-
PGSC0003DMC400034571_D15(+)	phasiRNA1465	TTGAAATTTGGGATGATCTGA	47	44	35	39	23	49	5	8	14	8	29	13	16.3984	13.6891	13.498	9.71044	7.43209	12.4468	4.19756	2.83842	6.98139	3.55133	7.78044	6.6282	-0.797924	0.283606	-1.50578	-0.424247	0.186818	0.870305	0.0238943	0.432069
PGSC0003DMC400034571_D16(-)	phasiRNA1908	CATTCGGGAAGGACAAGTTTC	4	2	3	3	2	4	1	2	2	5	3	5	1.39561	0.622232	1.15697	0.746957	0.646269	1.01606	0.839513	0.709605	0.997342	2.21958	0.804873	2.54931	-0.523864	0.539474	0.0917095	1.15505	0.674258	0.787949	0.947761	0.161764
PGSC0003DMC400034571_D16(+)	phasiRNA1466	AACTTGTCCTTCCCGAATGTG	1	4	3	3	1	4	0	2	1	2	2	0	0.348902	1.24446	1.15697	0.746957	0.323135	1.01606	0	0.709605	0.498671	0.887833	0.536582	0	-0.565346	-0.289346	-0.446536	-0.170537	0.682632	0.939771	0.761045	0.901986
PGSC0003DMC400034571_D17(-)	phasiRNA2299	CTACTGCCAACTTTTGAATCA	2	1	4	5	3	3	0	0	0	1	0	0	0.697804	0.311116	1.54263	1.24493	0.969404	0.762049	0	0	0	0.443917	0	0	-	-	-	-	-	-	-	-
PGSC0003DMC400034571_D17(+)	phasiRNA2298	ATTCAAAAGTTGGCAGTAGAA	6	4	3	2	1	4	0	0	2	0	3	1	2.09341	1.24446	1.15697	0.497972	0.323135	1.01606	0	0	0.997342	0	0.804873	0.509862	-1.39719	0.223041	-1.67709	-0.0568603	0.273007	0.965855	0.163072	0.96934
PGSC0003DMC400034571_D2(-)	phasiRNA2396	CACTCAAATTGATCACGAACG	1	0	1	3	2	1	0	1	0	2	1	1	0.348902	0	0.385658	0.746957	0.646269	0.254016	0	0.354803	0	0.887833	0.268291	0.509862	-	-	-	-	-	-	-	-
PGSC0003DMC400034571_D3(-)	phasiRNA1467	GAAACGTAGACCAGTCCAGAA	15	7	14	22	10	22	2	7	4	2	19	3	5.23353	2.17781	5.39921	5.47769	3.23135	5.58836	1.67903	2.48362	1.99468	0.887833	5.09753	1.52959	0.0311702	-0.0773786	-0.600277	-0.708826	0.982512	0.986231	0.573155	0.36815
PGSC0003DMC400034571_D4(+)	phasiRNA1904	TTCGTGATCAATTTGAGTGTT	45	47	36	46	42	68	6	6	6	9	13	8	15.7006	14.6224	13.8837	11.4533	13.5717	17.2731	5.03708	2.12882	2.99203	3.99525	3.48778	4.07889	-0.310784	0.213459	-2.05093	-1.52669	0.583679	0.902743	0.00461695	0.00397305
PGSC0003DMC400034571_D5(-)	phasiRNA1468	TCTCCCGCTCTTGGCTGTTGT	4	4	4	9	2	5	2	5	2	2	11	3	1.39561	1.24446	1.54263	2.24087	0.646269	1.27008	1.67903	1.77401	0.997342	0.887833	2.9512	1.52959	-0.368539	0.0955608	0.292262	0.756362	0.779007	0.978215	0.818237	0.366283
PGSC0003DMC400034571_D5(+)	phasiRNA1794	TCTGGACTGGTCTACGTTTCA	53	69	47	58	48	57	16	18	36	14	25	22	18.4918	21.467	18.1259	14.4412	15.5105	14.4789	13.4322	6.38645	17.9522	6.21483	6.70728	11.217	-0.616568	-0.658702	-0.59746	-0.639594	0.286802	0.484346	0.252309	0.172513
PGSC0003DMC400034571_D6(-)	phasiRNA2244	TTGGCTATGCCGAGTAAGATT	5	4	6	4	14	9	0	0	1	2	0	1	1.74451	1.24446	2.31395	0.995943	4.52388	2.28615	0	0	0.498671	0.887833	0	0.509862	0.0779023	0.140553	-2.12698	-2.06433	0.961565	0.978215	0.105947	0.0593453
PGSC0003DMC400034571_D6(+)	phasiRNA1905	CTGGACTGGTCTACGTTTCAC	13	13	11	17	9	28	6	6	5	5	9	7	4.53573	4.04451	4.24224	4.23276	2.90821	7.11245	5.03708	2.12882	2.49336	2.21958	2.41462	3.56903	-0.152235	-0.194409	-0.390415	-0.432589	0.874114	0.928243	0.642968	0.503975
PGSC0003DMC400034571_D7(-)	phasiRNA1792	TTTCCGTCAGTCCAACTTCCT	12	26	16	25	15	26	9	13	16	24	33	8	4.18683	8.08901	6.17053	6.22464	4.84702	6.60442	7.55562	4.61243	7.97874	10.654	8.85361	4.07889	-0.268818	0.0946174	0.264014	0.62745	0.746778	0.970347	0.736478	0.251341
PGSC0003DMC400034571_D7(+)	phasiRNA1795	ATCTTACTCGGCATAGCCAAG	9	9	6	5	3	6	2	2	4	2	0	0	3.14012	2.80004	2.31395	1.24493	0.969404	1.5241	1.67903	0.709605	1.99468	0.887833	0	0	-1.30085	-2.30739	-0.759196	-1.76574	0.164008	0.158811	0.429204	0.0901466
PGSC0003DMC400034571_D8(-)	phasiRNA1469	TTTTCCGTCAGTCCAACTTCC	5	2	6	6	5	5	0	2	0	5	8	3	1.74451	0.622232	2.31395	1.49391	1.61567	1.27008	0	0.709605	0	2.21958	2.14633	1.52959	-0.144917	2.16825	-1.56414	0.749021	0.923545	0.158811	0.185709	0.331696
PGSC0003DMC400034571_D8(+)	phasiRNA1906	TCTTACTCGGCATAGCCAAGG	2	2	1	5	0	1	0	3	0	0	2	0	0.697804	0.622232	0.385658	1.24493	0	0.254016	0	1.06441	0	0	0.536582	0	-	-	-	-	-	-	-	-
PGSC0003DMC400034571_D9(+)	phasiRNA1399	AAAAGGAAGGAACATTTGGAG	51	44	62	17	22	22	14	8	25	15	34	8	17.794	13.6891	23.9108	4.23276	7.10896	5.58836	11.7532	2.83842	12.4668	6.65875	9.1219	4.07889	-1.91134	-0.221509	-1.15523	0.534607	0.00328116	0.909079	0.0919564	0.414088
PGSC0003DMC400036055_D1(-)|PGSC0003DMC400044254_D2(+)|Sotub06g008910_D4(+)	phasiRNA1291	TAAAAGCAAGAAAGGAAAAGT	0	0	0	2	0	0	0	0	1	3	0	0	0	0	0	0.497972	0	0	0	0	0.498671	1.33175	0	0	-	-	-	-	-	-	-	-
PGSC0003DMC400036055_D2(+)|Sotub06g008910_D3(-)	phasiRNA1071	TTTTCCTTTCTTGCTTTTATC	3	2	1	2	6	5	0	1	0	1	7	3	1.04671	0.622232	0.385658	0.497972	1.93881	1.27008	0	0.354803	0	0.443917	1.87804	1.52959	0.33663	1.78052	-0.945155	0.498738	0.829165	0.324178	0.502636	0.607488
PGSC0003DMC400036055_D4(-)|PGSC0003DMC400040217_D1(+)|Sotub06g008910_D1(+)|Sotub06g010870_D1(+)	phasiRNA758	TGGAAAAGACAGAAATGAAGA	3	5	2	4	1	4	2	3	8	1	3	3	1.04671	1.55558	0.771316	0.995943	0.323135	1.01606	1.67903	1.06441	3.98937	0.443917	0.804873	1.52959	-0.787443	-1.20824	0.93955	0.518756	0.53494	0.480593	0.346688	0.630406
PGSC0003DMC400036056_D2(-)|PGSC0003DMC400044252_D1(+)	phasiRNA2289	TTCCAAAGGACAGTCCAATGA	0	1	3	0	0	1	0	0	0	0	1	0	0	0.311116	1.15697	0	0	0.254016	0	0	0	0	0.268291	0	-	-	-	-	-	-	-	-
PGSC0003DMC400036070_D2(-)	phasiRNA2366	TCAATGAGATAGGTGAGTACC	0	1	1	2	0	0	0	0	0	0	0	0	0	0.311116	0.385658	0.497972	0	0	0	0	0	0	0	0	-	-	-	-	-	-	-	-
PGSC0003DMC400036070_D3(-)	phasiRNA2447	TTTATATGGATAACTTAATTT	3	0	0	0	2	1	0	0	0	0	0	1	1.04671	0	0	0	0.646269	0.254016	0	0	0	0	0	0.509862	-	-	-	-	-	-	-	-
PGSC0003DMC400036563_D1(-)	phasiRNA1716	GATGATAACCTATGGGAAGAG	2	2	3	2	0	4	2	1	3	3	3	1	0.697804	0.622232	1.15697	0.497972	0	1.01606	1.67903	0.354803	1.49601	1.33175	0.804873	0.509862	-1.14949	-0.274243	0.434353	1.3096	0.473394	0.932296	0.75876	0.242649
PGSC0003DMC400036563_D1(+)	phasiRNA1428	CTTCCCATAGGTTATCATCCC	3	0	2	4	4	3	0	2	3	0	6	5	1.04671	0	0.771316	0.995943	1.29254	0.762049	0	0.709605	1.49601	0	1.60975	2.54931	0.81705	0.131844	0.922221	0.237015	0.638805	0.978215	0.609583	0.864416
PGSC0003DMC400036563_D10(-)	phasiRNA1721	AAAGCGTTGTTTGATTGCCAT	15	6	9	25	20	21	3	3	6	3	3	4	5.23353	1.8667	3.47092	6.22464	6.46269	5.33434	2.51854	1.06441	2.99203	1.33175	0.804873	2.03945	0.641972	-0.717209	-0.462472	-1.82165	0.442608	0.691235	0.63789	0.0164185
PGSC0003DMC400036563_D2(-)	phasiRNA1999	CTGGTTCTTGATGATATATGG	1	2	0	0	1	0	0	1	0	3	5	0	0.348902	0.622232	0	0	0.323135	0	0	0.354803	0	1.33175	1.34146	0	-	-	-	-	-	-	-	-
PGSC0003DMC400036563_D2(+)	phasiRNA1853	ATATATCATCAAGAACCAGCA	0	6	1	10	4	8	0	2	1	2	3	1	0	1.8667	0.385658	2.48986	1.29254	2.03213	0	0.709605	0.498671	0.887833	0.804873	0.509862	1.49194	0.381781	0.264806	-0.845357	0.266865	0.91077	0.88684	0.372505
PGSC0003DMC400036563_D3(-)	phasiRNA1945	TTGCAAGACAAGAAGTACTTG	4	2	2	3	1	9	1	1	2	0	0	0	1.39561	0.622232	0.771316	0.746957	0.323135	2.28615	0.839513	0.354803	0.997342	0	0	0	-	-	-	-	-	-	-	-
PGSC0003DMC400036563_D3(+)	phasiRNA1854	AGTCATTGATCCTCTCCAGTA	1	2	3	1	4	3	1	3	3	3	12	0	0.348902	0.622232	1.15697	0.248986	1.29254	0.762049	0.839513	1.06441	1.49601	1.33175	3.21949	0	-0.300708	-0.282446	0.949394	0.967656	0.890495	0.939695	0.512038	0.410523
PGSC0003DMC400036563_D4(-)	phasiRNA1717	CTGGAGAGGATCAATGACTAC	5	15	9	11	8	5	4	8	5	7	21	8	1.74451	4.66674	3.47092	2.73884	2.58508	1.27008	3.35805	2.83842	2.49336	3.10742	5.63411	4.07889	-0.82561	0.435472	0.0651851	1.32627	0.365368	0.785126	0.94897	0.0437876
PGSC0003DMC400036563_D4(+)	phasiRNA1855	ACCATCCCTCATCCATGGCAC	3	0	3	2	0	0	0	3	3	1	1	1	1.04671	0	1.15697	0.497972	0	0	0	1.06441	1.49601	0.443917	0.268291	0.509862	-1.58736	-0.986994	0.974601	1.57496	0.399352	0.723804	0.531672	0.25594
PGSC0003DMC400036563_D5(-)	phasiRNA1718	CCAGCTCTGGATGTAATGGGT	8	4	2	2	4	2	3	1	2	2	4	3	2.79122	1.24446	0.771316	0.497972	1.29254	0.508032	2.51854	0.354803	0.997342	0.887833	1.07316	1.52959	-1.1834	0.132195	-0.328114	0.987484	0.350883	0.973878	0.81063	0.308513
PGSC0003DMC400036563_D5(+)	phasiRNA1856	CCATTACATCCAGAGCTGGCT	2	0	1	7	2	3	1	6	3	0	9	2	0.697804	0	0.385658	1.7429	0.646269	0.762049	0.839513	2.12882	1.49601	0	2.41462	1.01972	1.17829	-0.979214	2.27744	0.119935	0.512812	0.675725	0.114289	0.931209
PGSC0003DMC400036563_D6(-)	phasiRNA1719	TTCATAGCTAGTAGAGGAGAG	22	26	27	21	18	29	6	14	5	11	21	8	7.67585	8.08901	10.4128	5.2287	5.81642	7.36647	5.03708	4.96724	2.49336	4.88308	5.63411	4.07889	-0.725921	0.188904	-0.918883	-0.0040574	0.260603	0.913611	0.146603	0.995747
PGSC0003DMC400036563_D7(-)	phasiRNA2272	TTGAAACACATCCTCTTTGGA	0	1	2	1	0	1	0	0	1	0	0	0	0	0.311116	0.771316	0.248986	0	0.254016	0	0	0.498671	0	0	0	-	-	-	-	-	-	-	-
PGSC0003DMC400036563_D8(-)	phasiRNA1493	TCTTGTAATTTAAAGGATGTC	23	30	23	34	32	40	0	1	10	6	1	2	8.02475	9.33348	8.87013	8.46552	10.3403	10.1606	0	0.354803	4.98671	2.6635	0.268291	1.01972	-0.100137	-0.243452	-2.82247	-2.96579	0.923545	0.958038	0.0178728	0.00245298
PGSC0003DMC400036563_D9(-)	phasiRNA1720	TCTTGGGTTTTCGTGTCACAA	12	10	13	17	11	8	3	9	9	5	23	5	4.18683	3.11116	5.01355	4.23276	3.55448	2.03213	2.51854	3.19322	4.48804	2.21958	6.17069	2.54931	-0.594458	-0.0966426	-0.00305283	0.494763	0.512812	0.973878	0.997463	0.478014
PGSC0003DMC400037238_D1(-)	phasiRNA2489	CTAGTGTCGTCTTACCTACAC	0	1	0	1	0	2	0	1	0	0	0	0	0	0.311116	0	0.248986	0	0.508032	0	0.354803	0	0	0	0	-	-	-	-	-	-	-	-
PGSC0003DMC400037238_D1(+)	phasiRNA1427	GTAGGTAAGACGACACTAGCT	14	13	6	8	10	15	1	6	7	8	9	9	4.88463	4.04451	2.31395	1.99189	3.23135	3.81024	0.839513	2.12882	3.4907	3.55133	2.41462	4.58876	-0.53448	0.438577	-0.502428	0.470629	0.526439	0.793043	0.594557	0.468629
PGSC0003DMC400037238_D10(-)|PGSC0003DMC400037240_D9(-)	phasiRNA1712	TGTCCTGACCCACTAACCTTG	6	4	2	11	7	10	9	12	5	5	12	5	2.09341	1.24446	0.771316	2.73884	2.26194	2.54016	7.55562	4.25763	2.49336	2.21958	3.21949	2.54931	0.642572	-0.677095	1.73466	0.414992	0.537447	0.589861	0.0468134	0.561875
PGSC0003DMC400037238_D3(-)|PGSC0003DMC400037240_D2(-)	phasiRNA1706	CAAAGAACCTTTCTTTTTTCG	0	1	0	3	3	3	2	3	3	2	0	1	0	0.311116	0	0.746957	0.969404	0.762049	1.67903	1.06441	1.49601	0.887833	0	0.509862	1.69284	-1.93765	2.83793	-0.792555	0.247379	0.25794	0.0250089	0.47951
PGSC0003DMC400037238_D3(+)|PGSC0003DMC400037240_D2(+)	phasiRNA1713	AAAAAAGAAAGGTTCTTTGAT	18	28	13	13	31	34	3	2	10	3	2	7	6.28024	8.71125	5.01355	3.23681	10.0172	8.63655	2.51854	0.709605	4.98671	1.33175	0.536582	3.56903	-0.242159	-0.763341	-1.42094	-1.94212	0.809153	0.731839	0.13692	0.0290518
PGSC0003DMC400037238_D4(-)|PGSC0003DMC400037240_D3(-)	phasiRNA1943	CAGTTACCATGACAACTTCAT	1	0	3	1	6	4	1	0	3	2	1	1	0.348902	0	1.15697	0.248986	1.93881	1.01606	0.839513	0	1.49601	0.887833	0.268291	0.509862	0.822621	-0.147645	0.746937	-0.223328	0.642185	0.978215	0.685277	0.884089
PGSC0003DMC400037238_D4(+)|PGSC0003DMC400037240_D3(+)	phasiRNA1391	GAAGTTGTCATGGTAACTGGC	82	92	93	127	104	131	49	122	75	94	103	90	28.61	28.6227	35.8662	31.6212	33.606	33.2761	41.1361	43.2859	37.4003	41.7282	27.634	45.8876	-0.140944	-0.234344	0.553292	0.459893	0.81178	0.785803	0.189602	0.216528
PGSC0003DMC400037238_D5(-)|PGSC0003DMC400037240_D4(-)	phasiRNA1707	TCAAGTCTGGTTGTTGACTGC	88	113	78	173	185	200	17	26	56	22	25	42	30.7034	35.1561	30.0813	43.0745	59.7799	50.8032	14.2717	9.22487	27.9256	9.76617	6.70728	21.4142	0.431901	-0.612603	-0.87637	-1.92087	0.498177	0.547444	0.114781	0.000753207
PGSC0003DMC400037238_D5(+)|PGSC0003DMC400037240_D4(+)	phasiRNA2199	ACAATTCAAGCTGAGATAGCT	0	5	3	9	8	8	2	1	0	0	1	0	0	1.55558	1.15697	2.24087	2.58508	2.03213	1.67903	0.354803	0	0	0.268291	0	1.41935	-1.263	-0.12128	-2.80363	0.296759	0.643465	0.947761	0.0156484
PGSC0003DMC400037238_D6(-)|PGSC0003DMC400037240_D5(-)	phasiRNA1708	CTATCTCAGCTTGAATTGTTT	71	104	80	159	123	189	23	60	61	55	86	86	24.7721	32.3561	30.8526	39.5887	39.7456	48.0091	19.3088	21.2882	30.4189	24.4154	23.073	43.8481	0.303394	0.184916	-0.149626	-0.268104	0.566425	0.87091	0.792635	0.503975
PGSC0003DMC400037238_D6(+)|PGSC0003DMC400037240_D5(+)	phasiRNA1714	GGAGGAATCGGTCTAACATTA	21	18	36	83	39	39	10	50	31	29	54	24	7.32695	5.60009	13.8837	20.6658	12.6022	9.90663	8.39513	17.7401	15.4588	12.8736	14.4877	12.2367	0.494684	-0.172652	0.90958	0.242244	0.523916	0.916915	0.163775	0.693597
PGSC0003DMC400037238_D7(-)|PGSC0003DMC400037240_D6(-)	phasiRNA1709	ATGTTAGACCGATTCCTCCAG	21	46	23	92	61	50	14	57	29	42	78	33	7.32695	14.3113	8.87013	22.9067	19.7112	12.7008	11.7532	20.2238	14.4615	18.6445	20.9267	16.8254	0.606997	0.164109	0.806472	0.363584	0.368775	0.91077	0.166686	0.46155
PGSC0003DMC400037238_D7(+)|PGSC0003DMC400037240_D6(+)	phasiRNA1715	CAAGGCGACAATTTTTGGAAT	7	7	11	18	28	14	3	5	7	14	10	12	2.44232	2.17781	4.24224	4.48174	9.04777	3.55623	2.51854	1.77401	3.4907	6.21483	2.68291	6.11834	0.608793	0.658696	0.0452977	0.0952011	0.502889	0.64635	0.964849	0.899123
PGSC0003DMC400037238_D8(-)|PGSC0003DMC400037240_D7(-)	phasiRNA1710	TCCAAAAATTGTCGCCTTGTA	291	455	345	629	583	652	137	293	292	259	537	258	101.531	141.558	133.052	156.612	188.387	165.619	115.013	103.957	145.612	114.974	144.072	131.544	0.218007	0.00198213	0.110293	-0.105732	0.619252	0.997599	0.813815	0.785791
PGSC0003DMC400037238_D8(+)|PGSC0003DMC400037240_D7(+)	phasiRNA1392	CGTGGAGATCAGTTGCGTTCA	4	21	11	43	21	30	3	26	20	32	56	20	1.39561	6.53343	4.24224	10.7064	6.78583	7.62049	2.51854	9.22487	9.97342	14.2053	15.0243	10.1972	0.948066	0.77033	1.1279	0.950169	0.319187	0.537077	0.177016	0.102797
PGSC0003DMC400037238_D9(-)|PGSC0003DMC400037240_D8(-)	phasiRNA1711	AACGCAACTGATCTCCACGAT	144	167	147	322	169	271	79	303	159	244	531	211	50.2419	51.9564	56.6917	80.1734	54.6097	68.8384	66.3215	107.505	79.2887	108.316	142.463	107.581	0.113556	0.397091	0.818706	1.10224	0.871625	0.589861	0.0797546	0.00710677
PGSC0003DMC400037238_D9(+)|PGSC0003DMC400037240_D8(+)	phasiRNA1393	AGGTTAGTGGGTCAGGACAGC	3	6	4	10	5	5	3	3	4	10	25	11	1.04671	1.8667	1.54263	2.48986	1.61567	1.27008	2.51854	1.06441	1.99468	4.43917	6.70728	5.60848	-0.0587644	1.50624	0.369743	1.93475	0.968465	0.138613	0.732047	0.00374148
PGSC0003DMC400037240_D10(-)	phasiRNA1944	GATCAAGAGCCTCCCAGACAT	2	5	2	0	3	0	0	7	2	1	4	2	0.697804	1.55558	0.771316	0	0.969404	0	0	2.48362	0.997342	0.443917	1.07316	1.01972	-2.37085	-0.396567	0.283074	2.25736	0.122227	0.904712	0.867749	0.0736136
PGSC0003DMC400037240_D9(+)	phasiRNA1942	GTCTGGGAGGCTCTTGATCTG	23	29	37	58	43	35	23	47	33	45	54	31	8.02475	9.02236	14.2693	14.4412	13.8948	8.89057	19.3088	16.6757	16.4561	19.9763	14.4877	15.8057	0.022678	-0.179058	0.936289	0.734553	0.982512	0.888217	0.0786231	0.0958671
PGSC0003DMC400037873_D1(-)|Sotub10g008730_D1(-)	phasiRNA654	TCCAAGCACGAATGTAGAAGT	18	23	18	30	33	52	18	16	26	19	9	13	6.28024	7.15567	6.94184	7.46957	10.6634	13.2088	15.1112	5.67684	12.9654	8.43442	2.41462	6.6282	0.340965	-1.12483	0.706417	-0.759378	0.651937	0.218274	0.278007	0.182638
PGSC0003DMC400037873_D1(+)|Sotub10g008730_D1(+)	phasiRNA969	CTTGCTAGAAAAGTTTATGAT	5	9	6	8	6	12	1	2	2	4	9	3	1.74451	2.80004	2.31395	1.99189	1.93881	3.04819	0.839513	0.709605	0.997342	1.77567	2.41462	1.52959	-0.230452	0.86085	-0.993789	0.0975128	0.81178	0.589861	0.286315	0.905097
PGSC0003DMC400037873_D2(-)|Sotub10g008730_D2(-)	phasiRNA900	AACTTCTGTAAACTTGTTCTG	3	2	1	8	2	1	0	1	2	0	3	1	1.04671	0.622232	0.385658	1.99189	0.646269	0.254016	0	0.354803	0.997342	0	0.804873	0.509862	-	-	-	-	-	-	-	-
PGSC0003DMC400037873_D2(+)|Sotub10g008730_D2(+)	phasiRNA650	TTCTACATTCGTGCTTGGATT	35	34	41	54	62	74	15	14	17	12	11	11	12.2116	10.5779	15.812	13.4452	20.0343	18.7972	12.5927	4.96724	8.47741	5.327	2.9512	5.60848	0.205271	-0.927671	-0.530985	-1.66393	0.756931	0.316216	0.353943	0.00304014
PGSC0003DMC400037873_D3(+)|Sotub10g008730_D3(+)	phasiRNA1241	ACTGTATCTCAAATGCATCAA	1	2	1	0	2	1	0	0	1	0	0	1	0.348902	0.622232	0.385658	0	0.646269	0.254016	0	0	0.498671	0	0	0.509862	-	-	-	-	-	-	-	-
PGSC0003DMC400037873_D4(+)|Sotub10g008730_D4(+)	phasiRNA1137	ATTTTGCGGTGTTTTTCACTG	9	2	1	2	3	4	1	0	1	0	0	0	3.14012	0.622232	0.385658	0.497972	0.969404	1.01606	0.839513	0	0.498671	0	0	0	-	-	-	-	-	-	-	-
PGSC0003DMC400037873_D5(+)|Sotub10g008730_D5(+)	phasiRNA651	AAAAGTACTGAGCAATTGGCA	8	9	5	4	12	5	7	2	9	1	16	4	2.79122	2.80004	1.92829	0.995943	3.87761	1.27008	5.87659	0.709605	4.48804	0.443917	4.29266	2.03945	-0.79855	-0.420212	0.128123	0.506461	0.530824	0.885659	0.925122	0.653284
PGSC0003DMC400037873_D6(+)|Sotub10g008730_D6(+)	phasiRNA899	AAAGGAAGGAGATATCTCATT	4	10	4	9	7	6	1	1	3	5	3	4	1.39561	3.11116	1.54263	2.24087	2.26194	1.5241	0.839513	0.354803	1.49601	2.21958	0.804873	2.03945	-0.251658	0.564373	-0.899237	-0.0832057	0.826634	0.793043	0.40657	0.926486
PGSC0003DMC400037873_D7(+)|Sotub10g008730_D7(+)	phasiRNA652	GCAATGGATGATGTGTGGGAC	5	1	0	5	4	4	3	4	7	5	21	4	1.74451	0.311116	0	1.24493	1.29254	1.01606	2.51854	1.41921	3.4907	2.21958	5.63411	2.03945	1.00766	0.324184	2.3492	1.66573	0.523506	0.888217	0.0643814	0.0468093
PGSC0003DMC400037873_D8(+)|Sotub10g008730_D8(+)	phasiRNA653	ACCACTGCATGGGATGTCGTG	4	4	6	6	0	3	2	2	1	0	0	1	1.39561	1.24446	2.31395	1.49391	0	0.762049	1.67903	0.709605	0.498671	0	0	0.509862	-1.6777	-1.99993	-0.57142	-0.893646	0.232108	0.359153	0.678697	0.516179
PGSC0003DMC400037873_D9(+)|Sotub10g008730_D9(+)	phasiRNA1210	AAAAGATCTTTTCCAGATGAT	0	0	2	1	0	0	0	1	0	1	1	1	0	0	0.771316	0.248986	0	0	0	0.354803	0	0.443917	0.268291	0.509862	-	-	-	-	-	-	-	-
PGSC0003DMC400038006_D3(+)|PGSC0003DMC400038006_D4(-)|Sotub12g022000_D3(+)	phasiRNA1059	GATGTTTGGAAGGCTCTTGAT	3	2	2	2	2	1	0	1	0	1	1	5	1.04671	0.622232	0.771316	0.497972	0.646269	0.254016	0	0.354803	0	0.443917	0.268291	2.54931	-	-	-	-	-	-	-	-
PGSC0003DMC400039354_D1(-)|PGSC0003DMC400056179_D3(-)	phasiRNA1954	ATGACATAGATCACAGAGACC	5	5	1	14	7	13	0	3	2	9	1	0	1.74451	1.55558	0.385658	3.4858	2.26194	3.30221	0	1.06441	0.997342	3.99525	0.268291	0	1.08246	-0.455099	-0.292207	-1.82976	0.399352	0.905796	0.874881	0.0848566
PGSC0003DMC400039354_D1(+)|PGSC0003DMC400056179_D4(+)	phasiRNA2477	TCTCTGTGATCTATGTCATCA	0	1	0	0	0	2	0	0	0	0	0	0	0	0.311116	0	0	0	0.508032	0	0	0	0	0	0	-	-	-	-	-	-	-	-
PGSC0003DMC400039354_D3(-)|PGSC0003DMC400056179_D7(-)	phasiRNA1618	AGGAGGACGGAAAGCACATGA	0	0	1	0	0	2	0	1	2	0	1	3	0	0	0.385658	0	0	0.508032	0	0.354803	0.997342	0	0.268291	1.52959	-	-	-	-	-	-	-	-
PGSC0003DMC400040217_D2(+)|Sotub06g010870_D2(+)	phasiRNA1173	TTGTGCATGACTTTTGTATGA	2	3	4	1	6	2	1	1	0	0	0	1	0.697804	0.933348	1.54263	0.248986	1.93881	0.508032	0.839513	0.354803	0	0	0	0.509862	-	-	-	-	-	-	-	-
PGSC0003DMC400040250_D1(-)	phasiRNA1440	TTGTGTTGTACTCTTGAGAGA	9	6	5	5	5	6	1	4	2	1	4	2	3.14012	1.8667	1.92829	1.24493	1.61567	1.5241	0.839513	1.41921	0.997342	0.443917	1.07316	1.01972	-0.825111	-0.531391	-0.637183	-0.343463	0.363021	0.796969	0.510352	0.713658
PGSC0003DMC400040250_D1(+)	phasiRNA1439	ACACGCGCTTGGATATGTGTC	8	8	6	5	9	18	5	4	5	5	2	3	2.79122	2.48893	2.31395	1.24493	2.90821	4.57229	4.19756	1.41921	2.49336	2.21958	0.536582	1.52959	-0.206176	-1.03891	0.0566265	-0.776107	0.862776	0.542626	0.961188	0.355391
PGSC0003DMC400040909_D3(+)|Sotub04g010980_D3(+)	phasiRNA1120	TATGATAAGATGGATGACAAT	3	3	0	0	2	1	0	0	0	1	2	0	1.04671	0.933348	0	0	0.646269	0.254016	0	0	0	0.443917	0.536582	0	-	-	-	-	-	-	-	-
PGSC0003DMC400041265_D1(-)|PGSC0003DMC400041271_D1(-)|Sotub12g032170_D1(-)	phasiRNA1388	TGGTATCTCTCCTACAAGGTG	1	2	2	3	0	2	2	1	1	2	4	1	0.348902	0.622232	0.771316	0.746957	0	0.508032	1.67903	0.354803	0.498671	0.887833	1.07316	0.509862	-	-	-	-	-	-	-	-
PGSC0003DMC400041265_D2(+)	phasiRNA2098	ACTGGACCTGTCAAGTAACCA	1	8	5	3	3	9	3	3	1	1	4	4	0.348902	2.48893	1.92829	0.746957	0.969404	2.28615	2.51854	1.06441	0.498671	0.443917	1.07316	2.03945	-0.342989	-0.188616	-0.0326332	0.12174	0.816191	0.966185	0.988002	0.915104
PGSC0003DMC400041265_D3(+)|PGSC0003DMC400041271_D2(+)|Sotub12g032170_D2(+)	phasiRNA1387	CCTTGTAGGAGAGATACCAGC	1	0	0	1	0	2	0	0	0	0	0	0	0.348902	0	0	0.248986	0	0.508032	0	0	0	0	0	0	-	-	-	-	-	-	-	-
PGSC0003DMC400041616_D1(-)|Sotub01g013680_D9(+)	phasiRNA853	ATGAAAGTTTTGATCATTCTT	26	15	13	16	10	30	1	0	3	0	1	0	9.07146	4.66674	5.01355	3.98377	3.23135	7.62049	0.839513	0	1.49601	0	0.268291	0	-0.560992	-1.39449	-2.98523	-3.81872	0.512812	0.589861	0.0178728	0.00188484
PGSC0003DMC400041616_D1(+)|Sotub01g013680_D8(-)	phasiRNA717	AGCGTAGCCTCTCCTTTATGA	0	1	0	7	5	3	1	2	2	3	6	1	0	0.311116	0	1.7429	1.61567	0.762049	0.839513	0.709605	0.997342	1.33175	1.60975	0.509862	2.25385	0.170093	2.29279	0.209039	0.0638593	0.966185	0.0764473	0.838418
PGSC0003DMC400041616_D2(-)|Sotub01g013680_D8(+)	phasiRNA538	ATAAAGGAGAGGCTACGCTCA	18	17	20	18	17	21	4	7	5	2	12	4	6.28024	5.28897	7.71316	4.48174	5.49329	5.33434	3.35805	2.48362	2.49336	0.887833	3.21949	2.03945	-0.542496	-0.540208	-0.983138	-0.98085	0.450788	0.732528	0.160426	0.124425
PGSC0003DMC400041616_D2(+)|Sotub01g013680_D7(-)	phasiRNA543	TTCTCATGCCTTCATACACAC	32	39	27	39	55	55	2	9	12	5	27	13	11.1649	12.1335	10.4128	9.71044	17.7724	13.9709	1.67903	3.19322	5.98405	2.21958	7.24386	6.6282	0.0143352	0.341237	-1.43367	-1.10677	0.988309	0.857009	0.0553583	0.0496513
PGSC0003DMC400041616_D3(-)|Sotub01g013680_D7(+)	phasiRNA1105	CTCCTCTCGAAAATCCTCAAA	2	0	2	0	2	0	0	0	0	0	0	0	0.697804	0	0.771316	0	0.646269	0	0	0	0	0	0	0	-	-	-	-	-	-	-	-
PGSC0003DMC400041616_D3(+)|Sotub01g013680_D6(-)	phasiRNA542	TTGCTATAGTTAAACTTACTT	41	26	13	54	30	37	3	6	6	5	3	5	14.305	8.08901	5.01355	13.4452	9.69404	9.3986	2.51854	2.12882	2.99203	2.21958	0.804873	2.54931	0.115926	-0.797126	-1.45915	-2.3722	0.908847	0.64635	0.0764473	0.00323838
PGSC0003DMC400041616_D4(-)|Sotub01g013680_D6(+)	phasiRNA537	CTGCAATATCTGCAAGGTGTT	23	35	17	37	20	35	2	4	4	3	8	3	8.02475	10.8891	6.55619	9.21247	6.46269	8.89057	1.67903	1.41921	1.99468	1.33175	2.14633	1.52959	-0.278077	-0.129366	-1.98334	-1.83463	0.66869	0.970347	0.017744	0.00596373
PGSC0003DMC400041616_D4(+)|Sotub01g013680_D5(-)	phasiRNA541	TGAGGATTTTCGAGAGGAGAA	169	108	166	63	54	70	12	20	52	24	59	24	58.9645	33.6005	64.0192	15.6861	17.4493	17.7811	10.0742	7.09605	25.9309	10.654	15.8292	12.2367	-1.78077	-0.0571714	-1.82523	-0.101624	0.00128851	0.978215	0.00575165	0.875918
PGSC0003DMC400041616_D5(-)|Sotub01g013680_D5(+)	phasiRNA715	GAAATGCAAAGGACACGTGGA	7	11	16	20	8	12	2	4	3	2	10	2	2.44232	3.42228	6.17053	4.97972	2.58508	3.04819	1.67903	1.41921	1.49601	0.887833	2.68291	1.01972	-0.358383	-0.156848	-0.974118	-0.772582	0.680108	0.969725	0.287882	0.314618
PGSC0003DMC400041616_D5(+)|Sotub01g013680_D4(-)	phasiRNA716	CACCTTGCAGATATTGCAGTC	5	5	2	3	6	3	0	2	0	0	0	0	1.74451	1.55558	0.771316	0.746957	1.93881	0.762049	0	0.709605	0	0	0	0	-0.60003	-1.30993	-1.55746	-2.26736	0.611046	0.580286	0.179592	0.0337354
PGSC0003DMC400041616_D6(-)|Sotub01g013680_D4(+)	phasiRNA536	TGTTTTCTTGATAATGTTGTG	103	103	82	77	61	86	6	18	20	10	45	14	35.9369	32.0449	31.624	19.1719	19.7112	21.8454	5.03708	6.38645	9.97342	4.43917	12.0731	7.13806	-0.939151	-0.0321644	-2.01876	-1.11177	0.0641408	0.988914	0.0030917	0.0268276
PGSC0003DMC400041616_D6(+)|Sotub01g013680_D3(-)	phasiRNA540	CACGTGTCCTTTGCATTTCCA	6	16	6	15	6	15	3	1	1	3	15	2	2.09341	4.97785	2.31395	3.73479	1.93881	3.81024	2.51854	0.354803	0.498671	1.33175	4.02437	1.01972	-0.19998	1.12674	-1.58309	-0.256369	0.871625	0.581246	0.162687	0.790135
PGSC0003DMC400041616_D7(-)|Sotub01g013680_D3(+)	phasiRNA535	TCGGGCCAATTTGAAGGTGTT	585	560	642	587	515	713	75	172	160	111	240	115	204.108	174.225	247.592	146.155	166.414	181.114	62.9635	61.0261	79.7874	49.2748	64.3899	58.6341	-0.562262	-0.34366	-1.45104	-1.23243	0.172806	0.613274	0.00237606	0.0015137
PGSC0003DMC400041616_D7(+)|Sotub01g013680_D2(-)	phasiRNA1279	CACCTTCAAATTGGCCCGAAT	0	1	1	4	2	3	0	1	1	0	1	0	0	0.311116	0.385658	0.995943	0.646269	0.762049	0	0.354803	0.498671	0	0.268291	0	-	-	-	-	-	-	-	-
PGSC0003DMC400041616_D8(-)|Sotub01g013680_D2(+)	phasiRNA1216	AGTGCTGTGTTTGGCAAATAT	5	1	1	4	4	5	0	0	0	1	0	0	1.74451	0.311116	0.385658	0.995943	1.29254	1.27008	0	0	0	0.443917	0	0	0.514914	-0.00763073	-1.41471	-1.93726	0.701221	0.997599	0.284246	0.0660229
PGSC0003DMC400041616_D8(+)|Sotub01g013680_D1(-)	phasiRNA539	ATTTGCCAAACACAGCACTTG	21	22	17	27	17	38	2	0	7	4	4	5	7.32695	6.84455	6.55619	6.72262	5.49329	9.65262	1.67903	0	3.4907	1.77567	1.07316	2.54931	-0.183612	0.738093	-2.66026	-1.73855	0.856024	0.76785	0.021879	0.0311007
PGSC0003DMC400041616_D9(-)|Sotub01g013680_D1(+)	phasiRNA534	ATTGGTAAGACAACAATTGCA	43	51	31	61	25	48	6	7	11	6	28	12	15.0028	15.8669	11.9554	15.1881	8.07836	12.1928	5.03708	2.48362	5.48538	2.6635	7.51215	6.11834	-0.535038	0.248925	-1.61562	-0.831657	0.448213	0.89815	0.0250089	0.140894
PGSC0003DMC400041922_D1(-)|PGSC0003DMC400041922_D2(-)	phasiRNA932	GCAACATCATCAAACAACCTT	1	0	0	7	10	9	1	1	0	5	7	1	0.348902	0	0	1.7429	3.23135	2.28615	0.839513	0.354803	0	2.21958	1.87804	0.509862	3.06618	1.45636	1.29043	-0.319389	0.00821994	0.484346	0.396638	0.73291
PGSC0003DMC400041922_D1(+)|PGSC0003DMC400041922_D3(+)	phasiRNA930	GTAGGAAAGAAAAGCGAGGAA	32	41	42	38	37	44	22	32	35	46	91	56	11.1649	12.7558	16.1976	9.46146	11.956	11.1767	18.4693	11.3537	17.4535	20.4202	24.4145	28.5523	-0.519179	0.55823	0.361798	1.43921	0.350883	0.455159	0.469528	0.00143236
PGSC0003DMC400041922_D10(-)	phasiRNA2458	TGAATTATCAGTTTTCTGCTA	0	0	0	1	5	0	0	0	0	1	0	0	0	0	0	0.248986	1.61567	0	0	0	0	0.443917	0	0	-	-	-	-	-	-	-	-
PGSC0003DMC400041922_D10(+)	phasiRNA1787	AGTTGGAACATTATCTGAAAA	84	51	45	98	68	96	6	9	24	22	21	27	29.3078	15.8669	17.3546	24.4006	21.9732	24.3856	5.03708	3.19322	11.9681	9.76617	5.63411	13.7663	0.00499839	0.466835	-1.5724	-1.11056	0.994218	0.731839	0.0236617	0.0360662
PGSC0003DMC400041922_D11(-)	phasiRNA1783	AGGAAGAGAATGATGATCAAT	85	89	84	91	56	112	35	50	55	83	112	45	29.6567	27.6893	32.3953	22.6577	18.0955	28.4498	29.3829	17.7401	27.4269	36.8451	30.0486	22.9438	-0.617856	0.187442	-0.153584	0.651714	0.260119	0.874201	0.794226	0.108921
PGSC0003DMC400041922_D11(+)	phasiRNA1622	GCAGAAAACTGATAATTCAAT	0	0	0	8	3	4	0	0	1	0	1	3	0	0	0	1.99189	0.969404	1.01606	0	0	0.498671	0	0.268291	1.52959	2.77673	0.37417	1.28805	-1.1145	0.0222482	0.917537	0.385243	0.285084
PGSC0003DMC400041922_D12(-)	phasiRNA2161	TGCAACATCTTTTGCTATGCG	3	5	4	4	10	9	0	0	2	0	0	1	1.04671	1.55558	1.54263	0.995943	3.23135	2.28615	0	0	0.997342	0	0	0.509862	0.198309	-0.781607	-1.61751	-2.59743	0.893358	0.787949	0.187129	0.015945
PGSC0003DMC400041922_D12(+)	phasiRNA1395	TGATCATCATTCTCTTCCTCG	75	109	109	193	123	149	74	278	100	182	666	195	26.1677	33.9116	42.0367	48.0543	39.7456	37.8484	62.124	98.6351	49.8671	80.7928	178.682	99.423	0.0844286	0.638429	1.17656	1.73056	0.92976	0.477852	0.0422373	0.00142147
PGSC0003DMC400041922_D13(+)	phasiRNA2241	CATAGCAAAAGATGTTGCAAA	2	2	0	1	2	1	0	0	1	0	0	1	0.697804	0.622232	0	0.248986	0.646269	0.254016	0	0	0.498671	0	0	0.509862	-	-	-	-	-	-	-	-
PGSC0003DMC400041922_D2(+)|PGSC0003DMC400041922_D4(+)	phasiRNA931	GGTTGTTTGATGATGTTGCTG	0	0	1	33	17	12	0	1	4	18	36	11	0	0	0.385658	8.21653	5.49329	3.04819	0	0.354803	1.99468	7.9905	9.65848	5.60848	4.15891	3.1713	1.86426	0.876655	0.00128851	0.0178333	0.23554	0.14166
PGSC0003DMC400041922_D3(-)	phasiRNA1777	TTCTATGTAACTGTTAACACA	289	323	245	482	384	429	77	123	173	123	134	183	100.833	100.49	94.4862	120.011	124.084	108.973	64.6425	43.6407	86.2701	54.6018	35.951	93.3047	0.0217166	-0.260686	-0.506991	-0.789393	0.981085	0.780055	0.258394	0.0434852
PGSC0003DMC400041922_D4(-)	phasiRNA1778	TGAATTTTTTTCAAATCTGAT	57	58	21	46	57	68	10	2	9	8	5	9	19.8874	18.0447	8.09882	11.4533	18.4187	17.2731	8.39513	0.709605	4.48804	3.55133	1.34146	4.58876	-0.136188	-0.126023	-2.20319	-2.19303	0.902762	0.973878	0.0213117	0.00652213
PGSC0003DMC400041922_D5(-)	phasiRNA1779	GCTGCATTCGGAATTTCCTTC	2	0	4	5	2	1	2	2	2	3	3	4	0.697804	0	1.54263	1.24493	0.646269	0.254016	1.67903	0.709605	0.997342	1.33175	0.804873	2.03945	0.101106	0.0734897	1.26303	1.23541	0.965469	0.988914	0.365498	0.244994
PGSC0003DMC400041922_D5(+)	phasiRNA1784	TGTTAACAGTTACATAGAAAT	40	41	24	59	50	54	7	12	32	7	28	22	13.9561	12.7558	9.25579	14.6902	16.1567	13.7169	5.87659	4.25763	15.9575	3.10742	7.51215	11.217	0.0840965	-0.31932	-0.472828	-0.876245	0.932597	0.851956	0.516601	0.124425
PGSC0003DMC400041922_D6(-)	phasiRNA1780	TTTGCATCAATATTTGAGGTC	1392	1437	1073	1504	1886	2056	210	406	689	350	282	409	485.672	447.074	413.811	374.475	609.432	522.257	176.298	144.05	343.584	155.371	75.6581	208.533	-0.0951751	-0.737148	-0.962714	-1.60469	0.902762	0.284107	0.0441578	0.00095899
PGSC0003DMC400041922_D6(+)	phasiRNA1785	AGGAAATTCCGAATGCAGCGA	51	77	66	158	89	81	31	89	40	76	101	65	17.794	23.9559	25.4534	39.3397	28.759	20.5753	26.0249	31.5774	19.9468	33.7377	27.0974	33.141	0.126073	0.173401	0.359473	0.406801	0.87102	0.892789	0.523889	0.361578
PGSC0003DMC400041922_D7(-)	phasiRNA1781	GACAGACATAGTCAATGTGAC	165	157	114	194	162	216	40	80	105	78	46	67	57.5689	48.8452	43.965	48.3032	52.3478	54.8675	33.5805	28.3842	52.3605	34.6255	12.3414	34.1607	-0.174586	-0.734058	-0.271627	-0.831099	0.791235	0.34428	0.63789	0.0620102
PGSC0003DMC400041922_D7(+)	phasiRNA2393	CCTCAAATATTGATGCAAAGT	2	0	1	2	6	5	0	2	0	1	0	1	0.697804	0	0.385658	0.497972	1.93881	1.27008	0	0.709605	0	0.443917	0	0.509862	-	-	-	-	-	-	-	-
PGSC0003DMC400041922_D8(-)	phasiRNA1782	AACGTACTCACAAATATTGCG	25	21	15	47	27	46	13	8	11	14	32	18	8.72255	6.53343	5.78487	11.7023	8.72463	11.6847	10.9137	2.83842	5.48538	6.21483	8.58531	9.17751	0.379812	0.507581	-0.25337	-0.125601	0.594874	0.65985	0.747207	0.838418
PGSC0003DMC400041922_D8(+)	phasiRNA1786	CACATTGACTATGTCTGTCCG	262	345	234	508	421	592	101	317	207	228	242	201	91.4124	107.335	90.244	126.485	136.04	150.378	84.7908	112.472	103.225	101.213	64.9264	102.482	0.282978	-0.313872	0.217174	-0.379677	0.538129	0.64635	0.629166	0.263102
PGSC0003DMC400041922_D9(-)	phasiRNA2395	TTCAGATAATGTTCCAACTTT	1	1	0	3	3	0	0	1	0	0	1	0	0.348902	0.311116	0	0.746957	0.969404	0	0	0.354803	0	0	0.268291	0	-	-	-	-	-	-	-	-
PGSC0003DMC400041922_D9(+)	phasiRNA2394	CAATATTTGTGAGTACGTTAA	0	1	0	2	1	0	1	0	0	0	0	0	0	0.311116	0	0.497972	0.323135	0	0.839513	0	0	0	0	0	-	-	-	-	-	-	-	-
PGSC0003DMC400041925_D1(-)	phasiRNA2494	ACAATTGTAGAGTTTCCTTGG	5	1	5	4	3	5	1	1	0	1	4	6	1.74451	0.311116	1.92829	0.995943	0.969404	1.27008	0.839513	0.354803	0	0.443917	1.07316	3.05917	-0.170508	1.20542	-0.931314	0.444612	0.924058	0.589861	0.525415	0.688962
PGSC0003DMC400041925_D1(+)	phasiRNA2495	AAGGAAACTCTACAATTGTTA	1	0	0	0	1	3	1	0	0	0	0	0	0.348902	0	0	0	0.323135	0.762049	0.839513	0	0	0	0	0	-	-	-	-	-	-	-	-
PGSC0003DMC400041925_D4(-)|PGSC0003DMC400055637_D5(+)	phasiRNA2358	TGCGCGTGGTAATAATAACTC	0	2	1	4	3	7	3	7	2	4	5	3	0	0.622232	0.385658	0.995943	0.969404	1.77811	2.51854	2.48362	0.997342	1.77567	1.34146	1.52959	1.4178	-0.385467	2.41608	0.612813	0.315122	0.866136	0.0421031	0.465611
PGSC0003DMC400041993_D1(-)	phasiRNA1992	TCAGAAGCTTTTGCAGTCGGT	1	1	0	4	7	5	1	1	4	2	0	3	0.348902	0.311116	0	0.995943	2.26194	1.27008	0.839513	0.354803	1.99468	0.887833	0	1.52959	1.85637	-1.08556	1.78259	-1.15934	0.231679	0.654396	0.221783	0.289947
PGSC0003DMC400041993_D2(-)	phasiRNA2097	CTATCAAGTACCTCCTACCTT	0	0	0	1	0	2	1	0	1	0	2	2	0	0	0	0.248986	0	0.508032	0.839513	0	0.498671	0	0.536582	1.01972	-	-	-	-	-	-	-	-
PGSC0003DMC400041993_D2(+)	phasiRNA1600	AACAAAGTTTACAGTGATCCA	2	0	0	3	1	4	0	0	0	1	6	1	0.697804	0	0	0.746957	0.323135	1.01606	0	0	0	0.443917	1.60975	0.509862	-	-	-	-	-	-	-	-
PGSC0003DMC400041993_D3(+)	phasiRNA1993	TTCATTATGTCTCGCTTTGAC	8	18	7	17	13	30	11	11	17	10	15	18	2.79122	5.60009	2.69961	4.23276	4.20075	7.62049	9.23464	3.90283	8.47741	4.43917	4.02437	9.17751	0.282794	-0.383071	0.999172	0.333307	0.756931	0.778699	0.15258	0.585229
PGSC0003DMC400041993_D4(+)	phasiRNA1994	ATCCGTGCAAAAATTACTGTC	4	9	8	7	9	14	6	8	6	11	12	10	1.39561	2.80004	3.08526	1.7429	2.90821	3.55623	5.03708	2.83842	2.99203	4.88308	3.21949	5.09862	-0.0750146	0.189885	0.680382	0.945282	0.953951	0.9166	0.379266	0.100597
PGSC0003DMC400041993_D5(+)	phasiRNA1995	AATGTACTTCTAGGCCTTCTT	2	4	3	3	8	5	1	5	4	4	16	8	0.697804	1.24446	1.15697	0.746957	2.58508	1.27008	0.839513	1.77401	1.99468	1.77567	4.29266	4.07889	0.0710674	0.801266	0.794399	1.5246	0.965847	0.589861	0.467742	0.0355464
PGSC0003DMC400041993_D6(+)	phasiRNA2021	TCTTCTGTAAGTGGAAAGGCT	0	1	3	8	1	2	0	1	1	2	1	2	0	0.311116	1.15697	1.99189	0.323135	0.508032	0	0.354803	0.498671	0.887833	0.268291	1.01972	0.633997	0.398058	0.360395	0.124456	0.708219	0.91077	0.858367	0.924231
PGSC0003DMC400041993_D7(+)	phasiRNA2474	GATGAACTTTATGAGCAGCAA	0	0	0	0	2	1	0	0	0	1	0	0	0	0	0	0	0.646269	0.254016	0	0	0	0.443917	0	0	-	-	-	-	-	-	-	-
PGSC0003DMC400044252_D2(-)	phasiRNA2370	GAACTTATCCGATCAAACAAC	0	0	3	4	2	1	0	0	0	0	0	2	0	0	1.15697	0.995943	0.646269	0.254016	0	0	0	0	0	1.01972	-	-	-	-	-	-	-	-
PGSC0003DMC400044252_D2(+)	phasiRNA2290	TTTGGCGTGCTGAAGGACTTG	3	0	4	2	2	5	0	2	2	1	2	0	1.04671	0	1.54263	0.497972	0.646269	1.27008	0	0.709605	0.997342	0.443917	0.536582	0	0.250704	-0.809379	0.468726	-0.591356	0.909098	0.787583	0.791579	0.67193
PGSC0003DMC400047655_D3(-)|Sotub11g028670_D7(+)	phasiRNA1146	ACGATGTGTGGAATGACAACT	2	2	0	4	3	1	0	0	0	0	0	1	0.697804	0.622232	0	0.995943	0.969404	0.254016	0	0	0	0	0	0.509862	-	-	-	-	-	-	-	-
PGSC0003DMC400047655_D3(+)|Sotub11g028670_D5(-)	phasiRNA906	TTGTCATTCCACACATCGTCC	9	10	6	10	7	7	3	9	5	4	18	6	3.14012	3.11116	2.31395	2.48986	2.26194	1.77811	2.51854	3.19322	2.49336	1.77567	4.82924	3.05917	-0.634659	0.0370483	0.171451	0.843158	0.498177	0.988914	0.868118	0.19416
PGSC0003DMC400047655_D7(+)	phasiRNA1409	AAATGTTTCTGCACTCTCTCA	2	2	0	0	1	0	2	1	0	2	1	1	0.697804	0.622232	0	0	0.323135	0	1.67903	0.354803	0	0.887833	0.268291	0.509862	-	-	-	-	-	-	-	-
PGSC0003DMC400047655_D8(-)|Sotub11g028670_D2(+)	phasiRNA1088	TTTTGAAAGCTTGGTTTTGTG	6	5	8	6	6	7	1	1	3	1	5	4	2.09341	1.55558	3.08526	1.49391	1.93881	1.77811	0.839513	0.354803	1.49601	0.443917	1.34146	2.03945	-0.531555	0.27763	-1.00929	-0.200101	0.588194	0.926068	0.321458	0.838418
PGSC0003DMC400051523_D1(-)	phasiRNA2386	TAGCGGAAAAATGCCAAGGAC	9	14	11	10	9	17	4	8	3	10	9	11	3.14012	4.35562	4.24224	2.48986	2.90821	4.31828	3.35805	2.83842	1.49601	4.43917	2.41462	5.60848	-0.51958	0.483654	-0.475136	0.528098	0.523263	0.746286	0.580695	0.378101
PGSC0003DMC400051523_D1(+)	phasiRNA2382	ACTGAAATTGTTAAGGGTAGT	1	1	2	2	1	0	2	0	1	0	1	0	0.348902	0.311116	0.771316	0.497972	0.323135	0	1.67903	0	0.498671	0	0.268291	0	-	-	-	-	-	-	-	-
PGSC0003DMC400051523_D2(-)	phasiRNA2387	GTGATAAGGTGTTTGGACCAA	5	3	5	5	2	2	0	2	1	2	3	5	1.74451	0.933348	1.92829	1.24493	0.646269	0.508032	0	0.709605	0.498671	0.887833	0.804873	2.54931	-1.09236	0.928197	-1.10853	0.912032	0.351657	0.64635	0.339452	0.315223
PGSC0003DMC400051523_D2(+)	phasiRNA2383	TTCTTTCCAATTTCTTCCAAC	0	0	0	3	0	0	0	0	0	0	0	0	0	0	0	0.746957	0	0	0	0	0	0	0	0	-	-	-	-	-	-	-	-
PGSC0003DMC400051523_D3(-)	phasiRNA2388	AAAACAGTTGGAAGTTACTTT	6	1	1	5	1	5	0	1	1	0	0	0	2.09341	0.311116	0.385658	1.24493	0.323135	1.27008	0	0.354803	0.498671	0	0	0	0.0521985	-1.59558	-0.431124	-2.0789	0.982435	0.495092	0.792635	0.0656283
PGSC0003DMC400051523_D3(+)	phasiRNA2384	TGAGGGCTAATAGAATCTGCA	11	13	11	9	11	18	2	5	4	2	3	7	3.83792	4.04451	4.24224	2.24087	3.55448	4.57229	1.67903	1.77401	1.99468	0.887833	0.804873	3.56903	-0.503928	-0.602272	-0.844609	-0.942953	0.523916	0.737412	0.299434	0.184556
PGSC0003DMC400051523_D4(-)	phasiRNA2389	CTGATTACAACAATAGGAGTC	15	19	14	11	12	31	4	7	5	6	8	7	5.23353	5.9112	5.39921	2.73884	3.87761	7.8745	3.35805	2.48362	2.49336	2.6635	2.14633	3.56903	-0.540128	-0.143025	-0.796138	-0.399035	0.475408	0.958038	0.274026	0.530646
PGSC0003DMC400051523_D4(+)	phasiRNA2385	TACATTGCTACCGTTGTTTCC	1	4	0	3	1	3	1	4	0	0	9	5	0.348902	1.24446	0	0.746957	0.323135	0.762049	0.839513	1.41921	0	0	2.41462	2.54931	0.204945	0.578746	0.699033	1.07283	0.942173	0.88133	0.73128	0.412733
PGSC0003DMC400051523_D5(-)	phasiRNA1899	TATGATGTTAAGGATGACAAT	6	10	12	6	13	10	1	4	7	2	2	3	2.09341	3.11116	4.6279	1.49391	4.20075	2.54016	0.839513	1.41921	3.4907	0.887833	0.536582	1.52959	-0.551396	-1.08142	-0.51695	-1.04698	0.53494	0.547949	0.605943	0.213667
PGSC0003DMC400051523_D6(-)	phasiRNA1960	AATGTGTTGTTACAGGCTTTA	4	2	2	3	5	5	0	0	3	1	1	0	1.39561	0.622232	0.771316	0.746957	1.61567	1.27008	0	0	1.49601	0.443917	0.268291	0	0.0781101	-0.402715	-0.8935	-1.37432	0.965469	0.91077	0.513048	0.195683
PGSC0003DMC400051523_D6(+)|PGSC0003DMC400065041_D1(+)	phasiRNA1895	TTGGACCCTTTAGGCTTTTCT	3	13	7	21	18	18	5	3	8	6	4	6	1.04671	4.04451	2.69961	5.2287	5.81642	4.57229	4.19756	1.06441	3.98937	2.6635	1.07316	3.05917	0.838753	-0.439731	0.23457	-1.04391	0.360354	0.830113	0.842745	0.139424
PGSC0003DMC400051523_D7(-)	phasiRNA2157	ATTCATGTTTGGATTACAATA	6	4	3	1	1	4	0	0	0	0	1	1	2.09341	1.24446	1.15697	0.248986	0.323135	1.01606	0	0	0	0	0.268291	0.509862	-1.64298	0.523178	-2.45106	-0.284907	0.160029	0.874201	0.0332314	0.835003
PGSC0003DMC400051523_D7(+)	phasiRNA1898	AAGCCTGTAACAACACATTTC	7	3	5	7	1	2	1	5	0	3	2	3	2.44232	0.933348	1.92829	1.7429	0.323135	0.508032	0.839513	1.77401	0	1.33175	0.536582	1.52959	-1.31217	0.343139	-0.904626	0.750683	0.349505	0.926068	0.51175	0.522253
PGSC0003DMC400051523_D8(-)|PGSC0003DMC400065041_D3(-)	phasiRNA1897	AAACTCAGGTATCATTTTGAC	39	45	27	26	41	31	3	16	5	9	9	13	13.6072	14.0002	10.4128	6.47363	13.2485	7.8745	2.51854	5.67684	2.49336	3.99525	2.41462	6.6282	-0.760635	-0.0224582	-1.59672	-0.85854	0.252601	0.990032	0.028119	0.138612
PGSC0003DMC400051523_D9(-)|PGSC0003DMC400065041_D4(-)	phasiRNA1462	AGAAAAGCTTATGATCACCTA	4	6	4	5	2	2	1	3	3	1	6	3	1.39561	1.8667	1.54263	1.24493	0.646269	0.508032	0.839513	1.06441	1.49601	0.443917	1.60975	1.52959	-1.24357	-0.198523	-0.174026	0.871024	0.261078	0.951199	0.893752	0.330643
PGSC0003DMC400051526_D2(+)	phasiRNA2294	GCTCCAACATTTAAGACTGCT	9	7	7	12	14	19	3	6	3	6	4	5	3.14012	2.17781	2.69961	2.98783	4.52388	4.82631	2.51854	2.12882	1.49601	2.6635	1.07316	2.54931	0.351461	-0.249226	-0.170363	-0.77105	0.672639	0.91077	0.874881	0.229477
PGSC0003DMC400051526_D4(-)	phasiRNA1962	ATGTTTGGAATGAAGATCAAG	19	8	7	13	13	10	3	0	5	6	4	1	6.62914	2.48893	2.69961	3.23681	4.20075	2.54016	2.51854	0	2.49336	2.6635	1.07316	0.509862	-0.361225	0.386566	-1.74781	-1.00002	0.756931	0.916668	0.160426	0.307271
PGSC0003DMC400052204_D1(-)|Sotub07g011270_D1(-)	phasiRNA595	CCAAAGTATTCTTTCCAACTC	8	4	2	3	1	3	2	5	2	1	4	4	2.79122	1.24446	0.771316	0.746957	0.323135	0.762049	1.67903	1.77401	0.997342	0.443917	1.07316	2.03945	-1.33636	-0.579142	0.268809	1.02603	0.294955	0.785803	0.836278	0.300161
PGSC0003DMC400052204_D1(+)|Sotub07g011270_D1(+)	phasiRNA587	GTTGGAAAGAATACTTTGGTG	29	24	30	51	34	33	10	9	18	17	32	23	10.1182	7.46678	11.5697	12.6983	10.9866	8.38253	8.39513	3.19322	8.97608	7.54658	8.58531	11.7268	-0.0908702	0.477101	-0.481317	0.086655	0.920366	0.675534	0.467742	0.890409
PGSC0003DMC400052204_D10(-)|Sotub07g011270_D10(-)	phasiRNA602	TTTCTTGCTTGAGTCTTTGAT	1369	1489	1261	1889	1694	2316	354	566	790	546	727	699	477.647	463.252	486.315	470.334	547.39	588.301	297.188	200.818	393.95	242.379	195.048	356.393	-0.0657923	-0.267712	-0.580049	-0.781969	0.913541	0.699238	0.120326	0.0213595
PGSC0003DMC400052204_D10(+)|Sotub07g011270_D10(+)	phasiRNA775	CAAAGACTCAAGCAAGAAATG	15	10	7	32	13	27	3	5	11	18	11	15	5.23353	3.11116	2.69961	7.96754	4.20075	6.85844	2.51854	1.77401	5.48538	7.9905	2.9512	7.64793	0.547443	0.692918	-0.0455708	0.0999037	0.53259	0.620644	0.964849	0.893948
PGSC0003DMC400052204_D2(-)|Sotub07g011270_D2(-)	phasiRNA881	GTTCATTATTCAAATTCTTCA	3	0	1	4	6	5	1	0	2	2	0	1	1.04671	0	0.385658	0.995943	1.93881	1.27008	0.839513	0	0.997342	0.887833	0	0.509862	1.44927	-0.57066	0.59819	-1.42174	0.363021	0.885659	0.74823	0.23201
PGSC0003DMC400052204_D2(+)|Sotub07g011270_D2(+)	phasiRNA588	AAGAATTTGAATAATGAACTC	806	1243	875	1315	1570	1526	173	223	438	273	255	317	281.215	386.717	337.451	327.416	507.321	387.629	145.236	79.121	218.418	121.189	68.4142	161.626	0.038252	-0.416941	-1.143	-1.5982	0.961565	0.592094	0.0208938	0.000753207
PGSC0003DMC400052204_D3(-)|Sotub07g011270_D3(-)	phasiRNA596	CTGACGCAATAGTCTTTATGA	17	6	9	19	8	11	4	4	6	1	3	3	5.93134	1.8667	3.47092	4.73073	2.58508	2.79418	3.35805	1.41921	2.99203	0.443917	0.804873	1.52959	-0.262135	-1.4138	-0.288343	-1.44	0.798674	0.398284	0.786067	0.103438
PGSC0003DMC400052204_D3(+)|Sotub07g011270_D3(+)	phasiRNA589	ATAAAGACTATTGCGTCAGGC	5787	6581	5895	5895	7669	8660	1368	2494	3510	2759	1642	2595	2019.1	2047.45	2273.45	1467.77	2478.12	2199.78	1148.45	884.878	1750.34	1224.77	440.534	1323.09	-0.307944	-0.554281	-0.648337	-0.894674	0.591181	0.483324	0.162192	0.034257
PGSC0003DMC400052204_D4(-)|Sotub07g011270_D4(-)	phasiRNA597	GACCAAAAGACAGTTTAGAGC	24	25	27	43	23	17	12	13	11	20	26	19	8.37365	7.7779	10.4128	10.7064	7.43209	4.31828	10.0742	4.61243	5.48538	8.87833	6.97557	9.68737	-0.563327	0.342077	-0.354164	0.551239	0.448643	0.793043	0.631219	0.298635
PGSC0003DMC400052204_D4(+)|Sotub07g011270_D4(+)	phasiRNA590	TCTAAACTGTCTTTTGGTCTT	1600	2252	1619	2675	2466	3446	567	1098	1126	897	1114	992	558.243	700.633	624.38	666.037	796.85	875.34	476.004	389.573	561.504	398.193	298.876	505.783	0.0783969	-0.371308	-0.259089	-0.708794	0.886873	0.51717	0.484544	0.0237807
PGSC0003DMC400052204_D5(-)|Sotub07g011270_D5(-)	phasiRNA598	GAACTGTAACCCATACCACAA	32	49	36	59	58	57	17	65	37	63	104	64	11.1649	15.2447	13.8837	14.6902	18.7418	14.4789	14.2717	23.0622	18.4508	27.9668	27.9023	32.6312	0.00727185	0.536009	0.641081	1.16982	0.993489	0.484346	0.179592	0.00561293
PGSC0003DMC400052204_D5(+)|Sotub07g011270_D5(+)	phasiRNA591	GTGGTATGGGTTACAGTTCCC	58	66	36	185	51	63	40	159	50	79	216	63	20.2363	20.5337	13.8837	46.0624	16.4799	16.003	33.5805	56.4136	24.9336	35.0694	57.9509	32.1213	0.11869	0.0528466	1.17244	1.10659	0.918186	0.985179	0.0951211	0.0612829
PGSC0003DMC400052204_D6(-)|Sotub07g011270_D6(-)	phasiRNA599	TTATGTCTATTGGCGGTTTGG	747	806	922	773	845	1062	265	620	614	449	994	548	260.63	250.759	355.577	192.466	273.049	269.765	222.471	219.978	306.184	199.319	266.681	279.404	-0.467701	-0.113621	-0.0543566	0.299723	0.297356	0.905796	0.906481	0.372776
PGSC0003DMC400052204_D6(+)|Sotub07g011270_D6(+)	phasiRNA592	AAACCGCCAATAGACATAAAC	6	7	5	9	6	12	2	5	7	4	5	1	2.09341	2.17781	1.92829	2.24087	1.93881	3.04819	1.67903	1.77401	3.4907	1.77567	1.34146	0.509862	-0.0519263	-1.02052	0.33232	-0.636276	0.968169	0.488389	0.73128	0.402203
PGSC0003DMC400052204_D7(-)|Sotub07g011270_D7(-)	phasiRNA600	CAATTTTTGTTTGAACCTTGT	313	434	345	661	634	739	87	167	247	192	181	224	109.206	135.024	133.052	164.58	204.867	187.718	73.0376	59.252	123.172	85.232	48.5607	114.209	0.330974	-0.189608	-0.467172	-0.987755	0.519419	0.857009	0.287882	0.0116489
PGSC0003DMC400052204_D7(+)|Sotub07g011270_D7(+)	phasiRNA593	AAGGTTCAAACAAAAATTGCC	139	110	73	208	108	159	14	31	45	34	52	31	48.4974	34.2228	28.153	51.789	34.8985	40.3886	11.7532	10.9989	22.4402	15.0932	13.9511	15.8057	-0.0148995	-0.0698654	-1.14067	-1.19564	0.984511	0.973878	0.0332314	0.00989183
PGSC0003DMC400052204_D8(-)|Sotub07g011270_D8(-)	phasiRNA601	GTACTCTTTTGTTGACATCAA	31	24	24	51	23	41	16	22	19	23	42	44	10.816	7.46678	9.25579	12.6983	7.43209	10.4147	13.4322	7.80566	9.47475	10.2101	11.2682	22.4339	-0.0892259	0.362366	0.271168	0.72276	0.923545	0.746286	0.698707	0.13083
PGSC0003DMC400052204_D8(+)|Sotub07g011270_D8(+)	phasiRNA594	GATGTCAACAAAAGAGTACAA	33	30	32	33	18	29	13	15	15	17	32	23	11.5138	9.33348	12.3411	8.21653	5.81642	7.36647	10.9137	5.32204	7.48007	7.54658	8.58531	11.7268	-0.849494	0.200287	-0.405787	0.643994	0.141679	0.888217	0.49366	0.168484
PGSC0003DMC400052204_D9(-)|Sotub07g011270_D9(-)	phasiRNA882	GAATTTTATTGGCAACGTCTT	7	11	7	12	12	18	1	1	5	2	5	4	2.44232	3.42228	2.69961	2.98783	3.87761	4.57229	0.839513	0.354803	2.49336	0.887833	1.34146	2.03945	0.139978	0.268485	-1.18166	-1.05316	0.897186	0.921789	0.201321	0.13083
PGSC0003DMC400052204_D9(+)|Sotub07g011270_D9(+)	phasiRNA774	GACGTTGCCAATAAAATTCAT	2	3	3	6	10	8	0	6	3	9	12	2	0.697804	0.933348	1.15697	1.49391	3.23135	2.03213	0	2.12882	1.49601	3.99525	3.21949	1.01972	0.825189	0.911523	0.46872	0.555054	0.512812	0.633197	0.74984	0.483723
PGSC0003DMC400052587_D1(-)	phasiRNA1827	AATGTCGTAGTATAGAGTGAA	177	160	203	201	205	305	53	89	119	89	86	100	61.7557	49.7785	78.2886	50.0461	66.2426	77.4749	44.4942	31.5774	59.3419	39.5086	23.073	50.9862	-0.191968	-0.404911	-0.349202	-0.562144	0.738916	0.613274	0.477113	0.159583
PGSC0003DMC400052587_D1(+)	phasiRNA1927	CACTCTATACTACGACATTCT	0	2	2	7	4	5	0	7	5	10	17	5	0	0.622232	0.771316	1.7429	1.29254	1.27008	0	2.48362	2.49336	4.43917	4.56095	2.54931	1.36496	1.15089	1.87099	1.65693	0.367605	0.488389	0.16584	0.0355464
PGSC0003DMC400052587_D10(-)	phasiRNA1983	TCTCAATAGTAGAGGAGGAGA	38	24	32	21	19	26	5	10	16	16	22	7	13.2583	7.46678	12.3411	5.2287	6.13956	6.60442	4.19756	3.54803	7.97874	7.10267	5.9024	3.56903	-1.04539	-0.0135743	-0.875067	0.156753	0.0827479	0.995008	0.166051	0.817835
PGSC0003DMC400052587_D10(+)	phasiRNA1519	TCCTCCTCTACTATTGAGATT	57	69	35	92	83	98	28	34	38	32	26	26	19.8874	21.467	13.498	22.9067	26.8202	24.8936	23.5064	12.0633	18.9495	14.2053	6.97557	13.2564	0.227167	-0.779611	0.0892021	-0.917576	0.708219	0.316471	0.897269	0.0428136
PGSC0003DMC400052587_D11(-)	phasiRNA2094	ATAAGAGTTCAAATGTGAAAT	7	5	4	6	11	8	1	1	5	0	4	4	2.44232	1.55558	1.54263	1.49391	3.55448	2.03213	0.839513	0.354803	2.49336	0	1.07316	2.03945	0.0104641	-0.55763	-0.55707	-1.12516	0.993489	0.860373	0.672724	0.25561
PGSC0003DMC400052587_D11(+)	phasiRNA1481	TTCACATTTGAACTCTTATCA	228	403	293	476	575	637	76	145	195	181	247	246	79.5497	125.38	112.998	118.517	185.802	161.808	63.803	51.4464	97.2409	80.3489	66.2679	125.426	0.318766	0.233181	-0.450667	-0.536252	0.523916	0.787583	0.297655	0.136738
PGSC0003DMC400052587_D12(-)	phasiRNA2020	GATAAGAGTTCAAATGTGAAA	2	1	0	4	3	4	1	0	0	3	1	3	0.697804	0.311116	0	0.995943	0.969404	1.01606	0.839513	0	0	1.33175	0.268291	1.52959	1.16904	1.20942	-0.0162624	0.0241163	0.475408	0.589861	0.997463	0.988309
PGSC0003DMC400052587_D12(+)	phasiRNA1976	TCACATTTGAACTCTTATCAA	419	594	376	645	771	967	112	221	361	260	353	325	146.19	184.803	145.007	160.596	249.137	245.634	94.0254	78.4114	180.02	115.418	94.7068	165.705	0.209785	0.0272757	-0.359771	-0.54228	0.682632	0.988914	0.416334	0.138612
PGSC0003DMC400052587_D13(-)	phasiRNA1929	AGTGTAGTCATGGATGATTTG	149	158	177	170	139	210	70	125	113	104	178	115	51.9864	49.1563	68.2615	42.3276	44.9157	53.3434	58.7659	44.3503	56.3498	46.1673	47.7558	58.6341	-0.485189	-0.163015	0.0702314	0.392405	0.296155	0.869616	0.895148	0.25561
PGSC0003DMC400052587_D13(+)	phasiRNA1482	AATCATCCATGACTACACTCA	9	10	6	20	14	11	5	8	5	8	25	9	3.14012	3.11116	2.31395	4.97972	4.52388	2.79418	4.19756	2.83842	2.49336	3.55133	6.70728	4.58876	0.204423	0.564196	0.261674	0.621447	0.837027	0.661603	0.780943	0.273979
PGSC0003DMC400052587_D14(-)	phasiRNA1984	GAGTGTAGTCATGGATGATTT	251	236	382	583	464	492	140	314	253	304	455	256	87.5744	73.4234	147.321	145.159	149.934	124.976	117.532	111.408	126.164	134.951	122.072	130.525	0.280719	0.0174012	0.428476	0.165158	0.576973	0.988914	0.310368	0.687461
PGSC0003DMC400052587_D14(+)	phasiRNA1977	ATCATCCATGACTACACTCAA	18	35	18	72	38	53	19	48	14	44	96	37	6.28024	10.8891	6.94184	17.927	12.2791	13.4629	15.9507	17.0305	6.98139	19.5323	25.7559	18.8649	0.619081	0.676712	0.792306	0.849938	0.411179	0.486514	0.217872	0.086125
PGSC0003DMC400052587_D15(-)	phasiRNA1930	CTTAGATTAAAAAACATTTTG	6	12	11	27	17	49	0	4	6	7	3	5	2.09341	3.73339	4.24224	6.72262	5.49329	12.4468	0	1.41921	2.99203	3.10742	0.804873	2.54931	0.995109	0.266804	-1.06638	-1.79469	0.256246	0.93547	0.346688	0.0200237
PGSC0003DMC400052587_D15(+)	phasiRNA1483	AAATGTTTTTTAATCTAAGTG	167	199	137	189	273	308	25	30	77	31	39	65	58.2667	61.9121	52.8351	47.0583	88.2157	78.237	20.9878	10.6441	38.3977	13.7614	10.4634	33.141	0.0220975	-0.409643	-1.33359	-1.76533	0.982512	0.731839	0.0252826	0.00188484
PGSC0003DMC400052587_D16(-)	phasiRNA1985	ACTTAGATTAAAAAACATTTT	2	6	2	6	4	10	1	0	2	0	0	2	0.697804	1.8667	0.771316	1.49391	1.29254	2.54016	0.839513	0	0.997342	0	0	1.01972	0.382997	-1.00151	-0.822426	-2.20693	0.787245	0.72921	0.580695	0.0492369
PGSC0003DMC400052587_D16(+)	phasiRNA1978	AATGTTTTTTAATCTAAGTGT	219	300	211	244	258	386	42	97	119	68	91	138	76.4096	93.3348	81.3738	60.7525	83.3687	98.0502	35.2595	34.4159	59.3419	30.1863	24.4145	70.3609	-0.305918	-0.296379	-0.835506	-0.825966	0.584673	0.76785	0.0824476	0.0492369
PGSC0003DMC400052587_D17(-)	phasiRNA1986	CGTAGTATATGAAGTGACTAC	28	16	15	25	12	22	3	4	8	6	3	9	9.76926	4.97785	5.78487	6.22464	3.87761	5.58836	2.51854	1.41921	3.98937	2.6635	0.804873	4.58876	-0.559882	-0.419325	-1.17605	-1.03549	0.512812	0.855394	0.163072	0.153593
PGSC0003DMC400052587_D17(+)	phasiRNA2175	TAGTCACTTCATATACTACGA	18	27	16	45	37	48	7	13	9	7	18	14	6.28024	8.40013	6.17053	11.2044	11.956	12.1928	5.87659	4.61243	4.48804	3.10742	4.82924	7.13806	0.517751	-0.151891	-0.31174	-0.981382	0.404994	0.929246	0.650121	0.042967
PGSC0003DMC400052587_D18(-)	phasiRNA2179	CATTTGATAGTGAAAAGTGTC	163	147	132	183	133	190	44	51	69	54	46	96	56.8711	45.734	50.9069	45.5644	42.9769	48.2631	36.9386	18.0949	34.4083	23.9715	12.3414	48.9467	-0.388323	-0.340852	-0.700487	-0.653015	0.533722	0.760771	0.189602	0.166265
PGSC0003DMC400052587_D18(+)	phasiRNA1520	AGTCACTTCATATACTACGAC	528	668	463	1003	496	843	252	583	418	560	909	663	184.22	207.825	178.56	249.733	160.275	214.136	211.557	206.85	208.444	248.593	243.877	338.038	-0.121967	0.280505	0.291375	0.693847	0.82251	0.68796	0.477167	0.0421443
PGSC0003DMC400052587_D19(-)	phasiRNA1987	ACATTTGATAGTGAAAAGTGT	14	11	14	17	8	17	0	2	3	4	0	3	4.88463	3.42228	5.39921	4.23276	2.58508	4.31828	0	0.709605	1.49601	1.77567	0	1.52959	-0.50553	-0.550544	-2.17212	-2.21714	0.59563	0.88133	0.0764473	0.0353922
PGSC0003DMC400052587_D19(+)	phasiRNA2176	CACTTTTCACTATCAAATGTT	21	10	12	13	16	25	0	1	12	6	5	5	7.32695	3.11116	4.6279	3.23681	5.17015	6.3504	0	0.354803	5.98405	2.6635	1.34146	2.54931	-0.206477	0.755865	-1.84542	-0.883075	0.856024	0.759856	0.111076	0.258844
PGSC0003DMC400052587_D2(-)	phasiRNA1828	GCCAAACGTTTGATAGGGAAG	10	6	17	11	3	3	4	11	5	8	7	8	3.48902	1.8667	6.55619	2.73884	0.969404	0.762049	3.35805	3.90283	2.49336	3.55133	1.87804	4.07889	-1.57563	-0.290132	0.119781	1.40528	0.112918	0.89815	0.907724	0.0897389
PGSC0003DMC400052587_D2(+)	phasiRNA1818	TCCCTATCAAACGTTTGGCTC	218	344	256	752	347	575	210	720	276	430	1218	576	76.0607	107.024	98.7284	187.237	112.128	146.059	176.298	255.458	137.633	190.884	326.779	293.68	0.411303	0.409899	1.13751	1.13611	0.512812	0.613274	0.0252826	0.0103074
PGSC0003DMC400052587_D20(-)	phasiRNA2180	ACTGCAACAACTAGAGACAAA	3	1	0	2	2	0	0	2	0	2	8	2	1.04671	0.311116	0	0.497972	0.646269	0	0	0.709605	0	0.887833	2.14633	1.01972	-0.547604	1.69047	0.0714753	2.30955	0.791235	0.430483	0.969497	0.0490193
PGSC0003DMC400052587_D20(+)	phasiRNA2019	ACTTTTCACTATCAAATGTTT	1	7	5	0	5	20	0	0	1	2	3	5	0.348902	2.17781	1.92829	0	1.61567	5.08032	0	0	0.498671	0.887833	0.804873	2.54931	-0.59774	1.73539	-1.73606	0.597073	0.763637	0.570813	0.33616	0.688313
PGSC0003DMC400052587_D21(-)	phasiRNA1988	TACTGCAACAACTAGAGACAA	35	36	23	67	43	49	41	105	43	83	208	67	12.2116	11.2002	8.87013	16.682	13.8948	12.4468	34.42	37.2543	21.4429	36.8451	55.8045	34.1607	0.173578	0.360348	1.63927	1.82604	0.832459	0.703391	0.00867006	0.000753207
PGSC0003DMC400052587_D21(+)	phasiRNA2177	TGTCTCTAGTTGTTGCAGTAA	63	87	82	146	110	115	63	141	69	83	255	96	21.9808	27.0671	31.624	36.3519	35.5448	29.2119	52.8893	50.0272	34.4083	36.8451	68.4142	48.9467	0.0982373	0.0620057	0.904887	0.868655	0.905947	0.973878	0.076161	0.0421562
PGSC0003DMC400052587_D22(-)	phasiRNA2181	TTTGGTAATGACAGCAGAATT	164	127	131	206	153	201	43	56	80	62	76	83	57.22	39.5117	50.5212	51.2911	49.4396	51.0573	36.0991	19.869	39.8937	27.5228	20.3901	42.3185	-0.165317	-0.198621	-0.515081	-0.548386	0.786285	0.869616	0.279286	0.174161
PGSC0003DMC400052587_D22(+)	phasiRNA1979	GTCTCTAGTTGTTGCAGTAAT	8	18	17	47	23	21	6	43	15	26	93	30	2.79122	5.60009	6.55619	11.7023	7.43209	5.33434	5.03708	15.2565	7.48007	11.5418	24.9511	15.2959	0.449525	0.772386	1.06846	1.39132	0.631514	0.51239	0.176656	0.0225277
PGSC0003DMC400052587_D23(-)	phasiRNA1521	GTTTGGTAATGACAGCAGAAT	19	14	12	19	12	14	7	2	6	6	9	9	6.62914	4.35562	4.6279	4.73073	3.87761	3.55623	5.87659	0.709605	2.99203	2.6635	2.41462	4.58876	-0.568133	0.396355	-1.05348	-0.0889926	0.510193	0.846192	0.200868	0.911546
PGSC0003DMC400052587_D23(+)	phasiRNA2178	TTCTGCTGTCATTACCAAACC	170	281	228	389	200	333	117	444	237	338	914	432	59.3134	87.4236	87.93	96.8555	64.6269	84.5874	98.223	157.532	118.185	150.044	245.218	220.26	-0.158843	0.593028	0.836032	1.5879	0.809153	0.390796	0.0764473	0.000753207
PGSC0003DMC400052587_D24(-)	phasiRNA1989	CTTCGCGAGGAATCCTAGTTG	25	41	44	102	71	80	24	54	32	67	95	62	8.72255	12.7558	16.969	25.3965	22.9426	20.3213	20.1483	19.1593	15.9575	29.7424	25.4877	31.6114	0.639032	0.536189	0.718487	0.615644	0.257669	0.486514	0.146603	0.118105
PGSC0003DMC400052587_D24(+)	phasiRNA1980	TCTGCTGTCATTACCAAACCA	435	797	509	865	552	759	343	1379	628	952	3127	1048	151.772	247.959	196.3	215.373	178.37	192.798	287.953	489.273	313.165	422.609	838.946	534.335	-0.230701	0.594411	1.01393	1.83905	0.708219	0.430195	0.0370402	0.00037653
PGSC0003DMC400052587_D25(-)	phasiRNA1990	AATGCAAAAACAGAATGCGTT	20	17	5	26	22	14	3	0	4	0	1	4	6.97804	5.28897	1.92829	6.47363	7.10896	3.55623	2.51854	0	1.99468	0	0.268291	2.03945	0.10325	-0.791481	-2.10641	-3.00114	0.943687	0.839983	0.114781	0.018436
PGSC0003DMC400052587_D25(+)	phasiRNA1981	ACTAGGATTCCTCGCGAAGAA	38	81	52	176	74	89	103	535	122	234	974	312	13.2583	25.2004	20.0542	43.8215	23.912	22.6074	86.4698	189.819	60.8379	103.877	261.316	159.077	0.362052	0.586397	2.56269	2.78703	0.701221	0.589861	0.00301409	0.00023901
PGSC0003DMC400052587_D26(+)	phasiRNA1982	CGCATTCTGTTTTTGCATTCT	4	7	2	12	7	19	1	1	3	3	4	3	1.39561	2.17781	0.771316	2.98783	2.26194	4.82631	0.839513	0.354803	1.49601	1.33175	1.07316	1.52959	0.894754	0.416678	-0.455039	-0.933115	0.351657	0.877446	0.724012	0.203649
PGSC0003DMC400052587_D3(-)	phasiRNA1417	AGAATTATTGCAACAACTAGA	48	39	58	42	53	73	6	20	18	8	21	14	16.7473	12.1335	22.3682	10.4574	17.1261	18.5432	5.03708	7.09605	8.97608	3.55133	5.63411	7.13806	-0.371965	-0.538846	-1.01387	-1.18075	0.540326	0.633197	0.0832066	0.0253218
PGSC0003DMC400052587_D3(+)	phasiRNA1819	TAGTTGTTGCAATAATTCTAC	28	32	36	49	35	54	13	18	22	21	38	42	9.76926	9.95571	13.8837	12.2003	11.3097	13.7169	10.9137	6.38645	10.9708	9.32225	10.1951	21.4142	-0.0656062	0.358577	-0.123403	0.30078	0.941747	0.734373	0.868118	0.528102
PGSC0003DMC400052587_D4(-)	phasiRNA1829	GGTTGGTTTGGTAATGGCAGT	69	115	107	131	87	171	75	238	121	137	526	166	24.0742	35.7783	41.2654	32.6171	28.1127	43.4368	62.9635	84.443	60.3392	60.8166	141.121	84.637	-0.172759	0.294287	1.21863	1.68567	0.822083	0.775731	0.026439	0.00120968
PGSC0003DMC400052587_D4(+)	phasiRNA1820	TGCCATTACCAAACCAACCAA	19	13	8	49	24	40	11	49	12	15	28	13	6.62914	4.04451	3.08526	12.2003	7.75523	10.1606	9.23464	17.3853	5.98405	6.65875	7.51215	6.6282	0.921514	-0.635479	1.35334	-0.203652	0.260603	0.585669	0.0646362	0.768267
PGSC0003DMC400052587_D5(-)	phasiRNA1830	TGTATCCTCTTGATATTGATT	46	72	59	100	116	127	20	30	45	37	31	37	16.0495	22.4003	22.7538	24.8986	37.4836	32.2601	16.7903	10.6441	22.4402	16.4249	8.31702	18.8649	0.386254	-0.34616	-0.189703	-0.922117	0.512812	0.731839	0.757904	0.0362541
PGSC0003DMC400052587_D5(+)	phasiRNA1821	TCAATATCAAGAGGATACACA	53	40	36	63	63	64	9	15	27	15	13	21	18.4918	12.4446	13.8837	15.6861	20.3575	16.257	7.55562	5.32204	13.4641	6.65875	3.48778	10.7071	5.19445e-05	-0.546623	-0.658658	-1.20533	0.999876	0.620644	0.277025	0.0235455
PGSC0003DMC400052587_D6(-)	phasiRNA1831	AGGTTTGTTTCTTGGAGCATG	391	568	479	551	786	751	137	398	312	291	429	244	136.421	176.714	184.73	137.191	253.984	190.766	115.013	141.211	155.585	129.18	115.097	124.406	-0.039453	-0.268682	-0.107576	-0.336805	0.953951	0.713874	0.827633	0.32461
PGSC0003DMC400052587_D6(+)	phasiRNA1822	TGCTCCAAGAAACAAACCTAC	9	8	5	21	11	20	5	3	8	6	7	7	3.14012	2.48893	1.92829	5.2287	3.55448	5.08032	4.19756	1.06441	3.98937	2.6635	1.87804	3.56903	0.606843	-0.0740171	0.16595	-0.514911	0.500772	0.978215	0.879247	0.429203
PGSC0003DMC400052587_D7(-)	phasiRNA1832	GCTTCAATCAGAGCGAAACGT	10	7	7	16	12	20	2	7	6	4	5	4	3.48902	2.17781	2.69961	3.98377	3.87761	5.08032	1.67903	2.48362	2.99203	1.77567	1.34146	2.03945	0.397082	-0.664966	0.0757295	-0.986318	0.608705	0.643644	0.937088	0.110976
PGSC0003DMC400052587_D7(+)	phasiRNA1823	GTTTCGCTCTGATTGAAGCTT	104	95	101	129	140	207	11	30	50	17	8	22	36.2858	29.556	38.9515	32.1192	45.2388	52.5814	9.23464	10.6441	24.9336	7.54658	2.14633	11.217	0.0643414	-1.48103	-1.14014	-2.68552	0.946165	0.106849	0.0713329	0.00023901
PGSC0003DMC400052587_D8(-)	phasiRNA2320	AGCTTCAATCAGAGCGAAACG	2	1	3	2	4	6	0	1	0	1	1	1	0.697804	0.311116	1.15697	0.497972	1.29254	1.5241	0	0.354803	0	0.443917	0.268291	0.509862	0.29807	0.485447	-0.911553	-0.724176	0.848273	0.88133	0.494045	0.484883
PGSC0003DMC400052587_D8(+)	phasiRNA2260	TTTCGCTCTGATTGAAGCTTC	415	509	394	635	914	1062	94	142	270	140	111	171	144.794	158.358	151.949	158.106	295.345	269.765	78.9142	50.382	134.641	62.1483	29.7803	87.1864	0.38646	-0.708615	-0.74754	-1.84262	0.512812	0.36655	0.135903	0.000539283
PGSC0003DMC400052587_D9(-)	phasiRNA1928	CTCAATAGTAGAGGAGGAGAA	28	25	32	18	14	17	4	12	19	14	21	11	9.76926	7.7779	12.3411	4.48174	4.52388	4.31828	3.35805	4.25763	9.47475	6.21483	5.63411	5.60848	-1.34256	-0.0239552	-0.641464	0.677136	0.0158689	0.988914	0.291654	0.199836
PGSC0003DMC400052587_D9(+)	phasiRNA1480	CTCCTCCTCTACTATTGAGAT	10	8	6	12	5	10	6	6	5	4	10	2	3.48902	2.48893	2.31395	2.98783	1.61567	2.54016	5.03708	2.12882	2.49336	1.77567	2.68291	1.01972	-0.447488	-0.679236	0.230123	-0.0016255	0.619252	0.647697	0.817069	0.997616
PGSC0003DMC400053059_D1(-)	phasiRNA1014	CTTGGGACCAAATGCGAAGAA	1	3	0	1	0	1	0	1	0	0	2	0	0.348902	0.933348	0	0.248986	0	0.254016	0	0.354803	0	0	0.536582	0	-	-	-	-	-	-	-	-
PGSC0003DMC400053059_D1(+)	phasiRNA2220	TTGTTATCATTTTGAAATATT	2	7	2	1	4	4	0	0	0	0	0	0	0.697804	2.17781	0.771316	0.248986	1.29254	1.01606	0	0	0	0	0	0	-0.83764	-0.535952	-2.13945	-1.83776	0.512812	0.874642	0.0764473	0.0897389
PGSC0003DMC400053059_D10(-)	phasiRNA2008	GTTGCTTCTTCGATTAGTGGA	2	7	3	2	6	3	2	7	2	5	4	6	0.697804	2.17781	1.15697	0.497972	1.93881	0.762049	1.67903	2.48362	0.997342	2.21958	1.07316	3.05917	-0.720495	-0.0435988	0.573977	1.25087	0.573188	0.988914	0.624707	0.141313
PGSC0003DMC400053059_D11(-)|PGSC0003DMC400053060_D7(-)|Sotub05g009710_D3(+)	phasiRNA1205	ACCATATCTGAACAATATAAT	0	1	2	0	0	0	0	0	0	0	0	0	0	0.311116	0.771316	0	0	0	0	0	0	0	0	0	-	-	-	-	-	-	-	-
PGSC0003DMC400053059_D12(-)|PGSC0003DMC400053060_D8(-)|Sotub05g009710_D2(+)	phasiRNA863	TTTGAGAAACATGCATGGGTC	19	21	20	30	30	23	20	12	11	16	37	33	6.62914	6.53343	7.71316	7.46957	9.69404	5.84237	16.7903	4.25763	5.48538	7.10267	9.92677	16.8254	-0.134172	0.528925	0.12133	0.784427	0.897186	0.64635	0.895148	0.143627
PGSC0003DMC400053059_D13(-)	phasiRNA2284	AATTCAACCATTCGTGATCGA	3	3	2	0	4	4	0	2	1	0	1	0	1.04671	0.933348	0.771316	0	1.29254	1.01606	0	0.709605	0.498671	0	0.268291	0	-1.10665	-1.34315	-0.547898	-0.784395	0.475551	0.589861	0.727063	0.554152
PGSC0003DMC400053059_D2(-)	phasiRNA2217	GGAGATTTCTAATCGTCATAG	1	2	1	2	2	0	0	3	0	3	0	0	0.348902	0.622232	0.385658	0.497972	0.646269	0	0	1.06441	0	1.33175	0	0	-	-	-	-	-	-	-	-
PGSC0003DMC400053059_D2(+)	phasiRNA2221	TCGGTACTCCAAAGATCATCT	13	9	7	9	14	25	5	12	8	10	8	11	4.53573	2.80004	2.69961	2.24087	4.52388	6.3504	4.19756	4.25763	3.98937	4.43917	2.14633	5.60848	0.0706	-0.337039	0.537554	0.129914	0.953951	0.842384	0.509418	0.859999
PGSC0003DMC400053059_D3(-)	phasiRNA2283	AGGAGATTTCTAATCGTCATA	0	0	2	0	0	0	0	0	0	0	0	0	0	0	0.771316	0	0	0	0	0	0	0	0	0	-	-	-	-	-	-	-	-
PGSC0003DMC400053059_D3(+)	phasiRNA2222	ATGACGATTAGAAATCTCCTA	1	4	7	2	2	11	0	0	0	3	1	2	0.348902	1.24446	2.69961	0.497972	0.646269	2.79418	0	0	0	1.33175	0.268291	1.01972	-0.346726	1.60134	-2.12959	-0.181529	0.829378	0.495092	0.120158	0.893524
PGSC0003DMC400053059_D4(-)	phasiRNA1013	TGTATAGGAGTCTCAAGGGTA	1	6	13	9	12	8	2	8	9	6	16	9	0.348902	1.8667	5.01355	2.24087	3.87761	2.03213	1.67903	2.83842	4.48804	2.6635	4.29266	4.58876	0.375768	0.182334	1.04528	0.851844	0.772135	0.949992	0.30582	0.242649
PGSC0003DMC400053059_D4(+)	phasiRNA2223	CTCATTTCTTGATTGTTGACT	0	2	2	1	4	5	0	0	0	3	1	0	0	0.622232	0.771316	0.248986	1.29254	1.27008	0	0	0	1.33175	0.268291	0	0.598369	0.906027	-0.808541	-0.500883	0.723852	0.756874	0.634616	0.704689
PGSC0003DMC400053059_D5(-)|PGSC0003DMC400053060_D2(-)|Sotub05g009710_D8(+)	phasiRNA864	GTGTATAGGAGTCTCAAGGGT	2	2	4	0	0	1	0	3	3	4	9	2	0.697804	0.622232	1.54263	0	0	0.254016	0	1.06441	1.49601	1.77567	2.41462	1.01972	-2.625	0.782392	0.182615	3.59	0.0450462	0.695777	0.904702	0.00231538
PGSC0003DMC400053059_D5(+)	phasiRNA2502	TCAAGAAGCATTTGTCTCTTA	0	0	0	2	3	2	0	0	0	0	0	1	0	0	0	0.497972	0.969404	0.508032	0	0	0	0	0	0.509862	-	-	-	-	-	-	-	-
PGSC0003DMC400053059_D6(-)	phasiRNA1012	ATGATGAATTGATGGTTATTG	4	0	3	1	7	4	4	0	4	3	2	3	1.39561	0	1.15697	0.248986	2.26194	1.01606	3.35805	0	1.99468	1.33175	0.536582	1.52959	0.384077	0.139131	0.744517	0.499571	0.872958	0.978215	0.705964	0.736404
PGSC0003DMC400053059_D6(+)	phasiRNA2503	TTATATTGTTCAGATATGGTG	5	6	13	5	6	8	1	2	1	3	1	5	1.74451	1.8667	5.01355	1.24493	1.93881	2.03213	0.839513	0.709605	0.498671	1.33175	0.268291	2.54931	-0.769817	0.113404	-1.3837	-0.500478	0.475408	0.978215	0.214267	0.614343
PGSC0003DMC400053059_D7(-)|PGSC0003DMC400053060_D4(-)|Sotub05g009710_D6(+)	phasiRNA1206	AATGATGAATTGATGGTTATT	1	1	2	1	0	3	1	0	0	2	2	1	0.348902	0.311116	0.771316	0.248986	0	0.762049	0.839513	0	0	0.887833	0.536582	0.509862	-	-	-	-	-	-	-	-
PGSC0003DMC400053059_D8(-)	phasiRNA2218	TCAACAATCAAGAAATGAGCA	4	4	2	3	1	7	2	2	0	0	0	1	1.39561	1.24446	0.771316	0.746957	0.323135	1.77811	1.67903	0.709605	0	0	0	0.509862	-0.642401	-1.4894	-0.650554	-1.49755	0.649291	0.562175	0.659756	0.21792
PGSC0003DMC400053059_D9(-)	phasiRNA2219	TTGCTTCTTCGATTAGTGGAG	2	2	1	1	9	6	2	0	0	1	1	3	0.697804	0.622232	0.385658	0.248986	2.90821	1.5241	1.67903	0	0	0.443917	0.268291	1.52959	0.502393	0.604955	-0.544429	-0.441867	0.780872	0.877446	0.777504	0.748779
PGSC0003DMC400053060_D2(+)|PGSC0003DMC400053061_D2(+)|Sotub05g009710_D3(-)	phasiRNA1351	TTGCTCATTTCTTGATTGTTG	1	0	2	3	9	4	2	2	3	4	3	0	0.348902	0	0.771316	0.746957	2.90821	1.01606	1.67903	0.709605	1.49601	1.77567	0.804873	0	1.53205	-0.918956	1.92017	-0.530834	0.341036	0.703391	0.169585	0.665106
PGSC0003DMC400053060_D3(-)|Sotub05g009710_D7(+)	phasiRNA399	ATGAATTGATGGTTATTGTGT	2	5	1	4	0	3	2	0	0	3	0	3	0.697804	1.55558	0.385658	0.995943	0	0.762049	1.67903	0	0	1.33175	0	1.52959	-1.02552	0.364322	-0.960432	0.429411	0.594874	0.947197	0.61473	0.808547
PGSC0003DMC400053060_D4(+)|Sotub05g009710_D1(-)	phasiRNA400	AATCGATCACGAATAGTTGAG	3	3	2	2	3	6	1	2	1	0	3	6	1.04671	0.933348	0.771316	0.497972	0.969404	1.5241	0.839513	0.709605	0.498671	0	0.804873	3.05917	-0.255369	-0.162023	-0.0813078	0.0120378	0.886873	0.973878	0.961188	0.994235
PGSC0003DMC400053060_D6(-)|PGSC0003DMC400053061_D4(-)|Sotub05g009710_D4(+)	phasiRNA1347	TATCTGAACAATATAATAAGA	0	0	0	1	0	2	0	1	0	0	0	0	0	0	0	0.248986	0	0.508032	0	0.354803	0	0	0	0	-	-	-	-	-	-	-	-
PGSC0003DMC400053061_D2(-)	phasiRNA2442	ATAGAGGTCTCAAGGGTAGGA	2	3	0	9	2	6	6	10	6	5	9	4	0.697804	0.933348	0	2.24087	0.646269	1.5241	5.03708	3.54803	2.99203	2.21958	2.41462	2.03945	1.13032	-0.774587	2.90033	0.995421	0.442608	0.581246	0.0178728	0.21195
PGSC0003DMC400053061_D4(+)	phasiRNA2441	TTATCAAAAACTTTTCTAGCA	1	2	0	0	2	1	0	0	0	0	0	0	0.348902	0.622232	0	0	0.646269	0.254016	0	0	0	0	0	0	-	-	-	-	-	-	-	-
PGSC0003DMC400054560_D1(+)	phasiRNA2228	GTTGTAATGATTATACTGCCA	1	3	1	0	2	0	0	0	1	0	0	1	0.348902	0.933348	0.385658	0	0.646269	0	0	0	0.498671	0	0	0.509862	-	-	-	-	-	-	-	-
PGSC0003DMC400054560_D2(-)|Sotub06g019760_D6(+)	phasiRNA1177	TAAAAACAAAGCTTTGCCGCT	0	2	0	0	0	1	0	0	1	0	0	0	0	0.622232	0	0	0	0.254016	0	0	0.498671	0	0	0	-	-	-	-	-	-	-	-
PGSC0003DMC400055643_D1(+)|Sotub04g009020_D1(+)	phasiRNA1337	GAAAGGATGACAGAAAGAGAT	0	1	2	1	0	2	0	3	3	1	3	4	0	0.311116	0.771316	0.248986	0	0.508032	0	1.06441	1.49601	0.443917	0.804873	2.03945	-0.555488	-0.0370822	1.45618	1.97459	0.784099	0.989788	0.298493	0.0887125
PGSC0003DMC400056119_D1(-)|Sotub08g018150_D1(-)	phasiRNA1302	CCATCCCATAAACAACAATCT	0	3	0	3	1	0	0	0	0	0	0	0	0	0.933348	0	0.746957	0.323135	0	0	0	0	0	0	0	-	-	-	-	-	-	-	-
PGSC0003DMC400056119_D1(+)|Sotub08g018150_D1(+)	phasiRNA782	TCTCATGGAACTTAAGCAGAG	35	37	36	17	35	35	3	2	5	8	7	8	12.2116	11.5113	13.8837	4.23276	11.3097	8.89057	2.51854	0.709605	2.49336	3.55133	1.87804	4.07889	-0.95539	0.670398	-2.66176	-1.03598	0.116761	0.691235	0.00470959	0.0887125
PGSC0003DMC400056119_D10(-)|Sotub08g018150_D10(-)	phasiRNA619	TAGAAAGGTTGAGTCTTTGGA	69	38	60	38	41	59	9	9	15	10	15	17	24.0742	11.8224	23.1395	9.46146	13.2485	14.987	7.55562	3.19322	7.48007	4.43917	4.02437	8.66765	-0.816274	-0.164054	-1.57035	-0.918128	0.187858	0.932296	0.0213117	0.0954365
PGSC0003DMC400056119_D10(+)|Sotub08g018150_D10(+)	phasiRNA1050	TCCAAAGACTCAACCTTTCTA	4	6	7	3	1	6	3	0	0	0	4	3	1.39561	1.8667	2.69961	0.746957	0.323135	1.5241	2.51854	0	0	0	1.07316	1.52959	-1.41301	0.586809	-1.90023	0.0995919	0.315488	0.88133	0.164525	0.948009
PGSC0003DMC400056119_D11(-)|Sotub08g018150_D11(-)	phasiRNA789	TGTGTCATGCTTGAAAACCTG	10	5	9	8	4	11	2	2	1	1	10	4	3.48902	1.55558	3.47092	1.99189	1.29254	2.79418	1.67903	0.709605	0.498671	0.443917	2.68291	2.03945	-0.613825	0.625214	-1.24138	-0.00233643	0.544981	0.791925	0.258383	0.997616
PGSC0003DMC400056119_D11(+)|Sotub08g018150_D11(+)	phasiRNA786	TGAATAACTTTGATGGTTCTC	10	13	12	11	17	12	3	2	5	0	2	2	3.48902	4.04451	4.6279	2.73884	5.49329	3.04819	2.51854	0.709605	2.49336	0	0.536582	1.01972	-0.423552	-1.7308	-1.07115	-2.3784	0.612245	0.323135	0.214267	0.0156484
PGSC0003DMC400056119_D12(+)|Sotub08g018150_D12(+)	phasiRNA1187	TTTTCAAGCATGACACATCTT	2	3	2	0	1	4	0	0	2	0	0	0	0.697804	0.933348	0.771316	0	0.323135	1.01606	0	0	0.997342	0	0	0	-	-	-	-	-	-	-	-
PGSC0003DMC400056119_D13(+)|Sotub08g018150_D13(+)	phasiRNA1188	TCAGGTCAAATTCCTTCTGAA	2	8	0	8	1	2	0	0	0	0	1	1	0.697804	2.48893	0	1.99189	0.323135	0.508032	0	0	0	0	0.268291	0.509862	-	-	-	-	-	-	-	-
PGSC0003DMC400056119_D2(-)|Sotub08g018150_D2(-)	phasiRNA787	CTCATCTCGTCACACTTCACT	6	2	9	3	9	3	0	2	0	1	0	0	2.09341	0.622232	3.47092	0.746957	2.90821	0.762049	0	0.709605	0	0.443917	0	0	-0.689803	-0.781607	-1.81329	-1.9051	0.59563	0.824438	0.178684	0.118105
PGSC0003DMC400056119_D2(+)|Sotub08g018150_D2(+)	phasiRNA783	ATTGTTGTTTATGGGATGGAG	24	43	49	29	13	32	9	13	11	5	26	15	8.37365	13.378	18.8972	7.22059	4.20075	8.12852	7.55562	4.61243	5.48538	2.21958	6.97557	7.64793	-1.23565	-0.243676	-1.00192	-0.00994598	0.0602976	0.89815	0.143731	0.990946
PGSC0003DMC400056119_D3(-)|Sotub08g018150_D3(-)	phasiRNA1133	TCAAGTTCAATGACATGACCA	2	0	1	1	1	2	0	1	0	1	0	0	0.697804	0	0.385658	0.248986	0.323135	0.508032	0	0.354803	0	0.443917	0	0	-	-	-	-	-	-	-	-
PGSC0003DMC400056119_D3(+)|Sotub08g018150_D3(+)	phasiRNA784	TGAAGTGTGACGAGATGAGTG	12	12	12	20	7	9	4	3	8	2	29	7	4.18683	3.73339	4.6279	4.97972	2.26194	2.28615	3.35805	1.06441	3.98937	0.887833	7.78044	3.56903	-0.708478	0.37352	-0.607604	0.474393	0.512812	0.888217	0.59479	0.591084
PGSC0003DMC400056119_D4(-)|Sotub08g018150_D4(-)	phasiRNA888	CAACAAGCAGGCTGCAACCGA	4	4	7	9	2	2	0	4	4	3	5	5	1.39561	1.24446	2.69961	2.24087	0.646269	0.508032	0	1.41921	1.99468	1.33175	1.34146	2.54931	-1.01717	0.402573	-0.354277	1.06546	0.423844	0.888217	0.802922	0.247969
PGSC0003DMC400056119_D4(+)|Sotub08g018150_D4(+)	phasiRNA614	AAGTGTGACGAGATGAGTGGT	11	5	7	7	3	5	2	0	3	1	5	0	3.83792	1.55558	2.69961	1.7429	0.969404	1.27008	1.67903	0	1.49601	0.443917	1.34146	0	-1.10361	-0.306137	-1.59952	-0.802041	0.350883	0.949992	0.190587	0.516162
PGSC0003DMC400056119_D5(-)|Sotub08g018150_D5(-)	phasiRNA1209	CTATTGGAATCAATCACCCCA	1	2	2	1	2	2	0	0	2	1	0	0	0.348902	0.622232	0.771316	0.248986	0.646269	0.508032	0	0	0.997342	0.443917	0	0	-	-	-	-	-	-	-	-
PGSC0003DMC400056119_D5(+)|Sotub08g018150_D5(+)	phasiRNA615	CATGTCATTGAACTTGACCTC	85	61	32	48	60	70	7	2	25	2	3	2	29.6567	18.9781	12.3411	11.9513	19.3881	17.7811	5.87659	0.709605	12.4668	0.887833	0.804873	1.01972	-0.483877	-1.90154	-2.19603	-3.61369	0.574198	0.339277	0.0213117	0.00260818
PGSC0003DMC400056119_D6(-)|Sotub08g018150_D6(-)	phasiRNA617	TGCTATTGGAATCAATCACCC	7	15	3	12	9	9	3	0	3	2	12	3	2.44232	4.66674	1.15697	2.98783	2.90821	2.28615	2.51854	0	1.49601	0.887833	3.21949	1.52959	-0.140714	1.16314	-1.50413	-0.200279	0.924058	0.601894	0.240396	0.853465
PGSC0003DMC400056119_D6(+)|Sotub08g018150_D6(+)	phasiRNA785	TCGGTTGCAGCCTGCTTGTTG	10	5	5	5	6	3	1	4	1	1	3	1	3.48902	1.55558	1.92829	1.24493	1.93881	0.762049	0.839513	1.41921	0.498671	0.443917	0.804873	0.509862	-1.03585	-0.635055	-0.85812	-0.457321	0.315488	0.787949	0.412291	0.672055
PGSC0003DMC400056119_D7(-)|Sotub08g018150_D7(-)	phasiRNA788	TGAGAGAGTTGGAATAGGCTG	11	12	12	12	1	4	0	4	2	3	10	1	3.83792	3.73339	4.6279	2.98783	0.323135	1.01606	0	1.41921	0.997342	1.33175	2.68291	0.509862	-2.00564	0.561197	-1.8749	0.691932	0.0438766	0.857094	0.110895	0.516162
PGSC0003DMC400056119_D7(+)|Sotub08g018150_D7(+)	phasiRNA887	GGTTGCAGCCTGCTTGTTGGG	11	3	4	5	1	0	1	1	5	0	16	5	3.83792	0.933348	1.54263	1.24493	0.323135	0	0.839513	0.354803	2.49336	0	4.29266	2.54931	-2.39071	0.316432	-0.509424	2.19772	0.204299	0.950477	0.780738	0.145292
PGSC0003DMC400056119_D8(+)|Sotub08g018150_D8(+)	phasiRNA1186	GTGATTGATTCCAATAGCAGC	6	2	2	2	1	3	0	0	1	0	3	1	2.09341	0.622232	0.771316	0.497972	0.323135	0.762049	0	0	0.498671	0	0.804873	0.509862	-	-	-	-	-	-	-	-
PGSC0003DMC400056119_D9(-)|Sotub08g018150_D9(-)	phasiRNA1051	GAAAGGTTGAGTCTTTGGAGA	9	1	9	2	1	2	0	0	2	0	3	3	3.14012	0.311116	3.47092	0.497972	0.323135	0.508032	0	0	0.997342	0	0.804873	1.52959	-1.73545	0.595904	-1.71055	0.620809	0.294955	0.888217	0.258155	0.698041
PGSC0003DMC400056179_D1(-)	phasiRNA2454	TGACTACACTAGCGGACCATC	0	1	1	0	4	1	0	3	0	0	0	1	0	0.311116	0.385658	0	1.29254	0.254016	0	1.06441	0	0	0	0.509862	-	-	-	-	-	-	-	-
PGSC0003DMC400056179_D1(+)	phasiRNA2449	TGGTCCGCTAGTGTAGTCATT	0	0	0	10	3	3	1	1	0	3	0	0	0	0	0	2.48986	0.969404	0.762049	0.839513	0.354803	0	1.33175	0	0	-	-	-	-	-	-	-	-
PGSC0003DMC400056179_D11(-)	phasiRNA2509	CTAGTTTCATTGCGGATATTA	0	0	0	1	0	2	0	0	0	0	0	0	0	0	0	0.248986	0	0.508032	0	0	0	0	0	0	-	-	-	-	-	-	-	-
PGSC0003DMC400056179_D12(-)	phasiRNA1958	TCTCGTGTCAATTTGCAGATG	9	19	14	14	23	37	6	10	16	18	20	9	3.14012	5.9112	5.39921	3.4858	7.43209	9.3986	5.03708	3.54803	7.97874	7.9905	5.36582	4.58876	0.169876	0.0282274	0.32771	0.186062	0.862159	0.988914	0.686552	0.780565
PGSC0003DMC400056179_D2(-)	phasiRNA2455	ACATAGATCACAGAGACCATT	0	3	3	3	2	6	0	1	1	1	5	2	0	0.933348	1.15697	0.746957	0.646269	1.5241	0	0.354803	0.498671	0.443917	1.34146	1.01972	0.501217	0.916564	-0.0801319	0.335214	0.749628	0.699238	0.964157	0.772193
PGSC0003DMC400056179_D2(+)	phasiRNA2450	TCATATACTACATCATTCGTC	1	2	0	3	4	1	1	1	2	1	1	1	0.348902	0.622232	0	0.746957	1.29254	0.254016	0.839513	0.354803	0.997342	0.443917	0.268291	0.509862	-	-	-	-	-	-	-	-
PGSC0003DMC400056179_D3(+)	phasiRNA2451	TGGTCTCTGTGATCTATGTCA	1	1	1	3	2	0	1	0	0	0	0	0	0.348902	0.311116	0.385658	0.746957	0.646269	0	0.839513	0	0	0	0	0	-	-	-	-	-	-	-	-
PGSC0003DMC400056179_D4(-)	phasiRNA2456	AGGTTTTAGTTGTGCTTGATG	1	0	0	2	2	0	0	0	0	0	0	0	0.348902	0	0	0.497972	0.646269	0	0	0	0	0	0	0	-	-	-	-	-	-	-	-
PGSC0003DMC400056179_D6(-)	phasiRNA1505	TAGCTCGTAGACTTCGTTTTA	1	2	2	7	3	3	1	1	2	1	2	5	0.348902	0.622232	0.771316	1.7429	0.969404	0.762049	0.839513	0.354803	0.997342	0.443917	0.536582	2.54931	-	-	-	-	-	-	-	-
PGSC0003DMC400056179_D6(+)	phasiRNA2452	TTAAAACGAAGTCTACGAGCT	2	3	1	0	2	0	2	1	1	2	1	1	0.697804	0.933348	0.385658	0	0.646269	0	1.67903	0.354803	0.498671	0.887833	0.268291	0.509862	-	-	-	-	-	-	-	-
PGSC0003DMC400056179_D7(+)	phasiRNA1585	AAACGAAGTCTACGAGCTATC	1	0	0	1	0	2	0	0	0	0	3	0	0.348902	0	0	0.248986	0	0.508032	0	0	0	0	0.804873	0	-	-	-	-	-	-	-	-
PGSC0003DMC400056179_D8(-)	phasiRNA1955	TCTCAGAACTATTAAGGAAAA	0	4	5	1	0	3	0	3	4	0	1	1	0	1.24446	1.92829	0.248986	0	0.762049	0	1.06441	1.99468	0	0.268291	0.509862	-1.30168	-1.60904	0.651854	0.344497	0.500772	0.533327	0.69743	0.844186
PGSC0003DMC400056179_D8(+)	phasiRNA2453	ATCATGTGCTTTCCGTCCTCC	0	1	0	0	3	0	0	1	0	0	3	0	0	0.311116	0	0	0.969404	0	0	0.354803	0	0	0.804873	0	-	-	-	-	-	-	-	-
PGSC0003DMC400060124_D1(-)|Sotub07g006250_D9(+)	phasiRNA770	ATGATGTGTGGACTACAGAGA	5	6	5	19	10	10	1	6	5	3	3	2	1.74451	1.8667	1.92829	4.73073	3.23135	2.54016	0.839513	2.12882	2.49336	1.33175	0.804873	1.01972	0.567667	-0.934968	0.238551	-1.26408	0.526038	0.580286	0.833885	0.0897389
PGSC0003DMC400060124_D1(+)|Sotub07g006250_D10(-)	phasiRNA585	TCTGTAGTCCACACATCATCC	5	9	7	21	16	15	6	10	9	16	10	7	1.74451	2.80004	2.69961	5.2287	5.17015	3.81024	5.03708	3.54803	4.48804	7.10267	2.68291	3.56903	0.677211	-0.21749	0.967371	0.07267	0.429715	0.901009	0.185709	0.912822
PGSC0003DMC400060124_D10(+)|Sotub07g006250_D1(-)	phasiRNA771	TCATCATAAACCATTCTAGCA	6	3	7	10	8	13	1	5	3	2	2	2	2.09341	0.933348	2.69961	2.48986	2.58508	3.30221	0.839513	1.77401	1.49601	0.887833	0.536582	1.01972	0.42297	-0.935711	0.017902	-1.34078	0.649291	0.589861	0.994651	0.0925897
PGSC0003DMC400060124_D2(-)|Sotub07g006250_D8(+)	phasiRNA581	ATCGGTATCTCATCGTCTTGG	17	17	17	46	34	29	19	35	21	38	49	32	5.93134	5.28897	6.55619	11.4533	10.9866	7.36647	15.9507	12.4181	10.4721	16.8688	13.1463	16.3156	0.47101	0.163724	1.23994	0.93265	0.498664	0.89815	0.028119	0.0360662
PGSC0003DMC400060124_D2(+)|Sotub07g006250_D9(-)	phasiRNA960	AAGACGATGAGATACCGATTA	2	1	1	1	5	1	1	1	0	3	5	0	0.697804	0.311116	0.385658	0.248986	1.61567	0.254016	0.839513	0.354803	0	1.33175	1.34146	0	-0.227956	0.586886	0.0064004	0.821243	0.921074	0.87091	0.997463	0.516903
PGSC0003DMC400060124_D3(-)|Sotub07g006250_D7(+)	phasiRNA580	TGTATAAAAGGTTAAGGTTTA	12	23	24	21	21	24	4	6	6	10	9	10	4.18683	7.15567	9.25579	5.2287	6.78583	6.09639	3.35805	2.12882	2.99203	4.43917	2.41462	5.09862	-0.362003	0.273301	-1.02954	-0.394237	0.60314	0.882937	0.139311	0.489448
PGSC0003DMC400060124_D3(+)|Sotub07g006250_D8(-)	phasiRNA1357	AACCTTAACCTTTTATACAGC	0	0	0	0	0	2	0	0	0	0	1	0	0	0	0	0	0	0.508032	0	0	0	0	0.268291	0	-	-	-	-	-	-	-	-
PGSC0003DMC400060124_D4(-)|Sotub07g006250_D6(+)	phasiRNA579	ATGATATTGTTGAGTTTACAG	20	33	24	42	33	48	6	11	16	11	20	15	6.97804	10.2668	9.25579	10.4574	10.6634	12.1928	5.03708	3.90283	7.97874	4.88308	5.36582	7.64793	0.100678	-0.0216449	-0.497414	-0.619736	0.900976	0.988914	0.39862	0.174161
PGSC0003DMC400060124_D4(+)|Sotub07g006250_D7(-)	phasiRNA773	ATTTCTGCCAATTGCTCACTA	3	4	4	10	5	5	1	7	3	3	14	5	1.04671	1.24446	1.54263	2.48986	1.61567	1.27008	0.839513	2.48362	1.49601	1.33175	3.75608	2.54931	0.139023	0.390202	0.575841	0.827019	0.924058	0.860827	0.615148	0.251341
PGSC0003DMC400060124_D5(-)|Sotub07g006250_D5(+)	phasiRNA959	GATTGTTGATTGGTCTACTTG	0	0	1	7	5	4	0	1	0	4	6	4	0	0	0.385658	1.7429	1.61567	1.01606	0	0.354803	0	1.77567	1.60975	2.03945	2.38707	2.27287	0.759733	0.645535	0.0372802	0.106849	0.619961	0.389149
PGSC0003DMC400060124_D5(+)|Sotub07g006250_D6(-)	phasiRNA584	TGTTTCTCATGAATCTCATCT	34	57	44	104	46	70	27	30	44	39	64	61	11.8627	17.7336	16.969	25.8945	14.8642	17.7811	22.6668	10.6441	21.9415	17.3128	17.1706	31.1016	0.0754279	0.17673	0.311991	0.413293	0.930757	0.89815	0.619961	0.372958
PGSC0003DMC400060124_D6(-)|Sotub07g006250_D4(+)	phasiRNA578	TGAAAGATCGTCAAGTGAAAG	18	25	21	28	38	40	8	15	14	10	13	17	6.28024	7.7779	8.09882	6.9716	12.2791	10.1606	6.7161	5.32204	6.98139	4.43917	3.48778	8.66765	0.130494	-0.442538	-0.0520135	-0.625045	0.87102	0.691235	0.944845	0.202963
PGSC0003DMC400060124_D6(+)|Sotub07g006250_D5(-)	phasiRNA583	AGTAGACCAATCAACAATCCT	77	147	103	176	227	233	66	104	95	148	129	116	26.8655	45.734	39.7228	43.8215	73.3515	59.1858	55.4078	36.8995	47.3737	65.6997	34.6095	59.144	0.41296	0.0441392	0.46671	0.0978893	0.458776	0.978215	0.314609	0.8352
PGSC0003DMC400060124_D7(-)|Sotub07g006250_D3(+)	phasiRNA577	GTATTTGTGCTTGGGTCACGG	20	28	22	59	37	46	18	42	33	37	22	29	6.97804	8.71125	8.48448	14.6902	11.956	11.6847	15.1112	14.9017	16.4561	16.4249	5.9024	14.786	0.415658	-0.618803	1.10007	0.0656122	0.53494	0.488389	0.0551762	0.910268
PGSC0003DMC400060124_D7(+)|Sotub07g006250_D4(-)	phasiRNA582	TTCACTTGACGATCTTTCACC	48	71	40	134	53	87	32	87	33	79	171	74	16.7473	22.0892	15.4263	33.3641	17.1261	22.0994	26.8644	30.8678	16.4561	35.0694	45.8778	37.7298	0.144086	0.614914	0.567574	1.0384	0.862776	0.486514	0.322833	0.0290518
PGSC0003DMC400060124_D8(-)|Sotub07g006250_D2(+)	phasiRNA958	CCCTCATCAAATATCACTTTA	0	0	2	1	3	2	0	0	0	2	0	0	0	0	0.771316	0.248986	0.969404	0.508032	0	0	0	0.887833	0	0	-	-	-	-	-	-	-	-
PGSC0003DMC400060124_D8(+)|Sotub07g006250_D3(-)	phasiRNA1178	GTGACCCAAGCACAAATACTA	1	3	1	3	3	2	1	1	0	0	0	0	0.348902	0.933348	0.385658	0.746957	0.969404	0.508032	0.839513	0.354803	0	0	0	0	-	-	-	-	-	-	-	-
PGSC0003DMC400060124_D9(-)|Sotub07g006250_D1(+)	phasiRNA768	CTAGAATGGTTTATGATGATC	7	4	8	16	12	16	1	2	3	4	13	9	2.44232	1.24446	3.08526	3.98377	3.87761	4.06426	0.839513	0.709605	1.49601	1.77567	3.48778	4.58876	0.657	1.3111	-0.686429	-0.0323305	0.468086	0.353324	0.515075	0.968277
PGSC0003DMC400060124_D9(+)|Sotub07g006250_D2(-)	phasiRNA772	AAGTGATATTTGATGAGGGGA	14	16	27	23	21	13	8	24	32	20	38	30	4.88463	4.97785	10.4128	5.72667	6.78583	3.30221	6.7161	8.51526	15.9575	8.87833	10.1951	15.2959	-0.563763	0.0224056	0.836859	1.42303	0.498664	0.988914	0.187129	0.0125748
PGSC0003DMC400065041_D1(-)	phasiRNA1959	TATGATGTGAAGGATGACAAT	0	3	2	0	0	2	0	1	2	0	2	1	0	0.933348	0.771316	0	0	0.508032	0	0.354803	0.997342	0	0.536582	0.509862	-	-	-	-	-	-	-	-
PGSC0003DMC400065041_D2(-)	phasiRNA2381	AATGTGTTGTTAGAGGCTTTA	0	1	1	2	1	1	0	0	0	0	1	0	0	0.311116	0.385658	0.497972	0.323135	0.254016	0	0	0	0	0.268291	0	-	-	-	-	-	-	-	-
Sotub01g016360_D3(-)	phasiRNA391	ATCAAATGTCTATCTCTAGTT	1	0	1	1	0	3	1	1	1	1	0	3	0.348902	0	0.385658	0.248986	0	0.762049	0.839513	0.354803	0.498671	0.443917	0	1.52959	-	-	-	-	-	-	-	-
Sotub01g016360_D4(-)	phasiRNA392	TCTTTGAAAGCATATTGATGG	0	0	1	2	0	2	0	0	0	1	0	2	0	0	0.385658	0.497972	0	0.508032	0	0	0	0.443917	0	1.01972	-	-	-	-	-	-	-	-
Sotub04g007270_D5(-)	phasiRNA944	GTGGACTTTGGCTATGTCTGA	3	3	4	52	21	31	4	9	10	16	11	7	1.04671	0.933348	1.54263	12.9473	6.78583	7.8745	3.35805	3.19322	4.98671	7.10267	2.9512	3.56903	2.55801	-0.0318363	1.80544	-0.784403	0.00241641	0.988914	0.0549674	0.159044
Sotub04g007270_D5(+)	phasiRNA1007	CCATGACCTTCCAACTCCTGA	1	14	3	9	6	5	8	18	9	6	32	10	0.348902	4.35562	1.15697	2.24087	1.93881	1.27008	6.7161	6.38645	4.48804	2.6635	8.58531	5.09862	0.033053	-0.259587	2.08835	1.79571	0.984714	0.89815	0.0421031	0.0263304
Sotub04g007270_D6(+)	phasiRNA940	ATTTGACTCACCATCACCTGA	3	12	4	25	6	4	6	9	8	11	4	11	1.04671	3.73339	1.54263	6.22464	1.93881	1.01606	5.03708	3.19322	3.98937	4.88308	1.07316	5.60848	-0.0127053	-0.572242	1.14096	0.581426	0.993489	0.778699	0.297302	0.530646
Sotub04g007560_D1(-)	phasiRNA1203	TGTGACTTCTGCCACGATAAG	0	0	2	0	0	0	0	0	0	0	0	0	0	0	0.771316	0	0	0	0	0	0	0	0	0	-	-	-	-	-	-	-	-
Sotub04g007560_D1(+)	phasiRNA1200	TGTCACTGATAAGATCAAGCT	2	4	2	3	5	2	1	0	2	1	0	0	0.697804	1.24446	0.771316	0.746957	1.61567	0.508032	0.839513	0	0.997342	0.443917	0	0	-	-	-	-	-	-	-	-
Sotub04g007560_D2(+)	phasiRNA1201	TTTACAGCTGGAAGATAAGAA	0	3	2	1	1	3	0	0	0	1	0	2	0	0.933348	0.771316	0.248986	0.323135	0.762049	0	0	0	0.443917	0	1.01972	-	-	-	-	-	-	-	-
Sotub04g007560_D3(+)	phasiRNA1202	TGAGTCAACCTCGTCATCTTT	1	0	2	2	0	2	0	5	0	0	0	0	0.348902	0	0.771316	0.497972	0	0.508032	0	1.77401	0	0	0	0	-	-	-	-	-	-	-	-
Sotub06g012160_D12(-)	phasiRNA401	AATGGTTAAGTCTTGGTTCAT	1	2	1	1	0	3	0	1	0	0	0	3	0.348902	0.622232	0.385658	0.248986	0	0.762049	0	0.354803	0	0	0	1.52959	-	-	-	-	-	-	-	-
Sotub06g012900_D11(+)	phasiRNA135	TTGGGATGCTGCTACATGGCA	4	3	5	2	6	7	3	4	6	3	6	7	1.39561	0.933348	1.92829	0.497972	1.93881	1.77811	2.51854	1.41921	2.99203	1.33175	1.60975	3.56903	-0.378725	-0.278999	0.832744	0.93247	0.767788	0.901009	0.388772	0.239464
Sotub06g012900_D12(-)	phasiRNA53	TCAAAGCAGCAAGTAGTATTG	12	8	8	7	14	31	4	10	9	8	14	31	4.18683	2.48893	3.08526	1.7429	4.52388	7.8745	3.35805	3.54803	4.48804	3.55133	3.75608	15.8057	0.102738	0.429956	0.463757	0.790975	0.943687	0.81567	0.663822	0.253789
Sotub06g012900_D13(-)	phasiRNA331	TTATTTGTATAAAGCTATGCC	1	0	6	0	5	4	0	0	1	1	5	4	0.348902	0	2.31395	0	1.61567	1.01606	0	0	0.498671	0.443917	1.34146	2.03945	-0.054203	1.70157	-0.392753	1.36302	0.984511	0.513855	0.866911	0.285603
Sotub06g012900_D14(-)	phasiRNA334	CCTCCTATCTACGTCCAAGTC	0	0	0	0	2	0	0	0	0	0	2	0	0	0	0	0	0.646269	0	0	0	0	0	0.536582	0	-	-	-	-	-	-	-	-
Sotub06g012900_D14(+)	phasiRNA332	CTTGGACGTAGATAGGAGGGG	0	0	1	1	2	1	0	3	1	1	2	1	0	0	0.385658	0.248986	0.646269	0.254016	0	1.06441	0.498671	0.443917	0.536582	0.509862	-	-	-	-	-	-	-	-
Sotub06g012900_D15(-)	phasiRNA335	AAGTTGAACTTGTAAGCGTCC	0	0	0	0	2	0	0	0	0	0	2	0	0	0	0	0	0.646269	0	0	0	0	0	0.536582	0	-	-	-	-	-	-	-	-
Sotub06g012900_D15(+)	phasiRNA333	GTGTCGGAGGTTTCAATCCAG	0	0	0	0	2	0	0	0	0	0	2	0	0	0	0	0	0.646269	0	0	0	0	0	0.536582	0	-	-	-	-	-	-	-	-
Sotub06g012900_D16(-)	phasiRNA336	AAGAAGAATTCTGAAGACGCT	0	0	1	0	4	4	0	1	0	0	4	4	0	0	0.385658	0	1.29254	1.01606	0	0.354803	0	0	1.07316	2.03945	1.00818	1.09491	0.759733	0.846463	0.613512	0.707075	0.705964	0.536454
Sotub06g012900_D17(-)	phasiRNA337	CAGTTTACTCAGATCACGGTC	1	0	0	1	4	0	0	0	2	0	4	0	0.348902	0	0	0.248986	1.29254	0	0	0	0.997342	0	1.07316	0	-	-	-	-	-	-	-	-
Sotub06g012900_D3(+)	phasiRNA44	TATGCTTACCTTCTTCGAAAG	1	2	1	1	0	3	1	5	3	1	0	3	0.348902	0.622232	0.385658	0.248986	0	0.762049	0.839513	1.77401	1.49601	0.443917	0	1.52959	-0.903561	-1.89739	1.59707	0.603243	0.611046	0.316471	0.198815	0.685125
Sotub06g012900_D4(-)	phasiRNA302	TTCGAAGAAGGTAAGCATAGC	0	2	0	0	1	4	0	1	0	2	1	4	0	0.622232	0	0	0.323135	1.01606	0	0.354803	0	0.887833	0.268291	2.03945	-	-	-	-	-	-	-	-
[truncated: 31 more rows]
