# Supplementary material for: Salicylic Acid Perturbs sRNA-Gibberellin Regulatory Network in Immune Response of Potato to Potato virus Y Infection
Source: Front Plant Sci. 2017 Dec 22;8:2192. doi: 10.3389/fpls.2017.02192 (PMC5744193; doi:10.3389/fpls.2017.02192)
Supplement: Supplementary file 5 [file DataSheet5.XLSX]

## Sheet: Dataset S5
Dataset S5. Predicted 22-nt miRNA triggers of phasiRNA production.
List of miRNAs triggers with their targeted PHAS loci and their corresponding phasiRNAs ; – separates miRNA triggers that trigger production of the phasiRNAs by targeting the same PHAS locus. | – separates unique phasiRNAs originated from the same PHAS locus. For the details about phasiRNAs see Dataset S4.
miRNA trigger	PHAS locus	Full description	Generated phasiRNAs
stu-miR393-5p	PGSC0003DMC400020095	TIR1	phasiRNA634|phasiRNA635|phasiRNA636|phasiRNA795|phasiRNA637|phasiRNA638|phasiRNA639|phasiRNA896|phasiRNA1135|phasiRNA757|phasiRNA640|phasiRNA641|phasiRNA642|phasiRNA643
stu-miR393-5p	Sotub09g022650	TIR1	phasiRNA634|phasiRNA635|phasiRNA636|phasiRNA795|phasiRNA637|phasiRNA638|phasiRNA639|phasiRNA896|phasiRNA1135|phasiRNA757|phasiRNA640|phasiRNA641|phasiRNA642|phasiRNA643
stu-miR477a-3p	PGSC0003DMC400034924	Kelch repeat and BTB domain-containing protein 4	phasiRNA1645|phasiRNA2025|phasiRNA2026|phasiRNA2027|phasiRNA1646|phasiRNA1549|phasiRNA1647|phasiRNA2335|phasiRNA1550|phasiRNA1551|phasiRNA1552|phasiRNA2270|phasiRNA2336
stu-miR482a-3p	PGSC0003DMC400008990	Cc-nbs-lrr resistance protein	phasiRNA1110|phasiRNA1111|phasiRNA1155|phasiRNA1112|phasiRNA1113|phasiRNA1156
stu-miR482a-3p	PGSC0003DMC400010669	TIR-NBS-LRR disease resistance-like protein	phasiRNA1873|phasiRNA2493|phasiRNA2202|phasiRNA2203|phasiRNA2204|phasiRNA1871|phasiRNA2439|phasiRNA1872
stu-miR482a-3p	Sotub03g007880	Cc-nbs-lrr resistance protein	phasiRNA1110|phasiRNA1111|phasiRNA1155|phasiRNA1112|phasiRNA1113|phasiRNA1156
stu-miR482a-3p	Sotub09g029070	TIR-NBS-LRR disease resistance-like protein	phasiRNA341|phasiRNA342|phasiRNA343|phasiRNA344|phasiRNA59|phasiRNA346|phasiRNA347
stu-miR482a-3p	Sotub09g029080	TIR-NBS-LRR disease resistance-like protein	phasiRNA341|phasiRNA342|phasiRNA343|phasiRNA348|phasiRNA344|phasiRNA349|phasiRNA59|phasiRNA350|phasiRNA346|phasiRNA347
stu-miR482a-3p;stu-miR482b-3p	PGSC0003DMC400005102	Disease resistance protein	phasiRNA1195|phasiRNA1724|phasiRNA1058|phasiRNA1494|phasiRNA1527|phasiRNA1725|phasiRNA2113|phasiRNA1726|phasiRNA1431|phasiRNA972|phasiRNA1197|phasiRNA1727|phasiRNA1728|phasiRNA2205|phasiRNA1495|phasiRNA1729|phasiRNA1874|phasiRNA1730|phasiRNA1060|phasiRNA1731|phasiRNA1055
stu-miR482a-3p;stu-miR482b-3p	Sotub01g016360	Tir-nbs-lrr resistance protein	phasiRNA1331|phasiRNA1332|phasiRNA1333|phasiRNA1334|phasiRNA1335|phasiRNA391|phasiRNA392
stu-miR482b-3p	PGSC0003DMC400001685	Tir-nbs-lrr resistance protein	phasiRNA2526|phasiRNA2527|phasiRNA1957|phasiRNA1956|phasiRNA2524|phasiRNA2525|phasiRNA2476
stu-miR482b-3p	PGSC0003DMC400021329	Tir-nbs-lrr resistance protein	phasiRNA1506|phasiRNA1956|phasiRNA1331|phasiRNA2478|phasiRNA2476|phasiRNA1334
stu-miR482b-3p	PGSC0003DMC400023970	TIR-NBS-LRR disease resistance protein	phasiRNA1132|phasiRNA607|phasiRNA1044|phasiRNA606|phasiRNA1359|phasiRNA883|phasiRNA778|phasiRNA1300|phasiRNA1131|phasiRNA1043|phasiRNA1358|phasiRNA605|phasiRNA961|phasiRNA777|phasiRNA604|phasiRNA603|phasiRNA1208|phasiRNA776
stu-miR482b-3p	PGSC0003DMC400027502	TIR-NBS-LRR disease resistance-like protein	phasiRNA951|phasiRNA952|phasiRNA655|phasiRNA656|phasiRNA657|phasiRNA658|phasiRNA1020|phasiRNA953|phasiRNA1517|phasiRNA1085|phasiRNA659
stu-miR482b-3p	PGSC0003DMC400029678	Tir-nbs-lrr resistance protein	phasiRNA603|phasiRNA1331|phasiRNA883|phasiRNA1334|phasiRNA607
stu-miR482b-3p	PGSC0003DMC400039354	Leucine Rich Repeat family protein	phasiRNA2477|phasiRNA1334|phasiRNA2476|phasiRNA2478|phasiRNA1954|phasiRNA1331|phasiRNA1618|phasiRNA1956|phasiRNA1957|phasiRNA1506
stu-miR482b-3p	Sotub07g015960	TIR-NBS-LRR disease resistance protein	phasiRNA776|phasiRNA1208|phasiRNA603|phasiRNA604|phasiRNA777|phasiRNA961|phasiRNA605|phasiRNA1358|phasiRNA1043|phasiRNA1131|phasiRNA1300|phasiRNA778|phasiRNA883|phasiRNA1359|phasiRNA606|phasiRNA607|phasiRNA1132|phasiRNA1041|phasiRNA1042
stu-miR482b-3p	Sotub11g008320	TIR-NBS-LRR disease resistance-like protein	phasiRNA655|phasiRNA656|phasiRNA657|phasiRNA1085|phasiRNA659
stu-miR482b-3p;stu-miR6024-3p	PGSC0003DMC400034098	Disease resistance protein	phasiRNA1306|phasiRNA901|phasiRNA660|phasiRNA661|phasiRNA662|phasiRNA1056|phasiRNA663|phasiRNA902|phasiRNA1307|phasiRNA1138|phasiRNA808|phasiRNA1139|phasiRNA664|phasiRNA809|phasiRNA665|phasiRNA1380|phasiRNA979
stu-miR482b-3p;stu-miR6024-3p	Sotub11g025190	Disease resistance protein	phasiRNA1306|phasiRNA901|phasiRNA660|phasiRNA661|phasiRNA662|phasiRNA1056|phasiRNA663|phasiRNA902|phasiRNA1307|phasiRNA1138|phasiRNA808|phasiRNA1139|phasiRNA664|phasiRNA809|phasiRNA665|phasiRNA1380|phasiRNA979
stu-miR482b-3p;stu-miR6024-5p	PGSC0003DMC400004310	TIR-NBS-LRR disease resistance protein	phasiRNA951|phasiRNA952|phasiRNA655|phasiRNA656|phasiRNA1020|phasiRNA953|phasiRNA659
stu-miR482b-3p;stu-miR6024-5p	Sotub06g011750	TIR-NBS-LRR disease resistance protein	phasiRNA951|phasiRNA952|phasiRNA655|phasiRNA656|phasiRNA1020|phasiRNA953|phasiRNA659
stu-miR482c-3p	PGSC0003DMC400022408	Tir-nbs-lrr resistance protein	phasiRNA1003|phasiRNA1002|phasiRNA1284|phasiRNA1336|phasiRNA1109|phasiRNA1108|phasiRNA1000|phasiRNA22|phasiRNA730|phasiRNA935|phasiRNA729|phasiRNA728|phasiRNA1107
stu-miR482c-3p	Sotub02g008770	Tir-nbs-lrr resistance protein	phasiRNA1107|phasiRNA728|phasiRNA729|phasiRNA935|phasiRNA730|phasiRNA1108|phasiRNA1109|phasiRNA1336|phasiRNA1284
stu-miR482c-3p;stu-miR482f-3p	PGSC0003DMC400015090	NBS-LRR resistance protein	phasiRNA895|phasiRNA894|phasiRNA794|phasiRNA893|phasiRNA633|phasiRNA632|phasiRNA631|phasiRNA630|phasiRNA629|phasiRNA628|phasiRNA627|phasiRNA793|phasiRNA626|phasiRNA625|phasiRNA792|phasiRNA624|phasiRNA623|phasiRNA622
stu-miR482c-3p;stu-miR482f-3p	PGSC0003DMC400016465	Nbs-lrr resistance protein	phasiRNA608|phasiRNA622|phasiRNA623|phasiRNA792|phasiRNA625|phasiRNA962|phasiRNA630|phasiRNA612|phasiRNA631|phasiRNA613|phasiRNA1967|phasiRNA895
stu-miR482c-3p;stu-miR482f-3p	PGSC0003DMC400041922	Gene of unknown function	phasiRNA930|phasiRNA931|phasiRNA1784|phasiRNA1785|phasiRNA2393|phasiRNA1786|phasiRNA2394|phasiRNA1787|phasiRNA1622|phasiRNA1395|phasiRNA2241|phasiRNA932|phasiRNA1777|phasiRNA1778|phasiRNA1779|phasiRNA1780|phasiRNA1781|phasiRNA1782|phasiRNA2395|phasiRNA2458|phasiRNA1783|phasiRNA2161
stu-miR482c-3p;stu-miR482f-3p	Sotub07g011270	Cc-nbs-lrr resistance protein	phasiRNA587|phasiRNA588|phasiRNA589|phasiRNA590|phasiRNA591|phasiRNA592|phasiRNA593|phasiRNA594|phasiRNA774|phasiRNA775|phasiRNA595|phasiRNA881|phasiRNA596|phasiRNA597|phasiRNA598|phasiRNA599|phasiRNA600|phasiRNA601|phasiRNA882|phasiRNA602
stu-miR482c-3p;stu-miR482f-3p	Sotub08g017470	NBS-LRR resistance protein	phasiRNA608|phasiRNA622|phasiRNA609|phasiRNA1179|phasiRNA625|phasiRNA1180|phasiRNA610|phasiRNA1181|phasiRNA611|phasiRNA1182|phasiRNA1183|phasiRNA1363|phasiRNA1364|phasiRNA1365|phasiRNA612|phasiRNA780|phasiRNA1301|phasiRNA613|phasiRNA781|phasiRNA1184|phasiRNA1239|phasiRNA1074|phasiRNA1185|phasiRNA1366
stu-miR482c-3p;stu-miR482f-3p	Sotub09g015440	NBS-LRR resistance protein	phasiRNA622|phasiRNA623|phasiRNA624|phasiRNA792|phasiRNA625|phasiRNA626|phasiRNA793|phasiRNA627|phasiRNA628|phasiRNA629|phasiRNA630|phasiRNA966|phasiRNA631|phasiRNA632|phasiRNA633|phasiRNA893|phasiRNA794|phasiRNA894|phasiRNA895|phasiRNA967
stu-miR482d-3p	PGSC0003DMC400020400	Disease resistance protein	phasiRNA553|phasiRNA554|phasiRNA517|phasiRNA1229|phasiRNA555|phasiRNA556
stu-miR482d-3p	PGSC0003DMC400020401	Disease resistance protein	phasiRNA512|phasiRNA557|phasiRNA517|phasiRNA514|phasiRNA1311|phasiRNA1275|phasiRNA1265|phasiRNA1266|phasiRNA556|phasiRNA1273|phasiRNA995|phasiRNA1215|phasiRNA1313|phasiRNA1276|phasiRNA1743|phasiRNA1270
stu-miR482d-3p	PGSC0003DMC400020406	Disease resistance protein	phasiRNA1275|phasiRNA1264|phasiRNA1532|phasiRNA1267|phasiRNA1741|phasiRNA1276|phasiRNA1339|phasiRNA2497|phasiRNA2350|phasiRNA1530|phasiRNA1272|phasiRNA2498|phasiRNA2352
stu-miR482d-3p	PGSC0003DMC400020413	Disease resistance protein	phasiRNA1275|phasiRNA1265|phasiRNA1267|phasiRNA1276|phasiRNA1269|phasiRNA2350|phasiRNA1528|phasiRNA1271|phasiRNA1272|phasiRNA1529
stu-miR482d-3p	PGSC0003DMC400024285	Nbs-lrr resistance protein	phasiRNA2327|phasiRNA2328|phasiRNA2329|phasiRNA2330|phasiRNA2331|phasiRNA2549|phasiRNA2550|phasiRNA2551|phasiRNA2552
stu-miR482d-3p	PGSC0003DMC400034188	Disease resistance protein	phasiRNA666|phasiRNA1242|phasiRNA811|phasiRNA1243|phasiRNA2258|phasiRNA812|phasiRNA1075|phasiRNA813|phasiRNA977|phasiRNA802|phasiRNA905|phasiRNA1478|phasiRNA1244|phasiRNA1922|phasiRNA1245|phasiRNA814|phasiRNA1246|phasiRNA807|phasiRNA1194
stu-miR482d-3p	PGSC0003DMC400037238	Disease resistance protein	phasiRNA1427|phasiRNA1008|phasiRNA1713|phasiRNA1391|phasiRNA2199|phasiRNA1714|phasiRNA1715|phasiRNA1392|phasiRNA1393|phasiRNA2489|phasiRNA1010|phasiRNA1706|phasiRNA1943|phasiRNA1707|phasiRNA1708|phasiRNA1709|phasiRNA1710|phasiRNA1711|phasiRNA1712
stu-miR482d-3p	PGSC0003DMC400037240	Disease resistance protein	phasiRNA1008|phasiRNA1713|phasiRNA1391|phasiRNA2199|phasiRNA1714|phasiRNA1715|phasiRNA1392|phasiRNA1393|phasiRNA1942|phasiRNA1010|phasiRNA1706|phasiRNA1943|phasiRNA1707|phasiRNA1708|phasiRNA1709|phasiRNA1710|phasiRNA1711|phasiRNA1712|phasiRNA1944
stu-miR482d-3p	PGSC0003DMC400040250	Disease resistance protein	phasiRNA1439|phasiRNA517|phasiRNA514|phasiRNA518|phasiRNA994|phasiRNA1440|phasiRNA1273|phasiRNA995|phasiRNA1274|phasiRNA845|phasiRNA846|phasiRNA1314
stu-miR482d-3p	PGSC0003DMC400041925	Disease resistance protein	phasiRNA2495|phasiRNA1311|phasiRNA1149|phasiRNA994|phasiRNA1150|phasiRNA1310|phasiRNA2494|phasiRNA1313|phasiRNA996|phasiRNA2358|phasiRNA846|phasiRNA1153
stu-miR482d-3p	PGSC0003DMC400055636	Disease resistance protein	phasiRNA1270|phasiRNA2350|phasiRNA1269|phasiRNA1276|phasiRNA1266|phasiRNA1265|phasiRNA1264
stu-miR482d-3p	PGSC0003DMC400055644	Disease resistance protein	phasiRNA512|phasiRNA557|phasiRNA517|phasiRNA514|phasiRNA518|phasiRNA1311|phasiRNA556|phasiRNA1273|phasiRNA995|phasiRNA1274|phasiRNA1313
stu-miR482d-3p	Sotub04g008910	Disease resistance protein	phasiRNA553|phasiRNA554|phasiRNA517|phasiRNA1229|phasiRNA555|phasiRNA556
stu-miR482d-3p	Sotub04g008920	Disease resistance protein	phasiRNA554|phasiRNA517|phasiRNA736|phasiRNA738|phasiRNA1273|phasiRNA1164
stu-miR482d-3p	Sotub11g026870	Disease resistance protein I2	phasiRNA810|phasiRNA1242|phasiRNA811|phasiRNA1243|phasiRNA812|phasiRNA1075|phasiRNA813|phasiRNA980|phasiRNA976|phasiRNA801|phasiRNA977|phasiRNA802|phasiRNA905|phasiRNA903|phasiRNA1244|phasiRNA1245|phasiRNA814|phasiRNA806|phasiRNA1246|phasiRNA807|phasiRNA1194
stu-miR482d-3p;stu-miR482e-3p	PGSC0003DMC400005435	Disease resistance protein	phasiRNA2043|phasiRNA1877|phasiRNA1009|phasiRNA2214|phasiRNA1431|phasiRNA2215|phasiRNA2216|phasiRNA1880
stu-miR482d-3p;stu-miR482e-3p	PGSC0003DMC400013400	Disease resistance protein	phasiRNA992|phasiRNA991|phasiRNA1251|phasiRNA990|phasiRNA1309|phasiRNA989|phasiRNA988|phasiRNA841|phasiRNA840|phasiRNA710|phasiRNA709|phasiRNA1383|phasiRNA708|phasiRNA707|phasiRNA706|phasiRNA705|phasiRNA987|phasiRNA986|phasiRNA985|phasiRNA984|phasiRNA1249|phasiRNA839|phasiRNA838|phasiRNA837|phasiRNA1308|phasiRNA836|phasiRNA704
stu-miR482d-3p;stu-miR482e-3p	PGSC0003DMC400020405	Disease resistance protein	phasiRNA1433|phasiRNA1434|phasiRNA1732|phasiRNA1435|phasiRNA517|phasiRNA1436|phasiRNA736|phasiRNA2279|phasiRNA1534|phasiRNA1273|phasiRNA1437|phasiRNA1164|phasiRNA1438
stu-miR482d-3p;stu-miR482e-3p	PGSC0003DMC400029389	Cc-nbs-lrr resistance protein	phasiRNA970|phasiRNA1305|phasiRNA972|phasiRNA1078|phasiRNA1189|phasiRNA974|phasiRNA975|phasiRNA1055
stu-miR482d-3p;stu-miR482e-3p	PGSC0003DMC400029588	Disease resistance protein	phasiRNA1008|phasiRNA1066|phasiRNA1009|phasiRNA1010|phasiRNA1011
stu-miR482d-3p;stu-miR482e-3p	PGSC0003DMC400032935	Disease resistance protein	phasiRNA2182|phasiRNA1639|phasiRNA1154|phasiRNA1197|phasiRNA2183|phasiRNA1009|phasiRNA1641|phasiRNA1195
stu-miR482d-3p;stu-miR482e-3p	Sotub04g005170	Disease resistance protein	phasiRNA1285|phasiRNA1066|phasiRNA1158|phasiRNA262|phasiRNA1159|phasiRNA1286|phasiRNA1011
stu-miR482d-3p;stu-miR482e-3p	Sotub04g019810	Disease resistance protein	phasiRNA1008|phasiRNA1066|phasiRNA1009|phasiRNA1010|phasiRNA1011
stu-miR482d-3p;stu-miR482e-3p	Sotub10g017510	Cc-nbs-lrr resistance protein	phasiRNA970|phasiRNA1305|phasiRNA972|phasiRNA1078|phasiRNA1189|phasiRNA974|phasiRNA975|phasiRNA1055
stu-miR482d-3p;stu-miR482e-3p	Sotub12g022000	Disease resistance protein	phasiRNA1195|phasiRNA1196|phasiRNA1059|phasiRNA704|phasiRNA836|phasiRNA1308|phasiRNA837|phasiRNA838|phasiRNA839|phasiRNA1249|phasiRNA984|phasiRNA985|phasiRNA986|phasiRNA1197|phasiRNA1055|phasiRNA706|phasiRNA707|phasiRNA708|phasiRNA1383|phasiRNA709|phasiRNA1250|phasiRNA710|phasiRNA840|phasiRNA841|phasiRNA988|phasiRNA989|phasiRNA1309|phasiRNA990|phasiRNA1251
stu-miR482d-3p;stu-miR482e-3p;stu-miR6024-3p	PGSC0003DMC400005353	Disease resistance protein	phasiRNA673|phasiRNA1086|phasiRNA1077|phasiRNA1372|phasiRNA823|phasiRNA1371|phasiRNA981|phasiRNA667|phasiRNA666|phasiRNA1370|phasiRNA2401
stu-miR482d-3p;stu-miR482e-3p;stu-miR6024-3p	PGSC0003DMC400053060	Disease resistance protein	phasiRNA1352|phasiRNA1351|phasiRNA1350|phasiRNA400|phasiRNA1349|phasiRNA864|phasiRNA399|phasiRNA1206|phasiRNA1348|phasiRNA1347|phasiRNA1205|phasiRNA863|phasiRNA1346
stu-miR482d-3p;stu-miR482e-3p;stu-miR6024-3p	PGSC0003DMC400053061	Disease resistance protein	phasiRNA1352|phasiRNA1351|phasiRNA1350|phasiRNA2441|phasiRNA1349|phasiRNA2442|phasiRNA1348|phasiRNA1347|phasiRNA1346
stu-miR482d-3p;stu-miR482e-3p;stu-miR6024-3p	Sotub05g009710	Disease resistance protein	phasiRNA1346|phasiRNA863|phasiRNA1205|phasiRNA1347|phasiRNA1348|phasiRNA1206|phasiRNA399|phasiRNA864|phasiRNA1349|phasiRNA400|phasiRNA1350|phasiRNA1351|phasiRNA1352
stu-miR482d-3p;stu-miR6024-3p	PGSC0003DMC400013002	Disease resistance protein	phasiRNA1920|phasiRNA1087|phasiRNA810|phasiRNA1921|phasiRNA667|phasiRNA1476|phasiRNA981|phasiRNA2258|phasiRNA812|phasiRNA1075|phasiRNA813|phasiRNA976|phasiRNA801|phasiRNA977|phasiRNA802|phasiRNA978|phasiRNA803|phasiRNA2079|phasiRNA2469|phasiRNA1635|phasiRNA2080|phasiRNA2470|phasiRNA1636|phasiRNA2081|phasiRNA1637|phasiRNA2082|phasiRNA2083|phasiRNA2084|phasiRNA2085|phasiRNA2086|phasiRNA903|phasiRNA…
stu-miR482d-3p;stu-miR6024-3p	PGSC0003DMC400032356	Disease resistance protein I2	phasiRNA1410|phasiRNA1087|phasiRNA667|phasiRNA1638|phasiRNA668|phasiRNA2171|phasiRNA2404|phasiRNA669|phasiRNA670|phasiRNA671|phasiRNA1089|phasiRNA903|phasiRNA1810|phasiRNA904|phasiRNA1212|phasiRNA674
stu-miR482d-3p;stu-miR6024-3p	PGSC0003DMC400032362	Disease resistance protein	phasiRNA1410|phasiRNA1370|phasiRNA666|phasiRNA667|phasiRNA981|phasiRNA668|phasiRNA821|phasiRNA822|phasiRNA1372|phasiRNA1077|phasiRNA1086|phasiRNA904|phasiRNA824|phasiRNA1247
stu-miR482d-3p;stu-miR6024-3p	PGSC0003DMC400055639	Disease resistance protein	phasiRNA1313|phasiRNA1733|phasiRNA556|phasiRNA1311|phasiRNA553
stu-miR482d-3p;stu-miR6024-3p	Sotub11g027610	Disease resistance protein I2	phasiRNA1141|phasiRNA666|phasiRNA667|phasiRNA981|phasiRNA668|phasiRNA821|phasiRNA822|phasiRNA823|phasiRNA669|phasiRNA670|phasiRNA671|phasiRNA1089|phasiRNA672|phasiRNA1086|phasiRNA904|phasiRNA824|phasiRNA673|phasiRNA674
stu-miR482d-3p;stu-miR6027-3p	PGSC0003DMC400055601	Disease resistance protein	phasiRNA554|phasiRNA517|phasiRNA736|phasiRNA1736|phasiRNA738|phasiRNA1164|phasiRNA1529
stu-miR482e-3p	PGSC0003DMC400007645	NBS-coding resistance protein (Fragment)	phasiRNA1834|phasiRNA1835|phasiRNA1419|phasiRNA1931|phasiRNA2189|phasiRNA2267|phasiRNA1420|phasiRNA2023|phasiRNA1421|phasiRNA2024|phasiRNA1422|phasiRNA1423
stu-miR482e-3p	PGSC0003DMC400023175	Tir-nbs-lrr resistance protein	phasiRNA1655|phasiRNA1656|phasiRNA1558|phasiRNA2339|phasiRNA1559|phasiRNA1604|phasiRNA1605|phasiRNA2031|phasiRNA2340|phasiRNA2032|phasiRNA1557|phasiRNA1606|phasiRNA2487|phasiRNA2488
stu-miR482e-3p	PGSC0003DMC400023176	Disease resistance protein	phasiRNA722|phasiRNA723|phasiRNA724|phasiRNA1106|phasiRNA855|phasiRNA1063|phasiRNA725|phasiRNA726|phasiRNA1064|phasiRNA1282|phasiRNA1283
stu-miR482e-3p	PGSC0003DMC400041616	TIR-NBS-LRR disease resistance-like protein	phasiRNA717|phasiRNA543|phasiRNA542|phasiRNA541|phasiRNA716|phasiRNA540|phasiRNA1279|phasiRNA539|phasiRNA853|phasiRNA538|phasiRNA1105|phasiRNA537|phasiRNA715|phasiRNA536|phasiRNA535|phasiRNA1216|phasiRNA534
stu-miR482e-3p	PGSC0003DMC400041993	Disease resistance protein	phasiRNA1834|phasiRNA1600|phasiRNA1993|phasiRNA1994|phasiRNA1995|phasiRNA2021|phasiRNA2474|phasiRNA1992|phasiRNA2097
stu-miR482e-3p	Sotub01g013680	TIR-NBS-LRR disease resistance-like protein	phasiRNA534|phasiRNA1216|phasiRNA535|phasiRNA536|phasiRNA715|phasiRNA537|phasiRNA1105|phasiRNA538|phasiRNA853|phasiRNA539|phasiRNA1279|phasiRNA540|phasiRNA716|phasiRNA541|phasiRNA542|phasiRNA543|phasiRNA717
stu-miR482e-3p	Sotub02g005850	Disease resistance protein	phasiRNA722|phasiRNA723|phasiRNA724|phasiRNA1106|phasiRNA855|phasiRNA1063|phasiRNA725|phasiRNA726|phasiRNA1064|phasiRNA1282|phasiRNA1283
stu-miR482f-3p	PGSC0003DMC400016420	Nbs-lrr resistance protein	phasiRNA965|phasiRNA1240|phasiRNA962|phasiRNA889|phasiRNA2391
stu-miR482f-3p	PGSC0003DMC400051526	NBS-LRR resistance protein	phasiRNA1366|phasiRNA2294|phasiRNA1185|phasiRNA1074|phasiRNA1239|phasiRNA1184|phasiRNA781|phasiRNA613|phasiRNA1301|phasiRNA780|phasiRNA612|phasiRNA1365|phasiRNA1364|phasiRNA1363|phasiRNA1962|phasiRNA1183|phasiRNA1182|phasiRNA611|phasiRNA1181|phasiRNA610|phasiRNA1180|phasiRNA625|phasiRNA1179|phasiRNA609|phasiRNA622|phasiRNA608
stu-miR482f-3p	PGSC0003DMC400052204	Cc-nbs-lrr resistance protein	phasiRNA587|phasiRNA588|phasiRNA589|phasiRNA590|phasiRNA591|phasiRNA592|phasiRNA593|phasiRNA594|phasiRNA774|phasiRNA775|phasiRNA595|phasiRNA881|phasiRNA596|phasiRNA597|phasiRNA598|phasiRNA599|phasiRNA600|phasiRNA601|phasiRNA882|phasiRNA602
stu-miR482f-3p	PGSC0003DMC400052587	Resistance gene-like	phasiRNA1927|phasiRNA1818|phasiRNA1819|phasiRNA1820|phasiRNA1821|phasiRNA1822|phasiRNA1823|phasiRNA2260|phasiRNA1480|phasiRNA1519|phasiRNA1481|phasiRNA1976|phasiRNA1482|phasiRNA1977|phasiRNA1483|phasiRNA1978|phasiRNA2175|phasiRNA1520|phasiRNA2176|phasiRNA2019|phasiRNA2177|phasiRNA1979|phasiRNA2178|phasiRNA1980|phasiRNA1981|phasiRNA1982|phasiRNA1827|phasiRNA1828|phasiRNA1417|phasiRNA1829|phasiRNA1…
stu-miR6023-5p	PGSC0003DMC400005202	Leucine-rich repeat receptor-like tyrosine-protein kinase At2g41820	phasiRNA686|phasiRNA687|phasiRNA688|phasiRNA689|phasiRNA1382|phasiRNA690|phasiRNA691|phasiRNA692|phasiRNA693|phasiRNA833|phasiRNA694|phasiRNA695|phasiRNA696|phasiRNA697|phasiRNA698|phasiRNA699|phasiRNA1057|phasiRNA700|phasiRNA701|phasiRNA702|phasiRNA834
stu-miR6023-5p	Sotub01g006120	Leucine-rich repeat receptor-like tyrosine-protein kinase At2g41820	phasiRNA1102|phasiRNA1316|phasiRNA1103|phasiRNA1317|phasiRNA1104
stu-miR6023-5p	Sotub01g006160	Leucine-rich repeat receptor-like serine/threonine-protein kinase At1g17230	phasiRNA523|phasiRNA524|phasiRNA525|phasiRNA526|phasiRNA527|phasiRNA528|phasiRNA1318|phasiRNA529|phasiRNA998|phasiRNA714|phasiRNA852|phasiRNA530|phasiRNA531|phasiRNA532|phasiRNA533
stu-miR6023-5p	Sotub12g008380	Leucine-rich repeat receptor-like tyrosine-protein kinase At2g41820	phasiRNA686|phasiRNA687|phasiRNA688|phasiRNA689|phasiRNA1382|phasiRNA690|phasiRNA691|phasiRNA692|phasiRNA693|phasiRNA833|phasiRNA694|phasiRNA695|phasiRNA696|phasiRNA697|phasiRNA698|phasiRNA699|phasiRNA1057|phasiRNA700|phasiRNA701|phasiRNA702|phasiRNA834
stu-miR6024-3p	PGSC0003DMC400030872	Disease resistance protein I2	phasiRNA1370|phasiRNA666|phasiRNA981|phasiRNA1075|phasiRNA1371|phasiRNA670|phasiRNA226|phasiRNA1372|phasiRNA1077|phasiRNA1245|phasiRNA408
stu-miR6024-3p	PGSC0003DMC400037873	Nbs-lrr resistance protein	phasiRNA969|phasiRNA650|phasiRNA1241|phasiRNA1137|phasiRNA651|phasiRNA899|phasiRNA652|phasiRNA653|phasiRNA1210|phasiRNA654|phasiRNA900
stu-miR6024-3p	PGSC0003DMC400047655	Disease resistance protein I2	phasiRNA826|phasiRNA1194|phasiRNA906|phasiRNA1247|phasiRNA824|phasiRNA904|phasiRNA1409|phasiRNA1089|phasiRNA676|phasiRNA905|phasiRNA1146|phasiRNA822|phasiRNA821|phasiRNA668|phasiRNA981|phasiRNA1088|phasiRNA1087
stu-miR6024-3p	Sotub04g010920	Nbs-lrr resistance protein	phasiRNA558|phasiRNA559|phasiRNA560|phasiRNA1069|phasiRNA561|phasiRNA1118|phasiRNA858|phasiRNA562|phasiRNA1119|phasiRNA1204|phasiRNA563|phasiRNA564|phasiRNA1070
stu-miR6024-3p	Sotub09g018030	Disease resistance protein I2	phasiRNA1370|phasiRNA666|phasiRNA981|phasiRNA1075|phasiRNA1371|phasiRNA670|phasiRNA226|phasiRNA1372|phasiRNA1077|phasiRNA1245|phasiRNA408
stu-miR6024-3p	Sotub10g008730	Nbs-lrr resistance protein	phasiRNA969|phasiRNA650|phasiRNA1241|phasiRNA1137|phasiRNA651|phasiRNA899|phasiRNA652|phasiRNA653|phasiRNA1210|phasiRNA654|phasiRNA900
stu-miR6024-3p	Sotub11g028670	Disease resistance protein I2	phasiRNA1087|phasiRNA1088|phasiRNA981|phasiRNA668|phasiRNA821|phasiRNA822|phasiRNA1146|phasiRNA905|phasiRNA676|phasiRNA1089|phasiRNA904|phasiRNA824|phasiRNA1247|phasiRNA906|phasiRNA1194|phasiRNA826
stu-miR6024-3p;stu-miR6026-3p	PGSC0003DMC400007835	Disease resistance protein	phasiRNA1793|phasiRNA1909|phasiRNA2300|phasiRNA1398|phasiRNA2514|phasiRNA1397|phasiRNA2301|phasiRNA1910|phasiRNA2515|phasiRNA1911|phasiRNA1969|phasiRNA1912
stu-miR6024-3p;stu-miR6026-3p	PGSC0003DMC400034571	Disease resistance protein	phasiRNA2162|phasiRNA1912|phasiRNA1969|phasiRNA1904|phasiRNA1794|phasiRNA1905|phasiRNA1795|phasiRNA1906|phasiRNA1399|phasiRNA1464|phasiRNA1590|phasiRNA1515|phasiRNA2070|phasiRNA2243|phasiRNA1465|phasiRNA1466|phasiRNA2298|phasiRNA1397|phasiRNA2396|phasiRNA1467|phasiRNA1398|phasiRNA1468|phasiRNA2244|phasiRNA1792|phasiRNA1469|phasiRNA1793|phasiRNA1907|phasiRNA2460|phasiRNA2513|phasiRNA2163|phasiRNA2…
stu-miR6025-5p	PGSC0003DMC400005260	Resistance protein R1 (Fragment)	phasiRNA2321|phasiRNA2322|phasiRNA2323|phasiRNA2324|phasiRNA2325
stu-miR6025-5p;stu-miR6026-3p	PGSC0003DMC400023885	Resistance protein R1 (Fragment)	phasiRNA751|phasiRNA1170|phasiRNA750|phasiRNA1169|phasiRNA1230|phasiRNA1353|phasiRNA871|phasiRNA1168|phasiRNA749|phasiRNA870|phasiRNA1289|phasiRNA748|phasiRNA747
stu-miR6025-5p;stu-miR6026-3p	Sotub05g013510	Resistance protein R1 (Fragment)	phasiRNA747|phasiRNA748|phasiRNA1289|phasiRNA870|phasiRNA749|phasiRNA1168|phasiRNA871|phasiRNA1353|phasiRNA1230|phasiRNA1169|phasiRNA750|phasiRNA1170|phasiRNA751
stu-miR6027-3p	PGSC0003DMC400011636	NBS-coding resistance gene analog (Fragment)	phasiRNA645|phasiRNA646|phasiRNA797|phasiRNA647|phasiRNA1624|phasiRNA648|phasiRNA798|phasiRNA2462|phasiRNA1626|phasiRNA2463|phasiRNA1136|phasiRNA649|phasiRNA897|phasiRNA1627|phasiRNA898|phasiRNA2464|phasiRNA1628|phasiRNA1630|phasiRNA1631
stu-miR6027-3p	PGSC0003DMC400020407	Disease resistance protein	phasiRNA1734|phasiRNA1264|phasiRNA1735|phasiRNA1736|phasiRNA1737|phasiRNA1738|phasiRNA1739
stu-miR6027-3p	PGSC0003DMC400021087	NBS-coding resistance gene analog (Fragment)	phasiRNA644|phasiRNA645|phasiRNA646|phasiRNA797|phasiRNA647|phasiRNA1624|phasiRNA648|phasiRNA798|phasiRNA2462|phasiRNA2463|phasiRNA1136|phasiRNA649|phasiRNA897|phasiRNA1627|phasiRNA898|phasiRNA2464|phasiRNA1628|phasiRNA1630|phasiRNA1631
stu-miR6027-3p	PGSC0003DMC400021091	NBS-coding resistance gene analog (Fragment)	phasiRNA2307|phasiRNA2304|phasiRNA2303|phasiRNA644|phasiRNA645|phasiRNA646|phasiRNA797|phasiRNA647|phasiRNA648|phasiRNA798|phasiRNA1544|phasiRNA2306|phasiRNA1136|phasiRNA649|phasiRNA897
stu-miR6027-3p	PGSC0003DMC400021121	SNKR2GH2 protein	phasiRNA849|phasiRNA512|phasiRNA711|phasiRNA513|phasiRNA517|phasiRNA514|phasiRNA518|phasiRNA519|phasiRNA1264|phasiRNA1265|phasiRNA1266|phasiRNA1267|phasiRNA1268|phasiRNA515|phasiRNA516|phasiRNA921|phasiRNA1273|phasiRNA995|phasiRNA1274|phasiRNA1215|phasiRNA1269|phasiRNA1270|phasiRNA1271|phasiRNA1272
stu-miR6027-3p	Sotub05g007690	Disease resistance protein	phasiRNA739|phasiRNA1287|phasiRNA1288|phasiRNA1166|phasiRNA740|phasiRNA861|phasiRNA741|phasiRNA1167|phasiRNA742
stu-miR6027-3p	Sotub09g030840	NBS-coding resistance gene analog (Fragment)	phasiRNA644|phasiRNA645|phasiRNA646|phasiRNA797|phasiRNA647|phasiRNA648|phasiRNA798|phasiRNA1136|phasiRNA649|phasiRNA897|phasiRNA898
novel-miR8177-3p	PGSC0003DMC400029023	Transcription factor	phasiRNA1377|phasiRNA1376|phasiRNA1375|phasiRNA1374|phasiRNA1373
novel-miR8264-3p	PGSC0003DMC400024570	Gene of unknown function	phasiRNA922|phasiRNA923|phasiRNA924|phasiRNA925|phasiRNA1400|phasiRNA1632|phasiRNA1401|phasiRNA1402|phasiRNA1403|phasiRNA1404|phasiRNA926|phasiRNA927|phasiRNA928|phasiRNA929|phasiRNA1406|phasiRNA1407|phasiRNA1408|phasiRNA1799|phasiRNA1800|phasiRNA1475|phasiRNA1801
