# Supplementary material for: Salicylic Acid Perturbs sRNA-Gibberellin Regulatory Network in Immune Response of Potato to Potato virus Y Infection
Source: Front Plant Sci. 2017 Dec 22;8:2192. doi: 10.3389/fpls.2017.02192 (PMC5744193; doi:10.3389/fpls.2017.02192)
Supplement: Supplementary file 6 [file DataSheet6.ZIP › Dataset S6.xlsx]

## Sheet: Dataset S6
Dataset S6. Predicted targets of endogenous small RNAs (sRNAs) by in silico approach.
For each predicted interaction, miRNAs/phasiRNA ID (for sequences, see Dataset S1 and Dataset S4), the target transcript identifiers, short gene name, full descriptions, MapMan ontology annotations (GoMapMan; (Ramšak et al., 2014)) and predicted target regulation (cleavage or translational repression) are shown. Short names for potato genes were inferred from Arabidopsis thaliana orthologs where …
sRNA ID	TIR1-derived phasiRNAs	Target				Predicted regulation	Interaction properties								Predicted by degradome sequencing	sRNA_log2FC				sRNA_p-value				mRNA_log2FC
		ID	Short name	Full description	MapMan ontology		Alignment score	UPE	miRNA_start	miRNA_end	Target_start	Target_end	miRNA_aligned_fragment	Target_aligned_fragment		D_P/M	NahG_P/M	NahG_M/D_M	NahG_P/D_P	D_P/M	NahG_P/M	NahG_M/D_M	NahG_P/D_P	D_P/M	NahG_P/M
stu-miR156a-3p	NA	Sotub07g018090	F17A17.13	DGCR14 protein	35.1 not assigned.no ontology	Cleavage	2	17.364	1	19	770	788	GCUCUUUAUUCUUCUGUCA	UGACUGAAGAAGAAAGAGC	N	-	-	-	-	-	-	-	-	-	-
stu-miR156a-3p	NA	PGSC0003DMC400010873	F17A17.13	DGCR14 protein	35.1 not assigned.no ontology	Cleavage	2	17.364	1	19	770	788	GCUCUUUAUUCUUCUGUCA	UGACUGAAGAAGAAAGAGC	N	-	-	-	-	-	-	-	-	-	-
stu-miR156a-3p	NA	TC217256	GAUT13	Glycosyltransferase	26.2 misc.UDP glucosyl and glucoronyl transferases	Cleavage	1.5	16.67	1	17	264	280	GCUCUUUAUUCUUCUGU	ACGGAAGAAUAAAGGGU	N	-	-	-	-	-	-	-	-	-0.595	-
stu-miR156a-3p	NA	MICRO.3272.C1	GAUT13	Glycosyltransferase	26.2 misc.UDP glucosyl and glucoronyl transferases	Cleavage	1.5	16.67	1	17	263	279	GCUCUUUAUUCUUCUGU	ACGGAAGAAUAAAGGGU	N	-	-	-	-	-	-	-	-	-0.595	-
stu-miR156a-3p	NA	Sotub01g020940	ESD4	Sentrin-specific protease 2	29.5.3 protein.degradation.cysteine protease	Cleavage	2	11.943	1	17	795	811	GCUCUUUAUUCUUCUGU	UCAGAAGAAUGAAGAGU	N	-	-	-	-	-	-	-	-	-	-
stu-miR156a-3p	NA	PGSC0003DMC400065758	Sotub05g013990	Polyprotein	3.3 minor CHO metabolism.sugar alcohols | 10.8.1 cell wall.pectinesterases.PME | 12.4 N-metabolism.misc | 17.4.1 hormone metabolism.cytokinin.synthesis-degradation | 20.1 stress.biotic | 26.10 misc.cytochrome P450 | 27.2 RNA.transcription | 27.3.71 RNA.regulation of transcription.SNF7 | 28.99 DNA.unspecified | 29.4 protein.postranslational modification | 29.5.11.4.3.1 protein.degradation.ubiquiti…	Cleavage	2	17.052	1	17	210	226	GCUCUUUAUUCUUCUGU	GCGGAAGAAUAGAGAGU	N	-	-	-	-	-	-	-	-	0.331	-
stu-miR156a-3p	NA	PGSC0003DMC400009264	T17J13.220	Serine/threonine phosphatase family protein	29.4 protein.postranslational modification	Translation	2	22.026	1	20	479	498	GCUCUUUAUUCUUCUGUCAU	GUCACAGGAGAUUAAGGAGC	N	-	-	-	-	-	-	-	-	-	-
stu-miR156a-3p	NA	PGSC0003DMC400009265	T17J13.220	Serine/threonine phosphatase family protein	29.4 protein.postranslational modification	Translation	2	22.026	1	20	974	993	GCUCUUUAUUCUUCUGUCAU	GUCACAGGAGAUUAAGGAGC	N	-	-	-	-	-	-	-	-	-	-
stu-miR156a-3p	NA	Sotub01g023310	T17J13.220	Serine/threonine phosphatase family protein	29.4 protein.postranslational modification	Translation	2	22.026	1	20	974	993	GCUCUUUAUUCUUCUGUCAU	GUCACAGGAGAUUAAGGAGC	N	-	-	-	-	-	-	-	-	-	-
stu-miR156a-3p	NA	PGSC0003DMC400043385	B120	G-type lectin S-receptor-like serine/threonine-protein kinase At1g11330	26.16 misc.myrosinases-lectin-jacalin | 29.4.1.57 protein.postranslational modification.kinase.receptor like cytoplasmatic kinase VII | 30.2.17 signalling.receptor kinases.DUF 26 | 30.2.24 signalling.receptor kinases.S-locus glycoprotein like	Cleavage	1.5	14.321	1	17	1358	1374	GCUCUUUAUUCUUCUGU	ACAGAAGAAAAAAGAGU	N	-	-	-	-	-	-	-	-	-	-
stu-miR156a-3p	NA	Sotub10g006930	SD11	G-type lectin S-receptor-like serine/threonine-protein kinase At4g27290	26.16 misc.myrosinases-lectin-jacalin | 29.4.1.57 protein.postranslational modification.kinase.receptor like cytoplasmatic kinase VII | 30.2.17 signalling.receptor kinases.DUF 26 | 30.2.24 signalling.receptor kinases.S-locus glycoprotein like	Cleavage	1.5	14.321	1	17	1364	1380	GCUCUUUAUUCUUCUGU	ACAGAAGAAAAAAGAGU	N	-	-	-	-	-	-	-	-	-	-
stu-miR156a-3p	NA	TC209563	URM1-1	Ubiquitin-related modifier 1 homolog	35.1 not assigned.no ontology	Cleavage	2	16.552	1	21	6	26	GCUCUUUAUUCUUCUGUCAUC	GCUUAUAGGCGAAUAAAGAGC	N	-	-	-	-	-	-	-	-	-	-
stu-miR156a-3p	NA	bf_ivrootxx_0004c12.t3m.scf	WTF9	A_IG002N01.30 protein (Fragment)	35.2 not assigned.unknown	Translation	2	15.564	1	20	407	426	GCUCUUUAUUCUUCUGUCAU	GUGACACAAGCAUAAAGAGC	N	-	-	-	-	-	-	-	-	-	-
stu-miR156a-3p	NA	CK860140	WTF9	A_IG002N01.30 protein (Fragment)	35.2 not assigned.unknown	Translation	2	15.564	1	20	407	426	GCUCUUUAUUCUUCUGUCAU	GUGACACAAGCAUAAAGAGC	N	-	-	-	-	-	-	-	-	-	-
stu-miR156a-3p	NA	CV503197	Sotub06g017460	Os12g0182800 protein (Fragment)	35.1 not assigned.no ontology	Cleavage	2	7.641	1	21	198	218	GCUCUUUAUUCUUCUGUCAUC	GAAAACAGAAGAAUGAAAAGC	N	-	-	-	-	-	-	-	-	-	-
stu-miR156a-3p	NA	bf_mxflxxxx_0017h07.t3m.scf	Sotub06g017460	Os12g0182800 protein (Fragment)	35.1 not assigned.no ontology	Cleavage	2	7.641	1	21	195	215	GCUCUUUAUUCUUCUGUCAUC	GAAAACAGAAGAAUGAAAAGC	N	-	-	-	-	-	-	-	-	-	-
stu-miR156a-3p	NA	PGSC0003DMC400035346	DEX1	Defective in exine formation	33.99 development.unspecified	Cleavage	2	14.738	1	18	38	55	GCUCUUUAUUCUUCUGUC	GGCAGAAGAAAAAAGGGC	N	-	-	-	-	-	-	-	-	-	-
stu-miR156a-3p	NA	bf_ivrootxx_0026a03.t3m.scf	DEX1	Defective in exine formation	33.99 development.unspecified	Cleavage	2	14.474	1	18	138	155	GCUCUUUAUUCUUCUGUC	GGCAGAAGAAAAAAGGGC	N	-	-	-	-	-	-	-	-	-	-
stu-miR156a-3p	NA	CK862003	DEX1	Defective in exine formation	33.99 development.unspecified	Cleavage	2	14.474	1	18	138	155	GCUCUUUAUUCUUCUGUC	GGCAGAAGAAAAAAGGGC	N	-	-	-	-	-	-	-	-	-	-
stu-miR156a-3p	NA	Sotub09g011750	DEX1	Defective in exine formation	33.99 development.unspecified	Cleavage	2	15.875	1	18	1922	1939	GCUCUUUAUUCUUCUGUC	GGCAGAAGAAAAAAGGGC	N	-	-	-	-	-	-	-	-	-	-
stu-miR156a-3p	NA	PGSC0003DMC400035345	DEX1	Defective in exine formation	33.99 development.unspecified	Cleavage	2	15.875	1	18	2255	2272	GCUCUUUAUUCUUCUGUC	GGCAGAAGAAAAAAGGGC	N	-	-	-	-	-	-	-	-	-	-
stu-miR156a-3p	NA	PGSC0003DMC400026723	Sotub03g023690	Kelch domain-containing protein 4	16.5.1.3.2.1 secondary metabolism.sulfur-containing.glucosinolates.degradation.nitrilespecifier protein.epithiospecifier protein | 17.7.3 hormone metabolism.jasmonate.induced-regulated-responsive-activated | 26.16 misc.myrosinases-lectin-jacalin	Cleavage	1.5	9.261	1	17	64	80	GCUCUUUAUUCUUCUGU	GCAGAAGAAAAAAGAGC	N	-	-	-	-	-	-	-	-	-	-
stu-miR156a-3p	NA	MICRO.11730.C2	CRTISO	Carotenoid isomerase	16.1.4.8 secondary metabolism.isoprenoids.carotenoids.carotenoid isomerase	Cleavage	2	9.178	1	18	131	148	GCUCUUUAUUCUUCUGUC	GACAAAAGAAUGGAGAGC	N	-	-	-	-	-	-	-	-	0.492	-
stu-miR156a-3p	NA	TC210221	CRTISO	Carotenoid isomerase	16.1.4.8 secondary metabolism.isoprenoids.carotenoids.carotenoid isomerase	Cleavage	2	9.178	1	18	131	148	GCUCUUUAUUCUUCUGUC	GACAAAAGAAUGGAGAGC	N	-	-	-	-	-	-	-	-	0.492	-
stu-miR156a-3p	NA	PGSC0003DMC400024240	Sotub02g018530	Aquaporin	34.19.2 transport.major intrinsic proteins.TIP | 34.19.3 transport.major intrinsic proteins.NIP	Cleavage	2	13.8	1	17	473	489	GCUCUUUAUUCUUCUGU	UUAGAAGAAUGAAGAGC	N	-	-	-	-	-	-	-	-	-	-
stu-miR156a-3p	NA	TC200499	Sotub02g018530	Aquaporin	34.19.2 transport.major intrinsic proteins.TIP | 34.19.3 transport.major intrinsic proteins.NIP	Cleavage	2	12.954	1	17	895	911	GCUCUUUAUUCUUCUGU	UUAGAAGAAUGAAGAGC	N	-	-	-	-	-	-	-	-	-	-
stu-miR156a-3p	NA	MICRO.12545.C1	Sotub02g018530	Aquaporin	34.19.2 transport.major intrinsic proteins.TIP | 34.19.3 transport.major intrinsic proteins.NIP	Cleavage	2	12.954	1	17	883	899	GCUCUUUAUUCUUCUGU	UUAGAAGAAUGAAGAGC	N	-	-	-	-	-	-	-	-	-	-
stu-miR156a-3p	NA	PGSC0003DMC400061609	HOS15	WD-40 repeat family protein	20.2.2 stress.abiotic.cold | 27.3.55 RNA.regulation of transcription.HDA | 33.99 development.unspecified	Cleavage	1.5	5.482	1	17	270	286	GCUCUUUAUUCUUCUGU	ACAGAAGGAAAAAGAGC	N	-	-	-	-	-	-	-	-	-	-
stu-miR156a-3p	NA	MICRO.2750.C1	F13M7.16	Ubiquitin carboxyl-terminal hydrolase	29.5.11 protein.degradation.ubiquitin	Cleavage	1.5	8.688	1	17	939	955	GCUCUUUAUUCUUCUGU	ACGGAAGAACAAAGAGC	N	-	-	-	-	-	-	-	-	-	-
stu-miR156a-3p	NA	TC198659	RPS8B	40S ribosomal protein S8	29.2.1.2.1.8 protein.synthesis.ribosomal protein.eukaryotic.40S subunit.S8 | 29.2.2 protein.synthesis.ribosome biogenesis	Cleavage	1.5	15.935	1	17	712	728	GCUCUUUAUUCUUCUGU	ACAGAAGAAGAAAGGGC	N	-	-	-	-	-	-	-	-	NA	NA
stu-miR156a-3p	NA	Sotub09g015260	ORF102	F-box/WD repeat-containing protein 7	20.2.2 stress.abiotic.cold | 27.3.55 RNA.regulation of transcription.HDA | 33.99 development.unspecified	Cleavage	1.5	7.217	1	17	774	790	GCUCUUUAUUCUUCUGU	ACAGAAGGAAAAAGAGC	N	-	-	-	-	-	-	-	-	-	-
stu-miR156a-3p	NA	TC195263	Sotub04g006670	Chromosome segregation in meiosis protein 3	27.3.73 RNA.regulation of transcription.Zn-finger(CCHC)	Cleavage	2	16.695	1	20	814	833	GCUCUUUAUUCUUCUGUCAU	AUCUCAGAAGAACAAAGAGC	N	-	-	-	-	-	-	-	-	-	-
stu-miR156a-3p	NA	MICRO.5330.C2	Sotub04g006670	Chromosome segregation in meiosis protein 3	27.3.73 RNA.regulation of transcription.Zn-finger(CCHC)	Cleavage	2	16.695	1	20	813	832	GCUCUUUAUUCUUCUGUCAU	AUCUCAGAAGAACAAAGAGC	N	-	-	-	-	-	-	-	-	-	-
stu-miR156a-3p	NA	BF_TUBSXXXX_0026H02_T3M.SCF	BF_TUBSXXXX_0026H02_T3M.SCF	-	35.2 not assigned.unknown | 35.2 not assigned.unknown	Cleavage	1.5	17.871	1	17	233	249	GCUCUUUAUUCUUCUGU	ACGGAAGAAUAAAGGGU	N	-	-	-	-	-	-	-	-	NA	NA
stu-miR156a-3p	NA	CV474844	CV474844	-	35.2 not assigned.unknown | 35.2 not assigned.unknown	Cleavage	1.5	17.871	1	17	248	264	GCUCUUUAUUCUUCUGU	ACGGAAGAAUAAAGGGU	N	-	-	-	-	-	-	-	-	NA	NA
stu-miR156a-3p	NA	PGSC0003DMC400051688	PGSC0003DMG400029673	Integrase core domain containing protein	16.1.5 secondary metabolism.isoprenoids.terpenoids | 20.1.2 stress.biotic.receptors | 27.2 RNA.transcription | 29.5.11.4.3.2 protein.degradation.ubiquitin.E3.SCF.FBOX	Cleavage	2	14.17	1	18	959	976	GCUCUUUAUUCUUCUGUC	GAUUGAAGAAUAAGGAGC	N	-	-	-	-	-	-	-	-	NA	NA
stu-miR156a-3p	NA	DN939841	HY2	Ferredoxin oxidoreductase	1.1.5.4 PS.lightreaction.other electron carrier (ox/red).ferredoxin oxireductase	Cleavage	2	9.515	1	21	24	44	GCUCUUUAUUCUUCUGUCAUC	GAAUAAAGAAGAAUAAAGAGA	N	-	-	-	-	-	-	-	-	-	-
stu-miR156a-3p	NA	Sotub06g015720	Sotub06g015720	Remorin 1	27.3.99 RNA.regulation of transcription.unclassified	Cleavage	1.5	20.502	1	17	433	449	GCUCUUUAUUCUUCUGU	GCAGAAGAAAAAAGAGC	N	-	-	-	-	-	-	-	-	-	-
stu-miR156a-3p	NA	AM908388	Sotub06g015720	Remorin 1	27.3.99 RNA.regulation of transcription.unclassified	Cleavage	1.5	18.883	1	17	491	507	GCUCUUUAUUCUUCUGU	GCAGAAGAAAAAAGAGC	N	-	-	-	-	-	-	-	-	-	-
stu-miR156a-3p	NA	TC204391	Sotub06g015720	Remorin 1	27.3.99 RNA.regulation of transcription.unclassified	Cleavage	1.5	20.502	1	17	491	507	GCUCUUUAUUCUUCUGU	GCAGAAGAAAAAAGAGC	N	-	-	-	-	-	-	-	-	-	-
stu-miR156a-3p	NA	MICRO.2756.C3	F16J13.70	SNARE associated Golgi protein	35.2 not assigned.unknown	Cleavage	2	19.841	1	17	288	304	GCUCUUUAUUCUUCUGU	ACAGAGGGAUGAGGAGC	N	-	-	-	-	-	-	-	-	-	-
stu-miR156a-3p	NA	MICRO.6856.C1	Sotub06g015720	Remorin 1	27.3.99 RNA.regulation of transcription.unclassified	Cleavage	1.5	20.502	1	17	555	571	GCUCUUUAUUCUUCUGU	GCAGAAGAAAAAAGAGC	N	-	-	-	-	-	-	-	-	-	-
stu-miR156a-3p	NA	NP13064295	Sotub06g015720	Remorin 1	27.3.99 RNA.regulation of transcription.unclassified	Cleavage	1.5	19.278	1	17	466	482	GCUCUUUAUUCUUCUGU	GCAGAAGAAAAAAGAGC	N	-	-	-	-	-	-	-	-	-	-
stu-miR156a-c-5p.1	NA	MICRO.50.C1	FAAH	Glutamyl-tRNA(Gln) amidotransferase subunit A	4.2.14 glycolysis.plastid branch.pyruvate kinase (PK) | 11.1.30 lipid metabolism.FA synthesis and FA elongation.pyruvate kinase | 11.8 lipid metabolism.exotics (steroids, squalene etc) | 26.8 misc.nitrilases, nitrile lyases, berberine bridge enzymes, reticuline oxidases, troponine reductases | 33.99 development.unspecified	Cleavage	1.5	21.44	1	19	685	703	UUGACAGAAGAUAGAGAGC	GCUCUUCAUCUUCUGUCAA	N	-0.308165	0.367253	0.645133	1.32055	0.530824	0.581246	0.105947	0.001093	-	-
stu-miR156a-c-5p.1	NA	Sotub01g044030	PKP1	Pyruvate kinase	4.2.14 glycolysis.plastid branch.pyruvate kinase (PK) | 11.1.30 lipid metabolism.FA synthesis and FA elongation.pyruvate kinase | 11.8 lipid metabolism.exotics (steroids, squalene etc) | 26.8 misc.nitrilases, nitrile lyases, berberine bridge enzymes, reticuline oxidases, troponine reductases | 33.99 development.unspecified	Cleavage	1.5	21.44	1	19	497	515	UUGACAGAAGAUAGAGAGC	GCUCUUCAUCUUCUGUCAA	N	-0.308165	0.367253	0.645133	1.32055	0.530824	0.581246	0.105947	0.001093	-	-
stu-miR156a-c-5p.1	NA	PGSC0003DMC400044555	FAAH	Glutamyl-tRNA(Gln) amidotransferase subunit A	4.2.14 glycolysis.plastid branch.pyruvate kinase (PK) | 11.1.30 lipid metabolism.FA synthesis and FA elongation.pyruvate kinase | 11.8 lipid metabolism.exotics (steroids, squalene etc) | 26.8 misc.nitrilases, nitrile lyases, berberine bridge enzymes, reticuline oxidases, troponine reductases | 33.99 development.unspecified	Cleavage	1.5	21.44	1	19	497	515	UUGACAGAAGAUAGAGAGC	GCUCUUCAUCUUCUGUCAA	N	-0.308165	0.367253	0.645133	1.32055	0.530824	0.581246	0.105947	0.001093	-	-
stu-miR156a-c-5p.1	NA	SSBN003N04u.scf	FAAH	Glutamyl-tRNA(Gln) amidotransferase subunit A	4.2.14 glycolysis.plastid branch.pyruvate kinase (PK) | 11.1.30 lipid metabolism.FA synthesis and FA elongation.pyruvate kinase | 11.8 lipid metabolism.exotics (steroids, squalene etc) | 26.8 misc.nitrilases, nitrile lyases, berberine bridge enzymes, reticuline oxidases, troponine reductases | 33.99 development.unspecified	Cleavage	1.5	17.772	1	19	112	130	UUGACAGAAGAUAGAGAGC	GCUCUUCAUCUUCUGUCAA	N	-0.308165	0.367253	0.645133	1.32055	0.530824	0.581246	0.105947	0.001093	-	-
stu-miR156a-c-5p.1	NA	PGSC0003DMC400029708	NRT2.1	High affinity nitrate transporter protein	34.4 transport.nitrate	Cleavage	2	19.528	1	19	1071	1089	UUGACAGAAGAUAGAGAGC	GUUUUCUGUUUUUUGUCAA	N	-0.308165	0.367253	0.645133	1.32055	0.530824	0.581246	0.105947	0.001093	-	-
stu-miR156a-c-5p.1	NA	PGSC0003DMC400006093	PUT1	Amino acid permease-like protein (Fragment)	27.3.63 RNA.regulation of transcription.PHD finger transcription factor | 34.3 transport.amino acids	Cleavage	1	10.91	1	17	1105	1121	UUGACAGAAGAUAGAGA	UUUCUAUCUUUUGUCAA	N	-0.308165	0.367253	0.645133	1.32055	0.530824	0.581246	0.105947	0.001093	-	-
stu-miR156a-c-5p.1	NA	Sotub01g049190	PUT1	Amino acid permease (Fragment)	27.3.63 RNA.regulation of transcription.PHD finger transcription factor | 34.3 transport.amino acids	Cleavage	1	10.91	1	17	1105	1121	UUGACAGAAGAUAGAGA	UUUCUAUCUUUUGUCAA	N	-0.308165	0.367253	0.645133	1.32055	0.530824	0.581246	0.105947	0.001093	-	-
stu-miR156a-c-5p.1	NA	PGSC0003DMC400052506	LECRK91	Receptor-like kinase	26.16 misc.myrosinases-lectin-jacalin | 29.4.1.57 protein.postranslational modification.kinase.receptor like cytoplasmatic kinase VII | 30.2.17 signalling.receptor kinases.DUF 26 | 30.2.19 signalling.receptor kinases.legume-lectin	Cleavage	2	6.646	1	18	15	32	UUGACAGAAGAUAGAGAG	CUCUUUAUCUUCUCUCAA	N	-0.308165	0.367253	0.645133	1.32055	0.530824	0.581246	0.105947	0.001093	-0.384	-
stu-miR156a-c-5p.1	NA	SDBN005N10u.scf	Sotub08g026830	Remorin	27.3.99 RNA.regulation of transcription.unclassified | 29.3.4.99 protein.targeting.secretory pathway.unspecified	Cleavage	2	12.248	1	18	320	337	UUGACAGAAGAUAGAGAG	CUUUUUAUUUUUUGUCAA	N	-0.308165	0.367253	0.645133	1.32055	0.530824	0.581246	0.105947	0.001093	-	-
stu-miR156a-c-5p.1	NA	EG013621	Sotub08g026830	Remorin	27.3.99 RNA.regulation of transcription.unclassified | 29.3.4.99 protein.targeting.secretory pathway.unspecified	Cleavage	2	12.248	1	18	304	321	UUGACAGAAGAUAGAGAG	CUUUUUAUUUUUUGUCAA	N	-0.308165	0.367253	0.645133	1.32055	0.530824	0.581246	0.105947	0.001093	-	-
stu-miR156a-c-5p.1	NA	PGSC0003DMC400057491	Sotub09g021380	F-box/LRR-repeat protein At4g14096	20.1.2 stress.biotic.receptors | 29.5.11.4.3.2 protein.degradation.ubiquitin.E3.SCF.FBOX | 34.4 transport.nitrate | 34.13 transport.peptides and oligopeptides	Cleavage	2	14.605	1	18	603	620	UUGACAGAAGAUAGAGAG	UUCUCUGUCUUCUGUUAC	N	-0.308165	0.367253	0.645133	1.32055	0.530824	0.581246	0.105947	0.001093	-0.928	-
stu-miR156a-c-5p.1	NA	Sotub09g021380	Sotub09g021380	F-box/LRR-repeat protein At4g14096	20.1.2 stress.biotic.receptors | 29.5.11.4.3.2 protein.degradation.ubiquitin.E3.SCF.FBOX | 34.4 transport.nitrate | 34.13 transport.peptides and oligopeptides	Cleavage	2	14.599	1	18	603	620	UUGACAGAAGAUAGAGAG	UUCUCUGUCUUCUGUUAC	N	-0.308165	0.367253	0.645133	1.32055	0.530824	0.581246	0.105947	0.001093	-0.928	-
stu-miR156a-c-5p.1	NA	PGSC0003DMC400005207	MIK2	Leucine-rich repeat receptor-like serine/threonine-protein kinase At1g17230	17.3.2.1 hormone metabolism.brassinosteroid.signal transduction.BRI | 20.1.2 stress.biotic.receptors | 26.7 misc.oxidases - copper, flavone etc | 26.28 misc.GDSL-motif lipase | 30.2.4 signalling.receptor kinases.leucine rich repeat IV | 30.2.11 signalling.receptor kinases.leucine rich repeat XI | 30.2.12 signalling.receptor kinases.leucine rich repeat XII | 30.3 signalling.calcium	Cleavage	1.5	16.151	1	17	589	605	UUGACAGAAGAUAGAGA	UCUCUCUCUUUUGUCAA	N	-0.308165	0.367253	0.645133	1.32055	0.530824	0.581246	0.105947	0.001093	-1.501	-
stu-miR156a-c-5p.1	NA	PGSC0003DMC400005209	MIK2	Leucine-rich repeat receptor-like serine/threonine-protein kinase At1g17230	17.3.2.1 hormone metabolism.brassinosteroid.signal transduction.BRI | 20.1.2 stress.biotic.receptors | 26.7 misc.oxidases - copper, flavone etc | 26.28 misc.GDSL-motif lipase | 30.2.4 signalling.receptor kinases.leucine rich repeat IV | 30.2.11 signalling.receptor kinases.leucine rich repeat XI | 30.2.12 signalling.receptor kinases.leucine rich repeat XII | 30.3 signalling.calcium	Cleavage	1.5	16.151	1	17	589	605	UUGACAGAAGAUAGAGA	UCUCUCUCUUUUGUCAA	N	-0.308165	0.367253	0.645133	1.32055	0.530824	0.581246	0.105947	0.001093	-1.501	-
stu-miR156a-c-5p.1	NA	Sotub05g023140	Sotub05g023140	Unknown Protein	35.2 not assigned.unknown	Cleavage	2	24.967	1	17	912	928	UUGACAGAAGAUAGAGA	UUUUUGUCUUCUGUCAG	N	-0.308165	0.367253	0.645133	1.32055	0.530824	0.581246	0.105947	0.001093	-	-
stu-miR156a-c-5p.1	NA	PGSC0003DMC400012444	Sotub05g023140	Unknown Protein	35.2 not assigned.unknown	Cleavage	2	24.967	1	17	912	928	UUGACAGAAGAUAGAGA	UUUUUGUCUUCUGUCAG	N	-0.308165	0.367253	0.645133	1.32055	0.530824	0.581246	0.105947	0.001093	-	-
stu-miR156a-c-5p.1	NA	PGSC0003DMC400012443	Sotub05g023140	Unknown Protein	35.2 not assigned.unknown	Cleavage	2	24.967	1	17	519	535	UUGACAGAAGAUAGAGA	UUUUUGUCUUCUGUCAG	N	-0.308165	0.367253	0.645133	1.32055	0.530824	0.581246	0.105947	0.001093	-	-
stu-miR156a-c-5p.1	NA	MICRO.1858.C1	DCP1	mRNA-decapping enzyme 1A	27.1 RNA.processing | 27.3.67 RNA.regulation of transcription.putative transcription regulator	Cleavage	2	23.039	1	19	308	326	UUGACAGAAGAUAGAGAGC	GAUCUCUAUUUGUUGUCAA	N	-0.308165	0.367253	0.645133	1.32055	0.530824	0.581246	0.105947	0.001093	0.819	-
stu-miR156a-c-5p.1	NA	TC201260	DCP1	mRNA-decapping enzyme 1A	27.1 RNA.processing | 27.3.67 RNA.regulation of transcription.putative transcription regulator	Cleavage	2	23.039	1	19	309	327	UUGACAGAAGAUAGAGAGC	GAUCUCUAUUUGUUGUCAA	N	-0.308165	0.367253	0.645133	1.32055	0.530824	0.581246	0.105947	0.001093	0.819	-
stu-miR156a-c-5p.1	NA	TC206169	DCP1	mRNA-decapping enzyme 1A	27.1 RNA.processing | 27.3.67 RNA.regulation of transcription.putative transcription regulator	Cleavage	2	22.824	1	19	247	265	UUGACAGAAGAUAGAGAGC	GAUCUCUAUUUGUUGUCAA	N	-0.308165	0.367253	0.645133	1.32055	0.530824	0.581246	0.105947	0.001093	0.819	-
stu-miR156a-c-5p.1	NA	Sotub06g029930	DCP1	mRNA-decapping enzyme 1A	27.1 RNA.processing | 27.3.67 RNA.regulation of transcription.putative transcription regulator	Cleavage	2	24.525	1	19	179	197	UUGACAGAAGAUAGAGAGC	GAUCUCUAUUUGUUGUCAA	N	-0.308165	0.367253	0.645133	1.32055	0.530824	0.581246	0.105947	0.001093	0.819	-
stu-miR156a-c-5p.1	NA	PGSC0003DMC400010434	DCP1	mRNA-decapping enzyme 1A	27.1 RNA.processing | 27.3.67 RNA.regulation of transcription.putative transcription regulator	Cleavage	2	24.525	1	19	179	197	UUGACAGAAGAUAGAGAGC	GAUCUCUAUUUGUUGUCAA	N	-0.308165	0.367253	0.645133	1.32055	0.530824	0.581246	0.105947	0.001093	0.819	-
stu-miR156a-c-5p.1	NA	MICRO.1858.C2	DCP1	mRNA-decapping enzyme 1A	27.1 RNA.processing | 27.3.67 RNA.regulation of transcription.putative transcription regulator	Cleavage	2	22.824	1	19	260	278	UUGACAGAAGAUAGAGAGC	GAUCUCUAUUUGUUGUCAA	N	-0.308165	0.367253	0.645133	1.32055	0.530824	0.581246	0.105947	0.001093	0.819	-
stu-miR156a-c-5p.1	NA	MICRO.6268.C1	SBP	Squamosa promoter-binding protein	27.3.28 RNA.regulation of transcription.squamosa promoter binding protein family (SBP) | 33.3 development.squamosa promoter binding like (SPL)	Cleavage	1	18.494	1	19	1381	1399	UUGACAGAAGAUAGAGAGC	GCUCUCUCUCUUCUGUCAA	N	-0.308165	0.367253	0.645133	1.32055	0.530824	0.581246	0.105947	0.001093	-	-
stu-miR156a-c-5p.1	NA	TC218470	SBP	Squamosa promoter-binding protein	27.3.28 RNA.regulation of transcription.squamosa promoter binding protein family (SBP) | 33.3 development.squamosa promoter binding like (SPL)	Cleavage	1	16.347	1	19	1351	1369	UUGACAGAAGAUAGAGAGC	GCUCUCUCUCUUCUGUCAA	N	-0.308165	0.367253	0.645133	1.32055	0.530824	0.581246	0.105947	0.001093	-	-
stu-miR156a-c-5p.1	NA	Sotub10g020210	SBP	Squamosa promoter-binding protein	27.3.28 RNA.regulation of transcription.squamosa promoter binding protein family (SBP) | 33.3 development.squamosa promoter binding like (SPL)	Cleavage	1	18.893	1	19	766	784	UUGACAGAAGAUAGAGAGC	GCUCUCUCUCUUCUGUCAA	N	-0.308165	0.367253	0.645133	1.32055	0.530824	0.581246	0.105947	0.001093	-	-
stu-miR156a-c-5p.1	NA	PGSC0003DMC400020255	SBP	Squamosa promoter-binding protein	27.3.28 RNA.regulation of transcription.squamosa promoter binding protein family (SBP) | 33.3 development.squamosa promoter binding like (SPL)	Cleavage	1	18.893	1	19	766	784	UUGACAGAAGAUAGAGAGC	GCUCUCUCUCUUCUGUCAA	N	-0.308165	0.367253	0.645133	1.32055	0.530824	0.581246	0.105947	0.001093	-	-
stu-miR156a-c-5p.1	NA	PGSC0003DMC400020254	SBP	Squamosa promoter-binding protein	27.3.28 RNA.regulation of transcription.squamosa promoter binding protein family (SBP) | 33.3 development.squamosa promoter binding like (SPL)	Cleavage	1	18.893	1	19	439	457	UUGACAGAAGAUAGAGAGC	GCUCUCUCUCUUCUGUCAA	N	-0.308165	0.367253	0.645133	1.32055	0.530824	0.581246	0.105947	0.001093	-	-
stu-miR156a-c-5p.1	NA	Sotub03g034230	SRF1	Receptor protein kinase-like protein	29.4.1.57 protein.postranslational modification.kinase.receptor like cytoplasmatic kinase VII | 30.2.5 signalling.receptor kinases.leucine rich repeat V	Cleavage	2	16.57	1	18	480	497	UUGACAGAAGAUAGAGAG	CUCUCUGUCUUCUCUCAA	N	-0.308165	0.367253	0.645133	1.32055	0.530824	0.581246	0.105947	0.001093	-	-
stu-miR156a-c-5p.1	NA	PGSC0003DMC400016186	SRF1	Receptor protein kinase-like protein	29.4.1.57 protein.postranslational modification.kinase.receptor like cytoplasmatic kinase VII | 30.2.5 signalling.receptor kinases.leucine rich repeat V	Cleavage	2	16.57	1	18	480	497	UUGACAGAAGAUAGAGAG	CUCUCUGUCUUCUCUCAA	N	-0.308165	0.367253	0.645133	1.32055	0.530824	0.581246	0.105947	0.001093	-	-
stu-miR156a-c-5p.1	NA	PGSC0003DMC400016185	SRF1	Receptor protein kinase-like protein	29.4.1.57 protein.postranslational modification.kinase.receptor like cytoplasmatic kinase VII | 30.2.5 signalling.receptor kinases.leucine rich repeat V	Cleavage	2	14.662	1	18	342	359	UUGACAGAAGAUAGAGAG	CUCUCUGUCUUCUCUCAA	N	-0.308165	0.367253	0.645133	1.32055	0.530824	0.581246	0.105947	0.001093	-	-
stu-miR156a-c-5p.1	NA	MICRO.1822.C5	UGT85A1	UDP-glucuronosyltransferase	17.4.1 hormone metabolism.cytokinin.synthesis-degradation | 26.2 misc.UDP glucosyl and glucoronyl transferases | 29.4 protein.postranslational modification	Translation	2	17.712	1	18	2356	2373	UUGACAGAAGAUAGAGAG	CUCUUUGGCUUCUGUCAA	N	-0.308165	0.367253	0.645133	1.32055	0.530824	0.581246	0.105947	0.001093	-	-
stu-miR156a-c-5p.1	NA	MICRO.2902.C1	RPL3A	50S ribosomal protein L3	29.2.1.1.1.2.3 protein.synthesis.ribosomal protein.prokaryotic.chloroplast.50S subunit.L3	Translation	2	9.831	1	18	1009	1026	UUGACAGAAGAUAGAGAG	CUCUCUGUGUUUUGUCAA	N	-0.308165	0.367253	0.645133	1.32055	0.530824	0.581246	0.105947	0.001093	-	-
stu-miR156a-c-5p.1	NA	MICRO.9858.C1	UBC4	Ubiquitin-conjugating enzyme h	29.5.11.3 protein.degradation.ubiquitin.E2	Cleavage	2	16.235	1	19	716	734	UUGACAGAAGAUAGAGAGC	GUUCUGUUUCUUCUGUCAA	N	-0.308165	0.367253	0.645133	1.32055	0.530824	0.581246	0.105947	0.001093	-	-
stu-miR156a-c-5p.1	NA	MICRO.5265.C2	TAT	Tyrosine aminotransferase	13.1.6.4 amino acid metabolism.synthesis.aromatic aa.tyrosine | 13.2.6.2 amino acid metabolism.degradation.aromatic aa.tyrosine | 16.1.3 secondary metabolism.isoprenoids.tocopherol biosynthesis	Cleavage	2	11.773	1	18	1256	1273	UUGACAGAAGAUAGAGAG	UUUUUUCUCUUCUGUCAA	N	-0.308165	0.367253	0.645133	1.32055	0.530824	0.581246	0.105947	0.001093	-	-
stu-miR156a-c-5p.1	NA	TC205680	TAT	Tyrosine aminotransferase	13.1.6.4 amino acid metabolism.synthesis.aromatic aa.tyrosine | 13.2.6.2 amino acid metabolism.degradation.aromatic aa.tyrosine | 16.1.3 secondary metabolism.isoprenoids.tocopherol biosynthesis	Cleavage	2	11.505	1	18	1265	1282	UUGACAGAAGAUAGAGAG	UUUUUUCUCUUCUGUCAA	N	-0.308165	0.367253	0.645133	1.32055	0.530824	0.581246	0.105947	0.001093	-	-
stu-miR156a-c-5p.1	NA	Sotub04g017960	CCT5	T-complex protein 1 subunit epsilon	4.1.12 glycolysis.cytosolic branch.phosphoglycerate mutase | 29.4 protein.postranslational modification | 29.6 protein.folding	Cleavage	2	18.903	1	17	1405	1421	UUGACAGAAGAUAGAGA	ACUCUAUCUGCUGUCAA	N	-0.308165	0.367253	0.645133	1.32055	0.530824	0.581246	0.105947	0.001093	-	-
stu-miR156a-c-5p.1	NA	TC221069	CCT5	T-complex protein 1 subunit epsilon	4.1.12 glycolysis.cytosolic branch.phosphoglycerate mutase | 29.4 protein.postranslational modification | 29.6 protein.folding	Cleavage	2	20.452	1	17	928	944	UUGACAGAAGAUAGAGA	ACUCUAUCUGCUGUCAA	N	-0.308165	0.367253	0.645133	1.32055	0.530824	0.581246	0.105947	0.001093	-	-
stu-miR156a-c-5p.1	NA	TC206750	CCT5	T-complex protein 1 subunit epsilon	4.1.12 glycolysis.cytosolic branch.phosphoglycerate mutase | 29.4 protein.postranslational modification | 29.6 protein.folding	Cleavage	2	18.903	1	17	406	422	UUGACAGAAGAUAGAGA	ACUCUAUCUGCUGUCAA	N	-0.308165	0.367253	0.645133	1.32055	0.530824	0.581246	0.105947	0.001093	-	-
stu-miR156a-c-5p.1	NA	MICRO.174.C2	CCT5	T-complex protein 1 subunit epsilon	4.1.12 glycolysis.cytosolic branch.phosphoglycerate mutase | 29.4 protein.postranslational modification | 29.6 protein.folding	Cleavage	2	18.903	1	17	361	377	UUGACAGAAGAUAGAGA	ACUCUAUCUGCUGUCAA	N	-0.308165	0.367253	0.645133	1.32055	0.530824	0.581246	0.105947	0.001093	-	-
stu-miR156a-c-5p.1	NA	CV504555	CCT5	T-complex protein 1 subunit epsilon	4.1.12 glycolysis.cytosolic branch.phosphoglycerate mutase | 29.4 protein.postranslational modification | 29.6 protein.folding	Cleavage	2	18.877	1	17	175	191	UUGACAGAAGAUAGAGA	ACUCUAUCUGCUGUCAA	N	-0.308165	0.367253	0.645133	1.32055	0.530824	0.581246	0.105947	0.001093	-	-
stu-miR156a-c-5p.1	NA	bf_mxflxxxx_0034f01.t3m.scf	CCT5	T-complex protein 1 subunit epsilon	4.1.12 glycolysis.cytosolic branch.phosphoglycerate mutase | 29.4 protein.postranslational modification | 29.6 protein.folding	Cleavage	2	18.877	1	17	175	191	UUGACAGAAGAUAGAGA	ACUCUAUCUGCUGUCAA	N	-0.308165	0.367253	0.645133	1.32055	0.530824	0.581246	0.105947	0.001093	-	-
stu-miR156a-c-5p.1	NA	TC210614	AHL27	AT-hook DNA-binding protein (Fragment)	27.3.67 RNA.regulation of transcription.putative transcription regulator	Translation	2	21.906	1	17	795	811	UUGACAGAAGAUAGAGA	UCUCUAUAUUUUGUCAG	N	-0.308165	0.367253	0.645133	1.32055	0.530824	0.581246	0.105947	0.001093	-	-
stu-miR156a-c-5p.1	NA	Sotub05g016440	StSPL11	Squamosa promoter-binding-like protein 11	27.3.28 RNA.regulation of transcription.squamosa promoter binding protein family (SBP) | 33.3 development.squamosa promoter binding like (SPL)	Cleavage	1	20.477	1	19	1117	1135	UUGACAGAAGAUAGAGAGC	GCUCUCUCUCUUCUGUCAA	N	-0.308165	0.367253	0.645133	1.32055	0.530824	0.581246	0.105947	0.001093	-	-
stu-miR156a-c-5p.1	NA	PGSC0003DMC400056411	SBP	Squamosa promoter-binding-like protein 11	27.3.28 RNA.regulation of transcription.squamosa promoter binding protein family (SBP) | 33.3 development.squamosa promoter binding like (SPL)	Cleavage	1	20.477	1	19	1117	1135	UUGACAGAAGAUAGAGAGC	GCUCUCUCUCUUCUGUCAA	N	-0.308165	0.367253	0.645133	1.32055	0.530824	0.581246	0.105947	0.001093	-	-
stu-miR156a-c-5p.1	NA	PGSC0003DMC400046455	SBP	Squamosa promoter-binding-like protein 11	27.3.28 RNA.regulation of transcription.squamosa promoter binding protein family (SBP) | 33.3 development.squamosa promoter binding like (SPL)	Cleavage	1	18.258	1	19	958	976	UUGACAGAAGAUAGAGAGC	GCUCUCUCUCUUCUGUCAA	N	-0.308165	0.367253	0.645133	1.32055	0.530824	0.581246	0.105947	0.001093	-	-
stu-miR156a-c-5p.1	NA	MICRO.11125.C1	SBP	Squamosa promoter-binding-like protein 11	27.3.28 RNA.regulation of transcription.squamosa promoter binding protein family (SBP) | 33.3 development.squamosa promoter binding like (SPL)	Cleavage	1	20.477	1	19	234	252	UUGACAGAAGAUAGAGAGC	GCUCUCUCUCUUCUGUCAA	N	-0.308165	0.367253	0.645133	1.32055	0.530824	0.581246	0.105947	0.001093	-	-
stu-miR156a-c-5p.1	NA	TC225917	SBP	Squamosa promoter-binding-like protein 11	27.3.28 RNA.regulation of transcription.squamosa promoter binding protein family (SBP) | 33.3 development.squamosa promoter binding like (SPL)	Cleavage	1	19.435	1	19	234	252	UUGACAGAAGAUAGAGAGC	GCUCUCUCUCUUCUGUCAA	N	-0.308165	0.367253	0.645133	1.32055	0.530824	0.581246	0.105947	0.001093	-	-
stu-miR156a-c-5p.1	NA	Sotub05g006000	SBP	Squamosa promoter binding protein 3	27.3.28 RNA.regulation of transcription.squamosa promoter binding protein family (SBP) | 33.3 development.squamosa promoter binding like (SPL)	Cleavage	1.5	12.769	1	19	1243	1261	UUGACAGAAGAUAGAGAGC	GCUCUCUCUCUUCUGUCAG	N	-0.308165	0.367253	0.645133	1.32055	0.530824	0.581246	0.105947	0.001093	-	-
stu-miR156a-c-5p.1	NA	PGSC0003DMC400049210	SBP	Squamosa promoter binding protein 3	27.3.28 RNA.regulation of transcription.squamosa promoter binding protein family (SBP) | 33.3 development.squamosa promoter binding like (SPL)	Cleavage	1.5	12.769	1	19	1243	1261	UUGACAGAAGAUAGAGAGC	GCUCUCUCUCUUCUGUCAG	N	-0.308165	0.367253	0.645133	1.32055	0.530824	0.581246	0.105947	0.001093	-	-
stu-miR156a-c-5p.1	NA	PGSC0003DMC400049211	SBP	Squamosa promoter binding protein 3	27.3.28 RNA.regulation of transcription.squamosa promoter binding protein family (SBP) | 33.3 development.squamosa promoter binding like (SPL)	Cleavage	1.5	12.769	1	19	1243	1261	UUGACAGAAGAUAGAGAGC	GCUCUCUCUCUUCUGUCAG	N	-0.308165	0.367253	0.645133	1.32055	0.530824	0.581246	0.105947	0.001093	-	-
stu-miR156a-c-5p.1	NA	CK862588	SBP	Squamosa promoter binding protein 3	27.3.28 RNA.regulation of transcription.squamosa promoter binding protein family (SBP) | 33.3 development.squamosa promoter binding like (SPL)	Cleavage	1.5	13.065	1	19	526	544	UUGACAGAAGAUAGAGAGC	GCUCUCUCUCUUCUGUCAG	N	-0.308165	0.367253	0.645133	1.32055	0.530824	0.581246	0.105947	0.001093	-	-
stu-miR156a-c-5p.1	NA	bf_ivrootxx_0032d11.t3m.scf	SBP	Squamosa promoter binding protein 3	27.3.28 RNA.regulation of transcription.squamosa promoter binding protein family (SBP) | 33.3 development.squamosa promoter binding like (SPL)	Cleavage	1.5	13.065	1	19	518	536	UUGACAGAAGAUAGAGAGC	GCUCUCUCUCUUCUGUCAG	N	-0.308165	0.367253	0.645133	1.32055	0.530824	0.581246	0.105947	0.001093	-	-
stu-miR156a-c-5p.1	NA	TC200961	SBP	Squamosa promoter binding protein 3	27.3.28 RNA.regulation of transcription.squamosa promoter binding protein family (SBP) | 33.3 development.squamosa promoter binding like (SPL)	Cleavage	2	12.874	1	19	1044	1062	UUGACAGAAGAUAGAGAGC	GCUCUCUCUCUUCUGUCAU	N	-0.308165	0.367253	0.645133	1.32055	0.530824	0.581246	0.105947	0.001093	-	-
stu-miR156a-c-5p.1	NA	MICRO.13221.C1	SBP	Squamosa promoter binding protein 3	27.3.28 RNA.regulation of transcription.squamosa promoter binding protein family (SBP) | 33.3 development.squamosa promoter binding like (SPL)	Cleavage	2	12.874	1	19	1042	1060	UUGACAGAAGAUAGAGAGC	GCUCUCUCUCUUCUGUCAU	N	-0.308165	0.367253	0.645133	1.32055	0.530824	0.581246	0.105947	0.001093	-	-
stu-miR156a-c-5p.1	NA	PGSC0003DMC400042430	SBP	Squamosa promoter binding protein 3	27.3.28 RNA.regulation of transcription.squamosa promoter binding protein family (SBP) | 33.3 development.squamosa promoter binding like (SPL)	Cleavage	2	12.371	1	19	1129	1147	UUGACAGAAGAUAGAGAGC	GCUCUCUCUCUUCUGUCAU	N	-0.308165	0.367253	0.645133	1.32055	0.530824	0.581246	0.105947	0.001093	-	-
stu-miR156a-c-5p.1	NA	PGSC0003DMC400042429	SBP	Squamosa promoter binding protein 3	27.3.28 RNA.regulation of transcription.squamosa promoter binding protein family (SBP) | 33.3 development.squamosa promoter binding like (SPL)	Cleavage	2	12.371	1	19	1129	1147	UUGACAGAAGAUAGAGAGC	GCUCUCUCUCUUCUGUCAU	N	-0.308165	0.367253	0.645133	1.32055	0.530824	0.581246	0.105947	0.001093	-	-
stu-miR156a-c-5p.1	NA	TC197452	SBP	Squamosa promoter-binding protein	27.3.28 RNA.regulation of transcription.squamosa promoter binding protein family (SBP) | 33.3 development.squamosa promoter binding like (SPL)	Cleavage	2	16.784	1	19	1075	1093	UUGACAGAAGAUAGAGAGC	GCUCUCUCUCUUCUGUCAU	N	-0.308165	0.367253	0.645133	1.32055	0.530824	0.581246	0.105947	0.001093	-1.48	-
stu-miR156a-c-5p.1	NA	MICRO.14771.C1	SBP	Squamosa promoter-binding protein	27.3.28 RNA.regulation of transcription.squamosa promoter binding protein family (SBP) | 33.3 development.squamosa promoter binding like (SPL)	Cleavage	2	16.784	1	19	1083	1101	UUGACAGAAGAUAGAGAGC	GCUCUCUCUCUUCUGUCAU	N	-0.308165	0.367253	0.645133	1.32055	0.530824	0.581246	0.105947	0.001093	-1.48	-
stu-miR156a-c-5p.1	NA	Sotub12g015890	SBP	Squamosa promoter binding protein 3	27.3.28 RNA.regulation of transcription.squamosa promoter binding protein family (SBP) | 33.3 development.squamosa promoter binding like (SPL)	Cleavage	2	12.874	1	19	1000	1018	UUGACAGAAGAUAGAGAGC	GCUCUCUCUCUUCUGUCAU	N	-0.308165	0.367253	0.645133	1.32055	0.530824	0.581246	0.105947	0.001093	-	-
stu-miR156a-c-5p.1	NA	PGSC0003DMC400040233	SBP	Squamosa promoter binding protein 3	27.3.28 RNA.regulation of transcription.squamosa promoter binding protein family (SBP) | 33.3 development.squamosa promoter binding like (SPL)	Cleavage	2	12.874	1	19	1000	1018	UUGACAGAAGAUAGAGAGC	GCUCUCUCUCUUCUGUCAU	N	-0.308165	0.367253	0.645133	1.32055	0.530824	0.581246	0.105947	0.001093	-	-
stu-miR156a-c-5p.1	NA	MICRO.41.C1	SBP	Squamosa promoter binding protein 3	27.3.28 RNA.regulation of transcription.squamosa promoter binding protein family (SBP) | 33.3 development.squamosa promoter binding like (SPL)	Cleavage	2	12.371	1	19	426	444	UUGACAGAAGAUAGAGAGC	GCUCUCUCUCUUCUGUCAU	N	-0.308165	0.367253	0.645133	1.32055	0.530824	0.581246	0.105947	0.001093	-	-
stu-miR156a-c-5p.1	NA	Sotub03g028390	SBP	Squamosa promoter binding protein 3	27.3.28 RNA.regulation of transcription.squamosa promoter binding protein family (SBP) | 33.3 development.squamosa promoter binding like (SPL)	Cleavage	2	12.371	1	19	919	937	UUGACAGAAGAUAGAGAGC	GCUCUCUCUCUUCUGUCAU	N	-0.308165	0.367253	0.645133	1.32055	0.530824	0.581246	0.105947	0.001093	-	-
stu-miR156a-c-5p.1	NA	Sotub05g016640	SBP	Squamosa promoter-binding protein	27.3.28 RNA.regulation of transcription.squamosa promoter binding protein family (SBP) | 33.3 development.squamosa promoter binding like (SPL)	Cleavage	2	14.867	1	19	679	697	UUGACAGAAGAUAGAGAGC	GCUCUCUCUCUUCUGUCAU	N	-0.308165	0.367253	0.645133	1.32055	0.530824	0.581246	0.105947	0.001093	-1.48	-
stu-miR156a-c-5p.1	NA	PGSC0003DMC400037933	SBP	Squamosa promoter-binding protein	27.3.28 RNA.regulation of transcription.squamosa promoter binding protein family (SBP) | 33.3 development.squamosa promoter binding like (SPL)	Cleavage	2	14.867	1	19	679	697	UUGACAGAAGAUAGAGAGC	GCUCUCUCUCUUCUGUCAU	N	-0.308165	0.367253	0.645133	1.32055	0.530824	0.581246	0.105947	0.001093	-1.48	-
stu-miR156a-c-5p.1	NA	PGSC0003DMC400037932	SBP	Squamosa promoter-binding protein	27.3.28 RNA.regulation of transcription.squamosa promoter binding protein family (SBP) | 33.3 development.squamosa promoter binding like (SPL)	Cleavage	2	14.867	1	19	679	697	UUGACAGAAGAUAGAGAGC	GCUCUCUCUCUUCUGUCAU	N	-0.308165	0.367253	0.645133	1.32055	0.530824	0.581246	0.105947	0.001093	-1.48	-
stu-miR156a-c-5p.1	NA	TC217180	BAC1	Mitochondrial ornithine carrier protein	27.3.28 RNA.regulation of transcription.squamosa promoter binding protein family (SBP) | 33.3 development.squamosa promoter binding like (SPL) | 34.9 transport.metabolite transporters at the mitochondrial membrane	Cleavage	2	12.386	1	19	487	505	UUGACAGAAGAUAGAGAGC	GCUCUCUCUCUUCUGUCAU	N	-0.308165	0.367253	0.645133	1.32055	0.530824	0.581246	0.105947	0.001093	-	-
stu-miR156a-c-5p.1	NA	DV625227	SBP	Squamosa promoter binding-like protein	27.3.28 RNA.regulation of transcription.squamosa promoter binding protein family (SBP) | 33.3 development.squamosa promoter binding like (SPL) | 34.9 transport.metabolite transporters at the mitochondrial membrane	Cleavage	2	5.278	1	19	521	539	UUGACAGAAGAUAGAGAGC	GCUCUCUCUCUUCUGUCAU	N	-0.308165	0.367253	0.645133	1.32055	0.530824	0.581246	0.105947	0.001093	NA	NA
stu-miR156a-c-5p.1	NA	MICRO.4636.C1	BAC1	Mitochondrial ornithine carrier protein	27.3.28 RNA.regulation of transcription.squamosa promoter binding protein family (SBP) | 33.3 development.squamosa promoter binding like (SPL) | 34.9 transport.metabolite transporters at the mitochondrial membrane	Cleavage	2	12.386	1	19	479	497	UUGACAGAAGAUAGAGAGC	GCUCUCUCUCUUCUGUCAU	N	-0.308165	0.367253	0.645133	1.32055	0.530824	0.581246	0.105947	0.001093	-	-
stu-miR156a-c-5p.1	NA	TC222965	SBP	Squamosa promoter binding protein 3	27.3.28 RNA.regulation of transcription.squamosa promoter binding protein family (SBP) | 33.3 development.squamosa promoter binding like (SPL)	Cleavage	2	12.374	1	19	427	445	UUGACAGAAGAUAGAGAGC	GCUCUCUCUCUUCUGUCAU	N	-0.308165	0.367253	0.645133	1.32055	0.530824	0.581246	0.105947	0.001093	-	-
stu-miR156a-c-5p.1	NA	PGSC0003DMC400037931	SBP	Squamosa promoter-binding protein	27.3.28 RNA.regulation of transcription.squamosa promoter binding protein family (SBP) | 33.3 development.squamosa promoter binding like (SPL)	Cleavage	2	14.867	1	19	223	241	UUGACAGAAGAUAGAGAGC	GCUCUCUCUCUUCUGUCAU	N	-0.308165	0.367253	0.645133	1.32055	0.530824	0.581246	0.105947	0.001093	-1.48	-
stu-miR156a-c-5p.1	NA	Sotub07g026840	Sotub07g026840	Aluminum resistance family protein	35.2 not assigned.unknown	Cleavage	1.5	24.235	1	18	1273	1290	UUGACAGAAGAUAGAGAG	UUCUCUGUUUUCUGUCAG	N	-0.308165	0.367253	0.645133	1.32055	0.530824	0.581246	0.105947	0.001093	-	-
stu-miR156a-c-5p.1	NA	PGSC0003DMC400033516	Sotub07g026840	Aluminum resistance family protein	35.2 not assigned.unknown	Cleavage	1.5	24.235	1	18	1273	1290	UUGACAGAAGAUAGAGAG	UUCUCUGUUUUCUGUCAG	N	-0.308165	0.367253	0.645133	1.32055	0.530824	0.581246	0.105947	0.001093	-	-
stu-miR156a-c-5p.1	NA	PGSC0003DMC400035994	C3H	Splicing factor U2af subunit	27.1.1 RNA.processing.splicing	Cleavage	2	9.705	1	18	1189	1206	UUGACAGAAGAUAGAGAG	CUCUCUGUUUUUUGUCAG	N	-0.308165	0.367253	0.645133	1.32055	0.530824	0.581246	0.105947	0.001093	-	-
stu-miR156a-c-5p.1	NA	PGSC0003DMC400033515	Sotub07g026840	Aluminum resistance family protein	35.2 not assigned.unknown	Cleavage	1.5	24.235	1	18	259	276	UUGACAGAAGAUAGAGAG	UUCUCUGUUUUCUGUCAG	N	-0.308165	0.367253	0.645133	1.32055	0.530824	0.581246	0.105947	0.001093	-	-
stu-miR156a-c-5p.1	NA	PGSC0003DMC400033514	Sotub07g026840	Aluminum resistance family protein	35.2 not assigned.unknown	Cleavage	1.5	24.235	1	18	259	276	UUGACAGAAGAUAGAGAG	UUCUCUGUUUUCUGUCAG	N	-0.308165	0.367253	0.645133	1.32055	0.530824	0.581246	0.105947	0.001093	-	-
stu-miR156a-c-5p.1	NA	Sotub08g013570	ASP5	Aspartate aminotransferase	9.1.2 mitochondrial electron transport / ATP synthesis.NADH-DH (type I).localisation not clear | 13.1.1.2.1 amino acid metabolism.synthesis.central amino acid metabolism.aspartate.aspartate aminotransferase	Translation	2	12.886	1	18	18	35	UUGACAGAAGAUAGAGAG	CUCUCUAGCUUCUGUCAC	N	-0.308165	0.367253	0.645133	1.32055	0.530824	0.581246	0.105947	0.001093	-	-
stu-miR156a-c-5p.1	NA	PGSC0003DMC400052081	ASP5	Aspartate aminotransferase	9.1.2 mitochondrial electron transport / ATP synthesis.NADH-DH (type I).localisation not clear | 13.1.1.2.1 amino acid metabolism.synthesis.central amino acid metabolism.aspartate.aspartate aminotransferase	Translation	2	12.886	1	18	18	35	UUGACAGAAGAUAGAGAG	CUCUCUAGCUUCUGUCAC	N	-0.308165	0.367253	0.645133	1.32055	0.530824	0.581246	0.105947	0.001093	-	-
stu-miR156a-c-5p.1	NA	PGSC0003DMC400052080	ASP5	Aspartate aminotransferase	9.1.2 mitochondrial electron transport / ATP synthesis.NADH-DH (type I).localisation not clear | 13.1.1.2.1 amino acid metabolism.synthesis.central amino acid metabolism.aspartate.aspartate aminotransferase	Translation	2	12.886	1	18	18	35	UUGACAGAAGAUAGAGAG	CUCUCUAGCUUCUGUCAC	N	-0.308165	0.367253	0.645133	1.32055	0.530824	0.581246	0.105947	0.001093	-	-
stu-miR156a-c-5p.1	NA	MICRO.7746.C1	ASP5	Aspartate aminotransferase	9.1.2 mitochondrial electron transport / ATP synthesis.NADH-DH (type I).localisation not clear | 13.1.1.2.1 amino acid metabolism.synthesis.central amino acid metabolism.aspartate.aspartate aminotransferase	Translation	2	15.511	1	18	105	122	UUGACAGAAGAUAGAGAG	CUCUCUAGCUUCUGUCAC	N	-0.308165	0.367253	0.645133	1.32055	0.530824	0.581246	0.105947	0.001093	-	-
stu-miR156a-c-5p.1	NA	TC203919	ASP5	Aspartate aminotransferase	9.1.2 mitochondrial electron transport / ATP synthesis.NADH-DH (type I).localisation not clear | 13.1.1.2.1 amino acid metabolism.synthesis.central amino acid metabolism.aspartate.aspartate aminotransferase	Translation	2	15.511	1	18	105	122	UUGACAGAAGAUAGAGAG	CUCUCUAGCUUCUGUCAC	N	-0.308165	0.367253	0.645133	1.32055	0.530824	0.581246	0.105947	0.001093	-	-
stu-miR156a-c-5p.1	NA	MICRO.7746.C2	ASP5	Aspartate aminotransferase	9.1.2 mitochondrial electron transport / ATP synthesis.NADH-DH (type I).localisation not clear | 13.1.1.2.1 amino acid metabolism.synthesis.central amino acid metabolism.aspartate.aspartate aminotransferase	Translation	2	14.747	1	18	88	105	UUGACAGAAGAUAGAGAG	CUCUCUAGCUUCUGUCAC	N	-0.308165	0.367253	0.645133	1.32055	0.530824	0.581246	0.105947	0.001093	-	-
stu-miR156a-c-5p.1	NA	TC195958	ASP5	Aspartate aminotransferase	9.1.2 mitochondrial electron transport / ATP synthesis.NADH-DH (type I).localisation not clear | 13.1.1.2.1 amino acid metabolism.synthesis.central amino acid metabolism.aspartate.aspartate aminotransferase	Translation	2	14.915	1	18	88	105	UUGACAGAAGAUAGAGAG	CUCUCUAGCUUCUGUCAC	N	-0.308165	0.367253	0.645133	1.32055	0.530824	0.581246	0.105947	0.001093	-	-
stu-miR156a-c-5p.1	NA	PGSC0003DMC400040821	VPS15	Kinase family protein	27.3.44 RNA.regulation of transcription.chromatin remodeling factors | 29.4 protein.postranslational modification	Translation	2	17.712	1	18	4581	4598	UUGACAGAAGAUAGAGAG	CUCUUUGGCUUCUGUCAA	N	-0.308165	0.367253	0.645133	1.32055	0.530824	0.581246	0.105947	0.001093	-	-
stu-miR156a-c-5p.1	NA	Sotub04g011180	VPS15	Kinase family protein	27.3.44 RNA.regulation of transcription.chromatin remodeling factors | 29.4 protein.postranslational modification	Translation	2	17.712	1	18	4473	4490	UUGACAGAAGAUAGAGAG	CUCUUUGGCUUCUGUCAA	N	-0.308165	0.367253	0.645133	1.32055	0.530824	0.581246	0.105947	0.001093	-	-
stu-miR156a-c-5p.1	NA	PGSC0003DMC400040822	VPS15	Kinase family protein	27.3.44 RNA.regulation of transcription.chromatin remodeling factors | 29.4 protein.postranslational modification	Translation	2	17.712	1	18	4317	4334	UUGACAGAAGAUAGAGAG	CUCUUUGGCUUCUGUCAA	N	-0.308165	0.367253	0.645133	1.32055	0.530824	0.581246	0.105947	0.001093	-	-
stu-miR156a-c-5p.1	NA	TC218078	VPS15	Kinase family protein	27.3.44 RNA.regulation of transcription.chromatin remodeling factors | 29.4 protein.postranslational modification	Translation	2	17.712	1	18	1804	1821	UUGACAGAAGAUAGAGAG	CUCUUUGGCUUCUGUCAA	N	-0.308165	0.367253	0.645133	1.32055	0.530824	0.581246	0.105947	0.001093	-	-
stu-miR156a-c-5p.1	NA	EG015207	Sotub08g017100	Peroxidase 1	26.12 misc.peroxidases	Cleavage	2	12.406	1	17	54	70	UUGACAGAAGAUAGAGA	ACUCUAUCUUCUGUUGA	N	-0.308165	0.367253	0.645133	1.32055	0.530824	0.581246	0.105947	0.001093	-	-
stu-miR156a-c-5p.1	NA	PGSC0003DMC400055114	AO1	Primary amine oxidase	26.7 misc.oxidases - copper, flavone etc	Cleavage	2	7.784	1	18	52	69	UUGACAGAAGAUAGAGAG	UUUUCUAUUUACUGUCAA	N	-0.308165	0.367253	0.645133	1.32055	0.530824	0.581246	0.105947	0.001093	-	-
stu-miR156a-c-5p.1	NA	Sotub09g023500	AO1	Primary amine oxidase	26.7 misc.oxidases - copper, flavone etc	Cleavage	2	7.784	1	18	52	69	UUGACAGAAGAUAGAGAG	UUUUCUAUUUACUGUCAA	N	-0.308165	0.367253	0.645133	1.32055	0.530824	0.581246	0.105947	0.001093	-	-
stu-miR156a-c-5p.1	NA	PGSC0003DMC400055112	AO1	Primary amine oxidase	26.7 misc.oxidases - copper, flavone etc	Cleavage	2	7.784	1	18	52	69	UUGACAGAAGAUAGAGAG	UUUUCUAUUUACUGUCAA	N	-0.308165	0.367253	0.645133	1.32055	0.530824	0.581246	0.105947	0.001093	-	-
stu-miR156a-c-5p.1	NA	PGSC0003DMC400055113	AO1	Primary amine oxidase	26.7 misc.oxidases - copper, flavone etc	Cleavage	2	7.784	1	18	52	69	UUGACAGAAGAUAGAGAG	UUUUCUAUUUACUGUCAA	N	-0.308165	0.367253	0.645133	1.32055	0.530824	0.581246	0.105947	0.001093	-	-
stu-miR156a-c-5p.1	NA	STMJM74TV	Sotub08g013270	Unknown Protein	27.3.11 RNA.regulation of transcription.C2H2 zinc finger family | 29.5.11.4.2 protein.degradation.ubiquitin.E3.RING	Translation	2	10.963	1	18	147	164	UUGACAGAAGAUAGAGAG	CUCUCAAACUUCUGUCAA	N	-0.308165	0.367253	0.645133	1.32055	0.530824	0.581246	0.105947	0.001093	-	-
stu-miR156a-c-5p.1	NA	TC213176	SBP	Squamosa promoter binding-like protein	27.3.28 RNA.regulation of transcription.squamosa promoter binding protein family (SBP) | 33.3 development.squamosa promoter binding like (SPL) | 34.9 transport.metabolite transporters at the mitochondrial membrane	Cleavage	0	15.569	1	19	932	950	UUGACAGAAGAUAGAGAGC	GCUCUCUAUCUUCUGUCAA	N	-0.308165	0.367253	0.645133	1.32055	0.530824	0.581246	0.105947	0.001093	-	-
stu-miR156a-c-5p.1	NA	MICRO.6604.C2	SBP	Squamosa promoter binding-like protein	27.3.28 RNA.regulation of transcription.squamosa promoter binding protein family (SBP) | 33.3 development.squamosa promoter binding like (SPL) | 34.9 transport.metabolite transporters at the mitochondrial membrane	Cleavage	0	15.569	1	19	926	944	UUGACAGAAGAUAGAGAGC	GCUCUCUAUCUUCUGUCAA	N	-0.308165	0.367253	0.645133	1.32055	0.530824	0.581246	0.105947	0.001093	-	-
stu-miR156a-c-5p.1	NA	CX700363	SBP	Squamosa promoter binding-like protein	27.3.28 RNA.regulation of transcription.squamosa promoter binding protein family (SBP) | 33.3 development.squamosa promoter binding like (SPL) | 34.9 transport.metabolite transporters at the mitochondrial membrane	Cleavage	0	14.904	1	19	516	534	UUGACAGAAGAUAGAGAGC	GCUCUCUAUCUUCUGUCAA	N	-0.308165	0.367253	0.645133	1.32055	0.530824	0.581246	0.105947	0.001093	-	-
stu-miR156a-c-5p.1	NA	bf_stolxxxx_0063g03.t3m.scf	SBP	Squamosa promoter binding-like protein	27.3.28 RNA.regulation of transcription.squamosa promoter binding protein family (SBP) | 33.3 development.squamosa promoter binding like (SPL) | 34.9 transport.metabolite transporters at the mitochondrial membrane	Cleavage	0	14.904	1	19	515	533	UUGACAGAAGAUAGAGAGC	GCUCUCUAUCUUCUGUCAA	N	-0.308165	0.367253	0.645133	1.32055	0.530824	0.581246	0.105947	0.001093	-	-
stu-miR156a-c-5p.1	NA	BQ508535	Sotub04g022530	30S ribosomal protein S7 chloroplastic	35.2 not assigned.unknown	Cleavage	2	18.623	1	18	401	418	UUGACAGAAGAUAGAGAG	CUCUCUAUCUUCAGUCAG	N	-0.308165	0.367253	0.645133	1.32055	0.530824	0.581246	0.105947	0.001093	-	-
stu-miR156a-c-5p.1	NA	020E09AF.esd	PGSC0003DMG400028085	TNP2-like transposon protein	26.10 misc.cytochrome P450	Translation	1.5	13.615	1	18	148	165	UUGACAGAAGAUAGAGAG	CUUUCUAUCCUCUGUCAA	N	-0.308165	0.367253	0.645133	1.32055	0.530824	0.581246	0.105947	0.001093	-0.348	-
stu-miR156a-c-5p.1	NA	BF153373	PGSC0003DMG400028085	TNP2-like transposon protein	26.10 misc.cytochrome P450	Translation	1.5	13.615	1	18	124	141	UUGACAGAAGAUAGAGAG	CUUUCUAUCCUCUGUCAA	N	-0.308165	0.367253	0.645133	1.32055	0.530824	0.581246	0.105947	0.001093	-0.348	-
stu-miR156a-c-5p.1	NA	TC219760	TC219760	-	35.2 not assigned.unknown	Cleavage	2	5.916	1	18	28	45	UUGACAGAAGAUAGAGAG	CUCUCCAUUUUCUGUCGA	N	-0.308165	0.367253	0.645133	1.32055	0.530824	0.581246	0.105947	0.001093	NA	NA
stu-miR156a-c-5p.1	NA	CN463190	NUP107	Nuclear pore complex protein Nup107	35.1 not assigned.no ontology	Cleavage	2	17.537	1	17	15	31	UUGACAGAAGAUAGAGA	CCUUUAUCUUCUGUCAG	N	-0.308165	0.367253	0.645133	1.32055	0.530824	0.581246	0.105947	0.001093	-	-
stu-miR156a-c-5p.1	NA	ACDA00972A12.T3m.scf	NUP107	Nuclear pore complex protein Nup107	35.1 not assigned.no ontology	Cleavage	2	21.245	1	17	10	26	UUGACAGAAGAUAGAGA	CCUUUAUCUUCUGUCAG	N	-0.308165	0.367253	0.645133	1.32055	0.530824	0.581246	0.105947	0.001093	-	-
stu-miR156a-c-5p.1	NA	MICRO.7170.C3	BON1	Copine-3	1.3.8 PS.calvin cycle.transketolase | 17.3.1.2.7 hormone metabolism.brassinosteroid.synthesis-degradation.sterols.DWF5 | 27.2 RNA.transcription | 30.3 signalling.calcium | 31.5 cell.cell death | 33.99 development.unspecified	Translation	2	9.992	1	18	219	236	UUGACAGAAGAUAGAGAG	UUCUCUAUGUUUUGUUAA	N	-0.308165	0.367253	0.645133	1.32055	0.530824	0.581246	0.105947	0.001093	-1.171	-
stu-miR156a-c-5p.1	NA	TC222453	BON1	Copine-3	1.3.8 PS.calvin cycle.transketolase | 17.3.1.2.7 hormone metabolism.brassinosteroid.synthesis-degradation.sterols.DWF5 | 27.2 RNA.transcription | 30.3 signalling.calcium | 31.5 cell.cell death | 33.99 development.unspecified	Translation	2	9.992	1	18	220	237	UUGACAGAAGAUAGAGAG	UUCUCUAUGUUUUGUUAA	N	-0.308165	0.367253	0.645133	1.32055	0.530824	0.581246	0.105947	0.001093	-1.171	-
stu-miR156a-c-5p.1	NA	Sotub04g027240	Sotub04g027240	Os10g0363700 protein (Fragment)	29.3.4.99 protein.targeting.secretory pathway.unspecified | 29.5.11.4.3.2 protein.degradation.ubiquitin.E3.SCF.FBOX	Cleavage	2	15.646	1	19	4247	4265	UUGACAGAAGAUAGAGAGC	GAUCUCUUUCUUCUGUUAG	N	-0.308165	0.367253	0.645133	1.32055	0.530824	0.581246	0.105947	0.001093	-	-
stu-miR156a-c-5p.1	NA	Sotub01g013800	Sotub01g013800	Cyclin-like F-box	29.5.11.4.3.2 protein.degradation.ubiquitin.E3.SCF.FBOX	Cleavage	2	11.91	1	18	92	109	UUGACAGAAGAUAGAGAG	UUCUCUCUUUUUUGUCAA	N	-0.308165	0.367253	0.645133	1.32055	0.530824	0.581246	0.105947	0.001093	-	-
stu-miR156a-d-5p	NA	PGSC0003DMC400029708	NRT2.1	High affinity nitrate transporter protein	34.4 transport.nitrate	Cleavage	2	19.528	1	21	1069	1089	UUGACAGAAGAUAGAGAGCAC	GUGUUUUCUGUUUUUUGUCAA	N	-0.314852	0.372673	0.641533	1.32906	0.523916	0.581246	0.108618	0.00105219	-	-
stu-miR156a-d-5p	NA	MICRO.50.C1	FAAH	Glutamyl-tRNA(Gln) amidotransferase subunit A	4.2.14 glycolysis.plastid branch.pyruvate kinase (PK) | 11.1.30 lipid metabolism.FA synthesis and FA elongation.pyruvate kinase | 11.8 lipid metabolism.exotics (steroids, squalene etc) | 26.8 misc.nitrilases, nitrile lyases, berberine bridge enzymes, reticuline oxidases, troponine reductases | 33.99 development.unspecified	Cleavage	1.5	21.44	1	19	685	703	UUGACAGAAGAUAGAGAGC	GCUCUUCAUCUUCUGUCAA	N	-0.314852	0.372673	0.641533	1.32906	0.523916	0.581246	0.108618	0.00105219	-	-
stu-miR156a-d-5p	NA	Sotub01g044030	PKP1	Pyruvate kinase	4.2.14 glycolysis.plastid branch.pyruvate kinase (PK) | 11.1.30 lipid metabolism.FA synthesis and FA elongation.pyruvate kinase | 11.8 lipid metabolism.exotics (steroids, squalene etc) | 26.8 misc.nitrilases, nitrile lyases, berberine bridge enzymes, reticuline oxidases, troponine reductases | 33.99 development.unspecified	Cleavage	1.5	21.44	1	19	497	515	UUGACAGAAGAUAGAGAGC	GCUCUUCAUCUUCUGUCAA	N	-0.314852	0.372673	0.641533	1.32906	0.523916	0.581246	0.108618	0.00105219	-	-
stu-miR156a-d-5p	NA	PGSC0003DMC400044555	FAAH	Glutamyl-tRNA(Gln) amidotransferase subunit A	4.2.14 glycolysis.plastid branch.pyruvate kinase (PK) | 11.1.30 lipid metabolism.FA synthesis and FA elongation.pyruvate kinase | 11.8 lipid metabolism.exotics (steroids, squalene etc) | 26.8 misc.nitrilases, nitrile lyases, berberine bridge enzymes, reticuline oxidases, troponine reductases | 33.99 development.unspecified	Cleavage	1.5	21.44	1	19	497	515	UUGACAGAAGAUAGAGAGC	GCUCUUCAUCUUCUGUCAA	N	-0.314852	0.372673	0.641533	1.32906	0.523916	0.581246	0.108618	0.00105219	-	-
stu-miR156a-d-5p	NA	SSBN003N04u.scf	FAAH	Glutamyl-tRNA(Gln) amidotransferase subunit A	4.2.14 glycolysis.plastid branch.pyruvate kinase (PK) | 11.1.30 lipid metabolism.FA synthesis and FA elongation.pyruvate kinase | 11.8 lipid metabolism.exotics (steroids, squalene etc) | 26.8 misc.nitrilases, nitrile lyases, berberine bridge enzymes, reticuline oxidases, troponine reductases | 33.99 development.unspecified	Cleavage	1.5	17.772	1	19	112	130	UUGACAGAAGAUAGAGAGC	GCUCUUCAUCUUCUGUCAA	N	-0.314852	0.372673	0.641533	1.32906	0.523916	0.581246	0.108618	0.00105219	-	-
stu-miR156a-d-5p	NA	Sotub01g049190	PUT1	Amino acid permease (Fragment)	27.3.63 RNA.regulation of transcription.PHD finger transcription factor | 34.3 transport.amino acids	Cleavage	1	10.91	1	17	1105	1121	UUGACAGAAGAUAGAGA	UUUCUAUCUUUUGUCAA	N	-0.314852	0.372673	0.641533	1.32906	0.523916	0.581246	0.108618	0.00105219	-	-
stu-miR156a-d-5p	NA	PGSC0003DMC400006093	PUT1	Amino acid permease-like protein (Fragment)	27.3.63 RNA.regulation of transcription.PHD finger transcription factor | 34.3 transport.amino acids	Cleavage	1	10.91	1	17	1105	1121	UUGACAGAAGAUAGAGA	UUUCUAUCUUUUGUCAA	N	-0.314852	0.372673	0.641533	1.32906	0.523916	0.581246	0.108618	0.00105219	-	-
stu-miR156a-d-5p	NA	PGSC0003DMC400052506	LECRK91	Receptor-like kinase	26.16 misc.myrosinases-lectin-jacalin | 29.4.1.57 protein.postranslational modification.kinase.receptor like cytoplasmatic kinase VII | 30.2.17 signalling.receptor kinases.DUF 26 | 30.2.19 signalling.receptor kinases.legume-lectin	Cleavage	2	6.646	1	18	15	32	UUGACAGAAGAUAGAGAG	CUCUUUAUCUUCUCUCAA	N	-0.314852	0.372673	0.641533	1.32906	0.523916	0.581246	0.108618	0.00105219	-0.384	-
stu-miR156a-d-5p	NA	SDBN005N10u.scf	Sotub08g026830	Remorin	27.3.99 RNA.regulation of transcription.unclassified | 29.3.4.99 protein.targeting.secretory pathway.unspecified	Cleavage	2	12.248	1	18	320	337	UUGACAGAAGAUAGAGAG	CUUUUUAUUUUUUGUCAA	N	-0.314852	0.372673	0.641533	1.32906	0.523916	0.581246	0.108618	0.00105219	-	-
stu-miR156a-d-5p	NA	EG013621	Sotub08g026830	Remorin	27.3.99 RNA.regulation of transcription.unclassified | 29.3.4.99 protein.targeting.secretory pathway.unspecified	Cleavage	2	12.248	1	18	304	321	UUGACAGAAGAUAGAGAG	CUUUUUAUUUUUUGUCAA	N	-0.314852	0.372673	0.641533	1.32906	0.523916	0.581246	0.108618	0.00105219	-	-
stu-miR156a-d-5p	NA	PGSC0003DMC400057491	Sotub09g021380	F-box/LRR-repeat protein At4g14096	20.1.2 stress.biotic.receptors | 29.5.11.4.3.2 protein.degradation.ubiquitin.E3.SCF.FBOX | 34.4 transport.nitrate | 34.13 transport.peptides and oligopeptides	Cleavage	2	14.605	1	18	603	620	UUGACAGAAGAUAGAGAG	UUCUCUGUCUUCUGUUAC	N	-0.314852	0.372673	0.641533	1.32906	0.523916	0.581246	0.108618	0.00105219	-0.928	-
stu-miR156a-d-5p	NA	Sotub09g021380	Sotub09g021380	F-box/LRR-repeat protein At4g14096	20.1.2 stress.biotic.receptors | 29.5.11.4.3.2 protein.degradation.ubiquitin.E3.SCF.FBOX | 34.4 transport.nitrate | 34.13 transport.peptides and oligopeptides	Cleavage	2	14.599	1	18	603	620	UUGACAGAAGAUAGAGAG	UUCUCUGUCUUCUGUUAC	N	-0.314852	0.372673	0.641533	1.32906	0.523916	0.581246	0.108618	0.00105219	-0.928	-
stu-miR156a-d-5p	NA	PGSC0003DMC400005207	MIK2	Leucine-rich repeat receptor-like serine/threonine-protein kinase At1g17230	17.3.2.1 hormone metabolism.brassinosteroid.signal transduction.BRI | 20.1.2 stress.biotic.receptors | 26.7 misc.oxidases - copper, flavone etc | 26.28 misc.GDSL-motif lipase | 30.2.4 signalling.receptor kinases.leucine rich repeat IV | 30.2.11 signalling.receptor kinases.leucine rich repeat XI | 30.2.12 signalling.receptor kinases.leucine rich repeat XII | 30.3 signalling.calcium	Cleavage	1.5	16.151	1	17	589	605	UUGACAGAAGAUAGAGA	UCUCUCUCUUUUGUCAA	N	-0.314852	0.372673	0.641533	1.32906	0.523916	0.581246	0.108618	0.00105219	-1.501	-
stu-miR156a-d-5p	NA	PGSC0003DMC400005209	MIK2	Leucine-rich repeat receptor-like serine/threonine-protein kinase At1g17230	17.3.2.1 hormone metabolism.brassinosteroid.signal transduction.BRI | 20.1.2 stress.biotic.receptors | 26.7 misc.oxidases - copper, flavone etc | 26.28 misc.GDSL-motif lipase | 30.2.4 signalling.receptor kinases.leucine rich repeat IV | 30.2.11 signalling.receptor kinases.leucine rich repeat XI | 30.2.12 signalling.receptor kinases.leucine rich repeat XII | 30.3 signalling.calcium	Cleavage	1.5	16.151	1	17	589	605	UUGACAGAAGAUAGAGA	UCUCUCUCUUUUGUCAA	N	-0.314852	0.372673	0.641533	1.32906	0.523916	0.581246	0.108618	0.00105219	-1.501	-
stu-miR156a-d-5p	NA	Sotub05g023140	Sotub05g023140	Unknown Protein	35.2 not assigned.unknown	Cleavage	2	24.967	1	17	912	928	UUGACAGAAGAUAGAGA	UUUUUGUCUUCUGUCAG	N	-0.314852	0.372673	0.641533	1.32906	0.523916	0.581246	0.108618	0.00105219	-	-
stu-miR156a-d-5p	NA	PGSC0003DMC400012444	Sotub05g023140	Unknown Protein	35.2 not assigned.unknown	Cleavage	2	24.967	1	17	912	928	UUGACAGAAGAUAGAGA	UUUUUGUCUUCUGUCAG	N	-0.314852	0.372673	0.641533	1.32906	0.523916	0.581246	0.108618	0.00105219	-	-
stu-miR156a-d-5p	NA	PGSC0003DMC400012443	Sotub05g023140	Unknown Protein	35.2 not assigned.unknown	Cleavage	2	24.967	1	17	519	535	UUGACAGAAGAUAGAGA	UUUUUGUCUUCUGUCAG	N	-0.314852	0.372673	0.641533	1.32906	0.523916	0.581246	0.108618	0.00105219	-	-
stu-miR156a-d-5p	NA	MICRO.1858.C1	DCP1	mRNA-decapping enzyme 1A	27.1 RNA.processing | 27.3.67 RNA.regulation of transcription.putative transcription regulator	Cleavage	2	23.039	1	19	308	326	UUGACAGAAGAUAGAGAGC	GAUCUCUAUUUGUUGUCAA	N	-0.314852	0.372673	0.641533	1.32906	0.523916	0.581246	0.108618	0.00105219	0.819	-
stu-miR156a-d-5p	NA	TC201260	DCP1	mRNA-decapping enzyme 1A	27.1 RNA.processing | 27.3.67 RNA.regulation of transcription.putative transcription regulator	Cleavage	2	23.039	1	19	309	327	UUGACAGAAGAUAGAGAGC	GAUCUCUAUUUGUUGUCAA	N	-0.314852	0.372673	0.641533	1.32906	0.523916	0.581246	0.108618	0.00105219	0.819	-
stu-miR156a-d-5p	NA	TC206169	DCP1	mRNA-decapping enzyme 1A	27.1 RNA.processing | 27.3.67 RNA.regulation of transcription.putative transcription regulator	Cleavage	2	22.824	1	19	247	265	UUGACAGAAGAUAGAGAGC	GAUCUCUAUUUGUUGUCAA	N	-0.314852	0.372673	0.641533	1.32906	0.523916	0.581246	0.108618	0.00105219	0.819	-
stu-miR156a-d-5p	NA	Sotub06g029930	DCP1	mRNA-decapping enzyme 1A	27.1 RNA.processing | 27.3.67 RNA.regulation of transcription.putative transcription regulator	Cleavage	2	24.525	1	19	179	197	UUGACAGAAGAUAGAGAGC	GAUCUCUAUUUGUUGUCAA	N	-0.314852	0.372673	0.641533	1.32906	0.523916	0.581246	0.108618	0.00105219	0.819	-
stu-miR156a-d-5p	NA	PGSC0003DMC400010434	DCP1	mRNA-decapping enzyme 1A	27.1 RNA.processing | 27.3.67 RNA.regulation of transcription.putative transcription regulator	Cleavage	2	24.525	1	19	179	197	UUGACAGAAGAUAGAGAGC	GAUCUCUAUUUGUUGUCAA	N	-0.314852	0.372673	0.641533	1.32906	0.523916	0.581246	0.108618	0.00105219	0.819	-
stu-miR156a-d-5p	NA	MICRO.1858.C2	DCP1	mRNA-decapping enzyme 1A	27.1 RNA.processing | 27.3.67 RNA.regulation of transcription.putative transcription regulator	Cleavage	2	22.824	1	19	260	278	UUGACAGAAGAUAGAGAGC	GAUCUCUAUUUGUUGUCAA	N	-0.314852	0.372673	0.641533	1.32906	0.523916	0.581246	0.108618	0.00105219	0.819	-
stu-miR156a-d-5p	NA	MICRO.6268.C1	SBP	Squamosa promoter-binding protein	27.3.28 RNA.regulation of transcription.squamosa promoter binding protein family (SBP) | 33.3 development.squamosa promoter binding like (SPL)	Cleavage	1	18.494	1	21	1379	1399	UUGACAGAAGAUAGAGAGCAC	GUGCUCUCUCUCUUCUGUCAA	N	-0.314852	0.372673	0.641533	1.32906	0.523916	0.581246	0.108618	0.00105219	-	-
stu-miR156a-d-5p	NA	TC218470	SBP	Squamosa promoter-binding protein	27.3.28 RNA.regulation of transcription.squamosa promoter binding protein family (SBP) | 33.3 development.squamosa promoter binding like (SPL)	Cleavage	1	16.347	1	21	1349	1369	UUGACAGAAGAUAGAGAGCAC	GUGCUCUCUCUCUUCUGUCAA	N	-0.314852	0.372673	0.641533	1.32906	0.523916	0.581246	0.108618	0.00105219	-	-
stu-miR156a-d-5p	NA	Sotub10g020210	SBP	Squamosa promoter-binding protein	27.3.28 RNA.regulation of transcription.squamosa promoter binding protein family (SBP) | 33.3 development.squamosa promoter binding like (SPL)	Cleavage	1	18.893	1	21	764	784	UUGACAGAAGAUAGAGAGCAC	GUGCUCUCUCUCUUCUGUCAA	N	-0.314852	0.372673	0.641533	1.32906	0.523916	0.581246	0.108618	0.00105219	-	-
stu-miR156a-d-5p	NA	PGSC0003DMC400020255	SBP	Squamosa promoter-binding protein	27.3.28 RNA.regulation of transcription.squamosa promoter binding protein family (SBP) | 33.3 development.squamosa promoter binding like (SPL)	Cleavage	1	18.893	1	21	764	784	UUGACAGAAGAUAGAGAGCAC	GUGCUCUCUCUCUUCUGUCAA	N	-0.314852	0.372673	0.641533	1.32906	0.523916	0.581246	0.108618	0.00105219	-	-
stu-miR156a-d-5p	NA	PGSC0003DMC400020254	SBP	Squamosa promoter-binding protein	27.3.28 RNA.regulation of transcription.squamosa promoter binding protein family (SBP) | 33.3 development.squamosa promoter binding like (SPL)	Cleavage	1	18.893	1	21	437	457	UUGACAGAAGAUAGAGAGCAC	GUGCUCUCUCUCUUCUGUCAA	N	-0.314852	0.372673	0.641533	1.32906	0.523916	0.581246	0.108618	0.00105219	-	-
stu-miR156a-d-5p	NA	PGSC0003DMC400016186	SRF1	Receptor protein kinase-like protein	29.4.1.57 protein.postranslational modification.kinase.receptor like cytoplasmatic kinase VII | 30.2.5 signalling.receptor kinases.leucine rich repeat V	Cleavage	2	16.57	1	18	480	497	UUGACAGAAGAUAGAGAG	CUCUCUGUCUUCUCUCAA	N	-0.314852	0.372673	0.641533	1.32906	0.523916	0.581246	0.108618	0.00105219	-	-
stu-miR156a-d-5p	NA	Sotub03g034230	SRF1	Receptor protein kinase-like protein	29.4.1.57 protein.postranslational modification.kinase.receptor like cytoplasmatic kinase VII | 30.2.5 signalling.receptor kinases.leucine rich repeat V	Cleavage	2	16.57	1	18	480	497	UUGACAGAAGAUAGAGAG	CUCUCUGUCUUCUCUCAA	N	-0.314852	0.372673	0.641533	1.32906	0.523916	0.581246	0.108618	0.00105219	-	-
stu-miR156a-d-5p	NA	PGSC0003DMC400016185	SRF1	Receptor protein kinase-like protein	29.4.1.57 protein.postranslational modification.kinase.receptor like cytoplasmatic kinase VII | 30.2.5 signalling.receptor kinases.leucine rich repeat V	Cleavage	2	14.662	1	18	342	359	UUGACAGAAGAUAGAGAG	CUCUCUGUCUUCUCUCAA	N	-0.314852	0.372673	0.641533	1.32906	0.523916	0.581246	0.108618	0.00105219	-	-
stu-miR156a-d-5p	NA	MICRO.2902.C1	RPL3A	50S ribosomal protein L3	29.2.1.1.1.2.3 protein.synthesis.ribosomal protein.prokaryotic.chloroplast.50S subunit.L3	Translation	2	9.831	1	20	1007	1026	UUGACAGAAGAUAGAGAGCA	UUCUCUCUGUGUUUUGUCAA	N	-0.314852	0.372673	0.641533	1.32906	0.523916	0.581246	0.108618	0.00105219	-	-
stu-miR156a-d-5p	NA	MICRO.1822.C5	UGT85A1	UDP-glucuronosyltransferase	17.4.1 hormone metabolism.cytokinin.synthesis-degradation | 26.2 misc.UDP glucosyl and glucoronyl transferases | 29.4 protein.postranslational modification	Translation	2	17.712	1	18	2356	2373	UUGACAGAAGAUAGAGAG	CUCUUUGGCUUCUGUCAA	N	-0.314852	0.372673	0.641533	1.32906	0.523916	0.581246	0.108618	0.00105219	-	-
stu-miR156a-d-5p	NA	MICRO.9858.C1	UBC4	Ubiquitin-conjugating enzyme h	29.5.11.3 protein.degradation.ubiquitin.E2	Cleavage	2	16.235	1	19	716	734	UUGACAGAAGAUAGAGAGC	GUUCUGUUUCUUCUGUCAA	N	-0.314852	0.372673	0.641533	1.32906	0.523916	0.581246	0.108618	0.00105219	-	-
stu-miR156a-d-5p	NA	MICRO.5265.C2	TAT	Tyrosine aminotransferase	13.1.6.4 amino acid metabolism.synthesis.aromatic aa.tyrosine | 13.2.6.2 amino acid metabolism.degradation.aromatic aa.tyrosine | 16.1.3 secondary metabolism.isoprenoids.tocopherol biosynthesis	Cleavage	2	11.773	1	18	1256	1273	UUGACAGAAGAUAGAGAG	UUUUUUCUCUUCUGUCAA	N	-0.314852	0.372673	0.641533	1.32906	0.523916	0.581246	0.108618	0.00105219	-	-
stu-miR156a-d-5p	NA	TC205680	TAT	Tyrosine aminotransferase	13.1.6.4 amino acid metabolism.synthesis.aromatic aa.tyrosine | 13.2.6.2 amino acid metabolism.degradation.aromatic aa.tyrosine | 16.1.3 secondary metabolism.isoprenoids.tocopherol biosynthesis	Cleavage	2	11.505	1	18	1265	1282	UUGACAGAAGAUAGAGAG	UUUUUUCUCUUCUGUCAA	N	-0.314852	0.372673	0.641533	1.32906	0.523916	0.581246	0.108618	0.00105219	-	-
stu-miR156a-d-5p	NA	Sotub04g017960	CCT5	T-complex protein 1 subunit epsilon	4.1.12 glycolysis.cytosolic branch.phosphoglycerate mutase | 29.4 protein.postranslational modification | 29.6 protein.folding	Cleavage	2	18.903	1	17	1405	1421	UUGACAGAAGAUAGAGA	ACUCUAUCUGCUGUCAA	N	-0.314852	0.372673	0.641533	1.32906	0.523916	0.581246	0.108618	0.00105219	-	-
stu-miR156a-d-5p	NA	TC221069	CCT5	T-complex protein 1 subunit epsilon	4.1.12 glycolysis.cytosolic branch.phosphoglycerate mutase | 29.4 protein.postranslational modification | 29.6 protein.folding	Cleavage	2	20.452	1	17	928	944	UUGACAGAAGAUAGAGA	ACUCUAUCUGCUGUCAA	N	-0.314852	0.372673	0.641533	1.32906	0.523916	0.581246	0.108618	0.00105219	-	-
stu-miR156a-d-5p	NA	TC206750	CCT5	T-complex protein 1 subunit epsilon	4.1.12 glycolysis.cytosolic branch.phosphoglycerate mutase | 29.4 protein.postranslational modification | 29.6 protein.folding	Cleavage	2	18.903	1	17	406	422	UUGACAGAAGAUAGAGA	ACUCUAUCUGCUGUCAA	N	-0.314852	0.372673	0.641533	1.32906	0.523916	0.581246	0.108618	0.00105219	-	-
stu-miR156a-d-5p	NA	MICRO.174.C2	CCT5	T-complex protein 1 subunit epsilon	4.1.12 glycolysis.cytosolic branch.phosphoglycerate mutase | 29.4 protein.postranslational modification | 29.6 protein.folding	Cleavage	2	18.903	1	17	361	377	UUGACAGAAGAUAGAGA	ACUCUAUCUGCUGUCAA	N	-0.314852	0.372673	0.641533	1.32906	0.523916	0.581246	0.108618	0.00105219	-	-
stu-miR156a-d-5p	NA	CV504555	CCT5	T-complex protein 1 subunit epsilon	4.1.12 glycolysis.cytosolic branch.phosphoglycerate mutase | 29.4 protein.postranslational modification | 29.6 protein.folding	Cleavage	2	18.877	1	17	175	191	UUGACAGAAGAUAGAGA	ACUCUAUCUGCUGUCAA	N	-0.314852	0.372673	0.641533	1.32906	0.523916	0.581246	0.108618	0.00105219	-	-
stu-miR156a-d-5p	NA	bf_mxflxxxx_0034f01.t3m.scf	CCT5	T-complex protein 1 subunit epsilon	4.1.12 glycolysis.cytosolic branch.phosphoglycerate mutase | 29.4 protein.postranslational modification | 29.6 protein.folding	Cleavage	2	18.877	1	17	175	191	UUGACAGAAGAUAGAGA	ACUCUAUCUGCUGUCAA	N	-0.314852	0.372673	0.641533	1.32906	0.523916	0.581246	0.108618	0.00105219	-	-
stu-miR156a-d-5p	NA	TC210614	AHL27	AT-hook DNA-binding protein (Fragment)	27.3.67 RNA.regulation of transcription.putative transcription regulator	Translation	2	21.906	1	17	795	811	UUGACAGAAGAUAGAGA	UCUCUAUAUUUUGUCAG	N	-0.314852	0.372673	0.641533	1.32906	0.523916	0.581246	0.108618	0.00105219	-	-
stu-miR156a-d-5p	NA	Sotub05g016440	StSPL11	Squamosa promoter-binding-like protein 11	27.3.28 RNA.regulation of transcription.squamosa promoter binding protein family (SBP) | 33.3 development.squamosa promoter binding like (SPL)	Cleavage	1	20.477	1	21	1115	1135	UUGACAGAAGAUAGAGAGCAC	GUGCUCUCUCUCUUCUGUCAA	N	-0.314852	0.372673	0.641533	1.32906	0.523916	0.581246	0.108618	0.00105219	-	-
stu-miR156a-d-5p	NA	PGSC0003DMC400056411	SBP	Squamosa promoter-binding-like protein 11	27.3.28 RNA.regulation of transcription.squamosa promoter binding protein family (SBP) | 33.3 development.squamosa promoter binding like (SPL)	Cleavage	1	20.477	1	21	1115	1135	UUGACAGAAGAUAGAGAGCAC	GUGCUCUCUCUCUUCUGUCAA	N	-0.314852	0.372673	0.641533	1.32906	0.523916	0.581246	0.108618	0.00105219	-	-
stu-miR156a-d-5p	NA	PGSC0003DMC400046455	SBP	Squamosa promoter-binding-like protein 11	27.3.28 RNA.regulation of transcription.squamosa promoter binding protein family (SBP) | 33.3 development.squamosa promoter binding like (SPL)	Cleavage	1	18.258	1	21	956	976	UUGACAGAAGAUAGAGAGCAC	GUGCUCUCUCUCUUCUGUCAA	N	-0.314852	0.372673	0.641533	1.32906	0.523916	0.581246	0.108618	0.00105219	-	-
stu-miR156a-d-5p	NA	MICRO.11125.C1	SBP	Squamosa promoter-binding-like protein 11	27.3.28 RNA.regulation of transcription.squamosa promoter binding protein family (SBP) | 33.3 development.squamosa promoter binding like (SPL)	Cleavage	1	20.477	1	21	232	252	UUGACAGAAGAUAGAGAGCAC	GUGCUCUCUCUCUUCUGUCAA	N	-0.314852	0.372673	0.641533	1.32906	0.523916	0.581246	0.108618	0.00105219	-	-
stu-miR156a-d-5p	NA	TC225917	SBP	Squamosa promoter-binding-like protein 11	27.3.28 RNA.regulation of transcription.squamosa promoter binding protein family (SBP) | 33.3 development.squamosa promoter binding like (SPL)	Cleavage	1	19.435	1	21	232	252	UUGACAGAAGAUAGAGAGCAC	GUGCUCUCUCUCUUCUGUCAA	N	-0.314852	0.372673	0.641533	1.32906	0.523916	0.581246	0.108618	0.00105219	-	-
stu-miR156a-d-5p	NA	Sotub05g006000	SBP	Squamosa promoter binding protein 3	27.3.28 RNA.regulation of transcription.squamosa promoter binding protein family (SBP) | 33.3 development.squamosa promoter binding like (SPL)	Cleavage	1.5	12.769	1	21	1241	1261	UUGACAGAAGAUAGAGAGCAC	GUGCUCUCUCUCUUCUGUCAG	N	-0.314852	0.372673	0.641533	1.32906	0.523916	0.581246	0.108618	0.00105219	-	-
stu-miR156a-d-5p	NA	PGSC0003DMC400049210	SBP	Squamosa promoter binding protein 3	27.3.28 RNA.regulation of transcription.squamosa promoter binding protein family (SBP) | 33.3 development.squamosa promoter binding like (SPL)	Cleavage	1.5	12.769	1	21	1241	1261	UUGACAGAAGAUAGAGAGCAC	GUGCUCUCUCUCUUCUGUCAG	N	-0.314852	0.372673	0.641533	1.32906	0.523916	0.581246	0.108618	0.00105219	-	-
stu-miR156a-d-5p	NA	PGSC0003DMC400049211	SBP	Squamosa promoter binding protein 3	27.3.28 RNA.regulation of transcription.squamosa promoter binding protein family (SBP) | 33.3 development.squamosa promoter binding like (SPL)	Cleavage	1.5	12.769	1	21	1241	1261	UUGACAGAAGAUAGAGAGCAC	GUGCUCUCUCUCUUCUGUCAG	N	-0.314852	0.372673	0.641533	1.32906	0.523916	0.581246	0.108618	0.00105219	-	-
stu-miR156a-d-5p	NA	CK862588	SBP	Squamosa promoter binding protein 3	27.3.28 RNA.regulation of transcription.squamosa promoter binding protein family (SBP) | 33.3 development.squamosa promoter binding like (SPL)	Cleavage	1.5	13.065	1	21	524	544	UUGACAGAAGAUAGAGAGCAC	GUGCUCUCUCUCUUCUGUCAG	N	-0.314852	0.372673	0.641533	1.32906	0.523916	0.581246	0.108618	0.00105219	-	-
stu-miR156a-d-5p	NA	bf_ivrootxx_0032d11.t3m.scf	SBP	Squamosa promoter binding protein 3	27.3.28 RNA.regulation of transcription.squamosa promoter binding protein family (SBP) | 33.3 development.squamosa promoter binding like (SPL)	Cleavage	1.5	13.065	1	21	516	536	UUGACAGAAGAUAGAGAGCAC	GUGCUCUCUCUCUUCUGUCAG	N	-0.314852	0.372673	0.641533	1.32906	0.523916	0.581246	0.108618	0.00105219	-	-
stu-miR156a-d-5p	NA	TC200961	SBP	Squamosa promoter binding protein 3	27.3.28 RNA.regulation of transcription.squamosa promoter binding protein family (SBP) | 33.3 development.squamosa promoter binding like (SPL)	Cleavage	2	12.874	1	21	1042	1062	UUGACAGAAGAUAGAGAGCAC	GUGCUCUCUCUCUUCUGUCAU	N	-0.314852	0.372673	0.641533	1.32906	0.523916	0.581246	0.108618	0.00105219	-	-
stu-miR156a-d-5p	NA	MICRO.13221.C1	SBP	Squamosa promoter binding protein 3	27.3.28 RNA.regulation of transcription.squamosa promoter binding protein family (SBP) | 33.3 development.squamosa promoter binding like (SPL)	Cleavage	2	12.874	1	21	1040	1060	UUGACAGAAGAUAGAGAGCAC	GUGCUCUCUCUCUUCUGUCAU	N	-0.314852	0.372673	0.641533	1.32906	0.523916	0.581246	0.108618	0.00105219	-	-
stu-miR156a-d-5p	NA	TC197452	SBP	Squamosa promoter-binding protein	27.3.28 RNA.regulation of transcription.squamosa promoter binding protein family (SBP) | 33.3 development.squamosa promoter binding like (SPL)	Cleavage	2	16.784	1	21	1073	1093	UUGACAGAAGAUAGAGAGCAC	GUGCUCUCUCUCUUCUGUCAU	N	-0.314852	0.372673	0.641533	1.32906	0.523916	0.581246	0.108618	0.00105219	-1.48	-
stu-miR156a-d-5p	NA	MICRO.14771.C1	SBP	Squamosa promoter-binding protein	27.3.28 RNA.regulation of transcription.squamosa promoter binding protein family (SBP) | 33.3 development.squamosa promoter binding like (SPL)	Cleavage	2	16.784	1	21	1081	1101	UUGACAGAAGAUAGAGAGCAC	GUGCUCUCUCUCUUCUGUCAU	N	-0.314852	0.372673	0.641533	1.32906	0.523916	0.581246	0.108618	0.00105219	-1.48	-
stu-miR156a-d-5p	NA	PGSC0003DMC400040233	SBP	Squamosa promoter binding protein 3	27.3.28 RNA.regulation of transcription.squamosa promoter binding protein family (SBP) | 33.3 development.squamosa promoter binding like (SPL)	Cleavage	2	12.874	1	21	998	1018	UUGACAGAAGAUAGAGAGCAC	GUGCUCUCUCUCUUCUGUCAU	N	-0.314852	0.372673	0.641533	1.32906	0.523916	0.581246	0.108618	0.00105219	-	-
stu-miR156a-d-5p	NA	Sotub12g015890	SBP	Squamosa promoter binding protein 3	27.3.28 RNA.regulation of transcription.squamosa promoter binding protein family (SBP) | 33.3 development.squamosa promoter binding like (SPL)	Cleavage	2	12.874	1	21	998	1018	UUGACAGAAGAUAGAGAGCAC	GUGCUCUCUCUCUUCUGUCAU	N	-0.314852	0.372673	0.641533	1.32906	0.523916	0.581246	0.108618	0.00105219	-	-
stu-miR156a-d-5p	NA	PGSC0003DMC400037933	SBP	Squamosa promoter-binding protein	27.3.28 RNA.regulation of transcription.squamosa promoter binding protein family (SBP) | 33.3 development.squamosa promoter binding like (SPL)	Cleavage	2	14.867	1	21	677	697	UUGACAGAAGAUAGAGAGCAC	GUGCUCUCUCUCUUCUGUCAU	N	-0.314852	0.372673	0.641533	1.32906	0.523916	0.581246	0.108618	0.00105219	-1.48	-
stu-miR156a-d-5p	NA	Sotub05g016640	SBP	Squamosa promoter-binding protein	27.3.28 RNA.regulation of transcription.squamosa promoter binding protein family (SBP) | 33.3 development.squamosa promoter binding like (SPL)	Cleavage	2	14.867	1	21	677	697	UUGACAGAAGAUAGAGAGCAC	GUGCUCUCUCUCUUCUGUCAU	N	-0.314852	0.372673	0.641533	1.32906	0.523916	0.581246	0.108618	0.00105219	-1.48	-
stu-miR156a-d-5p	NA	PGSC0003DMC400037932	SBP	Squamosa promoter-binding protein	27.3.28 RNA.regulation of transcription.squamosa promoter binding protein family (SBP) | 33.3 development.squamosa promoter binding like (SPL)	Cleavage	2	14.867	1	21	677	697	UUGACAGAAGAUAGAGAGCAC	GUGCUCUCUCUCUUCUGUCAU	N	-0.314852	0.372673	0.641533	1.32906	0.523916	0.581246	0.108618	0.00105219	-1.48	-
stu-miR156a-d-5p	NA	PGSC0003DMC400037931	SBP	Squamosa promoter-binding protein	27.3.28 RNA.regulation of transcription.squamosa promoter binding protein family (SBP) | 33.3 development.squamosa promoter binding like (SPL)	Cleavage	2	14.867	1	21	221	241	UUGACAGAAGAUAGAGAGCAC	GUGCUCUCUCUCUUCUGUCAU	N	-0.314852	0.372673	0.641533	1.32906	0.523916	0.581246	0.108618	0.00105219	-1.48	-
stu-miR156a-d-5p	NA	PGSC0003DMC400042430	SBP	Squamosa promoter binding protein 3	27.3.28 RNA.regulation of transcription.squamosa promoter binding protein family (SBP) | 33.3 development.squamosa promoter binding like (SPL)	Cleavage	2	12.371	1	20	1128	1147	UUGACAGAAGAUAGAGAGCA	UGCUCUCUCUCUUCUGUCAU	N	-0.314852	0.372673	0.641533	1.32906	0.523916	0.581246	0.108618	0.00105219	-	-
stu-miR156a-d-5p	NA	PGSC0003DMC400042429	SBP	Squamosa promoter binding protein 3	27.3.28 RNA.regulation of transcription.squamosa promoter binding protein family (SBP) | 33.3 development.squamosa promoter binding like (SPL)	Cleavage	2	12.371	1	20	1128	1147	UUGACAGAAGAUAGAGAGCA	UGCUCUCUCUCUUCUGUCAU	N	-0.314852	0.372673	0.641533	1.32906	0.523916	0.581246	0.108618	0.00105219	-	-
stu-miR156a-d-5p	NA	MICRO.41.C1	SBP	Squamosa promoter binding protein 3	27.3.28 RNA.regulation of transcription.squamosa promoter binding protein family (SBP) | 33.3 development.squamosa promoter binding like (SPL)	Cleavage	2	12.371	1	20	425	444	UUGACAGAAGAUAGAGAGCA	UGCUCUCUCUCUUCUGUCAU	N	-0.314852	0.372673	0.641533	1.32906	0.523916	0.581246	0.108618	0.00105219	-	-
stu-miR156a-d-5p	NA	Sotub03g028390	SBP	Squamosa promoter binding protein 3	27.3.28 RNA.regulation of transcription.squamosa promoter binding protein family (SBP) | 33.3 development.squamosa promoter binding like (SPL)	Cleavage	2	12.371	1	20	918	937	UUGACAGAAGAUAGAGAGCA	UGCUCUCUCUCUUCUGUCAU	N	-0.314852	0.372673	0.641533	1.32906	0.523916	0.581246	0.108618	0.00105219	-	-
stu-miR156a-d-5p	NA	DV625227	SBP	Squamosa promoter binding-like protein	27.3.28 RNA.regulation of transcription.squamosa promoter binding protein family (SBP) | 33.3 development.squamosa promoter binding like (SPL) | 34.9 transport.metabolite transporters at the mitochondrial membrane	Cleavage	2	5.278	1	20	520	539	UUGACAGAAGAUAGAGAGCA	UGCUCUCUCUCUUCUGUCAU	N	-0.314852	0.372673	0.641533	1.32906	0.523916	0.581246	0.108618	0.00105219	NA	NA
stu-miR156a-d-5p	NA	TC222965	SBP	Squamosa promoter binding protein 3	27.3.28 RNA.regulation of transcription.squamosa promoter binding protein family (SBP) | 33.3 development.squamosa promoter binding like (SPL)	Cleavage	2	12.374	1	20	426	445	UUGACAGAAGAUAGAGAGCA	UGCUCUCUCUCUUCUGUCAU	N	-0.314852	0.372673	0.641533	1.32906	0.523916	0.581246	0.108618	0.00105219	-	-
stu-miR156a-d-5p	NA	PGSC0003DMC400052080	ASP5	Aspartate aminotransferase	9.1.2 mitochondrial electron transport / ATP synthesis.NADH-DH (type I).localisation not clear | 13.1.1.2.1 amino acid metabolism.synthesis.central amino acid metabolism.aspartate.aspartate aminotransferase	Translation	2	12.886	1	21	15	35	UUGACAGAAGAUAGAGAGCAC	GUUCUCUCUAGCUUCUGUCAC	N	-0.314852	0.372673	0.641533	1.32906	0.523916	0.581246	0.108618	0.00105219	-	-
stu-miR156a-d-5p	NA	Sotub08g013570	ASP5	Aspartate aminotransferase	9.1.2 mitochondrial electron transport / ATP synthesis.NADH-DH (type I).localisation not clear | 13.1.1.2.1 amino acid metabolism.synthesis.central amino acid metabolism.aspartate.aspartate aminotransferase	Translation	2	12.886	1	21	15	35	UUGACAGAAGAUAGAGAGCAC	GUUCUCUCUAGCUUCUGUCAC	N	-0.314852	0.372673	0.641533	1.32906	0.523916	0.581246	0.108618	0.00105219	-	-
stu-miR156a-d-5p	NA	PGSC0003DMC400052081	ASP5	Aspartate aminotransferase	9.1.2 mitochondrial electron transport / ATP synthesis.NADH-DH (type I).localisation not clear | 13.1.1.2.1 amino acid metabolism.synthesis.central amino acid metabolism.aspartate.aspartate aminotransferase	Translation	2	12.886	1	21	15	35	UUGACAGAAGAUAGAGAGCAC	GUUCUCUCUAGCUUCUGUCAC	N	-0.314852	0.372673	0.641533	1.32906	0.523916	0.581246	0.108618	0.00105219	-	-
stu-miR156a-d-5p	NA	MICRO.7746.C1	ASP5	Aspartate aminotransferase	9.1.2 mitochondrial electron transport / ATP synthesis.NADH-DH (type I).localisation not clear | 13.1.1.2.1 amino acid metabolism.synthesis.central amino acid metabolism.aspartate.aspartate aminotransferase	Translation	2	15.511	1	21	102	122	UUGACAGAAGAUAGAGAGCAC	GUUCUCUCUAGCUUCUGUCAC	N	-0.314852	0.372673	0.641533	1.32906	0.523916	0.581246	0.108618	0.00105219	-	-
stu-miR156a-d-5p	NA	TC203919	ASP5	Aspartate aminotransferase	9.1.2 mitochondrial electron transport / ATP synthesis.NADH-DH (type I).localisation not clear | 13.1.1.2.1 amino acid metabolism.synthesis.central amino acid metabolism.aspartate.aspartate aminotransferase	Translation	2	15.511	1	21	102	122	UUGACAGAAGAUAGAGAGCAC	GUUCUCUCUAGCUUCUGUCAC	N	-0.314852	0.372673	0.641533	1.32906	0.523916	0.581246	0.108618	0.00105219	-	-
stu-miR156a-d-5p	NA	MICRO.7746.C2	ASP5	Aspartate aminotransferase	9.1.2 mitochondrial electron transport / ATP synthesis.NADH-DH (type I).localisation not clear | 13.1.1.2.1 amino acid metabolism.synthesis.central amino acid metabolism.aspartate.aspartate aminotransferase	Translation	2	14.747	1	21	85	105	UUGACAGAAGAUAGAGAGCAC	GUUCUCUCUAGCUUCUGUCAC	N	-0.314852	0.372673	0.641533	1.32906	0.523916	0.581246	0.108618	0.00105219	-	-
stu-miR156a-d-5p	NA	TC195958	ASP5	Aspartate aminotransferase	9.1.2 mitochondrial electron transport / ATP synthesis.NADH-DH (type I).localisation not clear | 13.1.1.2.1 amino acid metabolism.synthesis.central amino acid metabolism.aspartate.aspartate aminotransferase	Translation	2	14.915	1	21	85	105	UUGACAGAAGAUAGAGAGCAC	GUUCUCUCUAGCUUCUGUCAC	N	-0.314852	0.372673	0.641533	1.32906	0.523916	0.581246	0.108618	0.00105219	-	-
stu-miR156a-d-5p	NA	TC217180	BAC1	Mitochondrial ornithine carrier protein	27.3.28 RNA.regulation of transcription.squamosa promoter binding protein family (SBP) | 33.3 development.squamosa promoter binding like (SPL) | 34.9 transport.metabolite transporters at the mitochondrial membrane	Cleavage	2	12.386	1	19	487	505	UUGACAGAAGAUAGAGAGC	GCUCUCUCUCUUCUGUCAU	N	-0.314852	0.372673	0.641533	1.32906	0.523916	0.581246	0.108618	0.00105219	-	-
stu-miR156a-d-5p	NA	MICRO.4636.C1	BAC1	Mitochondrial ornithine carrier protein	27.3.28 RNA.regulation of transcription.squamosa promoter binding protein family (SBP) | 33.3 development.squamosa promoter binding like (SPL) | 34.9 transport.metabolite transporters at the mitochondrial membrane	Cleavage	2	12.386	1	19	479	497	UUGACAGAAGAUAGAGAGC	GCUCUCUCUCUUCUGUCAU	N	-0.314852	0.372673	0.641533	1.32906	0.523916	0.581246	0.108618	0.00105219	-	-
stu-miR156a-d-5p	NA	PGSC0003DMC400035994	C3H	Splicing factor U2af subunit	27.1.1 RNA.processing.splicing	Cleavage	2	9.705	1	20	1187	1206	UUGACAGAAGAUAGAGAGCA	UACUCUCUGUUUUUUGUCAG	N	-0.314852	0.372673	0.641533	1.32906	0.523916	0.581246	0.108618	0.00105219	-	-
stu-miR156a-d-5p	NA	Sotub07g026840	Sotub07g026840	Aluminum resistance family protein	35.2 not assigned.unknown	Cleavage	1.5	24.235	1	18	1273	1290	UUGACAGAAGAUAGAGAG	UUCUCUGUUUUCUGUCAG	N	-0.314852	0.372673	0.641533	1.32906	0.523916	0.581246	0.108618	0.00105219	-	-
stu-miR156a-d-5p	NA	PGSC0003DMC400033516	Sotub07g026840	Aluminum resistance family protein	35.2 not assigned.unknown	Cleavage	1.5	24.235	1	18	1273	1290	UUGACAGAAGAUAGAGAG	UUCUCUGUUUUCUGUCAG	N	-0.314852	0.372673	0.641533	1.32906	0.523916	0.581246	0.108618	0.00105219	-	-
stu-miR156a-d-5p	NA	PGSC0003DMC400033515	Sotub07g026840	Aluminum resistance family protein	35.2 not assigned.unknown	Cleavage	1.5	24.235	1	18	259	276	UUGACAGAAGAUAGAGAG	UUCUCUGUUUUCUGUCAG	N	-0.314852	0.372673	0.641533	1.32906	0.523916	0.581246	0.108618	0.00105219	-	-
stu-miR156a-d-5p	NA	PGSC0003DMC400033514	Sotub07g026840	Aluminum resistance family protein	35.2 not assigned.unknown	Cleavage	1.5	24.235	1	18	259	276	UUGACAGAAGAUAGAGAG	UUCUCUGUUUUCUGUCAG	N	-0.314852	0.372673	0.641533	1.32906	0.523916	0.581246	0.108618	0.00105219	-	-
stu-miR156a-d-5p	NA	PGSC0003DMC400040821	VPS15	Kinase family protein	27.3.44 RNA.regulation of transcription.chromatin remodeling factors | 29.4 protein.postranslational modification	Translation	2	17.712	1	18	4581	4598	UUGACAGAAGAUAGAGAG	CUCUUUGGCUUCUGUCAA	N	-0.314852	0.372673	0.641533	1.32906	0.523916	0.581246	0.108618	0.00105219	-	-
stu-miR156a-d-5p	NA	Sotub04g011180	VPS15	Kinase family protein	27.3.44 RNA.regulation of transcription.chromatin remodeling factors | 29.4 protein.postranslational modification	Translation	2	17.712	1	18	4473	4490	UUGACAGAAGAUAGAGAG	CUCUUUGGCUUCUGUCAA	N	-0.314852	0.372673	0.641533	1.32906	0.523916	0.581246	0.108618	0.00105219	-	-
stu-miR156a-d-5p	NA	PGSC0003DMC400040822	VPS15	Kinase family protein	27.3.44 RNA.regulation of transcription.chromatin remodeling factors | 29.4 protein.postranslational modification	Translation	2	17.712	1	18	4317	4334	UUGACAGAAGAUAGAGAG	CUCUUUGGCUUCUGUCAA	N	-0.314852	0.372673	0.641533	1.32906	0.523916	0.581246	0.108618	0.00105219	-	-
stu-miR156a-d-5p	NA	TC218078	VPS15	Kinase family protein	27.3.44 RNA.regulation of transcription.chromatin remodeling factors | 29.4 protein.postranslational modification	Translation	2	17.712	1	18	1804	1821	UUGACAGAAGAUAGAGAG	CUCUUUGGCUUCUGUCAA	N	-0.314852	0.372673	0.641533	1.32906	0.523916	0.581246	0.108618	0.00105219	-	-
stu-miR156a-d-5p	NA	EG015207	Sotub08g017100	Peroxidase 1	26.12 misc.peroxidases	Cleavage	2	12.406	1	17	54	70	UUGACAGAAGAUAGAGA	ACUCUAUCUUCUGUUGA	N	-0.314852	0.372673	0.641533	1.32906	0.523916	0.581246	0.108618	0.00105219	-	-
stu-miR156a-d-5p	NA	PGSC0003DMC400055114	AO1	Primary amine oxidase	26.7 misc.oxidases - copper, flavone etc	Cleavage	2	7.784	1	20	50	69	UUGACAGAAGAUAGAGAGCA	UCUUUUCUAUUUACUGUCAA	N	-0.314852	0.372673	0.641533	1.32906	0.523916	0.581246	0.108618	0.00105219	-	-
stu-miR156a-d-5p	NA	Sotub09g023500	AO1	Primary amine oxidase	26.7 misc.oxidases - copper, flavone etc	Cleavage	2	7.784	1	20	50	69	UUGACAGAAGAUAGAGAGCA	UCUUUUCUAUUUACUGUCAA	N	-0.314852	0.372673	0.641533	1.32906	0.523916	0.581246	0.108618	0.00105219	-	-
stu-miR156a-d-5p	NA	PGSC0003DMC400055112	AO1	Primary amine oxidase	26.7 misc.oxidases - copper, flavone etc	Cleavage	2	7.784	1	20	50	69	UUGACAGAAGAUAGAGAGCA	UCUUUUCUAUUUACUGUCAA	N	-0.314852	0.372673	0.641533	1.32906	0.523916	0.581246	0.108618	0.00105219	-	-
stu-miR156a-d-5p	NA	PGSC0003DMC400055113	AO1	Primary amine oxidase	26.7 misc.oxidases - copper, flavone etc	Cleavage	2	7.784	1	20	50	69	UUGACAGAAGAUAGAGAGCA	UCUUUUCUAUUUACUGUCAA	N	-0.314852	0.372673	0.641533	1.32906	0.523916	0.581246	0.108618	0.00105219	-	-
stu-miR156a-d-5p	NA	STMJM74TV	Sotub08g013270	Unknown Protein	27.3.11 RNA.regulation of transcription.C2H2 zinc finger family | 29.5.11.4.2 protein.degradation.ubiquitin.E3.RING	Translation	2	10.963	1	20	145	164	UUGACAGAAGAUAGAGAGCA	UUCUCUCAAACUUCUGUCAA	N	-0.314852	0.372673	0.641533	1.32906	0.523916	0.581246	0.108618	0.00105219	-	-
stu-miR156a-d-5p	NA	TC213176	SBP	Squamosa promoter binding-like protein	27.3.28 RNA.regulation of transcription.squamosa promoter binding protein family (SBP) | 33.3 development.squamosa promoter binding like (SPL) | 34.9 transport.metabolite transporters at the mitochondrial membrane	Cleavage	0	15.569	1	20	931	950	UUGACAGAAGAUAGAGAGCA	UGCUCUCUAUCUUCUGUCAA	N	-0.314852	0.372673	0.641533	1.32906	0.523916	0.581246	0.108618	0.00105219	-	-
stu-miR156a-d-5p	NA	MICRO.6604.C2	SBP	Squamosa promoter binding-like protein	27.3.28 RNA.regulation of transcription.squamosa promoter binding protein family (SBP) | 33.3 development.squamosa promoter binding like (SPL) | 34.9 transport.metabolite transporters at the mitochondrial membrane	Cleavage	0	15.569	1	20	925	944	UUGACAGAAGAUAGAGAGCA	UGCUCUCUAUCUUCUGUCAA	N	-0.314852	0.372673	0.641533	1.32906	0.523916	0.581246	0.108618	0.00105219	-	-
stu-miR156a-d-5p	NA	CX700363	SBP	Squamosa promoter binding-like protein	27.3.28 RNA.regulation of transcription.squamosa promoter binding protein family (SBP) | 33.3 development.squamosa promoter binding like (SPL) | 34.9 transport.metabolite transporters at the mitochondrial membrane	Cleavage	0	14.904	1	20	515	534	UUGACAGAAGAUAGAGAGCA	UGCUCUCUAUCUUCUGUCAA	N	-0.314852	0.372673	0.641533	1.32906	0.523916	0.581246	0.108618	0.00105219	-	-
stu-miR156a-d-5p	NA	bf_stolxxxx_0063g03.t3m.scf	SBP	Squamosa promoter binding-like protein	27.3.28 RNA.regulation of transcription.squamosa promoter binding protein family (SBP) | 33.3 development.squamosa promoter binding like (SPL) | 34.9 transport.metabolite transporters at the mitochondrial membrane	Cleavage	0	14.904	1	20	514	533	UUGACAGAAGAUAGAGAGCA	UGCUCUCUAUCUUCUGUCAA	N	-0.314852	0.372673	0.641533	1.32906	0.523916	0.581246	0.108618	0.00105219	-	-
stu-miR156a-d-5p	NA	020E09AF.esd	PGSC0003DMG400028085	TNP2-like transposon protein	26.10 misc.cytochrome P450	Translation	1.5	13.615	1	20	146	165	UUGACAGAAGAUAGAGAGCA	UUCUUUCUAUCCUCUGUCAA	N	-0.314852	0.372673	0.641533	1.32906	0.523916	0.581246	0.108618	0.00105219	-0.348	-
stu-miR156a-d-5p	NA	BF153373	PGSC0003DMG400028085	TNP2-like transposon protein	26.10 misc.cytochrome P450	Translation	1.5	13.615	1	20	122	141	UUGACAGAAGAUAGAGAGCA	UUCUUUCUAUCCUCUGUCAA	N	-0.314852	0.372673	0.641533	1.32906	0.523916	0.581246	0.108618	0.00105219	-0.348	-
stu-miR156a-d-5p	NA	BQ508535	Sotub04g022530	30S ribosomal protein S7 chloroplastic	35.2 not assigned.unknown	Cleavage	2	18.623	1	18	401	418	UUGACAGAAGAUAGAGAG	CUCUCUAUCUUCAGUCAG	N	-0.314852	0.372673	0.641533	1.32906	0.523916	0.581246	0.108618	0.00105219	-	-
stu-miR156a-d-5p	NA	TC219760	TC219760	-	35.2 not assigned.unknown	Cleavage	2	5.916	1	18	28	45	UUGACAGAAGAUAGAGAG	CUCUCCAUUUUCUGUCGA	N	-0.314852	0.372673	0.641533	1.32906	0.523916	0.581246	0.108618	0.00105219	NA	NA
stu-miR156a-d-5p	NA	CN463190	NUP107	Nuclear pore complex protein Nup107	35.1 not assigned.no ontology	Cleavage	2	17.537	1	17	15	31	UUGACAGAAGAUAGAGA	CCUUUAUCUUCUGUCAG	N	-0.314852	0.372673	0.641533	1.32906	0.523916	0.581246	0.108618	0.00105219	-	-
stu-miR156a-d-5p	NA	ACDA00972A12.T3m.scf	NUP107	Nuclear pore complex protein Nup107	35.1 not assigned.no ontology	Cleavage	2	21.245	1	17	10	26	UUGACAGAAGAUAGAGA	CCUUUAUCUUCUGUCAG	N	-0.314852	0.372673	0.641533	1.32906	0.523916	0.581246	0.108618	0.00105219	-	-
stu-miR156a-d-5p	NA	MICRO.7170.C3	BON1	Copine-3	1.3.8 PS.calvin cycle.transketolase | 17.3.1.2.7 hormone metabolism.brassinosteroid.synthesis-degradation.sterols.DWF5 | 27.2 RNA.transcription | 30.3 signalling.calcium | 31.5 cell.cell death | 33.99 development.unspecified	Translation	2	9.992	1	20	217	236	UUGACAGAAGAUAGAGAGCA	UUUUCUCUAUGUUUUGUUAA	N	-0.314852	0.372673	0.641533	1.32906	0.523916	0.581246	0.108618	0.00105219	-1.171	-
stu-miR156a-d-5p	NA	TC222453	BON1	Copine-3	1.3.8 PS.calvin cycle.transketolase | 17.3.1.2.7 hormone metabolism.brassinosteroid.synthesis-degradation.sterols.DWF5 | 27.2 RNA.transcription | 30.3 signalling.calcium | 31.5 cell.cell death | 33.99 development.unspecified	Translation	2	9.992	1	20	218	237	UUGACAGAAGAUAGAGAGCA	UUUUCUCUAUGUUUUGUUAA	N	-0.314852	0.372673	0.641533	1.32906	0.523916	0.581246	0.108618	0.00105219	-1.171	-
stu-miR156d-3p	NA	BM113261	Sotub10g019400	SEC14 cytosolic factor family protein	29.3.4.99 protein.targeting.secretory pathway.unspecified | 34.99 transport.misc	Cleavage	2	18.2	1	17	128	144	GCUCUCUAUGCUUCUGU	UCAGAAGCGUGGAGAGC	N	-0.339153	0.690042	0.737132	1.76633	0.708526	0.547949	0.314609	0.00523727	-	-
stu-miR156d-3p	NA	MICRO.7877.C2	Sotub10g019400	SEC14 cytosolic factor family protein	29.3.4.99 protein.targeting.secretory pathway.unspecified | 34.99 transport.misc	Cleavage	2	18.2	1	17	269	285	GCUCUCUAUGCUUCUGU	UCAGAAGCGUGGAGAGC	N	-0.339153	0.690042	0.737132	1.76633	0.708526	0.547949	0.314609	0.00523727	-	-
stu-miR156d-3p	NA	PGSC0003DMC400025796	NF-YB	Nuclear transcription factor Y subunit B-3	27.3.15 RNA.regulation of transcription.CCAAT box binding factor family, HAP3 | 28.1 DNA.synthesis/chromatin structure	Cleavage	1.5	13.77	1	19	346	364	GCUCUCUAUGCUUCUGUCA	UUGCACAAGCAUAGAGAGC	N	-0.339153	0.690042	0.737132	1.76633	0.708526	0.547949	0.314609	0.00523727	-	-
stu-miR156d-3p	NA	Sotub06g007420	NF-YB	Nuclear transcription factor Y subunit B-3	27.3.15 RNA.regulation of transcription.CCAAT box binding factor family, HAP3 | 28.1 DNA.synthesis/chromatin structure	Cleavage	1.5	13.77	1	19	346	364	GCUCUCUAUGCUUCUGUCA	UUGCACAAGCAUAGAGAGC	N	-0.339153	0.690042	0.737132	1.76633	0.708526	0.547949	0.314609	0.00523727	-	-
stu-miR156d-3p	NA	CN465190	Sotub05g014650	Auxin-independent growth protein (Fragment)	17.2.3 hormone metabolism.auxin.induced-regulated-responsive-activated | 27.3.39 RNA.regulation of transcription.AtSR transcription factor family	Cleavage	1.5	20.184	1	17	1018	1034	GCUCUCUAUGCUUCUGU	AGAGAAGCAUAGAGAGU	N	-0.339153	0.690042	0.737132	1.76633	0.708526	0.547949	0.314609	0.00523727	-	-
stu-miR156d-3p	NA	PGSC0003DMC400054019	Sotub06g013660	Pentatricopeptide repeat-containing protein	27.1 RNA.processing | 27.3.25 RNA.regulation of transcription.MYB domain transcription factor family | 29.2.1.2.2.8 protein.synthesis.ribosomal protein.eukaryotic.60S subunit.L8 | 29.4 protein.postranslational modification | 34.99 transport.misc	Cleavage	2	21.779	1	20	53	73	GCUCUCU-AUGCUUCUGUCAU	AUUGCAGAAGCAUGAGAGAGC	N	-0.339153	0.690042	0.737132	1.76633	0.708526	0.547949	0.314609	0.00523727	-	-
stu-miR156d-3p	NA	PGSC0003DMC400047608	RNL	RNA ligase isoform 3 (Fragment)	29.1 protein.aa activation | 29.2.4 protein.synthesis.elongation	Cleavage	1.5	22.774	1	20	362	381	GCUCUCUAUGCUUCUGUCAU	AGGACAAAAGCAUGGAGAGC	N	-0.339153	0.690042	0.737132	1.76633	0.708526	0.547949	0.314609	0.00523727	-	-
stu-miR156d-3p	NA	SDBN004D08u.scf	RNL	RNA ligase isoform 3 (Fragment)	29.1 protein.aa activation | 29.2.4 protein.synthesis.elongation	Cleavage	1.5	21.864	1	20	191	210	GCUCUCUAUGCUUCUGUCAU	AGGACAAAAGCAUGGAGAGC	N	-0.339153	0.690042	0.737132	1.76633	0.708526	0.547949	0.314609	0.00523727	-	-
stu-miR156d-3p	NA	Sotub11g029180	RNL	RNA ligase isoform 3 (Fragment)	29.1 protein.aa activation | 29.2.4 protein.synthesis.elongation	Cleavage	1.5	22.774	1	20	2390	2409	GCUCUCUAUGCUUCUGUCAU	AGGACAAAAGCAUGGAGAGC	N	-0.339153	0.690042	0.737132	1.76633	0.708526	0.547949	0.314609	0.00523727	-	-
stu-miR156d-3p	NA	Sotub09g025750	AtNdr1	Serine/threonine-protein kinase 38	26.1 misc.misc2 | 29.4 protein.postranslational modification	Cleavage	1.5	15.392	1	21	200	220	GCUCUCUAUGCUUCUGUCAUC	GCUUGCAGGAGCGUAGAGAGC	N	-0.339153	0.690042	0.737132	1.76633	0.708526	0.547949	0.314609	0.00523727	-	-
stu-miR156d-3p	NA	TC207959	AtNdr1	Serine/threonine-protein kinase 38	26.1 misc.misc2 | 29.4 protein.postranslational modification	Cleavage	1.5	15.392	1	21	682	702	GCUCUCUAUGCUUCUGUCAUC	GCUUGCAGGAGCGUAGAGAGC	N	-0.339153	0.690042	0.737132	1.76633	0.708526	0.547949	0.314609	0.00523727	-	-
stu-miR156d-3p	NA	MICRO.3390.C1	AtNdr1	Serine/threonine-protein kinase 38	26.1 misc.misc2 | 29.4 protein.postranslational modification	Cleavage	1.5	15.392	1	21	680	700	GCUCUCUAUGCUUCUGUCAUC	GCUUGCAGGAGCGUAGAGAGC	N	-0.339153	0.690042	0.737132	1.76633	0.708526	0.547949	0.314609	0.00523727	-	-
stu-miR156d-3p	NA	Sotub02g012750	CRR7	Genomic DNA chromosome 5 TAC clone K3	35.1 not assigned.no ontology	Translation	2	20.34	1	18	45	62	GCUCUCUAUGCUUCUGUC	GACAGAAACAUGGAGAGU	N	-0.339153	0.690042	0.737132	1.76633	0.708526	0.547949	0.314609	0.00523727	NA	NA
stu-miR156d-3p	NA	PGSC0003DMC400043665	CRR7	Genomic DNA chromosome 5 TAC clone K3	35.1 not assigned.no ontology	Translation	2	20.34	1	18	45	62	GCUCUCUAUGCUUCUGUC	GACAGAAACAUGGAGAGU	N	-0.339153	0.690042	0.737132	1.76633	0.708526	0.547949	0.314609	0.00523727	NA	NA
stu-miR156d-3p	NA	Sotub06g019500	RPL15A	Ribosomal protein L15	29.2.1.2.2.15 protein.synthesis.ribosomal protein.eukaryotic.60S subunit.L15 | 29.2.2 protein.synthesis.ribosome biogenesis	Cleavage	1.5	21.082	1	17	465	481	GCUCUCUAUGCUUCUGU	GCACAAGCAUAGAGAGC	N	-0.339153	0.690042	0.737132	1.76633	0.708526	0.547949	0.314609	0.00523727	NA	NA
stu-miR156d-3p	NA	PGSC0003DMC400030700	RPL15A	Ribosomal protein L15	29.2.1.2.2.15 protein.synthesis.ribosomal protein.eukaryotic.60S subunit.L15 | 29.2.2 protein.synthesis.ribosome biogenesis	Cleavage	1.5	21.082	1	17	465	481	GCUCUCUAUGCUUCUGU	GCACAAGCAUAGAGAGC	N	-0.339153	0.690042	0.737132	1.76633	0.708526	0.547949	0.314609	0.00523727	NA	NA
stu-miR156d-3p	NA	TC215892	RPL15A	Ribosomal protein L15	29.2.1.2.2.15 protein.synthesis.ribosomal protein.eukaryotic.60S subunit.L15 | 29.2.2 protein.synthesis.ribosome biogenesis	Cleavage	1.5	21.082	1	17	386	402	GCUCUCUAUGCUUCUGU	GCACAAGCAUAGAGAGC	N	-0.339153	0.690042	0.737132	1.76633	0.708526	0.547949	0.314609	0.00523727	NA	NA
stu-miR156d-3p	NA	TC210792	RPL15A	Ribosomal protein L15	29.2.1.2.2.15 protein.synthesis.ribosomal protein.eukaryotic.60S subunit.L15 | 29.2.2 protein.synthesis.ribosome biogenesis	Cleavage	1.5	21.082	1	17	500	516	GCUCUCUAUGCUUCUGU	GCACAAGCAUAGAGAGC	N	-0.339153	0.690042	0.737132	1.76633	0.708526	0.547949	0.314609	0.00523727	NA	NA
stu-miR156d-3p	NA	bf_swstxxxx_0004d10.t3m.scf	bf_swstxxxx_0004d10.t3m.scf	-	35.2 not assigned.unknown | 35.2 not assigned.unknown	Cleavage	1.5	16.161	1	20	456	475	GCUCUCUAUGCUUCUGUCAU	AUAACAGAAGCAUGGAGAGA	N	-0.339153	0.690042	0.737132	1.76633	0.708526	0.547949	0.314609	0.00523727	-	-
stu-miR156d-3p	NA	Sotub08g012480	Sotub08g012480	Phospholipid-transporting ATPase	35.2 not assigned.unknown	Cleavage	2	18.689	1	22	551	572	GCUCUCUAUGCUUCUGUCAUCA	UUGUGACAGAAGUAGAGAGGGC	N	-0.339153	0.690042	0.737132	1.76633	0.708526	0.547949	0.314609	0.00523727	NA	NA
stu-miR156d-3p	NA	PGSC0003DMC400058336	PGSC0003DMG400036232	Gene of unknown function	35.2 not assigned.unknown	Cleavage	1.5	22.161	1	18	273	290	GCUCUCUAUGCUUCUGUC	GACAGAGGCAUGGAGGGC	N	-0.339153	0.690042	0.737132	1.76633	0.708526	0.547949	0.314609	0.00523727	NA	NA
stu-miR156d-3p	NA	PGSC0003DMC400060344	PGSC0003DMG400038240	Conserved gene of unknown function	35.2 not assigned.unknown	Cleavage	1.5	24.804	1	17	435	451	GCUCUCUAUGCUUCUGU	AUGGGAGCAUAGAGAGC	N	-0.339153	0.690042	0.737132	1.76633	0.708526	0.547949	0.314609	0.00523727	NA	NA
stu-miR156d-3p	NA	PGSC0003DMC400058891	PGSC0003DMG400036787	Gene of unknown function	35.2 not assigned.unknown	Cleavage	2	18.911	1	18	951	968	GCUCUCUAUGCUUCUGUC	GAUAGAAGCACAGAGGGC	N	-0.339153	0.690042	0.737132	1.76633	0.708526	0.547949	0.314609	0.00523727	NA	NA
stu-miR156d-3p.1	NA	BM113261	Sotub10g019400	SEC14 cytosolic factor family protein	29.3.4.99 protein.targeting.secretory pathway.unspecified | 34.99 transport.misc	Cleavage	2	18.2	1	17	128	144	GCUCUCUAUGCUUCUGU	UCAGAAGCGUGGAGAGC	N	-0.15735	0.737298	1.3631	2.25775	0.856024	0.380619	0.021353	0.00023901	-	-
stu-miR156d-3p.1	NA	MICRO.7877.C2	Sotub10g019400	SEC14 cytosolic factor family protein	29.3.4.99 protein.targeting.secretory pathway.unspecified | 34.99 transport.misc	Cleavage	2	18.2	1	17	269	285	GCUCUCUAUGCUUCUGU	UCAGAAGCGUGGAGAGC	N	-0.15735	0.737298	1.3631	2.25775	0.856024	0.380619	0.021353	0.00023901	-	-
stu-miR156d-3p.1	NA	Sotub06g007420	NF-YB	Nuclear transcription factor Y subunit B-3	27.3.15 RNA.regulation of transcription.CCAAT box binding factor family, HAP3 | 28.1 DNA.synthesis/chromatin structure	Cleavage	1.5	13.77	1	19	346	364	GCUCUCUAUGCUUCUGUCA	UUGCACAAGCAUAGAGAGC	N	-0.15735	0.737298	1.3631	2.25775	0.856024	0.380619	0.021353	0.00023901	-	-
stu-miR156d-3p.1	NA	PGSC0003DMC400025796	NF-YB	Nuclear transcription factor Y subunit B-3	27.3.15 RNA.regulation of transcription.CCAAT box binding factor family, HAP3 | 28.1 DNA.synthesis/chromatin structure	Cleavage	1.5	13.77	1	19	346	364	GCUCUCUAUGCUUCUGUCA	UUGCACAAGCAUAGAGAGC	N	-0.15735	0.737298	1.3631	2.25775	0.856024	0.380619	0.021353	0.00023901	-	-
stu-miR156d-3p.1	NA	CN465190	Sotub05g014650	Auxin-independent growth protein (Fragment)	17.2.3 hormone metabolism.auxin.induced-regulated-responsive-activated | 27.3.39 RNA.regulation of transcription.AtSR transcription factor family	Cleavage	1.5	20.184	1	17	1018	1034	GCUCUCUAUGCUUCUGU	AGAGAAGCAUAGAGAGU	N	-0.15735	0.737298	1.3631	2.25775	0.856024	0.380619	0.021353	0.00023901	-	-
stu-miR156d-3p.1	NA	PGSC0003DMC400054019	Sotub06g013660	Pentatricopeptide repeat-containing protein	27.1 RNA.processing | 27.3.25 RNA.regulation of transcription.MYB domain transcription factor family | 29.2.1.2.2.8 protein.synthesis.ribosomal protein.eukaryotic.60S subunit.L8 | 29.4 protein.postranslational modification | 34.99 transport.misc	Cleavage	2	21.779	1	20	53	73	GCUCUCU-AUGCUUCUGUCAU	AUUGCAGAAGCAUGAGAGAGC	N	-0.15735	0.737298	1.3631	2.25775	0.856024	0.380619	0.021353	0.00023901	-	-
stu-miR156d-3p.1	NA	bf_ivrootxx_0051A10.t3m.scf	NF-YB	Nuclear transcription factor Y subunit B-3	27.3.15 RNA.regulation of transcription.CCAAT box binding factor family, HAP3 | 28.1 DNA.synthesis/chromatin structure	Cleavage	2	14.403	1	19	373	391	GCUCUCUAUGCUUCUGUCA	UUGCACAAGCAUAGAGAGU	N	-0.15735	0.737298	1.3631	2.25775	0.856024	0.380619	0.021353	0.00023901	-	-
stu-miR156d-3p.1	NA	CK864210	NF-YB	Nuclear transcription factor Y subunit B-3	27.3.15 RNA.regulation of transcription.CCAAT box binding factor family, HAP3 | 28.1 DNA.synthesis/chromatin structure	Cleavage	2	13.864	1	19	373	391	GCUCUCUAUGCUUCUGUCA	UUGCACAAGCAUAGAGAGU	N	-0.15735	0.737298	1.3631	2.25775	0.856024	0.380619	0.021353	0.00023901	-	-
stu-miR156d-3p.1	NA	TC209001	NF-YB	Nuclear transcription factor Y subunit B-3	27.3.15 RNA.regulation of transcription.CCAAT box binding factor family, HAP3 | 28.1 DNA.synthesis/chromatin structure	Cleavage	2	12.757	1	19	92	110	GCUCUCUAUGCUUCUGUCA	UUGCACAAGCAUAGAGAGU	N	-0.15735	0.737298	1.3631	2.25775	0.856024	0.380619	0.021353	0.00023901	-	-
stu-miR156d-3p.1	NA	MICRO.8786.C1	NF-YB	Nuclear transcription factor Y subunit B-3	27.3.15 RNA.regulation of transcription.CCAAT box binding factor family, HAP3 | 28.1 DNA.synthesis/chromatin structure	Cleavage	2	12.757	1	19	91	109	GCUCUCUAUGCUUCUGUCA	UUGCACAAGCAUAGAGAGU	N	-0.15735	0.737298	1.3631	2.25775	0.856024	0.380619	0.021353	0.00023901	-	-
stu-miR156d-3p.1	NA	PGSC0003DMC400047608	RNL	RNA ligase isoform 3 (Fragment)	29.1 protein.aa activation | 29.2.4 protein.synthesis.elongation	Cleavage	1.5	22.774	1	20	362	381	GCUCUCUAUGCUUCUGUCAU	AGGACAAAAGCAUGGAGAGC	N	-0.15735	0.737298	1.3631	2.25775	0.856024	0.380619	0.021353	0.00023901	-	-
stu-miR156d-3p.1	NA	SDBN004D08u.scf	RNL	RNA ligase isoform 3 (Fragment)	29.1 protein.aa activation | 29.2.4 protein.synthesis.elongation	Cleavage	1.5	21.864	1	20	191	210	GCUCUCUAUGCUUCUGUCAU	AGGACAAAAGCAUGGAGAGC	N	-0.15735	0.737298	1.3631	2.25775	0.856024	0.380619	0.021353	0.00023901	-	-
stu-miR156d-3p.1	NA	Sotub11g029180	RNL	RNA ligase isoform 3 (Fragment)	29.1 protein.aa activation | 29.2.4 protein.synthesis.elongation	Cleavage	1.5	22.774	1	20	2390	2409	GCUCUCUAUGCUUCUGUCAU	AGGACAAAAGCAUGGAGAGC	N	-0.15735	0.737298	1.3631	2.25775	0.856024	0.380619	0.021353	0.00023901	-	-
stu-miR156d-3p.1	NA	Sotub09g025750	AtNdr1	Serine/threonine-protein kinase 38	26.1 misc.misc2 | 29.4 protein.postranslational modification	Cleavage	1.5	15.392	1	21	200	220	GCUCUCUAUGCUUCUGUCAUC	GCUUGCAGGAGCGUAGAGAGC	N	-0.15735	0.737298	1.3631	2.25775	0.856024	0.380619	0.021353	0.00023901	-	-
stu-miR156d-3p.1	NA	TC207959	AtNdr1	Serine/threonine-protein kinase 38	26.1 misc.misc2 | 29.4 protein.postranslational modification	Cleavage	1.5	15.392	1	21	682	702	GCUCUCUAUGCUUCUGUCAUC	GCUUGCAGGAGCGUAGAGAGC	N	-0.15735	0.737298	1.3631	2.25775	0.856024	0.380619	0.021353	0.00023901	-	-
stu-miR156d-3p.1	NA	MICRO.3390.C1	AtNdr1	Serine/threonine-protein kinase 38	26.1 misc.misc2 | 29.4 protein.postranslational modification	Cleavage	1.5	15.392	1	21	680	700	GCUCUCUAUGCUUCUGUCAUC	GCUUGCAGGAGCGUAGAGAGC	N	-0.15735	0.737298	1.3631	2.25775	0.856024	0.380619	0.021353	0.00023901	-	-
stu-miR156d-3p.1	NA	Sotub02g012750	CRR7	Genomic DNA chromosome 5 TAC clone K3	35.1 not assigned.no ontology	Translation	2	20.34	1	18	45	62	GCUCUCUAUGCUUCUGUC	GACAGAAACAUGGAGAGU	N	-0.15735	0.737298	1.3631	2.25775	0.856024	0.380619	0.021353	0.00023901	NA	NA
stu-miR156d-3p.1	NA	PGSC0003DMC400043665	CRR7	Genomic DNA chromosome 5 TAC clone K3	35.1 not assigned.no ontology	Translation	2	20.34	1	18	45	62	GCUCUCUAUGCUUCUGUC	GACAGAAACAUGGAGAGU	N	-0.15735	0.737298	1.3631	2.25775	0.856024	0.380619	0.021353	0.00023901	NA	NA
stu-miR156d-3p.1	NA	Sotub06g019500	RPL15A	Ribosomal protein L15	29.2.1.2.2.15 protein.synthesis.ribosomal protein.eukaryotic.60S subunit.L15 | 29.2.2 protein.synthesis.ribosome biogenesis	Cleavage	1.5	21.082	1	17	465	481	GCUCUCUAUGCUUCUGU	GCACAAGCAUAGAGAGC	N	-0.15735	0.737298	1.3631	2.25775	0.856024	0.380619	0.021353	0.00023901	NA	NA
stu-miR156d-3p.1	NA	PGSC0003DMC400030700	RPL15A	Ribosomal protein L15	29.2.1.2.2.15 protein.synthesis.ribosomal protein.eukaryotic.60S subunit.L15 | 29.2.2 protein.synthesis.ribosome biogenesis	Cleavage	1.5	21.082	1	17	465	481	GCUCUCUAUGCUUCUGU	GCACAAGCAUAGAGAGC	N	-0.15735	0.737298	1.3631	2.25775	0.856024	0.380619	0.021353	0.00023901	NA	NA
stu-miR156d-3p.1	NA	TC215892	RPL15A	Ribosomal protein L15	29.2.1.2.2.15 protein.synthesis.ribosomal protein.eukaryotic.60S subunit.L15 | 29.2.2 protein.synthesis.ribosome biogenesis	Cleavage	1.5	21.082	1	17	386	402	GCUCUCUAUGCUUCUGU	GCACAAGCAUAGAGAGC	N	-0.15735	0.737298	1.3631	2.25775	0.856024	0.380619	0.021353	0.00023901	NA	NA
stu-miR156d-3p.1	NA	TC210792	RPL15A	Ribosomal protein L15	29.2.1.2.2.15 protein.synthesis.ribosomal protein.eukaryotic.60S subunit.L15 | 29.2.2 protein.synthesis.ribosome biogenesis	Cleavage	1.5	21.082	1	17	500	516	GCUCUCUAUGCUUCUGU	GCACAAGCAUAGAGAGC	N	-0.15735	0.737298	1.3631	2.25775	0.856024	0.380619	0.021353	0.00023901	NA	NA
stu-miR156d-3p.1	NA	PGSC0003DMC400060339	MAIL1	Serine/threonine-protein phosphatase (Fragment)	29.4 protein.postranslational modification	Cleavage	2	15.712	1	17	379	395	GCUCUCUAUGCUUCUGU	ACACAAGCAUGGGGAGC	N	-0.15735	0.737298	1.3631	2.25775	0.856024	0.380619	0.021353	0.00023901	-	-
stu-miR156d-3p.1	NA	Sotub02g012720	Sotub02g012720	Serine/threonine-protein phosphatase 7 long form homolog	29.4 protein.postranslational modification	Cleavage	2	15.712	1	17	688	704	GCUCUCUAUGCUUCUGU	ACACAAGCAUGGGGAGC	N	-0.15735	0.737298	1.3631	2.25775	0.856024	0.380619	0.021353	0.00023901	-	-
stu-miR156d-3p.1	NA	bf_swstxxxx_0004d10.t3m.scf	bf_swstxxxx_0004d10.t3m.scf	-	35.2 not assigned.unknown | 35.2 not assigned.unknown	Cleavage	1.5	16.161	1	20	456	475	GCUCUCUAUGCUUCUGUCAU	AUAACAGAAGCAUGGAGAGA	N	-0.15735	0.737298	1.3631	2.25775	0.856024	0.380619	0.021353	0.00023901	-	-
stu-miR156d-3p.1	NA	Sotub08g012480	Sotub08g012480	Phospholipid-transporting ATPase	35.2 not assigned.unknown	Cleavage	2	18.689	1	20	553	572	GCUCUCUAUGCUUCUGUCAU	GUGACAGAAGUAGAGAGGGC	N	-0.15735	0.737298	1.3631	2.25775	0.856024	0.380619	0.021353	0.00023901	NA	NA
stu-miR156d-3p.1	NA	PGSC0003DMC400058336	PGSC0003DMG400036232	Gene of unknown function	35.2 not assigned.unknown	Cleavage	1.5	22.161	1	18	273	290	GCUCUCUAUGCUUCUGUC	GACAGAGGCAUGGAGGGC	N	-0.15735	0.737298	1.3631	2.25775	0.856024	0.380619	0.021353	0.00023901	NA	NA
stu-miR156d-3p.1	NA	PGSC0003DMC400060344	PGSC0003DMG400038240	Conserved gene of unknown function	35.2 not assigned.unknown	Cleavage	1.5	24.804	1	17	435	451	GCUCUCUAUGCUUCUGU	AUGGGAGCAUAGAGAGC	N	-0.15735	0.737298	1.3631	2.25775	0.856024	0.380619	0.021353	0.00023901	NA	NA
stu-miR156d-3p.1	NA	PGSC0003DMC400058891	PGSC0003DMG400036787	Gene of unknown function	35.2 not assigned.unknown	Cleavage	2	18.911	1	18	951	968	GCUCUCUAUGCUUCUGUC	GAUAGAAGCACAGAGGGC	N	-0.15735	0.737298	1.3631	2.25775	0.856024	0.380619	0.021353	0.00023901	NA	NA
stu-miR156d-5p.1	NA	Sotub08g009930	Sotub08g009930	LIM domain-containing protein	27.3.50 RNA.regulation of transcription.general transcription | 33.99 development.unspecified	Cleavage	2	15.331	1	20	276	295	UGACAGAAGAUAGAGAGCAC	GUCCUCUCUAUUUUCUGGCA	N	-0.312929	0.374117	0.647211	1.33426	0.523916	0.581246	0.105947	0.00103716	-	-
stu-miR156d-5p.1	NA	PGSC0003DMC400010242	Sotub05g022220	Cysteine and glycine-rich protein 2	27.3.50 RNA.regulation of transcription.general transcription | 33.99 development.unspecified	Cleavage	2	19.549	1	20	156	175	UGACAGAAGAUAGAGAGCAC	GUCCUCUCUAUUUUCUGGCA	N	-0.312929	0.374117	0.647211	1.33426	0.523916	0.581246	0.105947	0.00103716	-	-
stu-miR156d-5p.1	NA	MICRO.50.C1	FAAH	Glutamyl-tRNA(Gln) amidotransferase subunit A	4.2.14 glycolysis.plastid branch.pyruvate kinase (PK) | 11.1.30 lipid metabolism.FA synthesis and FA elongation.pyruvate kinase | 11.8 lipid metabolism.exotics (steroids, squalene etc) | 26.8 misc.nitrilases, nitrile lyases, berberine bridge enzymes, reticuline oxidases, troponine reductases | 33.99 development.unspecified	Cleavage	1.5	22.411	1	18	685	702	UGACAGAAGAUAGAGAGC	GCUCUUCAUCUUCUGUCA	N	-0.312929	0.374117	0.647211	1.33426	0.523916	0.581246	0.105947	0.00103716	-	-
stu-miR156d-5p.1	NA	Sotub01g044030	PKP1	Pyruvate kinase	4.2.14 glycolysis.plastid branch.pyruvate kinase (PK) | 11.1.30 lipid metabolism.FA synthesis and FA elongation.pyruvate kinase | 11.8 lipid metabolism.exotics (steroids, squalene etc) | 26.8 misc.nitrilases, nitrile lyases, berberine bridge enzymes, reticuline oxidases, troponine reductases | 33.99 development.unspecified	Cleavage	1.5	22.411	1	18	497	514	UGACAGAAGAUAGAGAGC	GCUCUUCAUCUUCUGUCA	N	-0.312929	0.374117	0.647211	1.33426	0.523916	0.581246	0.105947	0.00103716	-	-
stu-miR156d-5p.1	NA	PGSC0003DMC400044555	FAAH	Glutamyl-tRNA(Gln) amidotransferase subunit A	4.2.14 glycolysis.plastid branch.pyruvate kinase (PK) | 11.1.30 lipid metabolism.FA synthesis and FA elongation.pyruvate kinase | 11.8 lipid metabolism.exotics (steroids, squalene etc) | 26.8 misc.nitrilases, nitrile lyases, berberine bridge enzymes, reticuline oxidases, troponine reductases | 33.99 development.unspecified	Cleavage	1.5	22.411	1	18	497	514	UGACAGAAGAUAGAGAGC	GCUCUUCAUCUUCUGUCA	N	-0.312929	0.374117	0.647211	1.33426	0.523916	0.581246	0.105947	0.00103716	-	-
stu-miR156d-5p.1	NA	SSBN003N04u.scf	FAAH	Glutamyl-tRNA(Gln) amidotransferase subunit A	4.2.14 glycolysis.plastid branch.pyruvate kinase (PK) | 11.1.30 lipid metabolism.FA synthesis and FA elongation.pyruvate kinase | 11.8 lipid metabolism.exotics (steroids, squalene etc) | 26.8 misc.nitrilases, nitrile lyases, berberine bridge enzymes, reticuline oxidases, troponine reductases | 33.99 development.unspecified	Cleavage	1.5	18.595	1	18	112	129	UGACAGAAGAUAGAGAGC	GCUCUUCAUCUUCUGUCA	N	-0.312929	0.374117	0.647211	1.33426	0.523916	0.581246	0.105947	0.00103716	-	-
stu-miR156d-5p.1	NA	PGSC0003DMC400057491	Sotub09g021380	F-box/LRR-repeat protein At4g14096	20.1.2 stress.biotic.receptors | 29.5.11.4.3.2 protein.degradation.ubiquitin.E3.SCF.FBOX | 34.4 transport.nitrate | 34.13 transport.peptides and oligopeptides	Cleavage	1.5	14.478	1	17	603	619	UGACAGAAGAUAGAGAG	UUCUCUGUCUUCUGUUA	N	-0.312929	0.374117	0.647211	1.33426	0.523916	0.581246	0.105947	0.00103716	-0.928	-
stu-miR156d-5p.1	NA	Sotub09g021380	Sotub09g021380	F-box/LRR-repeat protein At4g14096	20.1.2 stress.biotic.receptors | 29.5.11.4.3.2 protein.degradation.ubiquitin.E3.SCF.FBOX | 34.4 transport.nitrate | 34.13 transport.peptides and oligopeptides	Cleavage	1.5	14.478	1	17	603	619	UGACAGAAGAUAGAGAG	UUCUCUGUCUUCUGUUA	N	-0.312929	0.374117	0.647211	1.33426	0.523916	0.581246	0.105947	0.00103716	-0.928	-
stu-miR156d-5p.1	NA	Sotub01g049190	PUT1	Amino acid permease (Fragment)	27.3.63 RNA.regulation of transcription.PHD finger transcription factor | 34.3 transport.amino acids	Cleavage	2	10.89	1	17	1104	1120	UGACAGAAGAUAGAGAG	AUUUCUAUCUUUUGUCA	N	-0.312929	0.374117	0.647211	1.33426	0.523916	0.581246	0.105947	0.00103716	-	-
stu-miR156d-5p.1	NA	PGSC0003DMC400006093	PUT1	Amino acid permease-like protein (Fragment)	27.3.63 RNA.regulation of transcription.PHD finger transcription factor | 34.3 transport.amino acids	Cleavage	2	10.89	1	17	1104	1120	UGACAGAAGAUAGAGAG	AUUUCUAUCUUUUGUCA	N	-0.312929	0.374117	0.647211	1.33426	0.523916	0.581246	0.105947	0.00103716	-	-
stu-miR156d-5p.1	NA	PGSC0003DMC400052506	LECRK91	Receptor-like kinase	26.16 misc.myrosinases-lectin-jacalin | 29.4.1.57 protein.postranslational modification.kinase.receptor like cytoplasmatic kinase VII | 30.2.17 signalling.receptor kinases.DUF 26 | 30.2.19 signalling.receptor kinases.legume-lectin	Cleavage	2	6.646	1	17	15	31	UGACAGAAGAUAGAGAG	CUCUUUAUCUUCUCUCA	N	-0.312929	0.374117	0.647211	1.33426	0.523916	0.581246	0.105947	0.00103716	-0.384	-
stu-miR156d-5p.1	NA	SDBN005N10u.scf	Sotub08g026830	Remorin	27.3.99 RNA.regulation of transcription.unclassified | 29.3.4.99 protein.targeting.secretory pathway.unspecified	Cleavage	2	12.853	1	17	320	336	UGACAGAAGAUAGAGAG	CUUUUUAUUUUUUGUCA	N	-0.312929	0.374117	0.647211	1.33426	0.523916	0.581246	0.105947	0.00103716	-	-
stu-miR156d-5p.1	NA	EG013621	Sotub08g026830	Remorin	27.3.99 RNA.regulation of transcription.unclassified | 29.3.4.99 protein.targeting.secretory pathway.unspecified	Cleavage	2	12.853	1	17	304	320	UGACAGAAGAUAGAGAG	CUUUUUAUUUUUUGUCA	N	-0.312929	0.374117	0.647211	1.33426	0.523916	0.581246	0.105947	0.00103716	-	-
stu-miR156d-5p.1	NA	Sotub06g032670	EFR	Receptor kinase-like protein	16.1.2 secondary metabolism.isoprenoids.mevalonate pathway | 16.1.5 secondary metabolism.isoprenoids.terpenoids | 30.2.11 signalling.receptor kinases.leucine rich repeat XI | 30.2.12 signalling.receptor kinases.leucine rich repeat XII	Translation	2	10.5	1	17	35	51	UGACAGAAGAUAGAGAG	CUCUUUUUUUUCUGUCA	N	-0.312929	0.374117	0.647211	1.33426	0.523916	0.581246	0.105947	0.00103716	NA	NA
stu-miR156d-5p.1	NA	MICRO.6268.C1	SBP	Squamosa promoter-binding protein	27.3.28 RNA.regulation of transcription.squamosa promoter binding protein family (SBP) | 33.3 development.squamosa promoter binding like (SPL)	Translation	1	19.102	1	20	1379	1398	UGACAGAAGAUAGAGAGCAC	GUGCUCUCUCUCUUCUGUCA	N	-0.312929	0.374117	0.647211	1.33426	0.523916	0.581246	0.105947	0.00103716	-	-
stu-miR156d-5p.1	NA	TC218470	SBP	Squamosa promoter-binding protein	27.3.28 RNA.regulation of transcription.squamosa promoter binding protein family (SBP) | 33.3 development.squamosa promoter binding like (SPL)	Translation	1	16.502	1	20	1349	1368	UGACAGAAGAUAGAGAGCAC	GUGCUCUCUCUCUUCUGUCA	N	-0.312929	0.374117	0.647211	1.33426	0.523916	0.581246	0.105947	0.00103716	-	-
stu-miR156d-5p.1	NA	Sotub10g020210	SBP	Squamosa promoter-binding protein	27.3.28 RNA.regulation of transcription.squamosa promoter binding protein family (SBP) | 33.3 development.squamosa promoter binding like (SPL)	Translation	1	19.268	1	20	764	783	UGACAGAAGAUAGAGAGCAC	GUGCUCUCUCUCUUCUGUCA	N	-0.312929	0.374117	0.647211	1.33426	0.523916	0.581246	0.105947	0.00103716	-	-
stu-miR156d-5p.1	NA	PGSC0003DMC400020255	SBP	Squamosa promoter-binding protein	27.3.28 RNA.regulation of transcription.squamosa promoter binding protein family (SBP) | 33.3 development.squamosa promoter binding like (SPL)	Translation	1	19.268	1	20	764	783	UGACAGAAGAUAGAGAGCAC	GUGCUCUCUCUCUUCUGUCA	N	-0.312929	0.374117	0.647211	1.33426	0.523916	0.581246	0.105947	0.00103716	-	-
stu-miR156d-5p.1	NA	PGSC0003DMC400020254	SBP	Squamosa promoter-binding protein	27.3.28 RNA.regulation of transcription.squamosa promoter binding protein family (SBP) | 33.3 development.squamosa promoter binding like (SPL)	Translation	1	19.268	1	20	437	456	UGACAGAAGAUAGAGAGCAC	GUGCUCUCUCUCUUCUGUCA	N	-0.312929	0.374117	0.647211	1.33426	0.523916	0.581246	0.105947	0.00103716	-	-
stu-miR156d-5p.1	NA	BQ518329	Sotub03g034510	HhH-GPD family protein	28.2 DNA.repair	Cleavage	2	12.847	1	20	206	225	UGACAGAAGAUAGAGAGCAC	GAGCCCUCUGUUUUCUGUCA	N	-0.312929	0.374117	0.647211	1.33426	0.523916	0.581246	0.105947	0.00103716	-	-
stu-miR156d-5p.1	NA	Sotub03g034230	SRF1	Receptor protein kinase-like protein	29.4.1.57 protein.postranslational modification.kinase.receptor like cytoplasmatic kinase VII | 30.2.5 signalling.receptor kinases.leucine rich repeat V	Cleavage	2	16.693	1	17	480	496	UGACAGAAGAUAGAGAG	CUCUCUGUCUUCUCUCA	N	-0.312929	0.374117	0.647211	1.33426	0.523916	0.581246	0.105947	0.00103716	-	-
stu-miR156d-5p.1	NA	PGSC0003DMC400016186	SRF1	Receptor protein kinase-like protein	29.4.1.57 protein.postranslational modification.kinase.receptor like cytoplasmatic kinase VII | 30.2.5 signalling.receptor kinases.leucine rich repeat V	Cleavage	2	16.693	1	17	480	496	UGACAGAAGAUAGAGAG	CUCUCUGUCUUCUCUCA	N	-0.312929	0.374117	0.647211	1.33426	0.523916	0.581246	0.105947	0.00103716	-	-
stu-miR156d-5p.1	NA	PGSC0003DMC400016185	SRF1	Receptor protein kinase-like protein	29.4.1.57 protein.postranslational modification.kinase.receptor like cytoplasmatic kinase VII | 30.2.5 signalling.receptor kinases.leucine rich repeat V	Cleavage	2	15.658	1	17	342	358	UGACAGAAGAUAGAGAG	CUCUCUGUCUUCUCUCA	N	-0.312929	0.374117	0.647211	1.33426	0.523916	0.581246	0.105947	0.00103716	-	-
stu-miR156d-5p.1	NA	MICRO.2902.C1	RPL3A	50S ribosomal protein L3	29.2.1.1.1.2.3 protein.synthesis.ribosomal protein.prokaryotic.chloroplast.50S subunit.L3	Translation	2	9.799	1	19	1007	1025	UGACAGAAGAUAGAGAGCA	UUCUCUCUGUGUUUUGUCA	N	-0.312929	0.374117	0.647211	1.33426	0.523916	0.581246	0.105947	0.00103716	-	-
stu-miR156d-5p.1	NA	CV506555	Sotub09g025830	Chromatin modification-related protein MEAF6	29.5.15 protein.degradation.inhibitors	Cleavage	2	20.15	1	19	322	340	UGACAGAAGAUAGAGAGCA	UUUUCUUUAUCGUCUGUCA	N	-0.312929	0.374117	0.647211	1.33426	0.523916	0.581246	0.105947	0.00103716	-0.5	-
stu-miR156d-5p.1	NA	bf_mxflxxxx_0062g08.t3m.scf	Sotub09g025830	Chromatin modification-related protein MEAF6	29.5.15 protein.degradation.inhibitors	Cleavage	2	20.15	1	19	320	338	UGACAGAAGAUAGAGAGCA	UUUUCUUUAUCGUCUGUCA	N	-0.312929	0.374117	0.647211	1.33426	0.523916	0.581246	0.105947	0.00103716	-0.5	-
stu-miR156d-5p.1	NA	Sotub09g019660	Sotub09g019660	Chromatin modification-related protein MEAF6	29.5.15 protein.degradation.inhibitors	Cleavage	2	20.15	1	19	250	268	UGACAGAAGAUAGAGAGCA	UUUUCUUUAUCGUCUGUCA	N	-0.312929	0.374117	0.647211	1.33426	0.523916	0.581246	0.105947	0.00103716	-0.5	-
stu-miR156d-5p.1	NA	PGSC0003DMC400018191	Sotub09g025830	Chromatin modification-related protein MEAF6	29.5.15 protein.degradation.inhibitors	Cleavage	2	20.15	1	19	250	268	UGACAGAAGAUAGAGAGCA	UUUUCUUUAUCGUCUGUCA	N	-0.312929	0.374117	0.647211	1.33426	0.523916	0.581246	0.105947	0.00103716	-0.5	-
stu-miR156d-5p.1	NA	MICRO.1822.C5	UGT85A1	UDP-glucuronosyltransferase	17.4.1 hormone metabolism.cytokinin.synthesis-degradation | 26.2 misc.UDP glucosyl and glucoronyl transferases | 29.4 protein.postranslational modification	Translation	2	16.714	1	17	2356	2372	UGACAGAAGAUAGAGAG	CUCUUUGGCUUCUGUCA	N	-0.312929	0.374117	0.647211	1.33426	0.523916	0.581246	0.105947	0.00103716	-	-
stu-miR156d-5p.1	NA	GH639832	RPL3A	50S ribosomal protein L3	29.2.1.1.1.2.3 protein.synthesis.ribosomal protein.prokaryotic.chloroplast.50S subunit.L3	Translation	2	18.198	1	19	222	240	UGACAGAAGAUAGAGAGCA	UUCUCUCUGUGUUUUGUCA	N	-0.312929	0.374117	0.647211	1.33426	0.523916	0.581246	0.105947	0.00103716	-	-
stu-miR156d-5p.1	NA	TC200961	SBP	Squamosa promoter binding protein 3	27.3.28 RNA.regulation of transcription.squamosa promoter binding protein family (SBP) | 33.3 development.squamosa promoter binding like (SPL)	Translation	1	13.476	1	20	1042	1061	UGACAGAAGAUAGAGAGCAC	GUGCUCUCUCUCUUCUGUCA	N	-0.312929	0.374117	0.647211	1.33426	0.523916	0.581246	0.105947	0.00103716	-	-
stu-miR156d-5p.1	NA	MICRO.13221.C1	SBP	Squamosa promoter binding protein 3	27.3.28 RNA.regulation of transcription.squamosa promoter binding protein family (SBP) | 33.3 development.squamosa promoter binding like (SPL)	Translation	1	13.476	1	20	1040	1059	UGACAGAAGAUAGAGAGCAC	GUGCUCUCUCUCUUCUGUCA	N	-0.312929	0.374117	0.647211	1.33426	0.523916	0.581246	0.105947	0.00103716	-	-
stu-miR156d-5p.1	NA	PGSC0003DMC400049210	SBP	Squamosa promoter binding protein 3	27.3.28 RNA.regulation of transcription.squamosa promoter binding protein family (SBP) | 33.3 development.squamosa promoter binding like (SPL)	Translation	1	13.624	1	20	1241	1260	UGACAGAAGAUAGAGAGCAC	GUGCUCUCUCUCUUCUGUCA	N	-0.312929	0.374117	0.647211	1.33426	0.523916	0.581246	0.105947	0.00103716	-	-
stu-miR156d-5p.1	NA	PGSC0003DMC400049211	SBP	Squamosa promoter binding protein 3	27.3.28 RNA.regulation of transcription.squamosa promoter binding protein family (SBP) | 33.3 development.squamosa promoter binding like (SPL)	Translation	1	13.624	1	20	1241	1260	UGACAGAAGAUAGAGAGCAC	GUGCUCUCUCUCUUCUGUCA	N	-0.312929	0.374117	0.647211	1.33426	0.523916	0.581246	0.105947	0.00103716	-	-
stu-miR156d-5p.1	NA	Sotub05g006000	SBP	Squamosa promoter binding protein 3	27.3.28 RNA.regulation of transcription.squamosa promoter binding protein family (SBP) | 33.3 development.squamosa promoter binding like (SPL)	Translation	1	13.624	1	20	1241	1260	UGACAGAAGAUAGAGAGCAC	GUGCUCUCUCUCUUCUGUCA	N	-0.312929	0.374117	0.647211	1.33426	0.523916	0.581246	0.105947	0.00103716	-	-
stu-miR156d-5p.1	NA	TC197452	SBP	Squamosa promoter-binding protein	27.3.28 RNA.regulation of transcription.squamosa promoter binding protein family (SBP) | 33.3 development.squamosa promoter binding like (SPL)	Translation	1	16.412	1	20	1073	1092	UGACAGAAGAUAGAGAGCAC	GUGCUCUCUCUCUUCUGUCA	N	-0.312929	0.374117	0.647211	1.33426	0.523916	0.581246	0.105947	0.00103716	-1.48	-
stu-miR156d-5p.1	NA	MICRO.14771.C1	SBP	Squamosa promoter-binding protein	27.3.28 RNA.regulation of transcription.squamosa promoter binding protein family (SBP) | 33.3 development.squamosa promoter binding like (SPL)	Translation	1	16.412	1	20	1081	1100	UGACAGAAGAUAGAGAGCAC	GUGCUCUCUCUCUUCUGUCA	N	-0.312929	0.374117	0.647211	1.33426	0.523916	0.581246	0.105947	0.00103716	-1.48	-
stu-miR156d-5p.1	NA	PGSC0003DMC400056411	SBP	Squamosa promoter-binding-like protein 11	27.3.28 RNA.regulation of transcription.squamosa promoter binding protein family (SBP) | 33.3 development.squamosa promoter binding like (SPL)	Translation	1	18.882	1	20	1115	1134	UGACAGAAGAUAGAGAGCAC	GUGCUCUCUCUCUUCUGUCA	N	-0.312929	0.374117	0.647211	1.33426	0.523916	0.581246	0.105947	0.00103716	-	-
stu-miR156d-5p.1	NA	Sotub05g016440	StSPL11	Squamosa promoter-binding-like protein 11	27.3.28 RNA.regulation of transcription.squamosa promoter binding protein family (SBP) | 33.3 development.squamosa promoter binding like (SPL)	Translation	1	18.882	1	20	1115	1134	UGACAGAAGAUAGAGAGCAC	GUGCUCUCUCUCUUCUGUCA	N	-0.312929	0.374117	0.647211	1.33426	0.523916	0.581246	0.105947	0.00103716	-	-
stu-miR156d-5p.1	NA	Sotub12g015890	SBP	Squamosa promoter binding protein 3	27.3.28 RNA.regulation of transcription.squamosa promoter binding protein family (SBP) | 33.3 development.squamosa promoter binding like (SPL)	Translation	1	13.476	1	20	998	1017	UGACAGAAGAUAGAGAGCAC	GUGCUCUCUCUCUUCUGUCA	N	-0.312929	0.374117	0.647211	1.33426	0.523916	0.581246	0.105947	0.00103716	-	-
stu-miR156d-5p.1	NA	PGSC0003DMC400040233	SBP	Squamosa promoter binding protein 3	27.3.28 RNA.regulation of transcription.squamosa promoter binding protein family (SBP) | 33.3 development.squamosa promoter binding like (SPL)	Translation	1	13.476	1	20	998	1017	UGACAGAAGAUAGAGAGCAC	GUGCUCUCUCUCUUCUGUCA	N	-0.312929	0.374117	0.647211	1.33426	0.523916	0.581246	0.105947	0.00103716	-	-
stu-miR156d-5p.1	NA	PGSC0003DMC400046455	SBP	Squamosa promoter-binding-like protein 11	27.3.28 RNA.regulation of transcription.squamosa promoter binding protein family (SBP) | 33.3 development.squamosa promoter binding like (SPL)	Translation	1	19.402	1	20	956	975	UGACAGAAGAUAGAGAGCAC	GUGCUCUCUCUCUUCUGUCA	N	-0.312929	0.374117	0.647211	1.33426	0.523916	0.581246	0.105947	0.00103716	-	-
stu-miR156d-5p.1	NA	PGSC0003DMC400037932	SBP	Squamosa promoter-binding protein	27.3.28 RNA.regulation of transcription.squamosa promoter binding protein family (SBP) | 33.3 development.squamosa promoter binding like (SPL)	Translation	1	14.742	1	20	677	696	UGACAGAAGAUAGAGAGCAC	GUGCUCUCUCUCUUCUGUCA	N	-0.312929	0.374117	0.647211	1.33426	0.523916	0.581246	0.105947	0.00103716	-1.48	-
stu-miR156d-5p.1	NA	Sotub05g016640	SBP	Squamosa promoter-binding protein	27.3.28 RNA.regulation of transcription.squamosa promoter binding protein family (SBP) | 33.3 development.squamosa promoter binding like (SPL)	Translation	1	14.742	1	20	677	696	UGACAGAAGAUAGAGAGCAC	GUGCUCUCUCUCUUCUGUCA	N	-0.312929	0.374117	0.647211	1.33426	0.523916	0.581246	0.105947	0.00103716	-1.48	-
stu-miR156d-5p.1	NA	PGSC0003DMC400037933	SBP	Squamosa promoter-binding protein	27.3.28 RNA.regulation of transcription.squamosa promoter binding protein family (SBP) | 33.3 development.squamosa promoter binding like (SPL)	Translation	1	14.742	1	20	677	696	UGACAGAAGAUAGAGAGCAC	GUGCUCUCUCUCUUCUGUCA	N	-0.312929	0.374117	0.647211	1.33426	0.523916	0.581246	0.105947	0.00103716	-1.48	-
stu-miR156d-5p.1	NA	MICRO.11125.C1	SBP	Squamosa promoter-binding-like protein 11	27.3.28 RNA.regulation of transcription.squamosa promoter binding protein family (SBP) | 33.3 development.squamosa promoter binding like (SPL)	Translation	1	18.882	1	20	232	251	UGACAGAAGAUAGAGAGCAC	GUGCUCUCUCUCUUCUGUCA	N	-0.312929	0.374117	0.647211	1.33426	0.523916	0.581246	0.105947	0.00103716	-	-
stu-miR156d-5p.1	NA	TC225917	SBP	Squamosa promoter-binding-like protein 11	27.3.28 RNA.regulation of transcription.squamosa promoter binding protein family (SBP) | 33.3 development.squamosa promoter binding like (SPL)	Translation	1	18.383	1	20	232	251	UGACAGAAGAUAGAGAGCAC	GUGCUCUCUCUCUUCUGUCA	N	-0.312929	0.374117	0.647211	1.33426	0.523916	0.581246	0.105947	0.00103716	-	-
stu-miR156d-5p.1	NA	CK862588	SBP	Squamosa promoter binding protein 3	27.3.28 RNA.regulation of transcription.squamosa promoter binding protein family (SBP) | 33.3 development.squamosa promoter binding like (SPL)	Translation	1	13.206	1	20	524	543	UGACAGAAGAUAGAGAGCAC	GUGCUCUCUCUCUUCUGUCA	N	-0.312929	0.374117	0.647211	1.33426	0.523916	0.581246	0.105947	0.00103716	-	-
stu-miR156d-5p.1	NA	bf_ivrootxx_0032d11.t3m.scf	SBP	Squamosa promoter binding protein 3	27.3.28 RNA.regulation of transcription.squamosa promoter binding protein family (SBP) | 33.3 development.squamosa promoter binding like (SPL)	Translation	1	13.206	1	20	516	535	UGACAGAAGAUAGAGAGCAC	GUGCUCUCUCUCUUCUGUCA	N	-0.312929	0.374117	0.647211	1.33426	0.523916	0.581246	0.105947	0.00103716	-	-
stu-miR156d-5p.1	NA	PGSC0003DMC400037931	SBP	Squamosa promoter-binding protein	27.3.28 RNA.regulation of transcription.squamosa promoter binding protein family (SBP) | 33.3 development.squamosa promoter binding like (SPL)	Translation	1	14.742	1	20	221	240	UGACAGAAGAUAGAGAGCAC	GUGCUCUCUCUCUUCUGUCA	N	-0.312929	0.374117	0.647211	1.33426	0.523916	0.581246	0.105947	0.00103716	-1.48	-
stu-miR156d-5p.1	NA	PGSC0003DMC400042430	SBP	Squamosa promoter binding protein 3	27.3.28 RNA.regulation of transcription.squamosa promoter binding protein family (SBP) | 33.3 development.squamosa promoter binding like (SPL)	Translation	1	13.199	1	19	1128	1146	UGACAGAAGAUAGAGAGCA	UGCUCUCUCUCUUCUGUCA	N	-0.312929	0.374117	0.647211	1.33426	0.523916	0.581246	0.105947	0.00103716	-	-
stu-miR156d-5p.1	NA	PGSC0003DMC400042429	SBP	Squamosa promoter binding protein 3	27.3.28 RNA.regulation of transcription.squamosa promoter binding protein family (SBP) | 33.3 development.squamosa promoter binding like (SPL)	Translation	1	13.199	1	19	1128	1146	UGACAGAAGAUAGAGAGCA	UGCUCUCUCUCUUCUGUCA	N	-0.312929	0.374117	0.647211	1.33426	0.523916	0.581246	0.105947	0.00103716	-	-
stu-miR156d-5p.1	NA	MICRO.41.C1	SBP	Squamosa promoter binding protein 3	27.3.28 RNA.regulation of transcription.squamosa promoter binding protein family (SBP) | 33.3 development.squamosa promoter binding like (SPL)	Translation	1	13.199	1	19	425	443	UGACAGAAGAUAGAGAGCA	UGCUCUCUCUCUUCUGUCA	N	-0.312929	0.374117	0.647211	1.33426	0.523916	0.581246	0.105947	0.00103716	-	-
stu-miR156d-5p.1	NA	Sotub03g028390	SBP	Squamosa promoter binding protein 3	27.3.28 RNA.regulation of transcription.squamosa promoter binding protein family (SBP) | 33.3 development.squamosa promoter binding like (SPL)	Translation	1	13.199	1	19	918	936	UGACAGAAGAUAGAGAGCA	UGCUCUCUCUCUUCUGUCA	N	-0.312929	0.374117	0.647211	1.33426	0.523916	0.581246	0.105947	0.00103716	-	-
stu-miR156d-5p.1	NA	DV625227	SBP	Squamosa promoter binding-like protein	27.3.28 RNA.regulation of transcription.squamosa promoter binding protein family (SBP) | 33.3 development.squamosa promoter binding like (SPL) | 34.9 transport.metabolite transporters at the mitochondrial membrane	Translation	1	5.275	1	19	520	538	UGACAGAAGAUAGAGAGCA	UGCUCUCUCUCUUCUGUCA	N	-0.312929	0.374117	0.647211	1.33426	0.523916	0.581246	0.105947	0.00103716	NA	NA
stu-miR156d-5p.1	NA	TC222965	SBP	Squamosa promoter binding protein 3	27.3.28 RNA.regulation of transcription.squamosa promoter binding protein family (SBP) | 33.3 development.squamosa promoter binding like (SPL)	Translation	1	13.199	1	19	426	444	UGACAGAAGAUAGAGAGCA	UGCUCUCUCUCUUCUGUCA	N	-0.312929	0.374117	0.647211	1.33426	0.523916	0.581246	0.105947	0.00103716	-	-
stu-miR156d-5p.1	NA	PGSC0003DMC400052080	ASP5	Aspartate aminotransferase	9.1.2 mitochondrial electron transport / ATP synthesis.NADH-DH (type I).localisation not clear | 13.1.1.2.1 amino acid metabolism.synthesis.central amino acid metabolism.aspartate.aspartate aminotransferase	Translation	1	12.886	1	20	15	34	UGACAGAAGAUAGAGAGCAC	GUUCUCUCUAGCUUCUGUCA	N	-0.312929	0.374117	0.647211	1.33426	0.523916	0.581246	0.105947	0.00103716	-	-
stu-miR156d-5p.1	NA	Sotub08g013570	ASP5	Aspartate aminotransferase	9.1.2 mitochondrial electron transport / ATP synthesis.NADH-DH (type I).localisation not clear | 13.1.1.2.1 amino acid metabolism.synthesis.central amino acid metabolism.aspartate.aspartate aminotransferase	Translation	1	12.886	1	20	15	34	UGACAGAAGAUAGAGAGCAC	GUUCUCUCUAGCUUCUGUCA	N	-0.312929	0.374117	0.647211	1.33426	0.523916	0.581246	0.105947	0.00103716	-	-
stu-miR156d-5p.1	NA	PGSC0003DMC400052081	ASP5	Aspartate aminotransferase	9.1.2 mitochondrial electron transport / ATP synthesis.NADH-DH (type I).localisation not clear | 13.1.1.2.1 amino acid metabolism.synthesis.central amino acid metabolism.aspartate.aspartate aminotransferase	Translation	1	12.886	1	20	15	34	UGACAGAAGAUAGAGAGCAC	GUUCUCUCUAGCUUCUGUCA	N	-0.312929	0.374117	0.647211	1.33426	0.523916	0.581246	0.105947	0.00103716	-	-
stu-miR156d-5p.1	NA	MICRO.7746.C1	ASP5	Aspartate aminotransferase	9.1.2 mitochondrial electron transport / ATP synthesis.NADH-DH (type I).localisation not clear | 13.1.1.2.1 amino acid metabolism.synthesis.central amino acid metabolism.aspartate.aspartate aminotransferase	Translation	1	15.533	1	20	102	121	UGACAGAAGAUAGAGAGCAC	GUUCUCUCUAGCUUCUGUCA	N	-0.312929	0.374117	0.647211	1.33426	0.523916	0.581246	0.105947	0.00103716	-	-
stu-miR156d-5p.1	NA	TC203919	ASP5	Aspartate aminotransferase	9.1.2 mitochondrial electron transport / ATP synthesis.NADH-DH (type I).localisation not clear | 13.1.1.2.1 amino acid metabolism.synthesis.central amino acid metabolism.aspartate.aspartate aminotransferase	Translation	1	15.533	1	20	102	121	UGACAGAAGAUAGAGAGCAC	GUUCUCUCUAGCUUCUGUCA	N	-0.312929	0.374117	0.647211	1.33426	0.523916	0.581246	0.105947	0.00103716	-	-
stu-miR156d-5p.1	NA	MICRO.7746.C2	ASP5	Aspartate aminotransferase	9.1.2 mitochondrial electron transport / ATP synthesis.NADH-DH (type I).localisation not clear | 13.1.1.2.1 amino acid metabolism.synthesis.central amino acid metabolism.aspartate.aspartate aminotransferase	Translation	1	14.752	1	20	85	104	UGACAGAAGAUAGAGAGCAC	GUUCUCUCUAGCUUCUGUCA	N	-0.312929	0.374117	0.647211	1.33426	0.523916	0.581246	0.105947	0.00103716	-	-
stu-miR156d-5p.1	NA	TC195958	ASP5	Aspartate aminotransferase	9.1.2 mitochondrial electron transport / ATP synthesis.NADH-DH (type I).localisation not clear | 13.1.1.2.1 amino acid metabolism.synthesis.central amino acid metabolism.aspartate.aspartate aminotransferase	Translation	1	14.893	1	20	85	104	UGACAGAAGAUAGAGAGCAC	GUUCUCUCUAGCUUCUGUCA	N	-0.312929	0.374117	0.647211	1.33426	0.523916	0.581246	0.105947	0.00103716	-	-
stu-miR156d-5p.1	NA	TC217180	BAC1	Mitochondrial ornithine carrier protein	27.3.28 RNA.regulation of transcription.squamosa promoter binding protein family (SBP) | 33.3 development.squamosa promoter binding like (SPL) | 34.9 transport.metabolite transporters at the mitochondrial membrane	Translation	1	12.433	1	18	487	504	UGACAGAAGAUAGAGAGC	GCUCUCUCUCUUCUGUCA	N	-0.312929	0.374117	0.647211	1.33426	0.523916	0.581246	0.105947	0.00103716	-	-
stu-miR156d-5p.1	NA	MICRO.4636.C1	BAC1	Mitochondrial ornithine carrier protein	27.3.28 RNA.regulation of transcription.squamosa promoter binding protein family (SBP) | 33.3 development.squamosa promoter binding like (SPL) | 34.9 transport.metabolite transporters at the mitochondrial membrane	Translation	1	12.433	1	18	479	496	UGACAGAAGAUAGAGAGC	GCUCUCUCUCUUCUGUCA	N	-0.312929	0.374117	0.647211	1.33426	0.523916	0.581246	0.105947	0.00103716	-	-
stu-miR156d-5p.1	NA	PGSC0003DMC400035994	C3H	Splicing factor U2af subunit	27.1.1 RNA.processing.splicing	Cleavage	1.5	9.705	1	19	1187	1205	UGACAGAAGAUAGAGAGCA	UACUCUCUGUUUUUUGUCA	N	-0.312929	0.374117	0.647211	1.33426	0.523916	0.581246	0.105947	0.00103716	-	-
stu-miR156d-5p.1	NA	TC220483	AtMDN1	Midasin	20.2.1 stress.abiotic.heat	Cleavage	1.5	18.896	1	17	475	491	UGACAGAAGAUAGAGAG	CUCUCUAUUUUCUGUUG	N	-0.312929	0.374117	0.647211	1.33426	0.523916	0.581246	0.105947	0.00103716	-	-
stu-miR156d-5p.1	NA	Sotub07g026840	Sotub07g026840	Aluminum resistance family protein	35.2 not assigned.unknown	Cleavage	1.5	24.453	1	17	1273	1289	UGACAGAAGAUAGAGAG	UUCUCUGUUUUCUGUCA	N	-0.312929	0.374117	0.647211	1.33426	0.523916	0.581246	0.105947	0.00103716	-	-
stu-miR156d-5p.1	NA	PGSC0003DMC400033516	Sotub07g026840	Aluminum resistance family protein	35.2 not assigned.unknown	Cleavage	1.5	24.453	1	17	1273	1289	UGACAGAAGAUAGAGAG	UUCUCUGUUUUCUGUCA	N	-0.312929	0.374117	0.647211	1.33426	0.523916	0.581246	0.105947	0.00103716	-	-
stu-miR156d-5p.1	NA	PGSC0003DMC400033515	Sotub07g026840	Aluminum resistance family protein	35.2 not assigned.unknown	Cleavage	1.5	24.453	1	17	259	275	UGACAGAAGAUAGAGAG	UUCUCUGUUUUCUGUCA	N	-0.312929	0.374117	0.647211	1.33426	0.523916	0.581246	0.105947	0.00103716	-	-
stu-miR156d-5p.1	NA	PGSC0003DMC400033514	Sotub07g026840	Aluminum resistance family protein	35.2 not assigned.unknown	Cleavage	1.5	24.453	1	17	259	275	UGACAGAAGAUAGAGAG	UUCUCUGUUUUCUGUCA	N	-0.312929	0.374117	0.647211	1.33426	0.523916	0.581246	0.105947	0.00103716	-	-
stu-miR156d-5p.1	NA	PGSC0003DMC400051665	Sotub09g028160	F-box family protein	27.3.69 RNA.regulation of transcription.SET-domain transcriptional regulator family | 29.5.11.4.3.2 protein.degradation.ubiquitin.E3.SCF.FBOX	Cleavage	2	20.416	1	17	823	839	UGACAGAAGAUAGAGAG	CUUUCUGUCUUUUGUUA	N	-0.312929	0.374117	0.647211	1.33426	0.523916	0.581246	0.105947	0.00103716	-	-
stu-miR156d-5p.1	NA	Sotub09g028160	Sotub09g028160	F-box family protein	27.3.69 RNA.regulation of transcription.SET-domain transcriptional regulator family | 29.5.11.4.3.2 protein.degradation.ubiquitin.E3.SCF.FBOX	Cleavage	2	20.416	1	17	889	905	UGACAGAAGAUAGAGAG	CUUUCUGUCUUUUGUUA	N	-0.312929	0.374117	0.647211	1.33426	0.523916	0.581246	0.105947	0.00103716	-	-
stu-miR156d-5p.1	NA	Sotub09g028150	Sotub09g028150	F-box family protein	27.3.69 RNA.regulation of transcription.SET-domain transcriptional regulator family | 29.5.11.4.3.2 protein.degradation.ubiquitin.E3.SCF.FBOX	Cleavage	2	18.296	1	17	838	854	UGACAGAAGAUAGAGAG	CUUUCUGUCUUUUGUUA	N	-0.312929	0.374117	0.647211	1.33426	0.523916	0.581246	0.105947	0.00103716	-	-
stu-miR156d-5p.1	NA	PGSC0003DMC400051664	Sotub09g028160	F-box family protein	27.3.69 RNA.regulation of transcription.SET-domain transcriptional regulator family | 29.5.11.4.3.2 protein.degradation.ubiquitin.E3.SCF.FBOX	Cleavage	2	18.296	1	17	121	137	UGACAGAAGAUAGAGAG	CUUUCUGUCUUUUGUUA	N	-0.312929	0.374117	0.647211	1.33426	0.523916	0.581246	0.105947	0.00103716	-	-
stu-miR156d-5p.1	NA	PGSC0003DMC400040821	VPS15	Kinase family protein	27.3.44 RNA.regulation of transcription.chromatin remodeling factors | 29.4 protein.postranslational modification	Translation	2	16.714	1	17	4581	4597	UGACAGAAGAUAGAGAG	CUCUUUGGCUUCUGUCA	N	-0.312929	0.374117	0.647211	1.33426	0.523916	0.581246	0.105947	0.00103716	-	-
stu-miR156d-5p.1	NA	Sotub04g011180	VPS15	Kinase family protein	27.3.44 RNA.regulation of transcription.chromatin remodeling factors | 29.4 protein.postranslational modification	Translation	2	16.714	1	17	4473	4489	UGACAGAAGAUAGAGAG	CUCUUUGGCUUCUGUCA	N	-0.312929	0.374117	0.647211	1.33426	0.523916	0.581246	0.105947	0.00103716	-	-
stu-miR156d-5p.1	NA	PGSC0003DMC400040822	VPS15	Kinase family protein	27.3.44 RNA.regulation of transcription.chromatin remodeling factors | 29.4 protein.postranslational modification	Translation	2	16.714	1	17	4317	4333	UGACAGAAGAUAGAGAG	CUCUUUGGCUUCUGUCA	N	-0.312929	0.374117	0.647211	1.33426	0.523916	0.581246	0.105947	0.00103716	-	-
stu-miR156d-5p.1	NA	TC218078	VPS15	Kinase family protein	27.3.44 RNA.regulation of transcription.chromatin remodeling factors | 29.4 protein.postranslational modification	Translation	2	16.714	1	17	1804	1820	UGACAGAAGAUAGAGAG	CUCUUUGGCUUCUGUCA	N	-0.312929	0.374117	0.647211	1.33426	0.523916	0.581246	0.105947	0.00103716	-	-
stu-miR156d-5p.1	NA	TC213176	SBP	Squamosa promoter binding-like protein	27.3.28 RNA.regulation of transcription.squamosa promoter binding protein family (SBP) | 33.3 development.squamosa promoter binding like (SPL) | 34.9 transport.metabolite transporters at the mitochondrial membrane	Cleavage	0	15.833	1	19	931	949	UGACAGAAGAUAGAGAGCA	UGCUCUCUAUCUUCUGUCA	N	-0.312929	0.374117	0.647211	1.33426	0.523916	0.581246	0.105947	0.00103716	-	-
stu-miR156d-5p.1	NA	MICRO.6604.C2	SBP	Squamosa promoter binding-like protein	27.3.28 RNA.regulation of transcription.squamosa promoter binding protein family (SBP) | 33.3 development.squamosa promoter binding like (SPL) | 34.9 transport.metabolite transporters at the mitochondrial membrane	Cleavage	0	15.833	1	19	925	943	UGACAGAAGAUAGAGAGCA	UGCUCUCUAUCUUCUGUCA	N	-0.312929	0.374117	0.647211	1.33426	0.523916	0.581246	0.105947	0.00103716	-	-
stu-miR156d-5p.1	NA	CX700363	SBP	Squamosa promoter binding-like protein	27.3.28 RNA.regulation of transcription.squamosa promoter binding protein family (SBP) | 33.3 development.squamosa promoter binding like (SPL) | 34.9 transport.metabolite transporters at the mitochondrial membrane	Cleavage	0	15.084	1	19	515	533	UGACAGAAGAUAGAGAGCA	UGCUCUCUAUCUUCUGUCA	N	-0.312929	0.374117	0.647211	1.33426	0.523916	0.581246	0.105947	0.00103716	-	-
stu-miR156d-5p.1	NA	bf_stolxxxx_0063g03.t3m.scf	SBP	Squamosa promoter binding-like protein	27.3.28 RNA.regulation of transcription.squamosa promoter binding protein family (SBP) | 33.3 development.squamosa promoter binding like (SPL) | 34.9 transport.metabolite transporters at the mitochondrial membrane	Cleavage	0	15.084	1	19	514	532	UGACAGAAGAUAGAGAGCA	UGCUCUCUAUCUUCUGUCA	N	-0.312929	0.374117	0.647211	1.33426	0.523916	0.581246	0.105947	0.00103716	-	-
stu-miR156d-5p.1	NA	Sotub06g025850	Sotub06g025850	Unknown Protein	35.2 not assigned.unknown	Translation	2	10.618	1	20	39	59	UGACAGAAG-AUAGAGAGCAC	GUGCUCUCUAUGCUUCUGUCA	N	-0.312929	0.374117	0.647211	1.33426	0.523916	0.581246	0.105947	0.00103716	-	-
stu-miR156d-5p.1	NA	BQ508535	Sotub04g022530	30S ribosomal protein S7 chloroplastic	35.2 not assigned.unknown	Cleavage	1.5	17.628	1	17	401	417	UGACAGAAGAUAGAGAG	CUCUCUAUCUUCAGUCA	N	-0.312929	0.374117	0.647211	1.33426	0.523916	0.581246	0.105947	0.00103716	-	-
stu-miR156d-5p.1	NA	MICRO.4407.C1	PGSC0003DMG400044461	Glycoside hydrolase family 5 domain protein	34.3 transport.amino acids	Cleavage	2	16.013	1	19	173	191	UGACAGAAGAUAGAGAGCA	UUUUCUCUAUCUUCUUUCA	N	-0.312929	0.374117	0.647211	1.33426	0.523916	0.581246	0.105947	0.00103716	-	-
stu-miR156d-5p.1	NA	020E09AF.esd	PGSC0003DMG400028085	TNP2-like transposon protein	26.10 misc.cytochrome P450	Cleavage	1.5	13.859	1	19	146	164	UGACAGAAGAUAGAGAGCA	UUCUUUCUAUCCUCUGUCA	N	-0.312929	0.374117	0.647211	1.33426	0.523916	0.581246	0.105947	0.00103716	-0.348	-
stu-miR156d-5p.1	NA	TC209058	PGSC0003DMG400044461	Glycoside hydrolase family 5 domain protein	34.3 transport.amino acids	Cleavage	2	16.013	1	19	174	192	UGACAGAAGAUAGAGAGCA	UUUUCUCUAUCUUCUUUCA	N	-0.312929	0.374117	0.647211	1.33426	0.523916	0.581246	0.105947	0.00103716	-	-
stu-miR156d-5p.1	NA	BF153373	PGSC0003DMG400028085	TNP2-like transposon protein	26.10 misc.cytochrome P450	Cleavage	1.5	13.859	1	19	122	140	UGACAGAAGAUAGAGAGCA	UUCUUUCUAUCCUCUGUCA	N	-0.312929	0.374117	0.647211	1.33426	0.523916	0.581246	0.105947	0.00103716	-0.348	-
stu-miR156d-5p.1	NA	Sotub10g011050	ORF145A	Polyprotein	28.1 DNA.synthesis/chromatin structure | 29.4 protein.postranslational modification | 30.2.17 signalling.receptor kinases.DUF 26	Cleavage	2	20.532	1	17	294	310	UGACAGAAGAUAGAGAG	CUCUCUAUCUUCUGAUA	N	-0.312929	0.374117	0.647211	1.33426	0.523916	0.581246	0.105947	0.00103716	-	-
stu-miR156e,g-k-5p	NA	MICRO.1081.C12	Sotub04g035540	Unknown Protein	35.2 not assigned.unknown	Cleavage	1.5	6.437	1	19	96	114	UGACAGAAGAGAGUGAGCA	UCCUCACUCUCUUCUGUUU	N	-0.13158	0.511166	0.907071	1.54982	0.84988	0.486514	0.0537547	0.000819085	-	-
stu-miR156e,g-k-5p	NA	TC221089	Sotub04g035540	Unknown Protein	35.2 not assigned.unknown	Cleavage	1.5	6.435	1	19	89	107	UGACAGAAGAGAGUGAGCA	UCCUCACUCUCUUCUGUUU	N	-0.13158	0.511166	0.907071	1.54982	0.84988	0.486514	0.0537547	0.000819085	-	-
stu-miR156e,g-k-5p	NA	MICRO.7975.C2	F11A12.5	6-phosphogluconate dehydrogenase decarboxylating	7.1.3 OPP.oxidative PP.6-phosphogluconate dehydrogenase	Cleavage	2	11.811	1	19	1054	1072	UGACAGAAGAGAGUGAGCA	UUCUCAUUUUCUUUUGUUA	N	-0.13158	0.511166	0.907071	1.54982	0.84988	0.486514	0.0537547	0.000819085	-0.383	-
stu-miR156e,g-k-5p	NA	TC205998	F11A12.5	6-phosphogluconate dehydrogenase decarboxylating	7.1.3 OPP.oxidative PP.6-phosphogluconate dehydrogenase	Cleavage	2	11.716	1	19	1055	1073	UGACAGAAGAGAGUGAGCA	UUCUCAUUUUCUUUUGUUA	N	-0.13158	0.511166	0.907071	1.54982	0.84988	0.486514	0.0537547	0.000819085	-0.383	-
stu-miR156e,g-k-5p	NA	MICRO.9785.C1	BOR1	AE family transporter anion exchange	34.18 transport.unspecified anions	Cleavage	2	8.21	1	19	123	141	UGACAGAAGAGAGUGAGCA	UAUUCAUUUUCUUCUGUUA	N	-0.13158	0.511166	0.907071	1.54982	0.84988	0.486514	0.0537547	0.000819085	-	-
stu-miR156e,g-k-5p	NA	TC221322	BOR1	AE family transporter anion exchange	34.18 transport.unspecified anions	Cleavage	2	8.21	1	19	107	125	UGACAGAAGAGAGUGAGCA	UAUUCAUUUUCUUCUGUUA	N	-0.13158	0.511166	0.907071	1.54982	0.84988	0.486514	0.0537547	0.000819085	-	-
stu-miR156e,g-k-5p	NA	bf_arrayxxx_0037f05.t7m.scf	MYB3R-1	MYB transcription factor	27.3.25 RNA.regulation of transcription.MYB domain transcription factor family | 29.4.1.55 protein.postranslational modification.kinase.receptor like cytoplasmatic kinase V | 30.2.15 signalling.receptor kinases.thaumatin like	Cleavage	2	16.371	1	17	422	438	UGACAGAAGAGAGUGAG	AUCAUUCUCUUUUGUCA	N	-0.13158	0.511166	0.907071	1.54982	0.84988	0.486514	0.0537547	0.000819085	-	-
stu-miR156e,g-k-5p	NA	MICRO.7975.C1	EFR	Receptor kinase-like protein	7.1.2 OPP.oxidative PP.6-phosphogluconolactonase | 26.22 misc.short chain dehydrogenase/reductase (SDR) | 29.4.1.57 protein.postranslational modification.kinase.receptor like cytoplasmatic kinase VII | 30.2.11 signalling.receptor kinases.leucine rich repeat XI | 30.2.12 signalling.receptor kinases.leucine rich repeat XII	Cleavage	2	14.817	1	19	360	378	UGACAGAAGAGAGUGAGCA	UUCUCAUUUUCUUUUGUUA	N	-0.13158	0.511166	0.907071	1.54982	0.84988	0.486514	0.0537547	0.000819085	-	-
stu-miR156e,g-k-5p	NA	TC220577	EFR	Receptor kinase-like protein	7.1.2 OPP.oxidative PP.6-phosphogluconolactonase | 26.22 misc.short chain dehydrogenase/reductase (SDR) | 29.4.1.57 protein.postranslational modification.kinase.receptor like cytoplasmatic kinase VII | 30.2.11 signalling.receptor kinases.leucine rich repeat XI | 30.2.12 signalling.receptor kinases.leucine rich repeat XII	Cleavage	2	13.065	1	19	334	352	UGACAGAAGAGAGUGAGCA	UUCUCAUUUUCUUUUGUUA	N	-0.13158	0.511166	0.907071	1.54982	0.84988	0.486514	0.0537547	0.000819085	-	-
stu-miR156e,g-k-5p	NA	TC195057	AAP1	Amino acid permease 6	34.3 transport.amino acids	Cleavage	1.5	4.941	1	17	200	216	UGACAGAAGAGAGUGAG	CUCAAUCUCUUCUGUUA	N	-0.13158	0.511166	0.907071	1.54982	0.84988	0.486514	0.0537547	0.000819085	-	-
stu-miR156e,g-k-5p	NA	EG011489	TBL37	Os06g0207500 protein (Fragment)	2.2.1.3.1 major CHO metabolism.degradation.sucrose.invertases.neutral | 9.7 mitochondrial electron transport / ATP synthesis.cytochrome c oxidase | 16.8.3 secondary metabolism.flavonoids.dihydroflavonols | 17.7.1.5 hormone metabolism.jasmonate.synthesis-degradation.12-oxophytodienoate reductase 3 | 27.3.39 RNA.regulation of transcription.AtSR transcription factor family | 31.1 cell.organisation |…	Cleavage	2	12.907	1	17	57	73	UGACAGAAGAGAGUGAG	UUUGCUCUCUUCUGUUA	N	-0.13158	0.511166	0.907071	1.54982	0.84988	0.486514	0.0537547	0.000819085	1.552	-
stu-miR156e,g-k-5p	NA	MICRO.6268.C1	SBP	Squamosa promoter-binding protein	27.3.28 RNA.regulation of transcription.squamosa promoter binding protein family (SBP) | 33.3 development.squamosa promoter binding like (SPL)	Cleavage	1	19.102	1	20	1379	1398	UGACAGAAGAGAGUGAGCAC	GUGCUCUCUCUCUUCUGUCA	N	-0.13158	0.511166	0.907071	1.54982	0.84988	0.486514	0.0537547	0.000819085	-	-
stu-miR156e,g-k-5p	NA	TC218470	SBP	Squamosa promoter-binding protein	27.3.28 RNA.regulation of transcription.squamosa promoter binding protein family (SBP) | 33.3 development.squamosa promoter binding like (SPL)	Cleavage	1	16.502	1	20	1349	1368	UGACAGAAGAGAGUGAGCAC	GUGCUCUCUCUCUUCUGUCA	N	-0.13158	0.511166	0.907071	1.54982	0.84988	0.486514	0.0537547	0.000819085	-	-
stu-miR156e,g-k-5p	NA	Sotub10g020210	SBP	Squamosa promoter-binding protein	27.3.28 RNA.regulation of transcription.squamosa promoter binding protein family (SBP) | 33.3 development.squamosa promoter binding like (SPL)	Cleavage	1	19.268	1	20	764	783	UGACAGAAGAGAGUGAGCAC	GUGCUCUCUCUCUUCUGUCA	N	-0.13158	0.511166	0.907071	1.54982	0.84988	0.486514	0.0537547	0.000819085	-	-
stu-miR156e,g-k-5p	NA	PGSC0003DMC400020255	SBP	Squamosa promoter-binding protein	27.3.28 RNA.regulation of transcription.squamosa promoter binding protein family (SBP) | 33.3 development.squamosa promoter binding like (SPL)	Cleavage	1	19.268	1	20	764	783	UGACAGAAGAGAGUGAGCAC	GUGCUCUCUCUCUUCUGUCA	N	-0.13158	0.511166	0.907071	1.54982	0.84988	0.486514	0.0537547	0.000819085	-	-
stu-miR156e,g-k-5p	NA	PGSC0003DMC400020254	SBP	Squamosa promoter-binding protein	27.3.28 RNA.regulation of transcription.squamosa promoter binding protein family (SBP) | 33.3 development.squamosa promoter binding like (SPL)	Cleavage	1	19.268	1	20	437	456	UGACAGAAGAGAGUGAGCAC	GUGCUCUCUCUCUUCUGUCA	N	-0.13158	0.511166	0.907071	1.54982	0.84988	0.486514	0.0537547	0.000819085	-	-
stu-miR156e,g-k-5p	NA	BQ511529	Sotub01g008930	Non-selective cation channel-2 family	35.1 not assigned.no ontology	Cleavage	1.5	6.391	1	19	115	133	UGACAGAAGAGAGUGAGCA	UCCUCACUCUCUUCUUUCA	N	-0.13158	0.511166	0.907071	1.54982	0.84988	0.486514	0.0537547	0.000819085	-	-
stu-miR156e,g-k-5p	NA	STDB001D19u.scf	Sotub01g008930	Non-selective cation channel-2 family	35.1 not assigned.no ontology	Cleavage	1.5	7.705	1	19	140	158	UGACAGAAGAGAGUGAGCA	UCCUCACUCUCUUCUUUCA	N	-0.13158	0.511166	0.907071	1.54982	0.84988	0.486514	0.0537547	0.000819085	-	-
stu-miR156e,g-k-5p	NA	EG012923	Sotub01g008930	Non-selective cation channel-2 family	35.1 not assigned.no ontology	Cleavage	1.5	7.705	1	19	132	150	UGACAGAAGAGAGUGAGCA	UCCUCACUCUCUUCUUUCA	N	-0.13158	0.511166	0.907071	1.54982	0.84988	0.486514	0.0537547	0.000819085	-	-
stu-miR156e,g-k-5p	NA	MICRO.2907.C1	HSP70-10	Chaperone DnaK	20.2.1 stress.abiotic.heat	Cleavage	2	12.933	1	19	230	248	UGACAGAAGAGAGUGAGCA	UUUUUAUUUUCUUCUGUCA	N	-0.13158	0.511166	0.907071	1.54982	0.84988	0.486514	0.0537547	0.000819085	-	-
stu-miR156e,g-k-5p	NA	TC221774	HSP70-10	Chaperone DnaK	20.2.1 stress.abiotic.heat	Cleavage	2	12.933	1	19	213	231	UGACAGAAGAGAGUGAGCA	UUUUUAUUUUCUUCUGUCA	N	-0.13158	0.511166	0.907071	1.54982	0.84988	0.486514	0.0537547	0.000819085	-	-
stu-miR156e,g-k-5p	NA	PGSC0003DMC400020416	HCF107	Pre-mRNA-splicing factor clf1	16.2.1.10 secondary metabolism.phenylpropanoids.lignin biosynthesis.CAD | 27.1 RNA.processing	Cleavage	2	6.508	1	17	40	56	UGACAGAAGAGAGUGAG	UUCACUCUCUUCUAUCA	N	-0.13158	0.511166	0.907071	1.54982	0.84988	0.486514	0.0537547	0.000819085	-	-
stu-miR156e,g-k-5p	NA	Sotub04g008740	HCF107	Pre-mRNA-splicing factor clf1	16.2.1.10 secondary metabolism.phenylpropanoids.lignin biosynthesis.CAD | 27.1 RNA.processing	Cleavage	2	6.508	1	17	40	56	UGACAGAAGAGAGUGAG	UUCACUCUCUUCUAUCA	N	-0.13158	0.511166	0.907071	1.54982	0.84988	0.486514	0.0537547	0.000819085	-	-
stu-miR156e,g-k-5p	NA	Sotub11g006950	ASAT1	Wax synthase isoform 3	16.7 secondary metabolism.wax | 34.99 transport.misc	Cleavage	2	12.885	1	17	451	467	UGACAGAAGAGAGUGAG	UUCAUUCUCUUUUGUUA	N	-0.13158	0.511166	0.907071	1.54982	0.84988	0.486514	0.0537547	0.000819085	-	-
stu-miR156e,g-k-5p	NA	PGSC0003DMC400023480	ASAT1	Wax synthase isoform 3	16.7 secondary metabolism.wax | 34.99 transport.misc	Cleavage	2	12.885	1	17	451	467	UGACAGAAGAGAGUGAG	UUCAUUCUCUUUUGUUA	N	-0.13158	0.511166	0.907071	1.54982	0.84988	0.486514	0.0537547	0.000819085	-	-
stu-miR156e,g-k-5p	NA	Sotub11g006970	ASAT1	Wax synthase isoform 3	16.7 secondary metabolism.wax | 34.99 transport.misc	Cleavage	2	7.677	1	17	451	467	UGACAGAAGAGAGUGAG	UUCAUUCUCUUUUGUUA	N	-0.13158	0.511166	0.907071	1.54982	0.84988	0.486514	0.0537547	0.000819085	-	-
stu-miR156e,g-k-5p	NA	PGSC0003DMC400023479	ASAT1	Wax synthase isoform 3	16.7 secondary metabolism.wax | 34.99 transport.misc	Cleavage	2	12.885	1	17	451	467	UGACAGAAGAGAGUGAG	UUCAUUCUCUUUUGUUA	N	-0.13158	0.511166	0.907071	1.54982	0.84988	0.486514	0.0537547	0.000819085	-	-
stu-miR156e,g-k-5p	NA	TC210362	Sotub05g014790	class I heat shock protein 3	20.2.1 stress.abiotic.heat	Cleavage	2	1.287	1	17	31	47	UGACAGAAGAGAGUGAG	UUUACUUUCUUUUGUCA	N	-0.13158	0.511166	0.907071	1.54982	0.84988	0.486514	0.0537547	0.000819085	NA	NA
stu-miR156e,g-k-5p	NA	MICRO.11829.C2	Sotub05g014790	class I heat shock protein 3	20.2.1 stress.abiotic.heat	Cleavage	2	1.287	1	17	31	47	UGACAGAAGAGAGUGAG	UUUACUUUCUUUUGUCA	N	-0.13158	0.511166	0.907071	1.54982	0.84988	0.486514	0.0537547	0.000819085	NA	NA
stu-miR156e,g-k-5p	NA	Sotub03g031000	ABCC1	Multidrug resistance protein ABC transporter family	34.16 transport.ABC transporters and multidrug resistance systems	Cleavage	2	12.447	1	19	2999	3017	UGACAGAAGAGAGUGAGCA	UACUCUCUCUCUUCUGUCU	N	-0.13158	0.511166	0.907071	1.54982	0.84988	0.486514	0.0537547	0.000819085	-	-
stu-miR156e,g-k-5p	NA	TC217192	BSK1	Cysteine-rich receptor-like protein kinase 3	29.4.1.52 protein.postranslational modification.kinase.receptor like cytoplasmatic kinase II | 29.4.1.57 protein.postranslational modification.kinase.receptor like cytoplasmatic kinase VII | 29.5.7 protein.degradation.metalloprotease	Cleavage	2	14.093	1	19	170	188	UGACAGAAGAGAGUGAGCA	UUCUUCUUCUCUUCUGUCA	N	-0.13158	0.511166	0.907071	1.54982	0.84988	0.486514	0.0537547	0.000819085	-	-
stu-miR156e,g-k-5p	NA	MICRO.393.C1	BSK1	Cysteine-rich receptor-like protein kinase 3	29.4.1.52 protein.postranslational modification.kinase.receptor like cytoplasmatic kinase II | 29.4.1.57 protein.postranslational modification.kinase.receptor like cytoplasmatic kinase VII | 29.5.7 protein.degradation.metalloprotease	Cleavage	2	14.093	1	19	170	188	UGACAGAAGAGAGUGAGCA	UUCUUCUUCUCUUCUGUCA	N	-0.13158	0.511166	0.907071	1.54982	0.84988	0.486514	0.0537547	0.000819085	-	-
stu-miR156e,g-k-5p	NA	TC218329	Sotub01g024030	Deoxyribose-phosphate aldolase	35.2 not assigned.unknown	Cleavage	2	9.653	1	17	427	443	UGACAGAAGAGAGUGAG	CUGAUUUUCUUCUGUCA	N	-0.13158	0.511166	0.907071	1.54982	0.84988	0.486514	0.0537547	0.000819085	-	-
stu-miR156e,g-k-5p	NA	MICRO.3714.C1	Sotub01g024030	Deoxyribose-phosphate aldolase	35.2 not assigned.unknown	Cleavage	2	9.512	1	17	426	442	UGACAGAAGAGAGUGAG	CUGAUUUUCUUCUGUCA	N	-0.13158	0.511166	0.907071	1.54982	0.84988	0.486514	0.0537547	0.000819085	-	-
stu-miR156e,g-k-5p	NA	SDBN006E11u.scf	SBP	Squamosa promoter binding-like protein	27.3.28 RNA.regulation of transcription.squamosa promoter binding protein family (SBP) | 33.3 development.squamosa promoter binding like (SPL) | 34.9 transport.metabolite transporters at the mitochondrial membrane	Cleavage	0.5	21.6	1	19	238	256	UGACAGAAGAGAGUGAGCA	UGCUUACUCUCUUCUGUCA	N	-0.13158	0.511166	0.907071	1.54982	0.84988	0.486514	0.0537547	0.000819085	-	-
stu-miR156e,g-k-5p	NA	TC200961	SBP	Squamosa promoter binding protein 3	27.3.28 RNA.regulation of transcription.squamosa promoter binding protein family (SBP) | 33.3 development.squamosa promoter binding like (SPL)	Cleavage	1	13.476	1	20	1042	1061	UGACAGAAGAGAGUGAGCAC	GUGCUCUCUCUCUUCUGUCA	N	-0.13158	0.511166	0.907071	1.54982	0.84988	0.486514	0.0537547	0.000819085	-	-
stu-miR156e,g-k-5p	NA	MICRO.13221.C1	SBP	Squamosa promoter binding protein 3	27.3.28 RNA.regulation of transcription.squamosa promoter binding protein family (SBP) | 33.3 development.squamosa promoter binding like (SPL)	Cleavage	1	13.476	1	20	1040	1059	UGACAGAAGAGAGUGAGCAC	GUGCUCUCUCUCUUCUGUCA	N	-0.13158	0.511166	0.907071	1.54982	0.84988	0.486514	0.0537547	0.000819085	-	-
stu-miR156e,g-k-5p	NA	PGSC0003DMC400049210	SBP	Squamosa promoter binding protein 3	27.3.28 RNA.regulation of transcription.squamosa promoter binding protein family (SBP) | 33.3 development.squamosa promoter binding like (SPL)	Cleavage	1	13.624	1	20	1241	1260	UGACAGAAGAGAGUGAGCAC	GUGCUCUCUCUCUUCUGUCA	N	-0.13158	0.511166	0.907071	1.54982	0.84988	0.486514	0.0537547	0.000819085	-	-
stu-miR156e,g-k-5p	NA	PGSC0003DMC400049211	SBP	Squamosa promoter binding protein 3	27.3.28 RNA.regulation of transcription.squamosa promoter binding protein family (SBP) | 33.3 development.squamosa promoter binding like (SPL)	Cleavage	1	13.624	1	20	1241	1260	UGACAGAAGAGAGUGAGCAC	GUGCUCUCUCUCUUCUGUCA	N	-0.13158	0.511166	0.907071	1.54982	0.84988	0.486514	0.0537547	0.000819085	-	-
stu-miR156e,g-k-5p	NA	Sotub05g006000	SBP	Squamosa promoter binding protein 3	27.3.28 RNA.regulation of transcription.squamosa promoter binding protein family (SBP) | 33.3 development.squamosa promoter binding like (SPL)	Cleavage	1	13.624	1	20	1241	1260	UGACAGAAGAGAGUGAGCAC	GUGCUCUCUCUCUUCUGUCA	N	-0.13158	0.511166	0.907071	1.54982	0.84988	0.486514	0.0537547	0.000819085	-	-
stu-miR156e,g-k-5p	NA	TC197452	SBP	Squamosa promoter-binding protein	27.3.28 RNA.regulation of transcription.squamosa promoter binding protein family (SBP) | 33.3 development.squamosa promoter binding like (SPL)	Cleavage	1	16.412	1	20	1073	1092	UGACAGAAGAGAGUGAGCAC	GUGCUCUCUCUCUUCUGUCA	N	-0.13158	0.511166	0.907071	1.54982	0.84988	0.486514	0.0537547	0.000819085	-1.48	-
stu-miR156e,g-k-5p	NA	MICRO.14771.C1	SBP	Squamosa promoter-binding protein	27.3.28 RNA.regulation of transcription.squamosa promoter binding protein family (SBP) | 33.3 development.squamosa promoter binding like (SPL)	Cleavage	1	16.412	1	20	1081	1100	UGACAGAAGAGAGUGAGCAC	GUGCUCUCUCUCUUCUGUCA	N	-0.13158	0.511166	0.907071	1.54982	0.84988	0.486514	0.0537547	0.000819085	-1.48	-
stu-miR156e,g-k-5p	NA	PGSC0003DMC400056411	SBP	Squamosa promoter-binding-like protein 11	27.3.28 RNA.regulation of transcription.squamosa promoter binding protein family (SBP) | 33.3 development.squamosa promoter binding like (SPL)	Cleavage	1	18.882	1	20	1115	1134	UGACAGAAGAGAGUGAGCAC	GUGCUCUCUCUCUUCUGUCA	N	-0.13158	0.511166	0.907071	1.54982	0.84988	0.486514	0.0537547	0.000819085	-	-
stu-miR156e,g-k-5p	NA	Sotub05g016440	StSPL11	Squamosa promoter-binding-like protein 11	27.3.28 RNA.regulation of transcription.squamosa promoter binding protein family (SBP) | 33.3 development.squamosa promoter binding like (SPL)	Cleavage	1	18.882	1	20	1115	1134	UGACAGAAGAGAGUGAGCAC	GUGCUCUCUCUCUUCUGUCA	N	-0.13158	0.511166	0.907071	1.54982	0.84988	0.486514	0.0537547	0.000819085	-	-
stu-miR156e,g-k-5p	NA	Sotub12g015890	SBP	Squamosa promoter binding protein 3	27.3.28 RNA.regulation of transcription.squamosa promoter binding protein family (SBP) | 33.3 development.squamosa promoter binding like (SPL)	Cleavage	1	13.476	1	20	998	1017	UGACAGAAGAGAGUGAGCAC	GUGCUCUCUCUCUUCUGUCA	N	-0.13158	0.511166	0.907071	1.54982	0.84988	0.486514	0.0537547	0.000819085	-	-
stu-miR156e,g-k-5p	NA	PGSC0003DMC400040233	SBP	Squamosa promoter binding protein 3	27.3.28 RNA.regulation of transcription.squamosa promoter binding protein family (SBP) | 33.3 development.squamosa promoter binding like (SPL)	Cleavage	1	13.476	1	20	998	1017	UGACAGAAGAGAGUGAGCAC	GUGCUCUCUCUCUUCUGUCA	N	-0.13158	0.511166	0.907071	1.54982	0.84988	0.486514	0.0537547	0.000819085	-	-
stu-miR156e,g-k-5p	NA	PGSC0003DMC400046455	SBP	Squamosa promoter-binding-like protein 11	27.3.28 RNA.regulation of transcription.squamosa promoter binding protein family (SBP) | 33.3 development.squamosa promoter binding like (SPL)	Cleavage	1	19.402	1	20	956	975	UGACAGAAGAGAGUGAGCAC	GUGCUCUCUCUCUUCUGUCA	N	-0.13158	0.511166	0.907071	1.54982	0.84988	0.486514	0.0537547	0.000819085	-	-
stu-miR156e,g-k-5p	NA	PGSC0003DMC400037932	SBP	Squamosa promoter-binding protein	27.3.28 RNA.regulation of transcription.squamosa promoter binding protein family (SBP) | 33.3 development.squamosa promoter binding like (SPL)	Cleavage	1	14.742	1	20	677	696	UGACAGAAGAGAGUGAGCAC	GUGCUCUCUCUCUUCUGUCA	N	-0.13158	0.511166	0.907071	1.54982	0.84988	0.486514	0.0537547	0.000819085	-1.48	-
stu-miR156e,g-k-5p	NA	Sotub05g016640	SBP	Squamosa promoter-binding protein	27.3.28 RNA.regulation of transcription.squamosa promoter binding protein family (SBP) | 33.3 development.squamosa promoter binding like (SPL)	Cleavage	1	14.742	1	20	677	696	UGACAGAAGAGAGUGAGCAC	GUGCUCUCUCUCUUCUGUCA	N	-0.13158	0.511166	0.907071	1.54982	0.84988	0.486514	0.0537547	0.000819085	-1.48	-
stu-miR156e,g-k-5p	NA	PGSC0003DMC400037933	SBP	Squamosa promoter-binding protein	27.3.28 RNA.regulation of transcription.squamosa promoter binding protein family (SBP) | 33.3 development.squamosa promoter binding like (SPL)	Cleavage	1	14.742	1	20	677	696	UGACAGAAGAGAGUGAGCAC	GUGCUCUCUCUCUUCUGUCA	N	-0.13158	0.511166	0.907071	1.54982	0.84988	0.486514	0.0537547	0.000819085	-1.48	-
stu-miR156e,g-k-5p	NA	MICRO.11125.C1	SBP	Squamosa promoter-binding-like protein 11	27.3.28 RNA.regulation of transcription.squamosa promoter binding protein family (SBP) | 33.3 development.squamosa promoter binding like (SPL)	Cleavage	1	18.882	1	20	232	251	UGACAGAAGAGAGUGAGCAC	GUGCUCUCUCUCUUCUGUCA	N	-0.13158	0.511166	0.907071	1.54982	0.84988	0.486514	0.0537547	0.000819085	-	-
stu-miR156e,g-k-5p	NA	TC225917	SBP	Squamosa promoter-binding-like protein 11	27.3.28 RNA.regulation of transcription.squamosa promoter binding protein family (SBP) | 33.3 development.squamosa promoter binding like (SPL)	Cleavage	1	18.383	1	20	232	251	UGACAGAAGAGAGUGAGCAC	GUGCUCUCUCUCUUCUGUCA	N	-0.13158	0.511166	0.907071	1.54982	0.84988	0.486514	0.0537547	0.000819085	-	-
stu-miR156e,g-k-5p	NA	CK862588	SBP	Squamosa promoter binding protein 3	27.3.28 RNA.regulation of transcription.squamosa promoter binding protein family (SBP) | 33.3 development.squamosa promoter binding like (SPL)	Cleavage	1	13.206	1	20	524	543	UGACAGAAGAGAGUGAGCAC	GUGCUCUCUCUCUUCUGUCA	N	-0.13158	0.511166	0.907071	1.54982	0.84988	0.486514	0.0537547	0.000819085	-	-
stu-miR156e,g-k-5p	NA	bf_ivrootxx_0032d11.t3m.scf	SBP	Squamosa promoter binding protein 3	27.3.28 RNA.regulation of transcription.squamosa promoter binding protein family (SBP) | 33.3 development.squamosa promoter binding like (SPL)	Cleavage	1	13.206	1	20	516	535	UGACAGAAGAGAGUGAGCAC	GUGCUCUCUCUCUUCUGUCA	N	-0.13158	0.511166	0.907071	1.54982	0.84988	0.486514	0.0537547	0.000819085	-	-
stu-miR156e,g-k-5p	NA	PGSC0003DMC400037931	SBP	Squamosa promoter-binding protein	27.3.28 RNA.regulation of transcription.squamosa promoter binding protein family (SBP) | 33.3 development.squamosa promoter binding like (SPL)	Cleavage	1	14.742	1	20	221	240	UGACAGAAGAGAGUGAGCAC	GUGCUCUCUCUCUUCUGUCA	N	-0.13158	0.511166	0.907071	1.54982	0.84988	0.486514	0.0537547	0.000819085	-1.48	-
stu-miR156e,g-k-5p	NA	PGSC0003DMC400042430	SBP	Squamosa promoter binding protein 3	27.3.28 RNA.regulation of transcription.squamosa promoter binding protein family (SBP) | 33.3 development.squamosa promoter binding like (SPL)	Cleavage	1	13.199	1	19	1128	1146	UGACAGAAGAGAGUGAGCA	UGCUCUCUCUCUUCUGUCA	N	-0.13158	0.511166	0.907071	1.54982	0.84988	0.486514	0.0537547	0.000819085	-	-
stu-miR156e,g-k-5p	NA	PGSC0003DMC400042429	SBP	Squamosa promoter binding protein 3	27.3.28 RNA.regulation of transcription.squamosa promoter binding protein family (SBP) | 33.3 development.squamosa promoter binding like (SPL)	Cleavage	1	13.199	1	19	1128	1146	UGACAGAAGAGAGUGAGCA	UGCUCUCUCUCUUCUGUCA	N	-0.13158	0.511166	0.907071	1.54982	0.84988	0.486514	0.0537547	0.000819085	-	-
stu-miR156e,g-k-5p	NA	MICRO.41.C1	SBP	Squamosa promoter binding protein 3	27.3.28 RNA.regulation of transcription.squamosa promoter binding protein family (SBP) | 33.3 development.squamosa promoter binding like (SPL)	Cleavage	1	13.199	1	19	425	443	UGACAGAAGAGAGUGAGCA	UGCUCUCUCUCUUCUGUCA	N	-0.13158	0.511166	0.907071	1.54982	0.84988	0.486514	0.0537547	0.000819085	-	-
stu-miR156e,g-k-5p	NA	Sotub03g028390	SBP	Squamosa promoter binding protein 3	27.3.28 RNA.regulation of transcription.squamosa promoter binding protein family (SBP) | 33.3 development.squamosa promoter binding like (SPL)	Cleavage	1	13.199	1	19	918	936	UGACAGAAGAGAGUGAGCA	UGCUCUCUCUCUUCUGUCA	N	-0.13158	0.511166	0.907071	1.54982	0.84988	0.486514	0.0537547	0.000819085	-	-
stu-miR156e,g-k-5p	NA	DV625227	SBP	Squamosa promoter binding-like protein	27.3.28 RNA.regulation of transcription.squamosa promoter binding protein family (SBP) | 33.3 development.squamosa promoter binding like (SPL) | 34.9 transport.metabolite transporters at the mitochondrial membrane	Cleavage	1	5.275	1	19	520	538	UGACAGAAGAGAGUGAGCA	UGCUCUCUCUCUUCUGUCA	N	-0.13158	0.511166	0.907071	1.54982	0.84988	0.486514	0.0537547	0.000819085	NA	NA
stu-miR156e,g-k-5p	NA	TC222965	SBP	Squamosa promoter binding protein 3	27.3.28 RNA.regulation of transcription.squamosa promoter binding protein family (SBP) | 33.3 development.squamosa promoter binding like (SPL)	Cleavage	1	13.199	1	19	426	444	UGACAGAAGAGAGUGAGCA	UGCUCUCUCUCUUCUGUCA	N	-0.13158	0.511166	0.907071	1.54982	0.84988	0.486514	0.0537547	0.000819085	-	-
stu-miR156e,g-k-5p	NA	TC217180	BAC1	Mitochondrial ornithine carrier protein	27.3.28 RNA.regulation of transcription.squamosa promoter binding protein family (SBP) | 33.3 development.squamosa promoter binding like (SPL) | 34.9 transport.metabolite transporters at the mitochondrial membrane	Cleavage	1	12.433	1	18	487	504	UGACAGAAGAGAGUGAGC	GCUCUCUCUCUUCUGUCA	N	-0.13158	0.511166	0.907071	1.54982	0.84988	0.486514	0.0537547	0.000819085	-	-
stu-miR156e,g-k-5p	NA	MICRO.4636.C1	BAC1	Mitochondrial ornithine carrier protein	27.3.28 RNA.regulation of transcription.squamosa promoter binding protein family (SBP) | 33.3 development.squamosa promoter binding like (SPL) | 34.9 transport.metabolite transporters at the mitochondrial membrane	Cleavage	1	12.433	1	18	479	496	UGACAGAAGAGAGUGAGC	GCUCUCUCUCUUCUGUCA	N	-0.13158	0.511166	0.907071	1.54982	0.84988	0.486514	0.0537547	0.000819085	-	-
stu-miR156e,g-k-5p	NA	PGSC0003DMC400047211	T07M07.21	Unknown Protein	29.4 protein.postranslational modification	Cleavage	1.5	12.713	1	17	860	876	UGACAGAAGAGAGUGAG	CUUACUCUCUUCUGUCU	N	-0.13158	0.511166	0.907071	1.54982	0.84988	0.486514	0.0537547	0.000819085	-	-
stu-miR156e,g-k-5p	NA	MICRO.5420.C1	CML42	Calmodulin-like protein	30.3 signalling.calcium	Cleavage	2	7.398	1	17	77	93	UGACAGAAGAGAGUGAG	AUCAUUUUCUUCUGUCA	N	-0.13158	0.511166	0.907071	1.54982	0.84988	0.486514	0.0537547	0.000819085	-	-
stu-miR156e,g-k-5p	NA	TC199381	CML42	Calmodulin-like protein	30.3 signalling.calcium	Cleavage	2	2.683	1	17	23	39	UGACAGAAGAGAGUGAG	AUCAUUUUCUUCUGUCA	N	-0.13158	0.511166	0.907071	1.54982	0.84988	0.486514	0.0537547	0.000819085	-	-
stu-miR156e,g-k-5p	NA	TC220334	AL1	PHD finger family protein	27.3.2 RNA.regulation of transcription.alfin-like	Cleavage	2	15.826	1	17	901	917	UGACAGAAGAGAGUGAG	UUUACUUUCUUCUGUUA	N	-0.13158	0.511166	0.907071	1.54982	0.84988	0.486514	0.0537547	0.000819085	-	-
stu-miR156e,g-k-5p	NA	MICRO.2884.C1	RPL21	50S ribosomal protein L21	29.2.1.1.1.2.21 protein.synthesis.ribosomal protein.prokaryotic.chloroplast.50S subunit.L21 | 29.2.1.1.3 protein.synthesis.ribosomal protein.prokaryotic.unknown organellar	Cleavage	2	5.779	1	17	128	144	UGACAGAAGAGAGUGAG	CUCACUUUCUUCUCUCA	N	-0.13158	0.511166	0.907071	1.54982	0.84988	0.486514	0.0537547	0.000819085	-	-
stu-miR156e,g-k-5p	NA	DN941597	RPL21	50S ribosomal protein L21	29.2.1.1.1.2.21 protein.synthesis.ribosomal protein.prokaryotic.chloroplast.50S subunit.L21 | 29.2.1.1.3 protein.synthesis.ribosomal protein.prokaryotic.unknown organellar	Cleavage	2	5.779	1	17	124	140	UGACAGAAGAGAGUGAG	CUCACUUUCUUCUCUCA	N	-0.13158	0.511166	0.907071	1.54982	0.84988	0.486514	0.0537547	0.000819085	-	-
stu-miR156e,g-k-5p	NA	TC201521	RPL21	50S ribosomal protein L21	29.2.1.1.1.2.21 protein.synthesis.ribosomal protein.prokaryotic.chloroplast.50S subunit.L21 | 29.2.1.1.3 protein.synthesis.ribosomal protein.prokaryotic.unknown organellar	Cleavage	2	5.779	1	17	128	144	UGACAGAAGAGAGUGAG	CUCACUUUCUUCUCUCA	N	-0.13158	0.511166	0.907071	1.54982	0.84988	0.486514	0.0537547	0.000819085	-	-
stu-miR156e,g-k-5p	NA	MICRO.10898.C1	AL1	PHD finger family protein	27.3.2 RNA.regulation of transcription.alfin-like	Cleavage	2	15.447	1	17	280	296	UGACAGAAGAGAGUGAG	UUUACUUUCUUCUGUUA	N	-0.13158	0.511166	0.907071	1.54982	0.84988	0.486514	0.0537547	0.000819085	-	-
stu-miR156e,g-k-5p	NA	CN514059	RPL21	50S ribosomal protein L21	29.2.1.1.1.2.21 protein.synthesis.ribosomal protein.prokaryotic.chloroplast.50S subunit.L21 | 29.2.1.1.3 protein.synthesis.ribosomal protein.prokaryotic.unknown organellar	Cleavage	2	5.779	1	17	125	141	UGACAGAAGAGAGUGAG	CUCACUUUCUUCUCUCA	N	-0.13158	0.511166	0.907071	1.54982	0.84988	0.486514	0.0537547	0.000819085	-	-
stu-miR156e,g-k-5p	NA	PGSC0003DMC400047920	F13G24.100	Mitochondrial transcription termination factor family protein	27.3.99 RNA.regulation of transcription.unclassified	Cleavage	2	18.709	1	17	917	933	UGACAGAAGAGAGUGAG	CUCAUUCUCGUCUGUUA	N	-0.13158	0.511166	0.907071	1.54982	0.84988	0.486514	0.0537547	0.000819085	-	-
stu-miR156e,g-k-5p	NA	Sotub04g027360	F13G24.100	Mitochondrial transcription termination factor-like	27.3.99 RNA.regulation of transcription.unclassified	Cleavage	2	18.709	1	17	917	933	UGACAGAAGAGAGUGAG	CUCAUUCUCGUCUGUUA	N	-0.13158	0.511166	0.907071	1.54982	0.84988	0.486514	0.0537547	0.000819085	-	-
stu-miR156e,g-k-5p	NA	TC213176	SBP	Squamosa promoter binding-like protein	27.3.28 RNA.regulation of transcription.squamosa promoter binding protein family (SBP) | 33.3 development.squamosa promoter binding like (SPL) | 34.9 transport.metabolite transporters at the mitochondrial membrane	Translation	2	15.833	1	19	931	949	UGACAGAAGAGAGUGAGCA	UGCUCUCUAUCUUCUGUCA	N	-0.13158	0.511166	0.907071	1.54982	0.84988	0.486514	0.0537547	0.000819085	-	-
stu-miR156e,g-k-5p	NA	MICRO.6604.C2	SBP	Squamosa promoter binding-like protein	27.3.28 RNA.regulation of transcription.squamosa promoter binding protein family (SBP) | 33.3 development.squamosa promoter binding like (SPL) | 34.9 transport.metabolite transporters at the mitochondrial membrane	Translation	2	15.833	1	19	925	943	UGACAGAAGAGAGUGAGCA	UGCUCUCUAUCUUCUGUCA	N	-0.13158	0.511166	0.907071	1.54982	0.84988	0.486514	0.0537547	0.000819085	-	-
stu-miR156e,g-k-5p	NA	CX700363	SBP	Squamosa promoter binding-like protein	27.3.28 RNA.regulation of transcription.squamosa promoter binding protein family (SBP) | 33.3 development.squamosa promoter binding like (SPL) | 34.9 transport.metabolite transporters at the mitochondrial membrane	Translation	2	15.084	1	19	515	533	UGACAGAAGAGAGUGAGCA	UGCUCUCUAUCUUCUGUCA	N	-0.13158	0.511166	0.907071	1.54982	0.84988	0.486514	0.0537547	0.000819085	-	-
stu-miR156e,g-k-5p	NA	bf_stolxxxx_0063g03.t3m.scf	SBP	Squamosa promoter binding-like protein	27.3.28 RNA.regulation of transcription.squamosa promoter binding protein family (SBP) | 33.3 development.squamosa promoter binding like (SPL) | 34.9 transport.metabolite transporters at the mitochondrial membrane	Translation	2	15.084	1	19	514	532	UGACAGAAGAGAGUGAGCA	UGCUCUCUAUCUUCUGUCA	N	-0.13158	0.511166	0.907071	1.54982	0.84988	0.486514	0.0537547	0.000819085	-	-
stu-miR156e,g-k-5p	NA	CK273962	ISI1	Impaired sucrose induction 1-like protein	35.2 not assigned.unknown	Cleavage	2	7.592	1	17	237	253	UGACAGAAGAGAGUGAG	AUCAAUCUCUUCUGUCA	N	-0.13158	0.511166	0.907071	1.54982	0.84988	0.486514	0.0537547	0.000819085	-	-
stu-miR156e,g-k-5p	NA	TC224999	ISI1	Impaired sucrose induction 1-like protein	35.2 not assigned.unknown	Cleavage	2	7.705	1	17	298	314	UGACAGAAGAGAGUGAG	AUCAAUCUCUUCUGUCA	N	-0.13158	0.511166	0.907071	1.54982	0.84988	0.486514	0.0537547	0.000819085	-	-
stu-miR156f-3p	NA	TC206980	CCI2	Unknown Protein	35.2 not assigned.unknown	Cleavage	1.5	15.781	1	21	862	882	CUCACUUCUCUUUCUGUCAAU	AUUUGUAGAAAGAGGAGUGAG	N	0.936873	1.26494	1.79708	2.12514	0.44561	0.19766	0.0764473	0.00199036	-	-
stu-miR156f-3p	NA	MICRO.7006.C1	CCI2	Unknown Protein	35.2 not assigned.unknown	Cleavage	1.5	15.789	1	21	1083	1103	CUCACUUCUCUUUCUGUCAAU	AUUUGUAGAAAGAGGAGUGAG	N	0.936873	1.26494	1.79708	2.12514	0.44561	0.19766	0.0764473	0.00199036	-	-
stu-miR156f-3p	NA	POABJ78TV	APD6	Serine/threonine protein phosphatase 2C	10.1.5 cell wall.precursor synthesis.UXS | 13.1.4.1 amino acid metabolism.synthesis.branched chain group.common | 19.4 tetrapyrrole synthesis.ALA dehydratase | 27.3.39 RNA.regulation of transcription.AtSR transcription factor family | 29.4 protein.postranslational modification	Cleavage	2	19.216	1	18	111	128	CUCACUUCUCUUUCUGUC	GAUAGAUAGAGGAGUGAG	N	0.936873	1.26494	1.79708	2.12514	0.44561	0.19766	0.0764473	0.00199036	0.647	-
stu-miR156f-3p	NA	Sotub05g007370	CHUP1	Chloroplast unusual positioning 1A	29.5.1 protein.degradation.subtilases | 31.1 cell.organisation	Cleavage	2	11.119	1	17	340	356	CUCACUUCUCUUUCUGU	ACAGGAAGAGAAGAGAG	N	0.936873	1.26494	1.79708	2.12514	0.44561	0.19766	0.0764473	0.00199036	-	-
stu-miR156f-3p	NA	PGSC0003DMC400001536	CHUP1	Chloroplast unusual positioning 1A	29.5.1 protein.degradation.subtilases | 31.1 cell.organisation	Cleavage	2	11.119	1	17	340	356	CUCACUUCUCUUUCUGU	ACAGGAAGAGAAGAGAG	N	0.936873	1.26494	1.79708	2.12514	0.44561	0.19766	0.0764473	0.00199036	-	-
stu-miR156f-3p	NA	TC209126	CHUP1	Chloroplast unusual positioning 1A	29.5.1 protein.degradation.subtilases | 31.1 cell.organisation	Cleavage	2	12.299	1	17	110	126	CUCACUUCUCUUUCUGU	ACAGGAAGAGAAGAGAG	N	0.936873	1.26494	1.79708	2.12514	0.44561	0.19766	0.0764473	0.00199036	-	-
stu-miR156f-3p	NA	bf_mxflxxxx_0030f08.t3m.scf	Sotub05g012260	F-box family protein	29.5.7 protein.degradation.metalloprotease	Cleavage	2	9.596	1	21	539	559	CUCACUUCUCUUUCUGUCAAU	AUGUAGAGAAAGAGAAGUGAA	N	0.936873	1.26494	1.79708	2.12514	0.44561	0.19766	0.0764473	0.00199036	-	-
stu-miR156f-3p	NA	CV504234	Sotub05g012260	F-box family protein	29.5.7 protein.degradation.metalloprotease	Cleavage	2	15.868	1	21	539	559	CUCACUUCUCUUUCUGUCAAU	AUGUAGAGAAAGAGAAGUGAA	N	0.936873	1.26494	1.79708	2.12514	0.44561	0.19766	0.0764473	0.00199036	-	-
stu-miR156f-3p	NA	TC206146	PCMP-E88	Pentatricopeptide repeat-containing protein	27.3.25 RNA.regulation of transcription.MYB domain transcription factor family | 29.5.5 protein.degradation.serine protease | 34.99 transport.misc	Cleavage	2	19.445	1	21	205	225	CUCACUUCUCUUUCUGUCAAU	AAUGAAAGAGAGAGGAGUGAG	N	0.936873	1.26494	1.79708	2.12514	0.44561	0.19766	0.0764473	0.00199036	-	-
stu-miR156f-3p	NA	MICRO.9205.C1	PCMP-E88	Pentatricopeptide repeat-containing protein	27.3.25 RNA.regulation of transcription.MYB domain transcription factor family | 29.5.5 protein.degradation.serine protease | 34.99 transport.misc	Cleavage	2	19.445	1	21	204	224	CUCACUUCUCUUUCUGUCAAU	AAUGAAAGAGAGAGGAGUGAG	N	0.936873	1.26494	1.79708	2.12514	0.44561	0.19766	0.0764473	0.00199036	-	-
stu-miR156f-3p	NA	Sotub06g010550	T1J24.4	E3 SUMO-protein ligase SIZ1	27.3.67 RNA.regulation of transcription.putative transcription regulator | 27.5.2.1 RNA.silencing.RISC formation.RNA helicase | 28.1 DNA.synthesis/chromatin structure	Translation	2	20.675	1	19	2438	2456	CUCACUUCUCUUUCUGUCA	UGACAGAAAUAGAAGUGAA	N	0.936873	1.26494	1.79708	2.12514	0.44561	0.19766	0.0764473	0.00199036	-	-
stu-miR156f-3p	NA	PGSC0003DMC400042980	PCMP-E88	Pentatricopeptide repeat-containing protein	27.3.25 RNA.regulation of transcription.MYB domain transcription factor family | 29.5.5 protein.degradation.serine protease | 34.99 transport.misc	Cleavage	2	19.164	1	21	2886	2906	CUCACUUCUCUUUCUGUCAAU	AAUGAAAGAGAGAGGAGUGAG	N	0.936873	1.26494	1.79708	2.12514	0.44561	0.19766	0.0764473	0.00199036	-	-
stu-miR156f-3p	NA	Sotub04g024320	PCMP-E88	Pentatricopeptide repeat-containing protein	27.3.25 RNA.regulation of transcription.MYB domain transcription factor family | 29.5.5 protein.degradation.serine protease | 34.99 transport.misc	Cleavage	2	19.164	1	21	2811	2831	CUCACUUCUCUUUCUGUCAAU	AAUGAAAGAGAGAGGAGUGAG	N	0.936873	1.26494	1.79708	2.12514	0.44561	0.19766	0.0764473	0.00199036	-	-
stu-miR156f-3p	NA	PGSC0003DMC400059921	T1J24.4	E3 SUMO-protein ligase SIZ1	27.3.67 RNA.regulation of transcription.putative transcription regulator | 27.5.2.1 RNA.silencing.RISC formation.RNA helicase | 28.1 DNA.synthesis/chromatin structure	Translation	2	18.679	1	19	3905	3923	CUCACUUCUCUUUCUGUCA	UGACAGAAAUAGAAGUGAA	N	0.936873	1.26494	1.79708	2.12514	0.44561	0.19766	0.0764473	0.00199036	-	-
stu-miR156f-3p	NA	BF_TUBSXXXX_0019A03_T3M.SCF	ALA1	Phospholipid-transporting ATPase	34.1 transport.p- and v-ATPases	Cleavage	1.5	9.827	1	19	27	45	CUCACUUCUCUUUCUGUCA	UAACAGAAAGAGAAUUGAG	N	0.936873	1.26494	1.79708	2.12514	0.44561	0.19766	0.0764473	0.00199036	-	-
stu-miR156f-3p	NA	TC210831	ALA1	Phospholipid-transporting ATPase	34.1 transport.p- and v-ATPases	Cleavage	1.5	10.108	1	19	1022	1040	CUCACUUCUCUUUCUGUCA	UAACAGAAAGAGAAUUGAG	N	0.936873	1.26494	1.79708	2.12514	0.44561	0.19766	0.0764473	0.00199036	-	-
stu-miR156f-3p	NA	CV499157	Sotub04g010270	2-oxoglutarate dehydrogenase E1 component	8.1.5 TCA / organic transformation.TCA.2-oxoglutarate dehydrogenase | 11.1.2 lipid metabolism.FA synthesis and FA elongation.acetyl CoA transacylase	Cleavage	1.5	21.242	1	17	811	827	CUCACUUCUCUUUCUGU	GCAGAAAGAGAGGUGGG	N	0.936873	1.26494	1.79708	2.12514	0.44561	0.19766	0.0764473	0.00199036	0.567	-
stu-miR156f-3p	NA	Sotub05g029170	Sotub05g029170	Phosphatase 2C family protein	10.1.5 cell wall.precursor synthesis.UXS | 13.1.4.1 amino acid metabolism.synthesis.branched chain group.common | 19.4 tetrapyrrole synthesis.ALA dehydratase | 27.3.39 RNA.regulation of transcription.AtSR transcription factor family | 29.4 protein.postranslational modification	Cleavage	2	19.035	1	18	810	827	CUCACUUCUCUUUCUGUC	GAUAGAUAGAGGAGUGAG	N	0.936873	1.26494	1.79708	2.12514	0.44561	0.19766	0.0764473	0.00199036	-	-
stu-miR156f-3p	NA	PGSC0003DMC400040365	Sotub05g029170	Phosphatase 2C family protein	10.1.5 cell wall.precursor synthesis.UXS | 13.1.4.1 amino acid metabolism.synthesis.branched chain group.common | 19.4 tetrapyrrole synthesis.ALA dehydratase | 27.3.39 RNA.regulation of transcription.AtSR transcription factor family | 29.4 protein.postranslational modification	Cleavage	2	19.035	1	18	1020	1037	CUCACUUCUCUUUCUGUC	GAUAGAUAGAGGAGUGAG	N	0.936873	1.26494	1.79708	2.12514	0.44561	0.19766	0.0764473	0.00199036	-	-
stu-miR156f-3p	NA	PGSC0003DMC400068509	Sotub01g014210	Unknown Protein	29.5.11.4.3.2 protein.degradation.ubiquitin.E3.SCF.FBOX	Translation	1.5	14.135	1	18	393	410	CUCACUUCUCUUUCUGUC	GGCAGAAAAAGAAGUGAG	N	0.936873	1.26494	1.79708	2.12514	0.44561	0.19766	0.0764473	0.00199036	NA	NA
stu-miR156f-3p	NA	PGSC0003DMC400029289	Sotub12g016110	Unknown Protein	28.2 DNA.repair	Cleavage	2	15.641	1	18	290	307	CUCACUUCUCUUUCUGUC	GACAGAAAGAGGAGUUAG	N	0.936873	1.26494	1.79708	2.12514	0.44561	0.19766	0.0764473	0.00199036	NA	NA
stu-miR156f-3p	NA	Sotub12g016110	Sotub12g016110	Unknown Protein	28.2 DNA.repair	Cleavage	2	15.641	1	18	290	307	CUCACUUCUCUUUCUGUC	GACAGAAAGAGGAGUUAG	N	0.936873	1.26494	1.79708	2.12514	0.44561	0.19766	0.0764473	0.00199036	NA	NA
stu-miR156f-3p	NA	STMER50TV	RGS1	Genomic DNA chromosome 3 P1 clone MPE11	35.2 not assigned.unknown	Cleavage	1.5	16.11	1	17	14	30	CUCACUUCUCUUUCUGU	ACAGGAAGAGAAGUGAC	N	0.936873	1.26494	1.79708	2.12514	0.44561	0.19766	0.0764473	0.00199036	-	-
stu-miR156f-5p	NA	bf_arrayxxx_0037f05.t7m.scf	MYB3R-1	MYB transcription factor	27.3.25 RNA.regulation of transcription.MYB domain transcription factor family | 29.4.1.55 protein.postranslational modification.kinase.receptor like cytoplasmatic kinase V | 30.2.15 signalling.receptor kinases.thaumatin like	Cleavage	1	14.998	1	17	423	439	CUGACAGAAGAGAGUGA	UCAUUCUCUUUUGUCAG	N	-0.285307	-0.230691	0.468349	0.522965	0.512812	0.731839	0.176656	0.0891253	-	-
stu-miR156f-5p	NA	AM906491	Sotub12g009900	Unknown Protein	9.9 mitochondrial electron transport / ATP synthesis.F1-ATPase	Cleavage	2	14.548	1	19	537	555	CUGACAGAAGAGAGUGAGC	GGUCUCUCUUUUCUGUUAG	N	-0.285307	-0.230691	0.468349	0.522965	0.512812	0.731839	0.176656	0.0891253	-	-
stu-miR156f-5p	NA	Sotub08g018890	MYB3R-1	MYB transcription factor	27.3.25 RNA.regulation of transcription.MYB domain transcription factor family | 29.4.1.55 protein.postranslational modification.kinase.receptor like cytoplasmatic kinase V | 30.2.15 signalling.receptor kinases.thaumatin like	Cleavage	2	15.539	1	17	2952	2968	CUGACAGAAGAGAGUGA	UCCUUCUCUUUUGUCAG	N	-0.285307	-0.230691	0.468349	0.522965	0.512812	0.731839	0.176656	0.0891253	-	-
stu-miR156f-5p	NA	MICRO.6268.C1	SBP	Squamosa promoter-binding protein	27.3.28 RNA.regulation of transcription.squamosa promoter binding protein family (SBP) | 33.3 development.squamosa promoter binding like (SPL)	Cleavage	2	18.494	1	20	1380	1399	CUGACAGAAGAGAGUGAGCA	UGCUCUCUCUCUUCUGUCAA	N	-0.285307	-0.230691	0.468349	0.522965	0.512812	0.731839	0.176656	0.0891253	-	-
stu-miR156f-5p	NA	TC218470	SBP	Squamosa promoter-binding protein	27.3.28 RNA.regulation of transcription.squamosa promoter binding protein family (SBP) | 33.3 development.squamosa promoter binding like (SPL)	Cleavage	2	16.347	1	20	1350	1369	CUGACAGAAGAGAGUGAGCA	UGCUCUCUCUCUUCUGUCAA	N	-0.285307	-0.230691	0.468349	0.522965	0.512812	0.731839	0.176656	0.0891253	-	-
stu-miR156f-5p	NA	Sotub10g020210	SBP	Squamosa promoter-binding protein	27.3.28 RNA.regulation of transcription.squamosa promoter binding protein family (SBP) | 33.3 development.squamosa promoter binding like (SPL)	Cleavage	2	18.893	1	20	765	784	CUGACAGAAGAGAGUGAGCA	UGCUCUCUCUCUUCUGUCAA	N	-0.285307	-0.230691	0.468349	0.522965	0.512812	0.731839	0.176656	0.0891253	-	-
stu-miR156f-5p	NA	PGSC0003DMC400020255	SBP	Squamosa promoter-binding protein	27.3.28 RNA.regulation of transcription.squamosa promoter binding protein family (SBP) | 33.3 development.squamosa promoter binding like (SPL)	Cleavage	2	18.893	1	20	765	784	CUGACAGAAGAGAGUGAGCA	UGCUCUCUCUCUUCUGUCAA	N	-0.285307	-0.230691	0.468349	0.522965	0.512812	0.731839	0.176656	0.0891253	-	-
stu-miR156f-5p	NA	PGSC0003DMC400020254	SBP	Squamosa promoter-binding protein	27.3.28 RNA.regulation of transcription.squamosa promoter binding protein family (SBP) | 33.3 development.squamosa promoter binding like (SPL)	Cleavage	2	18.893	1	20	438	457	CUGACAGAAGAGAGUGAGCA	UGCUCUCUCUCUUCUGUCAA	N	-0.285307	-0.230691	0.468349	0.522965	0.512812	0.731839	0.176656	0.0891253	-	-
stu-miR156f-5p	NA	BQ511529	Sotub01g008930	Non-selective cation channel-2 family	35.1 not assigned.no ontology	Cleavage	1.5	6.513	1	20	115	134	CUGACAGAAGAGAGUGAGCA	UCCUCACUCUCUUCUUUCAG	N	-0.285307	-0.230691	0.468349	0.522965	0.512812	0.731839	0.176656	0.0891253	-	-
stu-miR156f-5p	NA	STDB001D19u.scf	Sotub01g008930	Non-selective cation channel-2 family	35.1 not assigned.no ontology	Cleavage	1.5	7.919	1	20	140	159	CUGACAGAAGAGAGUGAGCA	UCCUCACUCUCUUCUUUCAG	N	-0.285307	-0.230691	0.468349	0.522965	0.512812	0.731839	0.176656	0.0891253	-	-
stu-miR156f-5p	NA	EG012923	Sotub01g008930	Non-selective cation channel-2 family	35.1 not assigned.no ontology	Cleavage	1.5	7.919	1	20	132	151	CUGACAGAAGAGAGUGAGCA	UCCUCACUCUCUUCUUUCAG	N	-0.285307	-0.230691	0.468349	0.522965	0.512812	0.731839	0.176656	0.0891253	-	-
stu-miR156f-5p	NA	SDBN006E11u.scf	SBP	Squamosa promoter binding-like protein	27.3.28 RNA.regulation of transcription.squamosa promoter binding protein family (SBP) | 33.3 development.squamosa promoter binding like (SPL) | 34.9 transport.metabolite transporters at the mitochondrial membrane	Cleavage	0.5	21.501	1	20	238	257	CUGACAGAAGAGAGUGAGCA	UGCUUACUCUCUUCUGUCAG	N	-0.285307	-0.230691	0.468349	0.522965	0.512812	0.731839	0.176656	0.0891253	-	-
stu-miR156f-5p	NA	Sotub05g006000	SBP	Squamosa promoter binding protein 3	27.3.28 RNA.regulation of transcription.squamosa promoter binding protein family (SBP) | 33.3 development.squamosa promoter binding like (SPL)	Cleavage	1	12.769	1	20	1242	1261	CUGACAGAAGAGAGUGAGCA	UGCUCUCUCUCUUCUGUCAG	N	-0.285307	-0.230691	0.468349	0.522965	0.512812	0.731839	0.176656	0.0891253	-	-
stu-miR156f-5p	NA	PGSC0003DMC400049210	SBP	Squamosa promoter binding protein 3	27.3.28 RNA.regulation of transcription.squamosa promoter binding protein family (SBP) | 33.3 development.squamosa promoter binding like (SPL)	Cleavage	1	12.769	1	20	1242	1261	CUGACAGAAGAGAGUGAGCA	UGCUCUCUCUCUUCUGUCAG	N	-0.285307	-0.230691	0.468349	0.522965	0.512812	0.731839	0.176656	0.0891253	-	-
stu-miR156f-5p	NA	PGSC0003DMC400049211	SBP	Squamosa promoter binding protein 3	27.3.28 RNA.regulation of transcription.squamosa promoter binding protein family (SBP) | 33.3 development.squamosa promoter binding like (SPL)	Cleavage	1	12.769	1	20	1242	1261	CUGACAGAAGAGAGUGAGCA	UGCUCUCUCUCUUCUGUCAG	N	-0.285307	-0.230691	0.468349	0.522965	0.512812	0.731839	0.176656	0.0891253	-	-
stu-miR156f-5p	NA	CK862588	SBP	Squamosa promoter binding protein 3	27.3.28 RNA.regulation of transcription.squamosa promoter binding protein family (SBP) | 33.3 development.squamosa promoter binding like (SPL)	Cleavage	1	13.065	1	20	525	544	CUGACAGAAGAGAGUGAGCA	UGCUCUCUCUCUUCUGUCAG	N	-0.285307	-0.230691	0.468349	0.522965	0.512812	0.731839	0.176656	0.0891253	-	-
stu-miR156f-5p	NA	bf_ivrootxx_0032d11.t3m.scf	SBP	Squamosa promoter binding protein 3	27.3.28 RNA.regulation of transcription.squamosa promoter binding protein family (SBP) | 33.3 development.squamosa promoter binding like (SPL)	Cleavage	1	13.065	1	20	517	536	CUGACAGAAGAGAGUGAGCA	UGCUCUCUCUCUUCUGUCAG	N	-0.285307	-0.230691	0.468349	0.522965	0.512812	0.731839	0.176656	0.0891253	-	-
stu-miR156f-5p	NA	TC200961	SBP	Squamosa promoter binding protein 3	27.3.28 RNA.regulation of transcription.squamosa promoter binding protein family (SBP) | 33.3 development.squamosa promoter binding like (SPL)	Cleavage	2	12.874	1	20	1043	1062	CUGACAGAAGAGAGUGAGCA	UGCUCUCUCUCUUCUGUCAU	N	-0.285307	-0.230691	0.468349	0.522965	0.512812	0.731839	0.176656	0.0891253	-	-
stu-miR156f-5p	NA	MICRO.13221.C1	SBP	Squamosa promoter binding protein 3	27.3.28 RNA.regulation of transcription.squamosa promoter binding protein family (SBP) | 33.3 development.squamosa promoter binding like (SPL)	Cleavage	2	12.874	1	20	1041	1060	CUGACAGAAGAGAGUGAGCA	UGCUCUCUCUCUUCUGUCAU	N	-0.285307	-0.230691	0.468349	0.522965	0.512812	0.731839	0.176656	0.0891253	-	-
stu-miR156f-5p	NA	PGSC0003DMC400042430	SBP	Squamosa promoter binding protein 3	27.3.28 RNA.regulation of transcription.squamosa promoter binding protein family (SBP) | 33.3 development.squamosa promoter binding like (SPL)	Cleavage	2	12.371	1	20	1128	1147	CUGACAGAAGAGAGUGAGCA	UGCUCUCUCUCUUCUGUCAU	N	-0.285307	-0.230691	0.468349	0.522965	0.512812	0.731839	0.176656	0.0891253	-	-
stu-miR156f-5p	NA	PGSC0003DMC400042429	SBP	Squamosa promoter binding protein 3	27.3.28 RNA.regulation of transcription.squamosa promoter binding protein family (SBP) | 33.3 development.squamosa promoter binding like (SPL)	Cleavage	2	12.371	1	20	1128	1147	CUGACAGAAGAGAGUGAGCA	UGCUCUCUCUCUUCUGUCAU	N	-0.285307	-0.230691	0.468349	0.522965	0.512812	0.731839	0.176656	0.0891253	-	-
stu-miR156f-5p	NA	TC197452	SBP	Squamosa promoter-binding protein	27.3.28 RNA.regulation of transcription.squamosa promoter binding protein family (SBP) | 33.3 development.squamosa promoter binding like (SPL)	Cleavage	2	16.784	1	20	1074	1093	CUGACAGAAGAGAGUGAGCA	UGCUCUCUCUCUUCUGUCAU	N	-0.285307	-0.230691	0.468349	0.522965	0.512812	0.731839	0.176656	0.0891253	-1.48	-
stu-miR156f-5p	NA	MICRO.14771.C1	SBP	Squamosa promoter-binding protein	27.3.28 RNA.regulation of transcription.squamosa promoter binding protein family (SBP) | 33.3 development.squamosa promoter binding like (SPL)	Cleavage	2	16.784	1	20	1082	1101	CUGACAGAAGAGAGUGAGCA	UGCUCUCUCUCUUCUGUCAU	N	-0.285307	-0.230691	0.468349	0.522965	0.512812	0.731839	0.176656	0.0891253	-1.48	-
stu-miR156f-5p	NA	Sotub05g016440	StSPL11	Squamosa promoter-binding-like protein 11	27.3.28 RNA.regulation of transcription.squamosa promoter binding protein family (SBP) | 33.3 development.squamosa promoter binding like (SPL)	Cleavage	2	20.477	1	20	1116	1135	CUGACAGAAGAGAGUGAGCA	UGCUCUCUCUCUUCUGUCAA	N	-0.285307	-0.230691	0.468349	0.522965	0.512812	0.731839	0.176656	0.0891253	-	-
stu-miR156f-5p	NA	PGSC0003DMC400056411	SBP	Squamosa promoter-binding-like protein 11	27.3.28 RNA.regulation of transcription.squamosa promoter binding protein family (SBP) | 33.3 development.squamosa promoter binding like (SPL)	Cleavage	2	20.477	1	20	1116	1135	CUGACAGAAGAGAGUGAGCA	UGCUCUCUCUCUUCUGUCAA	N	-0.285307	-0.230691	0.468349	0.522965	0.512812	0.731839	0.176656	0.0891253	-	-
stu-miR156f-5p	NA	PGSC0003DMC400040233	SBP	Squamosa promoter binding protein 3	27.3.28 RNA.regulation of transcription.squamosa promoter binding protein family (SBP) | 33.3 development.squamosa promoter binding like (SPL)	Cleavage	2	12.874	1	20	999	1018	CUGACAGAAGAGAGUGAGCA	UGCUCUCUCUCUUCUGUCAU	N	-0.285307	-0.230691	0.468349	0.522965	0.512812	0.731839	0.176656	0.0891253	-	-
stu-miR156f-5p	NA	Sotub12g015890	SBP	Squamosa promoter binding protein 3	27.3.28 RNA.regulation of transcription.squamosa promoter binding protein family (SBP) | 33.3 development.squamosa promoter binding like (SPL)	Cleavage	2	12.874	1	20	999	1018	CUGACAGAAGAGAGUGAGCA	UGCUCUCUCUCUUCUGUCAU	N	-0.285307	-0.230691	0.468349	0.522965	0.512812	0.731839	0.176656	0.0891253	-	-
stu-miR156f-5p	NA	MICRO.41.C1	SBP	Squamosa promoter binding protein 3	27.3.28 RNA.regulation of transcription.squamosa promoter binding protein family (SBP) | 33.3 development.squamosa promoter binding like (SPL)	Cleavage	2	12.371	1	20	425	444	CUGACAGAAGAGAGUGAGCA	UGCUCUCUCUCUUCUGUCAU	N	-0.285307	-0.230691	0.468349	0.522965	0.512812	0.731839	0.176656	0.0891253	-	-
stu-miR156f-5p	NA	PGSC0003DMC400046455	SBP	Squamosa promoter-binding-like protein 11	27.3.28 RNA.regulation of transcription.squamosa promoter binding protein family (SBP) | 33.3 development.squamosa promoter binding like (SPL)	Cleavage	2	18.258	1	20	957	976	CUGACAGAAGAGAGUGAGCA	UGCUCUCUCUCUUCUGUCAA	N	-0.285307	-0.230691	0.468349	0.522965	0.512812	0.731839	0.176656	0.0891253	-	-
stu-miR156f-5p	NA	Sotub03g028390	SBP	Squamosa promoter binding protein 3	27.3.28 RNA.regulation of transcription.squamosa promoter binding protein family (SBP) | 33.3 development.squamosa promoter binding like (SPL)	Cleavage	2	12.371	1	20	918	937	CUGACAGAAGAGAGUGAGCA	UGCUCUCUCUCUUCUGUCAU	N	-0.285307	-0.230691	0.468349	0.522965	0.512812	0.731839	0.176656	0.0891253	-	-
stu-miR156f-5p	NA	Sotub05g016640	SBP	Squamosa promoter-binding protein	27.3.28 RNA.regulation of transcription.squamosa promoter binding protein family (SBP) | 33.3 development.squamosa promoter binding like (SPL)	Cleavage	2	14.867	1	20	678	697	CUGACAGAAGAGAGUGAGCA	UGCUCUCUCUCUUCUGUCAU	N	-0.285307	-0.230691	0.468349	0.522965	0.512812	0.731839	0.176656	0.0891253	-1.48	-
stu-miR156f-5p	NA	PGSC0003DMC400037933	SBP	Squamosa promoter-binding protein	27.3.28 RNA.regulation of transcription.squamosa promoter binding protein family (SBP) | 33.3 development.squamosa promoter binding like (SPL)	Cleavage	2	14.867	1	20	678	697	CUGACAGAAGAGAGUGAGCA	UGCUCUCUCUCUUCUGUCAU	N	-0.285307	-0.230691	0.468349	0.522965	0.512812	0.731839	0.176656	0.0891253	-1.48	-
stu-miR156f-5p	NA	PGSC0003DMC400037932	SBP	Squamosa promoter-binding protein	27.3.28 RNA.regulation of transcription.squamosa promoter binding protein family (SBP) | 33.3 development.squamosa promoter binding like (SPL)	Cleavage	2	14.867	1	20	678	697	CUGACAGAAGAGAGUGAGCA	UGCUCUCUCUCUUCUGUCAU	N	-0.285307	-0.230691	0.468349	0.522965	0.512812	0.731839	0.176656	0.0891253	-1.48	-
stu-miR156f-5p	NA	MICRO.11125.C1	SBP	Squamosa promoter-binding-like protein 11	27.3.28 RNA.regulation of transcription.squamosa promoter binding protein family (SBP) | 33.3 development.squamosa promoter binding like (SPL)	Cleavage	2	20.477	1	20	233	252	CUGACAGAAGAGAGUGAGCA	UGCUCUCUCUCUUCUGUCAA	N	-0.285307	-0.230691	0.468349	0.522965	0.512812	0.731839	0.176656	0.0891253	-	-
stu-miR156f-5p	NA	TC225917	SBP	Squamosa promoter-binding-like protein 11	27.3.28 RNA.regulation of transcription.squamosa promoter binding protein family (SBP) | 33.3 development.squamosa promoter binding like (SPL)	Cleavage	2	19.435	1	20	233	252	CUGACAGAAGAGAGUGAGCA	UGCUCUCUCUCUUCUGUCAA	N	-0.285307	-0.230691	0.468349	0.522965	0.512812	0.731839	0.176656	0.0891253	-	-
stu-miR156f-5p	NA	DV625227	SBP	Squamosa promoter binding-like protein	27.3.28 RNA.regulation of transcription.squamosa promoter binding protein family (SBP) | 33.3 development.squamosa promoter binding like (SPL) | 34.9 transport.metabolite transporters at the mitochondrial membrane	Cleavage	2	5.278	1	20	520	539	CUGACAGAAGAGAGUGAGCA	UGCUCUCUCUCUUCUGUCAU	N	-0.285307	-0.230691	0.468349	0.522965	0.512812	0.731839	0.176656	0.0891253	NA	NA
stu-miR156f-5p	NA	TC222965	SBP	Squamosa promoter binding protein 3	27.3.28 RNA.regulation of transcription.squamosa promoter binding protein family (SBP) | 33.3 development.squamosa promoter binding like (SPL)	Cleavage	2	12.374	1	20	426	445	CUGACAGAAGAGAGUGAGCA	UGCUCUCUCUCUUCUGUCAU	N	-0.285307	-0.230691	0.468349	0.522965	0.512812	0.731839	0.176656	0.0891253	-	-
stu-miR156f-5p	NA	PGSC0003DMC400037931	SBP	Squamosa promoter-binding protein	27.3.28 RNA.regulation of transcription.squamosa promoter binding protein family (SBP) | 33.3 development.squamosa promoter binding like (SPL)	Cleavage	2	14.867	1	20	222	241	CUGACAGAAGAGAGUGAGCA	UGCUCUCUCUCUUCUGUCAU	N	-0.285307	-0.230691	0.468349	0.522965	0.512812	0.731839	0.176656	0.0891253	-1.48	-
stu-miR156f-5p	NA	TC217180	BAC1	Mitochondrial ornithine carrier protein	27.3.28 RNA.regulation of transcription.squamosa promoter binding protein family (SBP) | 33.3 development.squamosa promoter binding like (SPL) | 34.9 transport.metabolite transporters at the mitochondrial membrane	Cleavage	2	12.386	1	19	487	505	CUGACAGAAGAGAGUGAGC	GCUCUCUCUCUUCUGUCAU	N	-0.285307	-0.230691	0.468349	0.522965	0.512812	0.731839	0.176656	0.0891253	-	-
stu-miR156f-5p	NA	MICRO.4636.C1	BAC1	Mitochondrial ornithine carrier protein	27.3.28 RNA.regulation of transcription.squamosa promoter binding protein family (SBP) | 33.3 development.squamosa promoter binding like (SPL) | 34.9 transport.metabolite transporters at the mitochondrial membrane	Cleavage	2	12.386	1	19	479	497	CUGACAGAAGAGAGUGAGC	GCUCUCUCUCUUCUGUCAU	N	-0.285307	-0.230691	0.468349	0.522965	0.512812	0.731839	0.176656	0.0891253	-	-
stu-miR156f-5p	NA	PGSC0003DMC400047211	T07M07.21	Unknown Protein	29.4 protein.postranslational modification	Cleavage	2	10.926	1	18	860	877	CUGACAGAAGAGAGUGAG	CUUACUCUCUUCUGUCUG	N	-0.285307	-0.230691	0.468349	0.522965	0.512812	0.731839	0.176656	0.0891253	-	-
stu-miR156f-5p	NA	MICRO.5420.C1	CML42	Calmodulin-like protein	30.3 signalling.calcium	Cleavage	2	6.801	1	17	78	94	CUGACAGAAGAGAGUGA	UCAUUUUCUUCUGUCAA	N	-0.285307	-0.230691	0.468349	0.522965	0.512812	0.731839	0.176656	0.0891253	-	-
stu-miR156f-5p	NA	TC199381	CML42	Calmodulin-like protein	30.3 signalling.calcium	Cleavage	2	2.693	1	17	24	40	CUGACAGAAGAGAGUGA	UCAUUUUCUUCUGUCAA	N	-0.285307	-0.230691	0.468349	0.522965	0.512812	0.731839	0.176656	0.0891253	-	-
stu-miR156f-5p	NA	Sotub04g027240	Sotub04g027240	Os10g0363700 protein (Fragment)	29.3.4.99 protein.targeting.secretory pathway.unspecified | 29.5.11.4.3.2 protein.degradation.ubiquitin.E3.SCF.FBOX	Cleavage	2	15.646	1	19	4247	4265	CUGACAGAAGAGAGUGAGC	GAUCUCUUUCUUCUGUUAG	N	-0.285307	-0.230691	0.468349	0.522965	0.512812	0.731839	0.176656	0.0891253	-	-
stu-miR156f-5p	NA	CK273962	ISI1	Impaired sucrose induction 1-like protein	35.2 not assigned.unknown	Cleavage	2	7.558	1	17	238	254	CUGACAGAAGAGAGUGA	UCAAUCUCUUCUGUCAC	N	-0.285307	-0.230691	0.468349	0.522965	0.512812	0.731839	0.176656	0.0891253	-	-
stu-miR156f-5p	NA	TC224999	ISI1	Impaired sucrose induction 1-like protein	35.2 not assigned.unknown	Cleavage	2	7.716	1	17	299	315	CUGACAGAAGAGAGUGA	UCAAUCUCUUCUGUCAC	N	-0.285307	-0.230691	0.468349	0.522965	0.512812	0.731839	0.176656	0.0891253	-	-
stu-miR156g-3p	NA	TC212420	F7H19.240	Serine/threonine protein kinase	29.4 protein.postranslational modification | 30.6 signalling.MAP kinases	Cleavage	2	12.961	1	17	569	585	GCUUACUCUCUAUCUGU	AUAUAUAGAGAGUAGGC	N	0.0767492	0.887964	2.09223	2.90345	0.960003	0.382506	0.0178728	0.00023901	-	-
stu-miR156g-3p	NA	MICRO.13122.C1	F7H19.240	Serine/threonine protein kinase	29.4 protein.postranslational modification | 30.6 signalling.MAP kinases	Cleavage	2	12.961	1	17	568	584	GCUUACUCUCUAUCUGU	AUAUAUAGAGAGUAGGC	N	0.0767492	0.887964	2.09223	2.90345	0.960003	0.382506	0.0178728	0.00023901	-	-
stu-miR156g-3p	NA	Sotub10g015270	NET1A	Kinase interacting family protein	26.10 misc.cytochrome P450 | 27.1.19 RNA.processing.ribonucleases | 28.1 DNA.synthesis/chromatin structure | 29.4 protein.postranslational modification	Cleavage	2	17.973	1	17	2484	2500	GCUUACUCUCUAUCUGU	ACAGGAAGAGAGUAAGU	N	0.0767492	0.887964	2.09223	2.90345	0.960003	0.382506	0.0178728	0.00023901	-	-
stu-miR156g-3p	NA	PGSC0003DMC400050107	NET1A	Kinase interacting family protein	26.10 misc.cytochrome P450 | 27.1.19 RNA.processing.ribonucleases | 28.1 DNA.synthesis/chromatin structure | 29.4 protein.postranslational modification	Cleavage	2	17.973	1	17	2589	2605	GCUUACUCUCUAUCUGU	ACAGGAAGAGAGUAAGU	N	0.0767492	0.887964	2.09223	2.90345	0.960003	0.382506	0.0178728	0.00023901	-	-
stu-miR156g-3p	NA	bf_stolxxxx_0070b02.t3ma.scf	Sotub11g015100	Proteinase inhibitor	1.1.2.2 PS.lightreaction.photosystem I.PSI polypeptide subunits | 10.3 cell wall.hemicellulose synthesis | 20.1.7.6 stress.biotic.PR-proteins.PR6 (proteinase inhibitors) | 27.1.19 RNA.processing.ribonucleases | 28.1 DNA.synthesis/chromatin structure | 29.5.1 protein.degradation.subtilases	Cleavage	2	13.976	1	17	139	155	GCUUACUCUCUAUCUGU	AGAGGUAGGGAGUAAGC	N	0.0767492	0.887964	2.09223	2.90345	0.960003	0.382506	0.0178728	0.00023901	-	-
stu-miR156g-3p	NA	TC214211	Sotub02g036920	Os02g0200800 protein (Fragment)	19.4 tetrapyrrole synthesis.ALA dehydratase	Cleavage	2	20.12	1	17	604	620	GCUUACUCUCUAUCUGU	AGAGAUAGAGAGUGAGU	N	0.0767492	0.887964	2.09223	2.90345	0.960003	0.382506	0.0178728	0.00023901	-	-
stu-miR156g-3p	NA	CX700245	Sotub11g015100	Proteinase inhibitor	1.1.2.2 PS.lightreaction.photosystem I.PSI polypeptide subunits | 10.3 cell wall.hemicellulose synthesis | 20.1.7.6 stress.biotic.PR-proteins.PR6 (proteinase inhibitors) | 27.1.19 RNA.processing.ribonucleases | 28.1 DNA.synthesis/chromatin structure | 29.5.1 protein.degradation.subtilases	Cleavage	2	13.976	1	17	339	355	GCUUACUCUCUAUCUGU	AGAGGUAGGGAGUAAGC	N	0.0767492	0.887964	2.09223	2.90345	0.960003	0.382506	0.0178728	0.00023901	-	-
stu-miR156g-3p	NA	EG015707	SBP	Squamosa promoter binding-like protein	27.3.28 RNA.regulation of transcription.squamosa promoter binding protein family (SBP) | 33.3 development.squamosa promoter binding like (SPL) | 34.9 transport.metabolite transporters at the mitochondrial membrane	Cleavage	2	21.068	1	21	88	107	GCUUACUCUCUAUCUGUCACC	GCUGACAGA-AGAGAGUAAGC	N	0.0767492	0.887964	2.09223	2.90345	0.960003	0.382506	0.0178728	0.00023901	-	-
stu-miR156g-3p	NA	CV651945	CPB	F-actin capping protein beta subunit family protein	31.1 cell.organisation	Cleavage	2	15.103	1	17	116	132	GCUUACUCUCUAUCUGU	AGAGAUGGAGGGUAAGC	N	0.0767492	0.887964	2.09223	2.90345	0.960003	0.382506	0.0178728	0.00023901	-	-
stu-miR156g-3p	NA	MICRO.16496.C1	CPB	F-actin capping protein beta subunit family protein	31.1 cell.organisation	Cleavage	2	15.103	1	17	213	229	GCUUACUCUCUAUCUGU	AGAGAUGGAGGGUAAGC	N	0.0767492	0.887964	2.09223	2.90345	0.960003	0.382506	0.0178728	0.00023901	-	-
stu-miR156g-3p	NA	CO502232	CPB	F-actin capping protein beta subunit family protein	31.1 cell.organisation	Cleavage	2	16.177	1	17	281	297	GCUUACUCUCUAUCUGU	AGAGAUGGAGGGUAAGC	N	0.0767492	0.887964	2.09223	2.90345	0.960003	0.382506	0.0178728	0.00023901	-	-
stu-miR156g-3p	NA	PGSC0003DMC400029638	CPB	F-actin capping protein beta subunit family protein	31.1 cell.organisation	Cleavage	2	14.518	1	17	639	655	GCUUACUCUCUAUCUGU	AGAGAUGGAGGGUAAGC	N	0.0767492	0.887964	2.09223	2.90345	0.960003	0.382506	0.0178728	0.00023901	-	-
stu-miR156g-3p	NA	Sotub12g025260	CPB	F-actin capping protein beta subunit family protein	31.1 cell.organisation	Cleavage	2	14.518	1	17	651	667	GCUUACUCUCUAUCUGU	AGAGAUGGAGGGUAAGC	N	0.0767492	0.887964	2.09223	2.90345	0.960003	0.382506	0.0178728	0.00023901	-	-
stu-miR156g-3p	NA	TC222074	CPB	F-actin capping protein beta subunit family protein	31.1 cell.organisation	Cleavage	2	15.103	1	17	749	765	GCUUACUCUCUAUCUGU	AGAGAUGGAGGGUAAGC	N	0.0767492	0.887964	2.09223	2.90345	0.960003	0.382506	0.0178728	0.00023901	-	-
stu-miR156g-3p	NA	PGSC0003DMC400029637	CPB	F-actin capping protein beta subunit family protein	31.1 cell.organisation	Cleavage	2	14.518	1	17	786	802	GCUUACUCUCUAUCUGU	AGAGAUGGAGGGUAAGC	N	0.0767492	0.887964	2.09223	2.90345	0.960003	0.382506	0.0178728	0.00023901	-	-
stu-miR156g-3p	NA	STMDB63TV	STMDB63TV	-	35.2 not assigned.unknown | 35.2 not assigned.unknown	Cleavage	2	12.669	1	21	221	242	GCUUACU-CUCUAUCUGUCACC	GGUUGCAGAUAGAGUAGUAAGC	N	0.0767492	0.887964	2.09223	2.90345	0.960003	0.382506	0.0178728	0.00023901	-	-
stu-miR156g-3p	NA	MICRO.10871.C1	MICRO.10871.C1	-	35.2 not assigned.unknown | 35.2 not assigned.unknown	Cleavage	2	12.102	1	21	261	282	GCUUACU-CUCUAUCUGUCACC	GGUUGCAGAUAGAGUAGUAAGC	N	0.0767492	0.887964	2.09223	2.90345	0.960003	0.382506	0.0178728	0.00023901	-	-
stu-miR156g-3p	NA	TC211649	TC211649	-	35.2 not assigned.unknown | 35.2 not assigned.unknown	Cleavage	2	11.368	1	21	261	282	GCUUACU-CUCUAUCUGUCACC	GGUUGCAGAUAGAGUAGUAAGC	N	0.0767492	0.887964	2.09223	2.90345	0.960003	0.382506	0.0178728	0.00023901	-	-
stu-miR156g-j-5p.1	NA	MICRO.1081.C12	Sotub04g035540	Unknown Protein	35.2 not assigned.unknown	Cleavage	1.5	6.437	1	19	96	114	UGACAGAAGAGAGUGAGCA	UCCUCACUCUCUUCUGUUU	N	-1.06565	0.195469	0.634978	1.8961	0.502889	0.958338	0.63789	0.0666186	-	-
stu-miR156g-j-5p.1	NA	TC221089	Sotub04g035540	Unknown Protein	35.2 not assigned.unknown	Cleavage	1.5	6.435	1	19	89	107	UGACAGAAGAGAGUGAGCA	UCCUCACUCUCUUCUGUUU	N	-1.06565	0.195469	0.634978	1.8961	0.502889	0.958338	0.63789	0.0666186	-	-
stu-miR156g-j-5p.1	NA	MICRO.7975.C2	F11A12.5	6-phosphogluconate dehydrogenase decarboxylating	7.1.3 OPP.oxidative PP.6-phosphogluconate dehydrogenase	Cleavage	2	11.811	1	19	1054	1072	UGACAGAAGAGAGUGAGCA	UUCUCAUUUUCUUUUGUUA	N	-1.06565	0.195469	0.634978	1.8961	0.502889	0.958338	0.63789	0.0666186	-0.383	-
stu-miR156g-j-5p.1	NA	TC205998	F11A12.5	6-phosphogluconate dehydrogenase decarboxylating	7.1.3 OPP.oxidative PP.6-phosphogluconate dehydrogenase	Cleavage	2	11.716	1	19	1055	1073	UGACAGAAGAGAGUGAGCA	UUCUCAUUUUCUUUUGUUA	N	-1.06565	0.195469	0.634978	1.8961	0.502889	0.958338	0.63789	0.0666186	-0.383	-
stu-miR156g-j-5p.1	NA	MICRO.9785.C1	BOR1	AE family transporter anion exchange	34.18 transport.unspecified anions	Cleavage	2	8.21	1	19	123	141	UGACAGAAGAGAGUGAGCA	UAUUCAUUUUCUUCUGUUA	N	-1.06565	0.195469	0.634978	1.8961	0.502889	0.958338	0.63789	0.0666186	-	-
stu-miR156g-j-5p.1	NA	TC221322	BOR1	AE family transporter anion exchange	34.18 transport.unspecified anions	Cleavage	2	8.21	1	19	107	125	UGACAGAAGAGAGUGAGCA	UAUUCAUUUUCUUCUGUUA	N	-1.06565	0.195469	0.634978	1.8961	0.502889	0.958338	0.63789	0.0666186	-	-
stu-miR156g-j-5p.1	NA	bf_arrayxxx_0037f05.t7m.scf	MYB3R-1	MYB transcription factor	27.3.25 RNA.regulation of transcription.MYB domain transcription factor family | 29.4.1.55 protein.postranslational modification.kinase.receptor like cytoplasmatic kinase V | 30.2.15 signalling.receptor kinases.thaumatin like	Cleavage	2	16.371	1	17	422	438	UGACAGAAGAGAGUGAG	AUCAUUCUCUUUUGUCA	N	-1.06565	0.195469	0.634978	1.8961	0.502889	0.958338	0.63789	0.0666186	-	-
stu-miR156g-j-5p.1	NA	MICRO.7975.C1	EFR	Receptor kinase-like protein	7.1.2 OPP.oxidative PP.6-phosphogluconolactonase | 26.22 misc.short chain dehydrogenase/reductase (SDR) | 29.4.1.57 protein.postranslational modification.kinase.receptor like cytoplasmatic kinase VII | 30.2.11 signalling.receptor kinases.leucine rich repeat XI | 30.2.12 signalling.receptor kinases.leucine rich repeat XII	Cleavage	2	14.817	1	19	360	378	UGACAGAAGAGAGUGAGCA	UUCUCAUUUUCUUUUGUUA	N	-1.06565	0.195469	0.634978	1.8961	0.502889	0.958338	0.63789	0.0666186	-	-
stu-miR156g-j-5p.1	NA	TC220577	EFR	Receptor kinase-like protein	7.1.2 OPP.oxidative PP.6-phosphogluconolactonase | 26.22 misc.short chain dehydrogenase/reductase (SDR) | 29.4.1.57 protein.postranslational modification.kinase.receptor like cytoplasmatic kinase VII | 30.2.11 signalling.receptor kinases.leucine rich repeat XI | 30.2.12 signalling.receptor kinases.leucine rich repeat XII	Cleavage	2	13.065	1	19	334	352	UGACAGAAGAGAGUGAGCA	UUCUCAUUUUCUUUUGUUA	N	-1.06565	0.195469	0.634978	1.8961	0.502889	0.958338	0.63789	0.0666186	-	-
stu-miR156g-j-5p.1	NA	TC195057	AAP1	Amino acid permease 6	34.3 transport.amino acids	Cleavage	1.5	4.941	1	17	200	216	UGACAGAAGAGAGUGAG	CUCAAUCUCUUCUGUUA	N	-1.06565	0.195469	0.634978	1.8961	0.502889	0.958338	0.63789	0.0666186	-	-
stu-miR156g-j-5p.1	NA	EG011489	TBL37	Os06g0207500 protein (Fragment)	2.2.1.3.1 major CHO metabolism.degradation.sucrose.invertases.neutral | 9.7 mitochondrial electron transport / ATP synthesis.cytochrome c oxidase | 16.8.3 secondary metabolism.flavonoids.dihydroflavonols | 17.7.1.5 hormone metabolism.jasmonate.synthesis-degradation.12-oxophytodienoate reductase 3 | 27.3.39 RNA.regulation of transcription.AtSR transcription factor family | 31.1 cell.organisation |…	Cleavage	2	12.907	1	17	57	73	UGACAGAAGAGAGUGAG	UUUGCUCUCUUCUGUUA	N	-1.06565	0.195469	0.634978	1.8961	0.502889	0.958338	0.63789	0.0666186	1.552	-
stu-miR156g-j-5p.1	NA	MICRO.6268.C1	SBP	Squamosa promoter-binding protein	27.3.28 RNA.regulation of transcription.squamosa promoter binding protein family (SBP) | 33.3 development.squamosa promoter binding like (SPL)	Cleavage	1	19.102	1	20	1379	1398	UGACAGAAGAGAGUGAGCAC	GUGCUCUCUCUCUUCUGUCA	N	-1.06565	0.195469	0.634978	1.8961	0.502889	0.958338	0.63789	0.0666186	-	-
stu-miR156g-j-5p.1	NA	TC218470	SBP	Squamosa promoter-binding protein	27.3.28 RNA.regulation of transcription.squamosa promoter binding protein family (SBP) | 33.3 development.squamosa promoter binding like (SPL)	Cleavage	1	16.502	1	20	1349	1368	UGACAGAAGAGAGUGAGCAC	GUGCUCUCUCUCUUCUGUCA	N	-1.06565	0.195469	0.634978	1.8961	0.502889	0.958338	0.63789	0.0666186	-	-
stu-miR156g-j-5p.1	NA	Sotub10g020210	SBP	Squamosa promoter-binding protein	27.3.28 RNA.regulation of transcription.squamosa promoter binding protein family (SBP) | 33.3 development.squamosa promoter binding like (SPL)	Cleavage	1	19.268	1	20	764	783	UGACAGAAGAGAGUGAGCAC	GUGCUCUCUCUCUUCUGUCA	N	-1.06565	0.195469	0.634978	1.8961	0.502889	0.958338	0.63789	0.0666186	-	-
stu-miR156g-j-5p.1	NA	PGSC0003DMC400020255	SBP	Squamosa promoter-binding protein	27.3.28 RNA.regulation of transcription.squamosa promoter binding protein family (SBP) | 33.3 development.squamosa promoter binding like (SPL)	Cleavage	1	19.268	1	20	764	783	UGACAGAAGAGAGUGAGCAC	GUGCUCUCUCUCUUCUGUCA	N	-1.06565	0.195469	0.634978	1.8961	0.502889	0.958338	0.63789	0.0666186	-	-
stu-miR156g-j-5p.1	NA	PGSC0003DMC400020254	SBP	Squamosa promoter-binding protein	27.3.28 RNA.regulation of transcription.squamosa promoter binding protein family (SBP) | 33.3 development.squamosa promoter binding like (SPL)	Cleavage	1	19.268	1	20	437	456	UGACAGAAGAGAGUGAGCAC	GUGCUCUCUCUCUUCUGUCA	N	-1.06565	0.195469	0.634978	1.8961	0.502889	0.958338	0.63789	0.0666186	-	-
stu-miR156g-j-5p.1	NA	BQ511529	Sotub01g008930	Non-selective cation channel-2 family	35.1 not assigned.no ontology	Cleavage	1.5	6.391	1	19	115	133	UGACAGAAGAGAGUGAGCA	UCCUCACUCUCUUCUUUCA	N	-1.06565	0.195469	0.634978	1.8961	0.502889	0.958338	0.63789	0.0666186	-	-
stu-miR156g-j-5p.1	NA	STDB001D19u.scf	Sotub01g008930	Non-selective cation channel-2 family	35.1 not assigned.no ontology	Cleavage	1.5	7.705	1	19	140	158	UGACAGAAGAGAGUGAGCA	UCCUCACUCUCUUCUUUCA	N	-1.06565	0.195469	0.634978	1.8961	0.502889	0.958338	0.63789	0.0666186	-	-
stu-miR156g-j-5p.1	NA	EG012923	Sotub01g008930	Non-selective cation channel-2 family	35.1 not assigned.no ontology	Cleavage	1.5	7.705	1	19	132	150	UGACAGAAGAGAGUGAGCA	UCCUCACUCUCUUCUUUCA	N	-1.06565	0.195469	0.634978	1.8961	0.502889	0.958338	0.63789	0.0666186	-	-
stu-miR156g-j-5p.1	NA	MICRO.2907.C1	HSP70-10	Chaperone DnaK	20.2.1 stress.abiotic.heat	Cleavage	2	12.933	1	21	228	248	UGACAGAAGAGAGUGAGCACA	UAUUUUUAUUUUCUUCUGUCA	N	-1.06565	0.195469	0.634978	1.8961	0.502889	0.958338	0.63789	0.0666186	-	-
stu-miR156g-j-5p.1	NA	TC221774	HSP70-10	Chaperone DnaK	20.2.1 stress.abiotic.heat	Cleavage	2	12.933	1	21	211	231	UGACAGAAGAGAGUGAGCACA	UAUUUUUAUUUUCUUCUGUCA	N	-1.06565	0.195469	0.634978	1.8961	0.502889	0.958338	0.63789	0.0666186	-	-
stu-miR156g-j-5p.1	NA	Sotub03g031000	ABCC1	Multidrug resistance protein ABC transporter family	34.16 transport.ABC transporters and multidrug resistance systems	Cleavage	2	12.447	1	21	2997	3017	UGACAGAAGAGAGUGAGCACA	UAUACUCUCUCUCUUCUGUCU	N	-1.06565	0.195469	0.634978	1.8961	0.502889	0.958338	0.63789	0.0666186	-	-
stu-miR156g-j-5p.1	NA	PGSC0003DMC400020416	HCF107	Pre-mRNA-splicing factor clf1	16.2.1.10 secondary metabolism.phenylpropanoids.lignin biosynthesis.CAD | 27.1 RNA.processing	Cleavage	2	6.508	1	17	40	56	UGACAGAAGAGAGUGAG	UUCACUCUCUUCUAUCA	N	-1.06565	0.195469	0.634978	1.8961	0.502889	0.958338	0.63789	0.0666186	-	-
stu-miR156g-j-5p.1	NA	Sotub04g008740	HCF107	Pre-mRNA-splicing factor clf1	16.2.1.10 secondary metabolism.phenylpropanoids.lignin biosynthesis.CAD | 27.1 RNA.processing	Cleavage	2	6.508	1	17	40	56	UGACAGAAGAGAGUGAG	UUCACUCUCUUCUAUCA	N	-1.06565	0.195469	0.634978	1.8961	0.502889	0.958338	0.63789	0.0666186	-	-
stu-miR156g-j-5p.1	NA	Sotub11g006950	ASAT1	Wax synthase isoform 3	16.7 secondary metabolism.wax | 34.99 transport.misc	Cleavage	2	12.885	1	17	451	467	UGACAGAAGAGAGUGAG	UUCAUUCUCUUUUGUUA	N	-1.06565	0.195469	0.634978	1.8961	0.502889	0.958338	0.63789	0.0666186	-	-
stu-miR156g-j-5p.1	NA	PGSC0003DMC400023480	ASAT1	Wax synthase isoform 3	16.7 secondary metabolism.wax | 34.99 transport.misc	Cleavage	2	12.885	1	17	451	467	UGACAGAAGAGAGUGAG	UUCAUUCUCUUUUGUUA	N	-1.06565	0.195469	0.634978	1.8961	0.502889	0.958338	0.63789	0.0666186	-	-
stu-miR156g-j-5p.1	NA	Sotub11g006970	ASAT1	Wax synthase isoform 3	16.7 secondary metabolism.wax | 34.99 transport.misc	Cleavage	2	7.677	1	17	451	467	UGACAGAAGAGAGUGAG	UUCAUUCUCUUUUGUUA	N	-1.06565	0.195469	0.634978	1.8961	0.502889	0.958338	0.63789	0.0666186	-	-
stu-miR156g-j-5p.1	NA	PGSC0003DMC400023479	ASAT1	Wax synthase isoform 3	16.7 secondary metabolism.wax | 34.99 transport.misc	Cleavage	2	12.885	1	17	451	467	UGACAGAAGAGAGUGAG	UUCAUUCUCUUUUGUUA	N	-1.06565	0.195469	0.634978	1.8961	0.502889	0.958338	0.63789	0.0666186	-	-
stu-miR156g-j-5p.1	NA	TC210362	Sotub05g014790	class I heat shock protein 3	20.2.1 stress.abiotic.heat	Cleavage	2	1.287	1	17	31	47	UGACAGAAGAGAGUGAG	UUUACUUUCUUUUGUCA	N	-1.06565	0.195469	0.634978	1.8961	0.502889	0.958338	0.63789	0.0666186	NA	NA
stu-miR156g-j-5p.1	NA	MICRO.11829.C2	Sotub05g014790	class I heat shock protein 3	20.2.1 stress.abiotic.heat	Cleavage	2	1.287	1	17	31	47	UGACAGAAGAGAGUGAG	UUUACUUUCUUUUGUCA	N	-1.06565	0.195469	0.634978	1.8961	0.502889	0.958338	0.63789	0.0666186	NA	NA
stu-miR156g-j-5p.1	NA	TC217192	BSK1	Cysteine-rich receptor-like protein kinase 3	29.4.1.52 protein.postranslational modification.kinase.receptor like cytoplasmatic kinase II | 29.4.1.57 protein.postranslational modification.kinase.receptor like cytoplasmatic kinase VII | 29.5.7 protein.degradation.metalloprotease	Cleavage	2	14.093	1	19	170	188	UGACAGAAGAGAGUGAGCA	UUCUUCUUCUCUUCUGUCA	N	-1.06565	0.195469	0.634978	1.8961	0.502889	0.958338	0.63789	0.0666186	-	-
stu-miR156g-j-5p.1	NA	MICRO.393.C1	BSK1	Cysteine-rich receptor-like protein kinase 3	29.4.1.52 protein.postranslational modification.kinase.receptor like cytoplasmatic kinase II | 29.4.1.57 protein.postranslational modification.kinase.receptor like cytoplasmatic kinase VII | 29.5.7 protein.degradation.metalloprotease	Cleavage	2	14.093	1	19	170	188	UGACAGAAGAGAGUGAGCA	UUCUUCUUCUCUUCUGUCA	N	-1.06565	0.195469	0.634978	1.8961	0.502889	0.958338	0.63789	0.0666186	-	-
stu-miR156g-j-5p.1	NA	TC218329	Sotub01g024030	Deoxyribose-phosphate aldolase	35.2 not assigned.unknown	Cleavage	2	9.653	1	17	427	443	UGACAGAAGAGAGUGAG	CUGAUUUUCUUCUGUCA	N	-1.06565	0.195469	0.634978	1.8961	0.502889	0.958338	0.63789	0.0666186	-	-
stu-miR156g-j-5p.1	NA	MICRO.3714.C1	Sotub01g024030	Deoxyribose-phosphate aldolase	35.2 not assigned.unknown	Cleavage	2	9.512	1	17	426	442	UGACAGAAGAGAGUGAG	CUGAUUUUCUUCUGUCA	N	-1.06565	0.195469	0.634978	1.8961	0.502889	0.958338	0.63789	0.0666186	-	-
stu-miR156g-j-5p.1	NA	TC200961	SBP	Squamosa promoter binding protein 3	27.3.28 RNA.regulation of transcription.squamosa promoter binding protein family (SBP) | 33.3 development.squamosa promoter binding like (SPL)	Cleavage	1	13.476	1	21	1041	1061	UGACAGAAGAGAGUGAGCACA	UGUGCUCUCUCUCUUCUGUCA	N	-1.06565	0.195469	0.634978	1.8961	0.502889	0.958338	0.63789	0.0666186	-	-
stu-miR156g-j-5p.1	NA	MICRO.13221.C1	SBP	Squamosa promoter binding protein 3	27.3.28 RNA.regulation of transcription.squamosa promoter binding protein family (SBP) | 33.3 development.squamosa promoter binding like (SPL)	Cleavage	1	13.476	1	21	1039	1059	UGACAGAAGAGAGUGAGCACA	UGUGCUCUCUCUCUUCUGUCA	N	-1.06565	0.195469	0.634978	1.8961	0.502889	0.958338	0.63789	0.0666186	-	-
stu-miR156g-j-5p.1	NA	PGSC0003DMC400049210	SBP	Squamosa promoter binding protein 3	27.3.28 RNA.regulation of transcription.squamosa promoter binding protein family (SBP) | 33.3 development.squamosa promoter binding like (SPL)	Cleavage	1	13.624	1	21	1240	1260	UGACAGAAGAGAGUGAGCACA	UGUGCUCUCUCUCUUCUGUCA	N	-1.06565	0.195469	0.634978	1.8961	0.502889	0.958338	0.63789	0.0666186	-	-
stu-miR156g-j-5p.1	NA	PGSC0003DMC400049211	SBP	Squamosa promoter binding protein 3	27.3.28 RNA.regulation of transcription.squamosa promoter binding protein family (SBP) | 33.3 development.squamosa promoter binding like (SPL)	Cleavage	1	13.624	1	21	1240	1260	UGACAGAAGAGAGUGAGCACA	UGUGCUCUCUCUCUUCUGUCA	N	-1.06565	0.195469	0.634978	1.8961	0.502889	0.958338	0.63789	0.0666186	-	-
stu-miR156g-j-5p.1	NA	Sotub05g006000	SBP	Squamosa promoter binding protein 3	27.3.28 RNA.regulation of transcription.squamosa promoter binding protein family (SBP) | 33.3 development.squamosa promoter binding like (SPL)	Cleavage	1	13.624	1	21	1240	1260	UGACAGAAGAGAGUGAGCACA	UGUGCUCUCUCUCUUCUGUCA	N	-1.06565	0.195469	0.634978	1.8961	0.502889	0.958338	0.63789	0.0666186	-	-
stu-miR156g-j-5p.1	NA	Sotub12g015890	SBP	Squamosa promoter binding protein 3	27.3.28 RNA.regulation of transcription.squamosa promoter binding protein family (SBP) | 33.3 development.squamosa promoter binding like (SPL)	Cleavage	1	13.476	1	21	997	1017	UGACAGAAGAGAGUGAGCACA	UGUGCUCUCUCUCUUCUGUCA	N	-1.06565	0.195469	0.634978	1.8961	0.502889	0.958338	0.63789	0.0666186	-	-
stu-miR156g-j-5p.1	NA	PGSC0003DMC400040233	SBP	Squamosa promoter binding protein 3	27.3.28 RNA.regulation of transcription.squamosa promoter binding protein family (SBP) | 33.3 development.squamosa promoter binding like (SPL)	Cleavage	1	13.476	1	21	997	1017	UGACAGAAGAGAGUGAGCACA	UGUGCUCUCUCUCUUCUGUCA	N	-1.06565	0.195469	0.634978	1.8961	0.502889	0.958338	0.63789	0.0666186	-	-
stu-miR156g-j-5p.1	NA	CK862588	SBP	Squamosa promoter binding protein 3	27.3.28 RNA.regulation of transcription.squamosa promoter binding protein family (SBP) | 33.3 development.squamosa promoter binding like (SPL)	Cleavage	1	13.206	1	21	523	543	UGACAGAAGAGAGUGAGCACA	UGUGCUCUCUCUCUUCUGUCA	N	-1.06565	0.195469	0.634978	1.8961	0.502889	0.958338	0.63789	0.0666186	-	-
stu-miR156g-j-5p.1	NA	bf_ivrootxx_0032d11.t3m.scf	SBP	Squamosa promoter binding protein 3	27.3.28 RNA.regulation of transcription.squamosa promoter binding protein family (SBP) | 33.3 development.squamosa promoter binding like (SPL)	Cleavage	1	13.206	1	21	515	535	UGACAGAAGAGAGUGAGCACA	UGUGCUCUCUCUCUUCUGUCA	N	-1.06565	0.195469	0.634978	1.8961	0.502889	0.958338	0.63789	0.0666186	-	-
stu-miR156g-j-5p.1	NA	SDBN006E11u.scf	SBP	Squamosa promoter binding-like protein	27.3.28 RNA.regulation of transcription.squamosa promoter binding protein family (SBP) | 33.3 development.squamosa promoter binding like (SPL) | 34.9 transport.metabolite transporters at the mitochondrial membrane	Cleavage	0.5	21.6	1	19	238	256	UGACAGAAGAGAGUGAGCA	UGCUUACUCUCUUCUGUCA	N	-1.06565	0.195469	0.634978	1.8961	0.502889	0.958338	0.63789	0.0666186	-	-
stu-miR156g-j-5p.1	NA	TC197452	SBP	Squamosa promoter-binding protein	27.3.28 RNA.regulation of transcription.squamosa promoter binding protein family (SBP) | 33.3 development.squamosa promoter binding like (SPL)	Cleavage	1	16.412	1	20	1073	1092	UGACAGAAGAGAGUGAGCAC	GUGCUCUCUCUCUUCUGUCA	N	-1.06565	0.195469	0.634978	1.8961	0.502889	0.958338	0.63789	0.0666186	-1.48	-
stu-miR156g-j-5p.1	NA	MICRO.14771.C1	SBP	Squamosa promoter-binding protein	27.3.28 RNA.regulation of transcription.squamosa promoter binding protein family (SBP) | 33.3 development.squamosa promoter binding like (SPL)	Cleavage	1	16.412	1	20	1081	1100	UGACAGAAGAGAGUGAGCAC	GUGCUCUCUCUCUUCUGUCA	N	-1.06565	0.195469	0.634978	1.8961	0.502889	0.958338	0.63789	0.0666186	-1.48	-
stu-miR156g-j-5p.1	NA	PGSC0003DMC400056411	SBP	Squamosa promoter-binding-like protein 11	27.3.28 RNA.regulation of transcription.squamosa promoter binding protein family (SBP) | 33.3 development.squamosa promoter binding like (SPL)	Cleavage	1	18.882	1	20	1115	1134	UGACAGAAGAGAGUGAGCAC	GUGCUCUCUCUCUUCUGUCA	N	-1.06565	0.195469	0.634978	1.8961	0.502889	0.958338	0.63789	0.0666186	-	-
stu-miR156g-j-5p.1	NA	Sotub05g016440	StSPL11	Squamosa promoter-binding-like protein 11	27.3.28 RNA.regulation of transcription.squamosa promoter binding protein family (SBP) | 33.3 development.squamosa promoter binding like (SPL)	Cleavage	1	18.882	1	20	1115	1134	UGACAGAAGAGAGUGAGCAC	GUGCUCUCUCUCUUCUGUCA	N	-1.06565	0.195469	0.634978	1.8961	0.502889	0.958338	0.63789	0.0666186	-	-
stu-miR156g-j-5p.1	NA	PGSC0003DMC400046455	SBP	Squamosa promoter-binding-like protein 11	27.3.28 RNA.regulation of transcription.squamosa promoter binding protein family (SBP) | 33.3 development.squamosa promoter binding like (SPL)	Cleavage	1	19.402	1	20	956	975	UGACAGAAGAGAGUGAGCAC	GUGCUCUCUCUCUUCUGUCA	N	-1.06565	0.195469	0.634978	1.8961	0.502889	0.958338	0.63789	0.0666186	-	-
stu-miR156g-j-5p.1	NA	Sotub05g016640	SBP	Squamosa promoter-binding protein	27.3.28 RNA.regulation of transcription.squamosa promoter binding protein family (SBP) | 33.3 development.squamosa promoter binding like (SPL)	Cleavage	1	14.742	1	20	677	696	UGACAGAAGAGAGUGAGCAC	GUGCUCUCUCUCUUCUGUCA	N	-1.06565	0.195469	0.634978	1.8961	0.502889	0.958338	0.63789	0.0666186	-1.48	-
stu-miR156g-j-5p.1	NA	PGSC0003DMC400037932	SBP	Squamosa promoter-binding protein	27.3.28 RNA.regulation of transcription.squamosa promoter binding protein family (SBP) | 33.3 development.squamosa promoter binding like (SPL)	Cleavage	1	14.742	1	20	677	696	UGACAGAAGAGAGUGAGCAC	GUGCUCUCUCUCUUCUGUCA	N	-1.06565	0.195469	0.634978	1.8961	0.502889	0.958338	0.63789	0.0666186	-1.48	-
stu-miR156g-j-5p.1	NA	PGSC0003DMC400037933	SBP	Squamosa promoter-binding protein	27.3.28 RNA.regulation of transcription.squamosa promoter binding protein family (SBP) | 33.3 development.squamosa promoter binding like (SPL)	Cleavage	1	14.742	1	20	677	696	UGACAGAAGAGAGUGAGCAC	GUGCUCUCUCUCUUCUGUCA	N	-1.06565	0.195469	0.634978	1.8961	0.502889	0.958338	0.63789	0.0666186	-1.48	-
stu-miR156g-j-5p.1	NA	MICRO.11125.C1	SBP	Squamosa promoter-binding-like protein 11	27.3.28 RNA.regulation of transcription.squamosa promoter binding protein family (SBP) | 33.3 development.squamosa promoter binding like (SPL)	Cleavage	1	18.882	1	20	232	251	UGACAGAAGAGAGUGAGCAC	GUGCUCUCUCUCUUCUGUCA	N	-1.06565	0.195469	0.634978	1.8961	0.502889	0.958338	0.63789	0.0666186	-	-
stu-miR156g-j-5p.1	NA	TC225917	SBP	Squamosa promoter-binding-like protein 11	27.3.28 RNA.regulation of transcription.squamosa promoter binding protein family (SBP) | 33.3 development.squamosa promoter binding like (SPL)	Cleavage	1	18.383	1	20	232	251	UGACAGAAGAGAGUGAGCAC	GUGCUCUCUCUCUUCUGUCA	N	-1.06565	0.195469	0.634978	1.8961	0.502889	0.958338	0.63789	0.0666186	-	-
stu-miR156g-j-5p.1	NA	PGSC0003DMC400037931	SBP	Squamosa promoter-binding protein	27.3.28 RNA.regulation of transcription.squamosa promoter binding protein family (SBP) | 33.3 development.squamosa promoter binding like (SPL)	Cleavage	1	14.742	1	20	221	240	UGACAGAAGAGAGUGAGCAC	GUGCUCUCUCUCUUCUGUCA	N	-1.06565	0.195469	0.634978	1.8961	0.502889	0.958338	0.63789	0.0666186	-1.48	-
stu-miR156g-j-5p.1	NA	DV625227	SBP	Squamosa promoter binding-like protein	27.3.28 RNA.regulation of transcription.squamosa promoter binding protein family (SBP) | 33.3 development.squamosa promoter binding like (SPL) | 34.9 transport.metabolite transporters at the mitochondrial membrane	Cleavage	1	5.275	1	21	518	538	UGACAGAAGAGAGUGAGCACA	UUUGCUCUCUCUCUUCUGUCA	N	-1.06565	0.195469	0.634978	1.8961	0.502889	0.958338	0.63789	0.0666186	NA	NA
stu-miR156g-j-5p.1	NA	PGSC0003DMC400042430	SBP	Squamosa promoter binding protein 3	27.3.28 RNA.regulation of transcription.squamosa promoter binding protein family (SBP) | 33.3 development.squamosa promoter binding like (SPL)	Cleavage	1	13.199	1	19	1128	1146	UGACAGAAGAGAGUGAGCA	UGCUCUCUCUCUUCUGUCA	N	-1.06565	0.195469	0.634978	1.8961	0.502889	0.958338	0.63789	0.0666186	-	-
stu-miR156g-j-5p.1	NA	PGSC0003DMC400042429	SBP	Squamosa promoter binding protein 3	27.3.28 RNA.regulation of transcription.squamosa promoter binding protein family (SBP) | 33.3 development.squamosa promoter binding like (SPL)	Cleavage	1	13.199	1	19	1128	1146	UGACAGAAGAGAGUGAGCA	UGCUCUCUCUCUUCUGUCA	N	-1.06565	0.195469	0.634978	1.8961	0.502889	0.958338	0.63789	0.0666186	-	-
stu-miR156g-j-5p.1	NA	MICRO.41.C1	SBP	Squamosa promoter binding protein 3	27.3.28 RNA.regulation of transcription.squamosa promoter binding protein family (SBP) | 33.3 development.squamosa promoter binding like (SPL)	Cleavage	1	13.199	1	19	425	443	UGACAGAAGAGAGUGAGCA	UGCUCUCUCUCUUCUGUCA	N	-1.06565	0.195469	0.634978	1.8961	0.502889	0.958338	0.63789	0.0666186	-	-
stu-miR156g-j-5p.1	NA	Sotub03g028390	SBP	Squamosa promoter binding protein 3	27.3.28 RNA.regulation of transcription.squamosa promoter binding protein family (SBP) | 33.3 development.squamosa promoter binding like (SPL)	Cleavage	1	13.199	1	19	918	936	UGACAGAAGAGAGUGAGCA	UGCUCUCUCUCUUCUGUCA	N	-1.06565	0.195469	0.634978	1.8961	0.502889	0.958338	0.63789	0.0666186	-	-
stu-miR156g-j-5p.1	NA	TC222965	SBP	Squamosa promoter binding protein 3	27.3.28 RNA.regulation of transcription.squamosa promoter binding protein family (SBP) | 33.3 development.squamosa promoter binding like (SPL)	Cleavage	1	13.199	1	19	426	444	UGACAGAAGAGAGUGAGCA	UGCUCUCUCUCUUCUGUCA	N	-1.06565	0.195469	0.634978	1.8961	0.502889	0.958338	0.63789	0.0666186	-	-
stu-miR156g-j-5p.1	NA	TC217180	BAC1	Mitochondrial ornithine carrier protein	27.3.28 RNA.regulation of transcription.squamosa promoter binding protein family (SBP) | 33.3 development.squamosa promoter binding like (SPL) | 34.9 transport.metabolite transporters at the mitochondrial membrane	Cleavage	1	12.433	1	18	487	504	UGACAGAAGAGAGUGAGC	GCUCUCUCUCUUCUGUCA	N	-1.06565	0.195469	0.634978	1.8961	0.502889	0.958338	0.63789	0.0666186	-	-
stu-miR156g-j-5p.1	NA	MICRO.4636.C1	BAC1	Mitochondrial ornithine carrier protein	27.3.28 RNA.regulation of transcription.squamosa promoter binding protein family (SBP) | 33.3 development.squamosa promoter binding like (SPL) | 34.9 transport.metabolite transporters at the mitochondrial membrane	Cleavage	1	12.433	1	18	479	496	UGACAGAAGAGAGUGAGC	GCUCUCUCUCUUCUGUCA	N	-1.06565	0.195469	0.634978	1.8961	0.502889	0.958338	0.63789	0.0666186	-	-
stu-miR156g-j-5p.1	NA	PGSC0003DMC400047211	T07M07.21	Unknown Protein	29.4 protein.postranslational modification	Cleavage	1.5	12.713	1	17	860	876	UGACAGAAGAGAGUGAG	CUUACUCUCUUCUGUCU	N	-1.06565	0.195469	0.634978	1.8961	0.502889	0.958338	0.63789	0.0666186	-	-
stu-miR156g-j-5p.1	NA	MICRO.5420.C1	CML42	Calmodulin-like protein	30.3 signalling.calcium	Cleavage	2	7.398	1	17	77	93	UGACAGAAGAGAGUGAG	AUCAUUUUCUUCUGUCA	N	-1.06565	0.195469	0.634978	1.8961	0.502889	0.958338	0.63789	0.0666186	-	-
stu-miR156g-j-5p.1	NA	TC199381	CML42	Calmodulin-like protein	30.3 signalling.calcium	Cleavage	2	2.683	1	17	23	39	UGACAGAAGAGAGUGAG	AUCAUUUUCUUCUGUCA	N	-1.06565	0.195469	0.634978	1.8961	0.502889	0.958338	0.63789	0.0666186	-	-
stu-miR156g-j-5p.1	NA	TC220334	AL1	PHD finger family protein	27.3.2 RNA.regulation of transcription.alfin-like	Cleavage	2	15.826	1	17	901	917	UGACAGAAGAGAGUGAG	UUUACUUUCUUCUGUUA	N	-1.06565	0.195469	0.634978	1.8961	0.502889	0.958338	0.63789	0.0666186	-	-
stu-miR156g-j-5p.1	NA	MICRO.2884.C1	RPL21	50S ribosomal protein L21	29.2.1.1.1.2.21 protein.synthesis.ribosomal protein.prokaryotic.chloroplast.50S subunit.L21 | 29.2.1.1.3 protein.synthesis.ribosomal protein.prokaryotic.unknown organellar	Cleavage	2	5.779	1	17	128	144	UGACAGAAGAGAGUGAG	CUCACUUUCUUCUCUCA	N	-1.06565	0.195469	0.634978	1.8961	0.502889	0.958338	0.63789	0.0666186	-	-
stu-miR156g-j-5p.1	NA	DN941597	RPL21	50S ribosomal protein L21	29.2.1.1.1.2.21 protein.synthesis.ribosomal protein.prokaryotic.chloroplast.50S subunit.L21 | 29.2.1.1.3 protein.synthesis.ribosomal protein.prokaryotic.unknown organellar	Cleavage	2	5.779	1	17	124	140	UGACAGAAGAGAGUGAG	CUCACUUUCUUCUCUCA	N	-1.06565	0.195469	0.634978	1.8961	0.502889	0.958338	0.63789	0.0666186	-	-
stu-miR156g-j-5p.1	NA	TC201521	RPL21	50S ribosomal protein L21	29.2.1.1.1.2.21 protein.synthesis.ribosomal protein.prokaryotic.chloroplast.50S subunit.L21 | 29.2.1.1.3 protein.synthesis.ribosomal protein.prokaryotic.unknown organellar	Cleavage	2	5.779	1	17	128	144	UGACAGAAGAGAGUGAG	CUCACUUUCUUCUCUCA	N	-1.06565	0.195469	0.634978	1.8961	0.502889	0.958338	0.63789	0.0666186	-	-
stu-miR156g-j-5p.1	NA	MICRO.10898.C1	AL1	PHD finger family protein	27.3.2 RNA.regulation of transcription.alfin-like	Cleavage	2	15.447	1	17	280	296	UGACAGAAGAGAGUGAG	UUUACUUUCUUCUGUUA	N	-1.06565	0.195469	0.634978	1.8961	0.502889	0.958338	0.63789	0.0666186	-	-
stu-miR156g-j-5p.1	NA	CN514059	RPL21	50S ribosomal protein L21	29.2.1.1.1.2.21 protein.synthesis.ribosomal protein.prokaryotic.chloroplast.50S subunit.L21 | 29.2.1.1.3 protein.synthesis.ribosomal protein.prokaryotic.unknown organellar	Cleavage	2	5.779	1	17	125	141	UGACAGAAGAGAGUGAG	CUCACUUUCUUCUCUCA	N	-1.06565	0.195469	0.634978	1.8961	0.502889	0.958338	0.63789	0.0666186	-	-
stu-miR156g-j-5p.1	NA	PGSC0003DMC400047920	F13G24.100	Mitochondrial transcription termination factor family protein	27.3.99 RNA.regulation of transcription.unclassified	Cleavage	2	18.709	1	17	917	933	UGACAGAAGAGAGUGAG	CUCAUUCUCGUCUGUUA	N	-1.06565	0.195469	0.634978	1.8961	0.502889	0.958338	0.63789	0.0666186	-	-
stu-miR156g-j-5p.1	NA	Sotub04g027360	F13G24.100	Mitochondrial transcription termination factor-like	27.3.99 RNA.regulation of transcription.unclassified	Cleavage	2	18.709	1	17	917	933	UGACAGAAGAGAGUGAG	CUCAUUCUCGUCUGUUA	N	-1.06565	0.195469	0.634978	1.8961	0.502889	0.958338	0.63789	0.0666186	-	-
stu-miR156g-j-5p.1	NA	TC213176	SBP	Squamosa promoter binding-like protein	27.3.28 RNA.regulation of transcription.squamosa promoter binding protein family (SBP) | 33.3 development.squamosa promoter binding like (SPL) | 34.9 transport.metabolite transporters at the mitochondrial membrane	Translation	2	15.833	1	19	931	949	UGACAGAAGAGAGUGAGCA	UGCUCUCUAUCUUCUGUCA	N	-1.06565	0.195469	0.634978	1.8961	0.502889	0.958338	0.63789	0.0666186	-	-
stu-miR156g-j-5p.1	NA	MICRO.6604.C2	SBP	Squamosa promoter binding-like protein	27.3.28 RNA.regulation of transcription.squamosa promoter binding protein family (SBP) | 33.3 development.squamosa promoter binding like (SPL) | 34.9 transport.metabolite transporters at the mitochondrial membrane	Translation	2	15.833	1	19	925	943	UGACAGAAGAGAGUGAGCA	UGCUCUCUAUCUUCUGUCA	N	-1.06565	0.195469	0.634978	1.8961	0.502889	0.958338	0.63789	0.0666186	-	-
stu-miR156g-j-5p.1	NA	CX700363	SBP	Squamosa promoter binding-like protein	27.3.28 RNA.regulation of transcription.squamosa promoter binding protein family (SBP) | 33.3 development.squamosa promoter binding like (SPL) | 34.9 transport.metabolite transporters at the mitochondrial membrane	Translation	2	15.084	1	19	515	533	UGACAGAAGAGAGUGAGCA	UGCUCUCUAUCUUCUGUCA	N	-1.06565	0.195469	0.634978	1.8961	0.502889	0.958338	0.63789	0.0666186	-	-
stu-miR156g-j-5p.1	NA	bf_stolxxxx_0063g03.t3m.scf	SBP	Squamosa promoter binding-like protein	27.3.28 RNA.regulation of transcription.squamosa promoter binding protein family (SBP) | 33.3 development.squamosa promoter binding like (SPL) | 34.9 transport.metabolite transporters at the mitochondrial membrane	Translation	2	15.084	1	19	514	532	UGACAGAAGAGAGUGAGCA	UGCUCUCUAUCUUCUGUCA	N	-1.06565	0.195469	0.634978	1.8961	0.502889	0.958338	0.63789	0.0666186	-	-
stu-miR156g-j-5p.1	NA	CK273962	ISI1	Impaired sucrose induction 1-like protein	35.2 not assigned.unknown	Cleavage	2	7.592	1	17	237	253	UGACAGAAGAGAGUGAG	AUCAAUCUCUUCUGUCA	N	-1.06565	0.195469	0.634978	1.8961	0.502889	0.958338	0.63789	0.0666186	-	-
stu-miR156h-k-3p	NA	CV504258	MEB1	At5g24290 (Fragment)	8.1.1.1 TCA / organic transformation.TCA.pyruvate DH.E1 | 29.5 protein.degradation	Cleavage	1	22.867	1	18	280	297	GCUCACUGCUCUAUCUGU	GUAGAUAGAGCAGUGAGU	N	1.76666	1.63574	2.05726	1.92634	0.324524	0.324178	0.185709	0.0299691	-	-
stu-miR156h-k-3p	NA	bf_acdcxxxx_0059d11.t3m.scf	T1G12.10	Transducin family protein	9.3 mitochondrial electron transport / ATP synthesis.electron transfer flavoprotein | 27.3.24 RNA.regulation of transcription.MADS box transcription factor family	Cleavage	1.5	23.039	1	18	227	244	GCUCACUGCUCUAUCUGU	ACAGAUGGAGCAGUGGGU	N	1.76666	1.63574	2.05726	1.92634	0.324524	0.324178	0.185709	0.0299691	-	-
stu-miR156h-k-3p	NA	Sotub06g030490	T1G12.10	Transducin family protein	9.3 mitochondrial electron transport / ATP synthesis.electron transfer flavoprotein | 27.3.24 RNA.regulation of transcription.MADS box transcription factor family	Cleavage	1.5	22.169	1	18	1437	1454	GCUCACUGCUCUAUCUGU	ACAGAUGGAGCAGUGGGU	N	1.76666	1.63574	2.05726	1.92634	0.324524	0.324178	0.185709	0.0299691	-	-
stu-miR156h-k-3p	NA	STMDB63TV	STMDB63TV	-	35.2 not assigned.unknown | 35.2 not assigned.unknown	Cleavage	2	12.669	1	22	221	242	GCUCACUGCUCUAUCUGUCACC	GGUUGCAGAUAGAGUAGUAAGC	N	1.76666	1.63574	2.05726	1.92634	0.324524	0.324178	0.185709	0.0299691	-	-
stu-miR156h-k-3p	NA	MICRO.10871.C1	MICRO.10871.C1	-	35.2 not assigned.unknown | 35.2 not assigned.unknown	Cleavage	2	12.102	1	22	261	282	GCUCACUGCUCUAUCUGUCACC	GGUUGCAGAUAGAGUAGUAAGC	N	1.76666	1.63574	2.05726	1.92634	0.324524	0.324178	0.185709	0.0299691	-	-
stu-miR156h-k-3p	NA	TC211649	TC211649	-	35.2 not assigned.unknown | 35.2 not assigned.unknown	Cleavage	2	11.368	1	22	261	282	GCUCACUGCUCUAUCUGUCACC	GGUUGCAGAUAGAGUAGUAAGC	N	1.76666	1.63574	2.05726	1.92634	0.324524	0.324178	0.185709	0.0299691	-	-
stu-miR156h-k-3p	NA	cPRO7M12TH	TAF1	Transcription initiation factor TFIID subunit 1	27.3.54 RNA.regulation of transcription.histone acetyltransferases	Cleavage	2	20.77	1	17	468	484	GCUCACUGCUCUAUCUG	UGGAUGGAGCAGUGGGC	N	1.76666	1.63574	2.05726	1.92634	0.324524	0.324178	0.185709	0.0299691	-	-
stu-miR160a,b-5p	NA	POADG77TP	Sotub01g017260	cDNA clone J013057D02 full insert sequence	29.4 protein.postranslational modification	Cleavage	2	12.894	1	19	511	529	UGCCUGGCUCCCUGUAUGC	GGAUAUAGGGAGUUAGGUA	N	0.18213	-0.401988	-0.21135	-0.795469	0.787884	0.68059	0.735487	0.0774054	-	-
stu-miR160a,b-5p	NA	CK274341	Sotub01g017260	cDNA clone J013057D02 full insert sequence	29.4 protein.postranslational modification	Cleavage	2	12.894	1	19	513	531	UGCCUGGCUCCCUGUAUGC	GGAUAUAGGGAGUUAGGUA	N	0.18213	-0.401988	-0.21135	-0.795469	0.787884	0.68059	0.735487	0.0774054	-	-
stu-miR160a,b-5p	NA	TC204698	(SCF):CUL	Ubiquitin-protein ligase Cullin 4	17.4.2 hormone metabolism.cytokinin.signal transduction | 20.2.3 stress.abiotic.drought/salt | 27.3.99 RNA.regulation of transcription.unclassified | 29.5.11.4.3.3 protein.degradation.ubiquitin.E3.SCF.cullin	Cleavage	2	17.122	1	17	187	203	UGCCUGGCUCCCUGUAU	ACAAAGGGAGCCAGGCA	N	0.18213	-0.401988	-0.21135	-0.795469	0.787884	0.68059	0.735487	0.0774054	-	-0.54
stu-miR160a,b-5p	NA	PGSC0003DMC400030712	ARF	Auxin response factor 10	17.2.2 hormone metabolism.auxin.signal transduction | 17.2.3 hormone metabolism.auxin.induced-regulated-responsive-activated | 27.3.4 RNA.regulation of transcription.auxin response transcription factor family (ARF)	Cleavage	0.5	18.552	1	21	186	206	UGCCUGGCUCCCUGUAUGCCA	UGGCAUGCAGGGAGCCAGGCA	N	0.18213	-0.401988	-0.21135	-0.795469	0.787884	0.68059	0.735487	0.0774054	-	-
stu-miR160a,b-5p	NA	Sotub10g028600	ARF	Auxin response factor 14	17.2.2 hormone metabolism.auxin.signal transduction | 17.2.3 hormone metabolism.auxin.induced-regulated-responsive-activated | 27.3.4 RNA.regulation of transcription.auxin response transcription factor family (ARF)	Cleavage	0.5	18.552	1	21	1326	1346	UGCCUGGCUCCCUGUAUGCCA	UGGCAUGCAGGGAGCCAGGCA	N	0.18213	-0.401988	-0.21135	-0.795469	0.787884	0.68059	0.735487	0.0774054	-	-
stu-miR160a,b-5p	NA	TC210922	ARF	Auxin response factor 10	17.2.2 hormone metabolism.auxin.signal transduction | 17.2.3 hormone metabolism.auxin.induced-regulated-responsive-activated | 27.3.4 RNA.regulation of transcription.auxin response transcription factor family (ARF)	Cleavage	0	21.919	1	20	133	152	UGCCUGGCUCCCUGUAUGCC	GGCAUACAGGGAGCCAGGCA	Y	0.18213	-0.401988	-0.21135	-0.795469	0.787884	0.68059	0.735487	0.0774054	-	-
stu-miR160a,b-5p	NA	TC198547	ARF	Auxin response factor 10	17.2.2 hormone metabolism.auxin.signal transduction | 17.2.3 hormone metabolism.auxin.induced-regulated-responsive-activated | 27.3.4 RNA.regulation of transcription.auxin response transcription factor family (ARF)	Cleavage	0	24.869	1	20	986	1005	UGCCUGGCUCCCUGUAUGCC	GGCAUACAGGGAGCCAGGCA	N	0.18213	-0.401988	-0.21135	-0.795469	0.787884	0.68059	0.735487	0.0774054	-	-
stu-miR160a,b-5p	NA	MICRO.4409.C1	ARF	Auxin response factor 10	17.2.2 hormone metabolism.auxin.signal transduction | 17.2.3 hormone metabolism.auxin.induced-regulated-responsive-activated | 27.3.4 RNA.regulation of transcription.auxin response transcription factor family (ARF)	Cleavage	0	21.593	1	20	132	151	UGCCUGGCUCCCUGUAUGCC	GGCAUACAGGGAGCCAGGCA	N	0.18213	-0.401988	-0.21135	-0.795469	0.787884	0.68059	0.735487	0.0774054	-	-
stu-miR160a,b-5p	NA	Sotub11g026490	StARF10	Auxin response factor 10	17.2.2 hormone metabolism.auxin.signal transduction | 17.2.3 hormone metabolism.auxin.induced-regulated-responsive-activated | 27.3.4 RNA.regulation of transcription.auxin response transcription factor family (ARF)	Cleavage	0	23.057	1	20	1303	1322	UGCCUGGCUCCCUGUAUGCC	GGCAUACAGGGAGCCAGGCA	N	0.18213	-0.401988	-0.21135	-0.795469	0.787884	0.68059	0.735487	0.0774054	-	-
stu-miR160a,b-5p	NA	PGSC0003DMC400014218	ARF	Auxin response factor 10	17.2.2 hormone metabolism.auxin.signal transduction | 17.2.3 hormone metabolism.auxin.induced-regulated-responsive-activated | 27.3.4 RNA.regulation of transcription.auxin response transcription factor family (ARF)	Cleavage	0	23.057	1	20	1303	1322	UGCCUGGCUCCCUGUAUGCC	GGCAUACAGGGAGCCAGGCA	N	0.18213	-0.401988	-0.21135	-0.795469	0.787884	0.68059	0.735487	0.0774054	-	-
stu-miR160a,b-5p	NA	Sotub06g009650	Sotub06g009650	Auxin response factor 10	17.2.2 hormone metabolism.auxin.signal transduction | 17.2.3 hormone metabolism.auxin.induced-regulated-responsive-activated | 27.3.4 RNA.regulation of transcription.auxin response transcription factor family (ARF)	Cleavage	1.5	22.177	1	20	82	101	UGCCUGGCUCCCUGUAUGCC	GGCAUACAGGGAGCCAGACA	N	0.18213	-0.401988	-0.21135	-0.795469	0.787884	0.68059	0.735487	0.0774054	-	-
stu-miR160a,b-5p	NA	PGSC0003DMC400037445	ARF	Auxin response factor 10	17.2.2 hormone metabolism.auxin.signal transduction | 17.2.3 hormone metabolism.auxin.induced-regulated-responsive-activated | 27.3.4 RNA.regulation of transcription.auxin response transcription factor family (ARF)	Cleavage	1.5	18.901	1	20	253	272	UGCCUGGCUCCCUGUAUGCC	GGCAUACAGGGAGCCAGACA	N	0.18213	-0.401988	-0.21135	-0.795469	0.787884	0.68059	0.735487	0.0774054	-	-
stu-miR160a,b-5p	NA	Sotub10g010340	Sotub10g010340	LINE-type retrotransposon LIb DNA complete sequence Insertion at the S10 site	16.8.3 secondary metabolism.flavonoids.dihydroflavonols | 20.1 stress.biotic | 26.10 misc.cytochrome P450 | 27.4 RNA.RNA binding | 28.1.1.4 DNA.synthesis/chromatin structure.retrotransposon/transposase.hat-like transposase | 28.2 DNA.repair | 29.2.2 protein.synthesis.ribosome biogenesis | 29.4 protein.postranslational modification | 30.2.17 signalling.receptor kinases.DUF 26 | 31.4 cell.vesicle t…	Cleavage	2	6.945	1	19	690	708	UGCCUGGCUCCCUGUAUGC	GAAUACAGGGAGUUGGGUA	N	0.18213	-0.401988	-0.21135	-0.795469	0.787884	0.68059	0.735487	0.0774054	-	-
stu-miR160a,b-5p	NA	PGSC0003DMC400042077	ARF	Auxin response factor 16	17.2.2 hormone metabolism.auxin.signal transduction | 17.2.3 hormone metabolism.auxin.induced-regulated-responsive-activated | 27.3.4 RNA.regulation of transcription.auxin response transcription factor family (ARF)	Cleavage	0	24.523	1	20	1282	1301	UGCCUGGCUCCCUGUAUGCC	GGCAUACAGGGAGCCAGGCA	N	0.18213	-0.401988	-0.21135	-0.795469	0.787884	0.68059	0.735487	0.0774054	-	-
stu-miR160a,b-5p	NA	MICRO.4409.C2	Sotub08g014740	Serine/threonine-protein phosphatase 7 long form homolog	10.1.9 cell wall.precursor synthesis.MUR4 | 29.4 protein.postranslational modification	Cleavage	1.5	21.62	1	20	310	329	UGCCUGGCUCCCUGUAUGCC	GGCAUACAGGGAGCCAGACA	N	0.18213	-0.401988	-0.21135	-0.795469	0.787884	0.68059	0.735487	0.0774054	NA	NA
stu-miR160a,b-5p	NA	PGSC0003DMC400051695	FZR1	WD-repeat cell cycle regulatory protein	27.3.99 RNA.regulation of transcription.unclassified | 31.2 cell.division | 31.3 cell.cycle | 33.99 development.unspecified	Translation	1.5	21.924	1	17	1208	1224	UGCCUGGCUCCCUGUAU	AUACAGGAAGCCAGGUA	N	0.18213	-0.401988	-0.21135	-0.795469	0.787884	0.68059	0.735487	0.0774054	-	-
stu-miR160a,b-5p	NA	PGSC0003DMC400051694	FZR1	WD-repeat cell cycle regulatory protein	27.3.99 RNA.regulation of transcription.unclassified | 31.2 cell.division | 31.3 cell.cycle | 33.99 development.unspecified	Translation	1.5	21.924	1	17	1208	1224	UGCCUGGCUCCCUGUAU	AUACAGGAAGCCAGGUA	N	0.18213	-0.401988	-0.21135	-0.795469	0.787884	0.68059	0.735487	0.0774054	-	-
stu-miR160a,b-5p	NA	Sotub06g013430	FZR1	WD-repeat cell cycle regulatory protein	27.3.99 RNA.regulation of transcription.unclassified | 31.2 cell.division | 31.3 cell.cycle | 33.99 development.unspecified	Translation	1.5	21.924	1	17	1208	1224	UGCCUGGCUCCCUGUAU	AUACAGGAAGCCAGGUA	N	0.18213	-0.401988	-0.21135	-0.795469	0.787884	0.68059	0.735487	0.0774054	-	-
stu-miR160a,b-5p	NA	PGSC0003DMC400051693	FZR1	WD-repeat cell cycle regulatory protein	27.3.99 RNA.regulation of transcription.unclassified | 31.2 cell.division | 31.3 cell.cycle | 33.99 development.unspecified	Translation	1.5	21.924	1	17	1208	1224	UGCCUGGCUCCCUGUAU	AUACAGGAAGCCAGGUA	N	0.18213	-0.401988	-0.21135	-0.795469	0.787884	0.68059	0.735487	0.0774054	-	-
stu-miR160a,b-5p	NA	Sotub11g014100	Sotub11g014100	Auxin response factor 17	35.2 not assigned.unknown	Cleavage	0.5	18.656	1	20	295	314	UGCCUGGCUCCCUGUAUGCC	GGCAUGCAGGGAGCCAGGCA	Y	0.18213	-0.401988	-0.21135	-0.795469	0.787884	0.68059	0.735487	0.0774054	NA	NA
stu-miR160a,b-5p	NA	TC217739	Sotub07g027550	Mitochondrial import receptor subunit TOM20	29.3.2 protein.targeting.mitochondria	Translation	1.5	18.753	1	18	610	627	UGCCUGGCUCCCUGUAUG	UAUACAGGGCGCUAGGCA	N	0.18213	-0.401988	-0.21135	-0.795469	0.787884	0.68059	0.735487	0.0774054	-	-
stu-miR160a,b-5p	NA	MICRO.1439.C1	Sotub07g027550	Mitochondrial import receptor subunit TOM20	29.3.2 protein.targeting.mitochondria	Translation	1.5	19.153	1	18	610	627	UGCCUGGCUCCCUGUAUG	UAUACAGGGCGCUAGGCA	N	0.18213	-0.401988	-0.21135	-0.795469	0.787884	0.68059	0.735487	0.0774054	-	-
stu-miR160a,b-5p	NA	TC199034	F10N7.190	G-type lectin S-receptor-like serine/threonine-protein kinase At1g67520	27.4 RNA.RNA binding | 27.5.1.2 RNA.silencing.sRNA formation.DRB | 27.5.2.3 RNA.silencing.RISC formation.DRB | 29.4.1.57 protein.postranslational modification.kinase.receptor like cytoplasmatic kinase VII | 29.4.1.60 protein.postranslational modification.kinase.receptor like cytoplasmatic kinase X | 34.1 transport.p- and v-ATPases	Translation	2	12.72	1	17	58	74	UGCCUGGCUCCCUGUAU	AUACAGCCAGCCAGGCA	N	0.18213	-0.401988	-0.21135	-0.795469	0.787884	0.68059	0.735487	0.0774054	-	-
stu-miR160a,b-5p	NA	MICRO.11522.C1	F10N7.190	G-type lectin S-receptor-like serine/threonine-protein kinase At1g67520	27.4 RNA.RNA binding | 27.5.1.2 RNA.silencing.sRNA formation.DRB | 27.5.2.3 RNA.silencing.RISC formation.DRB | 29.4.1.57 protein.postranslational modification.kinase.receptor like cytoplasmatic kinase VII | 29.4.1.60 protein.postranslational modification.kinase.receptor like cytoplasmatic kinase X | 34.1 transport.p- and v-ATPases	Translation	2	12.669	1	17	57	73	UGCCUGGCUCCCUGUAU	AUACAGCCAGCCAGGCA	N	0.18213	-0.401988	-0.21135	-0.795469	0.787884	0.68059	0.735487	0.0774054	-	-
stu-miR160a-3p	NA	Sotub08g005830	F16M19.18	SPX domain-containing membrane protein At4g22990	1.2.4 PS.photorespiration.glycine cleavage | 30.4 signalling.phosphinositides	Cleavage	2	13.957	1	17	1946	1962	GCGUAUGAGGAGCCAAG	CUUCGCUCUUCAUAUGC	N	1.8578	1.68945	-0.871526	-1.03988	0.00743053	0.1951	0.407528	0.0733526	-	-
stu-miR160a-3p	NA	PGSC0003DMC400022159	F16M19.18	SPX domain-containing membrane protein At4g22990	1.2.4 PS.photorespiration.glycine cleavage | 30.4 signalling.phosphinositides	Cleavage	2	13.957	1	17	2021	2037	GCGUAUGAGGAGCCAAG	CUUCGCUCUUCAUAUGC	N	1.8578	1.68945	-0.871526	-1.03988	0.00743053	0.1951	0.407528	0.0733526	-	-
stu-miR160a-3p	NA	Sotub02g009610	PLDALPHA1	Phospholipase D	1.1.5.1 PS.lightreaction.other electron carrier (ox/red).plastocyanin | 11.9.3.1 lipid metabolism.lipid degradation.lysophospholipases.phospholipase D | 27.3.29 RNA.regulation of transcription.TCP transcription factor family	Translation	2	13.678	1	21	1734	1754	GCGUAUGAGGAGCCAAGCAUA	UUUUCUUGGGUCAUCAUACGC	N	1.8578	1.68945	-0.871526	-1.03988	0.00743053	0.1951	0.407528	0.0733526	-	-
stu-miR160a-3p	NA	Sotub02g026640	PLDALPHA1	Phospholipase D	1.1.5.1 PS.lightreaction.other electron carrier (ox/red).plastocyanin | 11.9.3.1 lipid metabolism.lipid degradation.lysophospholipases.phospholipase D | 27.3.29 RNA.regulation of transcription.TCP transcription factor family	Translation	2	12.328	1	21	1752	1772	GCGUAUGAGGAGCCAAGCAUA	UUUUCUUGGAUCGUCAUACGC	N	1.8578	1.68945	-0.871526	-1.03988	0.00743053	0.1951	0.407528	0.0733526	-	-
stu-miR160a-3p	NA	Sotub02g005390	Sotub02g005390	Genomic DNA chromosome 5 P1 clone MYJ24	27.3.1 RNA.regulation of transcription.ABI3/VP1-related B3-domain-containing transcription factor family | 27.5.2.1 RNA.silencing.RISC formation.RNA helicase | 29.5.11.4.2 protein.degradation.ubiquitin.E3.RING | 31.1 cell.organisation	Cleavage	1	18.303	1	21	3536	3556	GCGUAUGAGGAGCCAAGCAUA	UACACUUGGCUCCUUAUAUGC	N	1.8578	1.68945	-0.871526	-1.03988	0.00743053	0.1951	0.407528	0.0733526	NA	NA
stu-miR160a-3p	NA	Sotub07g015720	Sotub07g015720	Kelch-like protein 14	29.5.11.4.3.2 protein.degradation.ubiquitin.E3.SCF.FBOX	Cleavage	2	23.204	1	17	229	245	GCGUAUGAGGAGCCAAG	CUUGGUUUCUCAUGUGC	N	1.8578	1.68945	-0.871526	-1.03988	0.00743053	0.1951	0.407528	0.0733526	0.317	-
stu-miR160a-3p	NA	TC212943	Sotub07g015720	Kelch-like protein 14	29.5.11.4.3.2 protein.degradation.ubiquitin.E3.SCF.FBOX	Cleavage	2	22.51	1	17	284	300	GCGUAUGAGGAGCCAAG	CUUGGUUUCUCAUGUGC	N	1.8578	1.68945	-0.871526	-1.03988	0.00743053	0.1951	0.407528	0.0733526	0.317	-
stu-miR160a-3p	NA	TC204986	Sotub07g015720	Kelch-like protein 14	29.5.11.4.3.2 protein.degradation.ubiquitin.E3.SCF.FBOX	Cleavage	2	21.884	1	17	481	497	GCGUAUGAGGAGCCAAG	CUUGGUUUCUCAUGUGC	N	1.8578	1.68945	-0.871526	-1.03988	0.00743053	0.1951	0.407528	0.0733526	0.317	-
stu-miR160a-3p	NA	MICRO.3708.C1	Sotub07g015720	Kelch-like protein 14	29.5.11.4.3.2 protein.degradation.ubiquitin.E3.SCF.FBOX	Cleavage	2	21.448	1	17	481	497	GCGUAUGAGGAGCCAAG	CUUGGUUUCUCAUGUGC	N	1.8578	1.68945	-0.871526	-1.03988	0.00743053	0.1951	0.407528	0.0733526	0.317	-
stu-miR160b-5p.1	NA	POADG77TP	Sotub01g017260	cDNA clone J013057D02 full insert sequence	29.4 protein.postranslational modification	Cleavage	2	12.894	1	19	511	529	UGCCUGGCUCCCUGUAUGC	GGAUAUAGGGAGUUAGGUA	N	0.234525	-0.39794	-0.203185	-0.835649	0.701221	0.680585	0.743805	0.0611517	-	-
stu-miR160b-5p.1	NA	CK274341	Sotub01g017260	cDNA clone J013057D02 full insert sequence	29.4 protein.postranslational modification	Cleavage	2	12.894	1	19	513	531	UGCCUGGCUCCCUGUAUGC	GGAUAUAGGGAGUUAGGUA	N	0.234525	-0.39794	-0.203185	-0.835649	0.701221	0.680585	0.743805	0.0611517	-	-
stu-miR160b-5p.1	NA	TC204698	(SCF):CUL	Ubiquitin-protein ligase Cullin 4	17.4.2 hormone metabolism.cytokinin.signal transduction | 20.2.3 stress.abiotic.drought/salt | 27.3.99 RNA.regulation of transcription.unclassified | 29.5.11.4.3.3 protein.degradation.ubiquitin.E3.SCF.cullin	Cleavage	2	17.122	1	17	187	203	UGCCUGGCUCCCUGUAU	ACAAAGGGAGCCAGGCA	N	0.234525	-0.39794	-0.203185	-0.835649	0.701221	0.680585	0.743805	0.0611517	-	-0.54
stu-miR160b-5p.1	NA	TC210922	ARF	Auxin response factor 10	17.2.2 hormone metabolism.auxin.signal transduction | 17.2.3 hormone metabolism.auxin.induced-regulated-responsive-activated | 27.3.4 RNA.regulation of transcription.auxin response transcription factor family (ARF)	Cleavage	0	21.919	1	20	133	152	UGCCUGGCUCCCUGUAUGCC	GGCAUACAGGGAGCCAGGCA	N	0.234525	-0.39794	-0.203185	-0.835649	0.701221	0.680585	0.743805	0.0611517	-	-
stu-miR160b-5p.1	NA	TC198547	ARF	Auxin response factor 10	17.2.2 hormone metabolism.auxin.signal transduction | 17.2.3 hormone metabolism.auxin.induced-regulated-responsive-activated | 27.3.4 RNA.regulation of transcription.auxin response transcription factor family (ARF)	Cleavage	0	24.869	1	20	986	1005	UGCCUGGCUCCCUGUAUGCC	GGCAUACAGGGAGCCAGGCA	N	0.234525	-0.39794	-0.203185	-0.835649	0.701221	0.680585	0.743805	0.0611517	-	-
stu-miR160b-5p.1	NA	MICRO.4409.C1	ARF	Auxin response factor 10	17.2.2 hormone metabolism.auxin.signal transduction | 17.2.3 hormone metabolism.auxin.induced-regulated-responsive-activated | 27.3.4 RNA.regulation of transcription.auxin response transcription factor family (ARF)	Cleavage	0	21.593	1	20	132	151	UGCCUGGCUCCCUGUAUGCC	GGCAUACAGGGAGCCAGGCA	N	0.234525	-0.39794	-0.203185	-0.835649	0.701221	0.680585	0.743805	0.0611517	-	-
stu-miR160b-5p.1	NA	PGSC0003DMC400014218	ARF	Auxin response factor 10	17.2.2 hormone metabolism.auxin.signal transduction | 17.2.3 hormone metabolism.auxin.induced-regulated-responsive-activated | 27.3.4 RNA.regulation of transcription.auxin response transcription factor family (ARF)	Cleavage	0	23.057	1	20	1303	1322	UGCCUGGCUCCCUGUAUGCC	GGCAUACAGGGAGCCAGGCA	N	0.234525	-0.39794	-0.203185	-0.835649	0.701221	0.680585	0.743805	0.0611517	-	-
stu-miR160b-5p.1	NA	Sotub11g026490	StARF10	Auxin response factor 10	17.2.2 hormone metabolism.auxin.signal transduction | 17.2.3 hormone metabolism.auxin.induced-regulated-responsive-activated | 27.3.4 RNA.regulation of transcription.auxin response transcription factor family (ARF)	Cleavage	0	23.057	1	20	1303	1322	UGCCUGGCUCCCUGUAUGCC	GGCAUACAGGGAGCCAGGCA	Y	0.234525	-0.39794	-0.203185	-0.835649	0.701221	0.680585	0.743805	0.0611517	-	-
stu-miR160b-5p.1	NA	PGSC0003DMC400030712	ARF	Auxin response factor 10	17.2.2 hormone metabolism.auxin.signal transduction | 17.2.3 hormone metabolism.auxin.induced-regulated-responsive-activated | 27.3.4 RNA.regulation of transcription.auxin response transcription factor family (ARF)	Cleavage	0.5	18.552	1	20	187	206	UGCCUGGCUCCCUGUAUGCC	GGCAUGCAGGGAGCCAGGCA	N	0.234525	-0.39794	-0.203185	-0.835649	0.701221	0.680585	0.743805	0.0611517	-	-
stu-miR160b-5p.1	NA	Sotub10g028600	ARF	Auxin response factor 14	17.2.2 hormone metabolism.auxin.signal transduction | 17.2.3 hormone metabolism.auxin.induced-regulated-responsive-activated | 27.3.4 RNA.regulation of transcription.auxin response transcription factor family (ARF)	Cleavage	0.5	18.552	1	20	1327	1346	UGCCUGGCUCCCUGUAUGCC	GGCAUGCAGGGAGCCAGGCA	N	0.234525	-0.39794	-0.203185	-0.835649	0.701221	0.680585	0.743805	0.0611517	-	-
stu-miR160b-5p.1	NA	Sotub06g009650	Sotub06g009650	Auxin response factor 10	17.2.2 hormone metabolism.auxin.signal transduction | 17.2.3 hormone metabolism.auxin.induced-regulated-responsive-activated | 27.3.4 RNA.regulation of transcription.auxin response transcription factor family (ARF)	Cleavage	1.5	22.177	1	20	82	101	UGCCUGGCUCCCUGUAUGCC	GGCAUACAGGGAGCCAGACA	N	0.234525	-0.39794	-0.203185	-0.835649	0.701221	0.680585	0.743805	0.0611517	-	-
stu-miR160b-5p.1	NA	PGSC0003DMC400037445	ARF	Auxin response factor 10	17.2.2 hormone metabolism.auxin.signal transduction | 17.2.3 hormone metabolism.auxin.induced-regulated-responsive-activated | 27.3.4 RNA.regulation of transcription.auxin response transcription factor family (ARF)	Cleavage	1.5	18.901	1	20	253	272	UGCCUGGCUCCCUGUAUGCC	GGCAUACAGGGAGCCAGACA	N	0.234525	-0.39794	-0.203185	-0.835649	0.701221	0.680585	0.743805	0.0611517	-	-
stu-miR160b-5p.1	NA	Sotub10g010340	Sotub10g010340	LINE-type retrotransposon LIb DNA complete sequence Insertion at the S10 site	16.8.3 secondary metabolism.flavonoids.dihydroflavonols | 20.1 stress.biotic | 26.10 misc.cytochrome P450 | 27.4 RNA.RNA binding | 28.1.1.4 DNA.synthesis/chromatin structure.retrotransposon/transposase.hat-like transposase | 28.2 DNA.repair | 29.2.2 protein.synthesis.ribosome biogenesis | 29.4 protein.postranslational modification | 30.2.17 signalling.receptor kinases.DUF 26 | 31.4 cell.vesicle t…	Cleavage	2	6.945	1	19	690	708	UGCCUGGCUCCCUGUAUGC	GAAUACAGGGAGUUGGGUA	N	0.234525	-0.39794	-0.203185	-0.835649	0.701221	0.680585	0.743805	0.0611517	-	-
stu-miR160b-5p.1	NA	PGSC0003DMC400042077	ARF	Auxin response factor 16	17.2.2 hormone metabolism.auxin.signal transduction | 17.2.3 hormone metabolism.auxin.induced-regulated-responsive-activated | 27.3.4 RNA.regulation of transcription.auxin response transcription factor family (ARF)	Cleavage	0	24.523	1	20	1282	1301	UGCCUGGCUCCCUGUAUGCC	GGCAUACAGGGAGCCAGGCA	N	0.234525	-0.39794	-0.203185	-0.835649	0.701221	0.680585	0.743805	0.0611517	-	-
stu-miR160b-5p.1	NA	MICRO.4409.C2	Sotub08g014740	Serine/threonine-protein phosphatase 7 long form homolog	10.1.9 cell wall.precursor synthesis.MUR4 | 29.4 protein.postranslational modification	Cleavage	1.5	21.62	1	20	310	329	UGCCUGGCUCCCUGUAUGCC	GGCAUACAGGGAGCCAGACA	N	0.234525	-0.39794	-0.203185	-0.835649	0.701221	0.680585	0.743805	0.0611517	NA	NA
stu-miR160b-5p.1	NA	PGSC0003DMC400051695	FZR1	WD-repeat cell cycle regulatory protein	27.3.99 RNA.regulation of transcription.unclassified | 31.2 cell.division | 31.3 cell.cycle | 33.99 development.unspecified	Translation	1.5	21.924	1	17	1208	1224	UGCCUGGCUCCCUGUAU	AUACAGGAAGCCAGGUA	N	0.234525	-0.39794	-0.203185	-0.835649	0.701221	0.680585	0.743805	0.0611517	-	-
stu-miR160b-5p.1	NA	PGSC0003DMC400051694	FZR1	WD-repeat cell cycle regulatory protein	27.3.99 RNA.regulation of transcription.unclassified | 31.2 cell.division | 31.3 cell.cycle | 33.99 development.unspecified	Translation	1.5	21.924	1	17	1208	1224	UGCCUGGCUCCCUGUAU	AUACAGGAAGCCAGGUA	N	0.234525	-0.39794	-0.203185	-0.835649	0.701221	0.680585	0.743805	0.0611517	-	-
stu-miR160b-5p.1	NA	PGSC0003DMC400051693	FZR1	WD-repeat cell cycle regulatory protein	27.3.99 RNA.regulation of transcription.unclassified | 31.2 cell.division | 31.3 cell.cycle | 33.99 development.unspecified	Translation	1.5	21.924	1	17	1208	1224	UGCCUGGCUCCCUGUAU	AUACAGGAAGCCAGGUA	N	0.234525	-0.39794	-0.203185	-0.835649	0.701221	0.680585	0.743805	0.0611517	-	-
stu-miR160b-5p.1	NA	Sotub06g013430	FZR1	WD-repeat cell cycle regulatory protein	27.3.99 RNA.regulation of transcription.unclassified | 31.2 cell.division | 31.3 cell.cycle | 33.99 development.unspecified	Translation	1.5	21.924	1	17	1208	1224	UGCCUGGCUCCCUGUAU	AUACAGGAAGCCAGGUA	N	0.234525	-0.39794	-0.203185	-0.835649	0.701221	0.680585	0.743805	0.0611517	-	-
stu-miR160b-5p.1	NA	Sotub11g014100	Sotub11g014100	Auxin response factor 17	35.2 not assigned.unknown	Cleavage	0.5	18.656	1	20	295	314	UGCCUGGCUCCCUGUAUGCC	GGCAUGCAGGGAGCCAGGCA	N	0.234525	-0.39794	-0.203185	-0.835649	0.701221	0.680585	0.743805	0.0611517	NA	NA
stu-miR160b-5p.1	NA	TC217739	Sotub07g027550	Mitochondrial import receptor subunit TOM20	29.3.2 protein.targeting.mitochondria	Translation	1.5	18.753	1	18	610	627	UGCCUGGCUCCCUGUAUG	UAUACAGGGCGCUAGGCA	N	0.234525	-0.39794	-0.203185	-0.835649	0.701221	0.680585	0.743805	0.0611517	-	-
stu-miR160b-5p.1	NA	MICRO.1439.C1	Sotub07g027550	Mitochondrial import receptor subunit TOM20	29.3.2 protein.targeting.mitochondria	Translation	1.5	19.153	1	18	610	627	UGCCUGGCUCCCUGUAUG	UAUACAGGGCGCUAGGCA	N	0.234525	-0.39794	-0.203185	-0.835649	0.701221	0.680585	0.743805	0.0611517	-	-
stu-miR160b-5p.1	NA	TC199034	F10N7.190	G-type lectin S-receptor-like serine/threonine-protein kinase At1g67520	27.4 RNA.RNA binding | 27.5.1.2 RNA.silencing.sRNA formation.DRB | 27.5.2.3 RNA.silencing.RISC formation.DRB | 29.4.1.57 protein.postranslational modification.kinase.receptor like cytoplasmatic kinase VII | 29.4.1.60 protein.postranslational modification.kinase.receptor like cytoplasmatic kinase X | 34.1 transport.p- and v-ATPases	Translation	2	12.72	1	17	58	74	UGCCUGGCUCCCUGUAU	AUACAGCCAGCCAGGCA	N	0.234525	-0.39794	-0.203185	-0.835649	0.701221	0.680585	0.743805	0.0611517	-	-
stu-miR160b-5p.1	NA	MICRO.11522.C1	F10N7.190	G-type lectin S-receptor-like serine/threonine-protein kinase At1g67520	27.4 RNA.RNA binding | 27.5.1.2 RNA.silencing.sRNA formation.DRB | 27.5.2.3 RNA.silencing.RISC formation.DRB | 29.4.1.57 protein.postranslational modification.kinase.receptor like cytoplasmatic kinase VII | 29.4.1.60 protein.postranslational modification.kinase.receptor like cytoplasmatic kinase X | 34.1 transport.p- and v-ATPases	Translation	2	12.669	1	17	57	73	UGCCUGGCUCCCUGUAU	AUACAGCCAGCCAGGCA	N	0.234525	-0.39794	-0.203185	-0.835649	0.701221	0.680585	0.743805	0.0611517	-	-
stu-miR162a,b-3p	NA	Sotub10g006390	DCL1	Ribonuclease 3-like protein 3	27.1.20 RNA.processing.degradation dicer | 27.5.1.1 RNA.silencing.sRNA formation.DCL | 27.5.1.2 RNA.silencing.sRNA formation.DRB | 27.5.2.3 RNA.silencing.RISC formation.DRB	Cleavage	2	20.584	1	21	3073	3094	UCGAUAA-ACCUCUGCAUCCAG	CUGGAUGCAGAGGUAUUAUCGA	N	-0.235073	0.515898	0.676689	1.42766	0.698405	0.506597	0.157653	0.00245298	-	-
stu-miR162a,b-3p	NA	PGSC0003DMC400019937	DCL1	Ribonuclease 3-like protein 3	27.1.20 RNA.processing.degradation dicer | 27.5.1.1 RNA.silencing.sRNA formation.DCL | 27.5.1.2 RNA.silencing.sRNA formation.DRB | 27.5.2.3 RNA.silencing.RISC formation.DRB	Cleavage	2	20.584	1	21	3073	3094	UCGAUAA-ACCUCUGCAUCCAG	CUGGAUGCAGAGGUAUUAUCGA	N	-0.235073	0.515898	0.676689	1.42766	0.698405	0.506597	0.157653	0.00245298	-	-
stu-miR162a,b-3p	NA	bf_arrayxxx_0037h06.t7m.scf	T4C21_260	Unknown Protein	20.2.1 stress.abiotic.heat	Translation	1.5	15.514	1	19	176	194	UCGAUAAACCUCUGCAUCC	GGAUGCAGAGCUUUAUUGA	N	-0.235073	0.515898	0.676689	1.42766	0.698405	0.506597	0.157653	0.00245298	-	-
stu-miR162a,b-3p	NA	MICRO.8316.C1	Sotub02g032190	Os10g0382300 protein (Fragment)	29.2.1.99 protein.synthesis.ribosomal protein.unknown	Cleavage	1.5	22.081	1	18	305	322	UCGAUAAACCUCUGCAUC	GAAGCAGAGGUUUAUUGA	N	-0.235073	0.515898	0.676689	1.42766	0.698405	0.506597	0.157653	0.00245298	-	-
stu-miR162a,b-3p	NA	TC195018	Sotub02g032190	Os10g0382300 protein (Fragment)	29.2.1.99 protein.synthesis.ribosomal protein.unknown	Cleavage	1.5	24.58	1	18	294	311	UCGAUAAACCUCUGCAUC	GAAGCAGAGGUUUAUUGA	N	-0.235073	0.515898	0.676689	1.42766	0.698405	0.506597	0.157653	0.00245298	-	-
stu-miR162a,b-3p	NA	PGSC0003DMC400027672	Sotub02g032190	Os10g0382300 protein (Fragment)	29.2.1.99 protein.synthesis.ribosomal protein.unknown	Cleavage	1.5	24.58	1	18	288	305	UCGAUAAACCUCUGCAUC	GAAGCAGAGGUUUAUUGA	N	-0.235073	0.515898	0.676689	1.42766	0.698405	0.506597	0.157653	0.00245298	-	-
stu-miR162a,b-3p	NA	PGSC0003DMC400027670	Sotub02g032190	Os10g0382300 protein (Fragment)	29.2.1.99 protein.synthesis.ribosomal protein.unknown	Cleavage	1.5	24.58	1	18	288	305	UCGAUAAACCUCUGCAUC	GAAGCAGAGGUUUAUUGA	N	-0.235073	0.515898	0.676689	1.42766	0.698405	0.506597	0.157653	0.00245298	-	-
stu-miR162a,b-3p	NA	Sotub02g032190	Sotub02g032190	Os10g0382300 protein (Fragment)	29.2.1.99 protein.synthesis.ribosomal protein.unknown	Cleavage	1.5	24.58	1	18	288	305	UCGAUAAACCUCUGCAUC	GAAGCAGAGGUUUAUUGA	N	-0.235073	0.515898	0.676689	1.42766	0.698405	0.506597	0.157653	0.00245298	-	-
stu-miR162a,b-3p	NA	CN514267	PAB2	Polyadenylate-binding protein 2	27.1 RNA.processing	Cleavage	2	13.636	1	21	265	285	UCGAUAAACCUCUGCAUCCAG	CUUCAUGCAAAGGGUUAUCGA	N	-0.235073	0.515898	0.676689	1.42766	0.698405	0.506597	0.157653	0.00245298	0.724	-
stu-miR162a,b-3p	NA	PGSC0003DMC400027048	Sotub12g026840	UDP glucosyltransferase	16.8.4 secondary metabolism.flavonoids.flavonols | 17.3.1.2.99 hormone metabolism.brassinosteroid.synthesis-degradation.sterols.other | 17.4.1 hormone metabolism.cytokinin.synthesis-degradation | 20.1.8 stress.biotic.secondary metabolites | 26.2 misc.UDP glucosyl and glucoronyl transferases	Translation	2	13.603	1	17	692	708	UCGAUAAACCUCUGCAU	AUGCUGAGCUUUAUCGA	N	-0.235073	0.515898	0.676689	1.42766	0.698405	0.506597	0.157653	0.00245298	-	-
stu-miR162a,b-3p	NA	Sotub12g026860	Sotub12g026860	UDP glucosyltransferase	16.8.4 secondary metabolism.flavonoids.flavonols | 17.3.1.2.99 hormone metabolism.brassinosteroid.synthesis-degradation.sterols.other | 17.4.1 hormone metabolism.cytokinin.synthesis-degradation | 20.1.8 stress.biotic.secondary metabolites | 26.2 misc.UDP glucosyl and glucoronyl transferases	Translation	2	13.603	1	17	692	708	UCGAUAAACCUCUGCAU	AUGCUGAGCUUUAUCGA	N	-0.235073	0.515898	0.676689	1.42766	0.698405	0.506597	0.157653	0.00245298	-	-
stu-miR162a,b-3p	NA	PGSC0003DMC400013950	Sotub12g007970	Unknown Protein	28.1 DNA.synthesis/chromatin structure	Translation	2	21.752	1	17	311	327	UCGAUAAACCUCUGCAU	AUGCACAAGUUUAUCGA	N	-0.235073	0.515898	0.676689	1.42766	0.698405	0.506597	0.157653	0.00245298	NA	NA
stu-miR162a,b-3p	NA	Sotub12g007970	Sotub12g007970	Unknown Protein	28.1 DNA.synthesis/chromatin structure	Translation	2	21.752	1	17	311	327	UCGAUAAACCUCUGCAU	AUGCACAAGUUUAUCGA	N	-0.235073	0.515898	0.676689	1.42766	0.698405	0.506597	0.157653	0.00245298	NA	NA
stu-miR162a,b-3p	NA	PGSC0003DMC400013949	Sotub12g007970	Unknown Protein	28.1 DNA.synthesis/chromatin structure	Translation	2	21.752	1	17	311	327	UCGAUAAACCUCUGCAU	AUGCACAAGUUUAUCGA	N	-0.235073	0.515898	0.676689	1.42766	0.698405	0.506597	0.157653	0.00245298	NA	NA
stu-miR162a,b-3p	NA	PGSC0003DMC400042540	APC8	Anaphase promoting complex subunit 8/cell division cycle protein 23-like protein (Fragment)	31.2 cell.division	Cleavage	1.5	15.355	1	18	1519	1536	UCGAUAAACCUCUGCAUC	GAUGCAGAGGUUUAUUGC	N	-0.235073	0.515898	0.676689	1.42766	0.698405	0.506597	0.157653	0.00245298	-	-
stu-miR162a,b-3p	NA	Sotub03g027090	APC8	Anaphase promoting complex subunit 8/cell division cycle protein 23-like protein (Fragment)	31.2 cell.division	Cleavage	1.5	15.355	1	18	1615	1632	UCGAUAAACCUCUGCAUC	GAUGCAGAGGUUUAUUGC	N	-0.235073	0.515898	0.676689	1.42766	0.698405	0.506597	0.157653	0.00245298	-	-
stu-miR162a,b-3p	NA	PGSC0003DMC400066456	Sotub01g036230	Mutator-like transposase	20.1.7 stress.biotic.PR-proteins | 27.3.99 RNA.regulation of transcription.unclassified	Translation	2	18.283	1	21	48	68	UCGAUAAACCUCUGCAUCCAG	UUUGAUGCAGAUGAUUAUCGA	N	-0.235073	0.515898	0.676689	1.42766	0.698405	0.506597	0.157653	0.00245298	-	-
stu-miR162a,b-3p	NA	CN462820	TUBB1	Tubulin beta chain	11.1.8 lipid metabolism.FA synthesis and FA elongation.acyl CoA ligase | 16.2 secondary metabolism.phenylpropanoids | 31.1 cell.organisation	Translation	2	13.309	1	18	446	463	UCGAUAAACCUCUGCAUC	GGUGCAGAGCUUUAUUGA	N	-0.235073	0.515898	0.676689	1.42766	0.698405	0.506597	0.157653	0.00245298	-	-
stu-miR162a,b-3p	NA	PGSC0003DMC400041511	PGSC0003DMG401029166	Conserved gene of unknown function	2.1.2.2 major CHO metabolism.synthesis.starch.starch synthase | 20.2.1 stress.abiotic.heat | 20.2.5 stress.abiotic.light | 27.1.19 RNA.processing.ribonucleases | 27.3.30 RNA.regulation of transcription.triple-helix transcription factor family (Trihelix) | 27.3.52 RNA.regulation of transcription.global transcription factor group | 29.4 protein.postranslational modification | 29.5.11.4.1 protein.de…	Translation	2	15.934	1	18	156	174	UCGAUAAA-CCUCUGCAUC	GAUGCAGAGGCUUUAUCGA	N	-0.235073	0.515898	0.676689	1.42766	0.698405	0.506597	0.157653	0.00245298	-	-
stu-miR162a,b-3p	NA	Sotub06g011580	dl3551w	HAT family dimerisation domain containing protein expressed	27.3.67 RNA.regulation of transcription.putative transcription regulator | 27.3.69 RNA.regulation of transcription.SET-domain transcriptional regulator family | 28.1.1.4 DNA.synthesis/chromatin structure.retrotransposon/transposase.hat-like transposase	Cleavage	2	18.737	1	17	1160	1176	UCGAUAAACCUCUGCAU	AUGCAGGGGUCUAUCGA	N	-0.235073	0.515898	0.676689	1.42766	0.698405	0.506597	0.157653	0.00245298	-	-
stu-miR162a,b-3p	NA	PGSC0003DMC400048126	F14J9.24	Coiled-coil domain-containing protein 109A	29.2.2 protein.synthesis.ribosome biogenesis	Cleavage	1.5	12.713	1	17	154	170	UCGAUAAACCUCUGCAU	AUUCAGAGGUUUGUCGA	N	-0.235073	0.515898	0.676689	1.42766	0.698405	0.506597	0.157653	0.00245298	-	-
stu-miR162a,b-3p	NA	Sotub06g035220	F14J9.24	Coiled-coil domain-containing protein 109A	29.2.2 protein.synthesis.ribosome biogenesis	Cleavage	1.5	12.713	1	17	817	833	UCGAUAAACCUCUGCAU	AUUCAGAGGUUUGUCGA	N	-0.235073	0.515898	0.676689	1.42766	0.698405	0.506597	0.157653	0.00245298	-	-
stu-miR162a,b-3p	NA	PGSC0003DMC400048128	F14J9.24	Coiled-coil domain-containing protein 109A	29.2.2 protein.synthesis.ribosome biogenesis	Cleavage	1.5	12.713	1	17	817	833	UCGAUAAACCUCUGCAU	AUUCAGAGGUUUGUCGA	N	-0.235073	0.515898	0.676689	1.42766	0.698405	0.506597	0.157653	0.00245298	-	-
stu-miR162a,b-3p	NA	TC210192	F14J9.24	Coiled-coil domain-containing protein 109A	29.2.2 protein.synthesis.ribosome biogenesis	Cleavage	1.5	13.175	1	17	722	738	UCGAUAAACCUCUGCAU	AUUCAGAGGUUUGUCGA	N	-0.235073	0.515898	0.676689	1.42766	0.698405	0.506597	0.157653	0.00245298	-	-
stu-miR162a,b-3p	NA	MICRO.12629.C1	F14J9.24	Coiled-coil domain-containing protein 109A	29.2.2 protein.synthesis.ribosome biogenesis	Cleavage	1.5	13.175	1	17	837	853	UCGAUAAACCUCUGCAU	AUUCAGAGGUUUGUCGA	N	-0.235073	0.515898	0.676689	1.42766	0.698405	0.506597	0.157653	0.00245298	-	-
stu-miR162a,b-3p.1	NA	bf_arrayxxx_0037h06.t7m.scf	T4C21_260	Unknown Protein	20.2.1 stress.abiotic.heat	Translation	1.5	15.514	1	19	176	194	UCGAUAAACCUCUGCAUCC	GGAUGCAGAGCUUUAUUGA	N	-0.183031	0.532099	0.661714	1.37684	0.78496	0.489717	0.163891	0.00317963	-	-
stu-miR162a,b-3p.1	NA	Sotub10g006390	DCL1	Ribonuclease 3-like protein 3	27.1.20 RNA.processing.degradation dicer | 27.5.1.1 RNA.silencing.sRNA formation.DCL | 27.5.1.2 RNA.silencing.sRNA formation.DRB | 27.5.2.3 RNA.silencing.RISC formation.DRB	Cleavage	2	20.584	1	20	3074	3094	UCGAUAA-ACCUCUGCAUCCA	UGGAUGCAGAGGUAUUAUCGA	N	-0.183031	0.532099	0.661714	1.37684	0.78496	0.489717	0.163891	0.00317963	-	-
stu-miR162a,b-3p.1	NA	PGSC0003DMC400019937	DCL1	Ribonuclease 3-like protein 3	27.1.20 RNA.processing.degradation dicer | 27.5.1.1 RNA.silencing.sRNA formation.DCL | 27.5.1.2 RNA.silencing.sRNA formation.DRB | 27.5.2.3 RNA.silencing.RISC formation.DRB	Cleavage	2	20.584	1	20	3074	3094	UCGAUAA-ACCUCUGCAUCCA	UGGAUGCAGAGGUAUUAUCGA	N	-0.183031	0.532099	0.661714	1.37684	0.78496	0.489717	0.163891	0.00317963	-	-
stu-miR162a,b-3p.1	NA	MICRO.8316.C1	Sotub02g032190	Os10g0382300 protein (Fragment)	29.2.1.99 protein.synthesis.ribosomal protein.unknown	Cleavage	1.5	22.081	1	18	305	322	UCGAUAAACCUCUGCAUC	GAAGCAGAGGUUUAUUGA	N	-0.183031	0.532099	0.661714	1.37684	0.78496	0.489717	0.163891	0.00317963	-	-
stu-miR162a,b-3p.1	NA	TC195018	Sotub02g032190	Os10g0382300 protein (Fragment)	29.2.1.99 protein.synthesis.ribosomal protein.unknown	Cleavage	1.5	24.58	1	18	294	311	UCGAUAAACCUCUGCAUC	GAAGCAGAGGUUUAUUGA	N	-0.183031	0.532099	0.661714	1.37684	0.78496	0.489717	0.163891	0.00317963	-	-
stu-miR162a,b-3p.1	NA	PGSC0003DMC400027672	Sotub02g032190	Os10g0382300 protein (Fragment)	29.2.1.99 protein.synthesis.ribosomal protein.unknown	Cleavage	1.5	24.58	1	18	288	305	UCGAUAAACCUCUGCAUC	GAAGCAGAGGUUUAUUGA	N	-0.183031	0.532099	0.661714	1.37684	0.78496	0.489717	0.163891	0.00317963	-	-
stu-miR162a,b-3p.1	NA	PGSC0003DMC400027670	Sotub02g032190	Os10g0382300 protein (Fragment)	29.2.1.99 protein.synthesis.ribosomal protein.unknown	Cleavage	1.5	24.58	1	18	288	305	UCGAUAAACCUCUGCAUC	GAAGCAGAGGUUUAUUGA	N	-0.183031	0.532099	0.661714	1.37684	0.78496	0.489717	0.163891	0.00317963	-	-
stu-miR162a,b-3p.1	NA	Sotub02g032190	Sotub02g032190	Os10g0382300 protein (Fragment)	29.2.1.99 protein.synthesis.ribosomal protein.unknown	Cleavage	1.5	24.58	1	18	288	305	UCGAUAAACCUCUGCAUC	GAAGCAGAGGUUUAUUGA	N	-0.183031	0.532099	0.661714	1.37684	0.78496	0.489717	0.163891	0.00317963	-	-
stu-miR162a,b-3p.1	NA	CN514267	PAB2	Polyadenylate-binding protein 2	27.1 RNA.processing	Cleavage	2	13.636	1	17	269	285	UCGAUAAACCUCUGCAU	AUGCAAAGGGUUAUCGA	N	-0.183031	0.532099	0.661714	1.37684	0.78496	0.489717	0.163891	0.00317963	0.724	-
stu-miR162a,b-3p.1	NA	Sotub12g026860	Sotub12g026860	UDP glucosyltransferase	16.8.4 secondary metabolism.flavonoids.flavonols | 17.3.1.2.99 hormone metabolism.brassinosteroid.synthesis-degradation.sterols.other | 17.4.1 hormone metabolism.cytokinin.synthesis-degradation | 20.1.8 stress.biotic.secondary metabolites | 26.2 misc.UDP glucosyl and glucoronyl transferases	Translation	2	13.603	1	17	692	708	UCGAUAAACCUCUGCAU	AUGCUGAGCUUUAUCGA	N	-0.183031	0.532099	0.661714	1.37684	0.78496	0.489717	0.163891	0.00317963	-	-
stu-miR162a,b-3p.1	NA	PGSC0003DMC400027048	Sotub12g026840	UDP glucosyltransferase	16.8.4 secondary metabolism.flavonoids.flavonols | 17.3.1.2.99 hormone metabolism.brassinosteroid.synthesis-degradation.sterols.other | 17.4.1 hormone metabolism.cytokinin.synthesis-degradation | 20.1.8 stress.biotic.secondary metabolites | 26.2 misc.UDP glucosyl and glucoronyl transferases	Translation	2	13.603	1	17	692	708	UCGAUAAACCUCUGCAU	AUGCUGAGCUUUAUCGA	N	-0.183031	0.532099	0.661714	1.37684	0.78496	0.489717	0.163891	0.00317963	-	-
stu-miR162a,b-3p.1	NA	PGSC0003DMC400013950	Sotub12g007970	Unknown Protein	28.1 DNA.synthesis/chromatin structure	Translation	2	21.752	1	17	311	327	UCGAUAAACCUCUGCAU	AUGCACAAGUUUAUCGA	N	-0.183031	0.532099	0.661714	1.37684	0.78496	0.489717	0.163891	0.00317963	NA	NA
stu-miR162a,b-3p.1	NA	Sotub12g007970	Sotub12g007970	Unknown Protein	28.1 DNA.synthesis/chromatin structure	Translation	2	21.752	1	17	311	327	UCGAUAAACCUCUGCAU	AUGCACAAGUUUAUCGA	N	-0.183031	0.532099	0.661714	1.37684	0.78496	0.489717	0.163891	0.00317963	NA	NA
stu-miR162a,b-3p.1	NA	PGSC0003DMC400013949	Sotub12g007970	Unknown Protein	28.1 DNA.synthesis/chromatin structure	Translation	2	21.752	1	17	311	327	UCGAUAAACCUCUGCAU	AUGCACAAGUUUAUCGA	N	-0.183031	0.532099	0.661714	1.37684	0.78496	0.489717	0.163891	0.00317963	NA	NA
stu-miR162a,b-3p.1	NA	PGSC0003DMC400042540	APC8	Anaphase promoting complex subunit 8/cell division cycle protein 23-like protein (Fragment)	31.2 cell.division	Cleavage	1.5	15.355	1	18	1519	1536	UCGAUAAACCUCUGCAUC	GAUGCAGAGGUUUAUUGC	N	-0.183031	0.532099	0.661714	1.37684	0.78496	0.489717	0.163891	0.00317963	-	-
stu-miR162a,b-3p.1	NA	Sotub03g027090	APC8	Anaphase promoting complex subunit 8/cell division cycle protein 23-like protein (Fragment)	31.2 cell.division	Cleavage	1.5	15.355	1	18	1615	1632	UCGAUAAACCUCUGCAUC	GAUGCAGAGGUUUAUUGC	N	-0.183031	0.532099	0.661714	1.37684	0.78496	0.489717	0.163891	0.00317963	-	-
stu-miR162a,b-3p.1	NA	CN462820	TUBB1	Tubulin beta chain	11.1.8 lipid metabolism.FA synthesis and FA elongation.acyl CoA ligase | 16.2 secondary metabolism.phenylpropanoids | 31.1 cell.organisation	Translation	2	13.309	1	18	446	463	UCGAUAAACCUCUGCAUC	GGUGCAGAGCUUUAUUGA	N	-0.183031	0.532099	0.661714	1.37684	0.78496	0.489717	0.163891	0.00317963	-	-
stu-miR162a,b-3p.1	NA	PGSC0003DMC400041511	PGSC0003DMG401029166	Conserved gene of unknown function	2.1.2.2 major CHO metabolism.synthesis.starch.starch synthase | 20.2.1 stress.abiotic.heat | 20.2.5 stress.abiotic.light | 27.1.19 RNA.processing.ribonucleases | 27.3.30 RNA.regulation of transcription.triple-helix transcription factor family (Trihelix) | 27.3.52 RNA.regulation of transcription.global transcription factor group | 29.4 protein.postranslational modification | 29.5.11.4.1 protein.de…	Translation	2	15.934	1	18	156	174	UCGAUAAA-CCUCUGCAUC	GAUGCAGAGGCUUUAUCGA	N	-0.183031	0.532099	0.661714	1.37684	0.78496	0.489717	0.163891	0.00317963	-	-
stu-miR162a,b-3p.1	NA	PGSC0003DMC400066456	Sotub01g036230	Mutator-like transposase	20.1.7 stress.biotic.PR-proteins | 27.3.99 RNA.regulation of transcription.unclassified	Translation	2	18.283	1	20	49	68	UCGAUAAACCUCUGCAUCCA	UUGAUGCAGAUGAUUAUCGA	N	-0.183031	0.532099	0.661714	1.37684	0.78496	0.489717	0.163891	0.00317963	-	-
stu-miR162a,b-3p.1	NA	Sotub06g011580	dl3551w	HAT family dimerisation domain containing protein expressed	27.3.67 RNA.regulation of transcription.putative transcription regulator | 27.3.69 RNA.regulation of transcription.SET-domain transcriptional regulator family | 28.1.1.4 DNA.synthesis/chromatin structure.retrotransposon/transposase.hat-like transposase	Cleavage	2	18.737	1	17	1160	1176	UCGAUAAACCUCUGCAU	AUGCAGGGGUCUAUCGA	N	-0.183031	0.532099	0.661714	1.37684	0.78496	0.489717	0.163891	0.00317963	-	-
stu-miR162a,b-3p.1	NA	PGSC0003DMC400048126	F14J9.24	Coiled-coil domain-containing protein 109A	29.2.2 protein.synthesis.ribosome biogenesis	Cleavage	1.5	12.713	1	17	154	170	UCGAUAAACCUCUGCAU	AUUCAGAGGUUUGUCGA	N	-0.183031	0.532099	0.661714	1.37684	0.78496	0.489717	0.163891	0.00317963	-	-
stu-miR162a,b-3p.1	NA	PGSC0003DMC400048128	F14J9.24	Coiled-coil domain-containing protein 109A	29.2.2 protein.synthesis.ribosome biogenesis	Cleavage	1.5	12.713	1	17	817	833	UCGAUAAACCUCUGCAU	AUUCAGAGGUUUGUCGA	N	-0.183031	0.532099	0.661714	1.37684	0.78496	0.489717	0.163891	0.00317963	-	-
stu-miR162a,b-3p.1	NA	Sotub06g035220	F14J9.24	Coiled-coil domain-containing protein 109A	29.2.2 protein.synthesis.ribosome biogenesis	Cleavage	1.5	12.713	1	17	817	833	UCGAUAAACCUCUGCAU	AUUCAGAGGUUUGUCGA	N	-0.183031	0.532099	0.661714	1.37684	0.78496	0.489717	0.163891	0.00317963	-	-
stu-miR162a,b-3p.1	NA	TC210192	F14J9.24	Coiled-coil domain-containing protein 109A	29.2.2 protein.synthesis.ribosome biogenesis	Cleavage	1.5	13.175	1	17	722	738	UCGAUAAACCUCUGCAU	AUUCAGAGGUUUGUCGA	N	-0.183031	0.532099	0.661714	1.37684	0.78496	0.489717	0.163891	0.00317963	-	-
stu-miR162a,b-3p.1	NA	MICRO.12629.C1	F14J9.24	Coiled-coil domain-containing protein 109A	29.2.2 protein.synthesis.ribosome biogenesis	Cleavage	1.5	13.175	1	17	837	853	UCGAUAAACCUCUGCAU	AUUCAGAGGUUUGUCGA	N	-0.183031	0.532099	0.661714	1.37684	0.78496	0.489717	0.163891	0.00317963	-	-
stu-miR162a,b-5p	NA	PGSC0003DMC400005611	PAT23	Ankyrin repeat-containing protein-like	13.1.3.4 amino acid metabolism.synthesis.aspartate family.methionine | 27.3.35 RNA.regulation of transcription.bZIP transcription factor family | 29.4 protein.postranslational modification | 31.1 cell.organisation | 34.99 transport.misc	Cleavage	2	24.77	1	17	926	942	GGAGGCAGCGGUUCAUC	GAUGGACUGCUGUUUCC	N	0.46945	0.598315	0.56989	0.698756	0.500772	0.50471	0.32436	0.126913	-0.488	-
stu-miR162a,b-5p	NA	PGSC0003DMC400005609	PAT23	Ankyrin repeat-containing protein-like	13.1.3.4 amino acid metabolism.synthesis.aspartate family.methionine | 27.3.35 RNA.regulation of transcription.bZIP transcription factor family | 29.4 protein.postranslational modification | 31.1 cell.organisation | 34.99 transport.misc	Cleavage	2	24.557	1	17	926	942	GGAGGCAGCGGUUCAUC	GAUGGACUGCUGUUUCC	N	0.46945	0.598315	0.56989	0.698756	0.500772	0.50471	0.32436	0.126913	-0.488	-
stu-miR162a,b-5p	NA	Sotub10g027000	Sotub10g027000	AT2G40980-like protein (Fragment)	11.1.30 lipid metabolism.FA synthesis and FA elongation.pyruvate kinase | 13.1.3.6.1.4 amino acid metabolism.synthesis.aspartate family.misc.homoserine.homoserine kinase	Translation	2	20.474	1	17	373	389	GGAGGCAGCGGUUCAUC	GAUGAACCUCUGCCUUU	N	0.46945	0.598315	0.56989	0.698756	0.500772	0.50471	0.32436	0.126913	-	-
stu-miR162a,b-5p	NA	PGSC0003DMC400049018	Sotub10g019420	AT2G40980-like protein (Fragment)	11.1.30 lipid metabolism.FA synthesis and FA elongation.pyruvate kinase | 13.1.3.6.1.4 amino acid metabolism.synthesis.aspartate family.misc.homoserine.homoserine kinase	Translation	2	20.474	1	17	409	425	GGAGGCAGCGGUUCAUC	GAUGAACCUCUGCCUUU	N	0.46945	0.598315	0.56989	0.698756	0.500772	0.50471	0.32436	0.126913	-	-
stu-miR162a,b-5p	NA	Sotub01g008340	CRK1	G-type lectin S-receptor-like serine/threonine-protein kinase At1g11300	30.2.17 signalling.receptor kinases.DUF 26	Translation	2	16.041	1	21	1821	1841	GGAGGCAGCGGUUCAUCGAUC	GAAAGAUGAAGAGCUGCCUCC	N	0.46945	0.598315	0.56989	0.698756	0.500772	0.50471	0.32436	0.126913	-	-
stu-miR162a,b-5p	NA	Sotub07g019760	CLC2	Unknown Protein	29.4.1.57 protein.postranslational modification.kinase.receptor like cytoplasmatic kinase VII | 30.2.8.2 signalling.receptor kinases.leucine rich repeat VIII.type 2 | 30.2.17 signalling.receptor kinases.DUF 26	Cleavage	1.5	22.712	1	20	373	392	GGAGGCAGCGGUUCAUCGAU	ACUGAUGGACCGUUGCUUCC	N	0.46945	0.598315	0.56989	0.698756	0.500772	0.50471	0.32436	0.126913	-	-
stu-miR162a,b-5p	NA	PGSC0003DMC400031980	CLC2	Unknown Protein	29.4.1.57 protein.postranslational modification.kinase.receptor like cytoplasmatic kinase VII | 30.2.8.2 signalling.receptor kinases.leucine rich repeat VIII.type 2 | 30.2.17 signalling.receptor kinases.DUF 26	Cleavage	1.5	22.712	1	20	373	392	GGAGGCAGCGGUUCAUCGAU	ACUGAUGGACCGUUGCUUCC	N	0.46945	0.598315	0.56989	0.698756	0.500772	0.50471	0.32436	0.126913	-	-
stu-miR162a,b-5p	NA	DN938025	NIC1	Isochorismatase hydrolase	16.2 secondary metabolism.phenylpropanoids	Cleavage	1.5	23.997	1	17	34	50	GGAGGCAGCGGUUCAUC	GAUGAAUCGCUGCUUCU	N	0.46945	0.598315	0.56989	0.698756	0.500772	0.50471	0.32436	0.126913	1.348	-
stu-miR162a,b-5p	NA	DV625119	Sotub09g025290	Zinc finger protein CONSTANS-LIKE 5	1.3.2 PS.calvin cycle.rubisco small subunit | 26.10 misc.cytochrome P450 | 27.3.7 RNA.regulation of transcription.C2C2(Zn) Constans-like zinc finger family (CO-like)	Cleavage	2	15.78	1	17	71	87	GGAGGCAGCGGUUCAUC	GAUGAAUCGUUGUCUUC	N	0.46945	0.598315	0.56989	0.698756	0.500772	0.50471	0.32436	0.126913	NA	NA
stu-miR162a,b-5p	NA	Sotub09g025290	Sotub09g025290	Zinc finger protein CONSTANS-LIKE 5	1.3.2 PS.calvin cycle.rubisco small subunit | 26.10 misc.cytochrome P450 | 27.3.7 RNA.regulation of transcription.C2C2(Zn) Constans-like zinc finger family (CO-like)	Cleavage	2	15.864	1	17	481	497	GGAGGCAGCGGUUCAUC	GAUGAAUCGUUGUCUUC	N	0.46945	0.598315	0.56989	0.698756	0.500772	0.50471	0.32436	0.126913	NA	NA
stu-miR162a,b-5p	NA	PGSC0003DMC400029951	Sotub09g025290	Zinc finger protein CONSTANS-LIKE 5	1.3.2 PS.calvin cycle.rubisco small subunit | 26.10 misc.cytochrome P450 | 27.3.7 RNA.regulation of transcription.C2C2(Zn) Constans-like zinc finger family (CO-like)	Cleavage	2	15.864	1	17	481	497	GGAGGCAGCGGUUCAUC	GAUGAAUCGUUGUCUUC	N	0.46945	0.598315	0.56989	0.698756	0.500772	0.50471	0.32436	0.126913	NA	NA
stu-miR162a,b-5p	NA	MICRO.7298.C1	CAT2	Amino acid transporter	34.3 transport.amino acids	Cleavage	2	17.431	1	17	143	159	GGAGGCAGCGGUUCAUC	GAUGGAUUGCUGCCUUC	N	0.46945	0.598315	0.56989	0.698756	0.500772	0.50471	0.32436	0.126913	-	-
stu-miR162a,b-5p	NA	TC207091	CAT2	Amino acid transporter	34.3 transport.amino acids	Cleavage	2	17.431	1	17	143	159	GGAGGCAGCGGUUCAUC	GAUGGAUUGCUGCCUUC	N	0.46945	0.598315	0.56989	0.698756	0.500772	0.50471	0.32436	0.126913	-	-
stu-miR162a,b-5p	NA	Sotub10g026660	CAT2	Amino acid transporter	34.3 transport.amino acids	Cleavage	2	15.9	1	17	1096	1112	GGAGGCAGCGGUUCAUC	GAUGGAUUGCUGCCUUC	N	0.46945	0.598315	0.56989	0.698756	0.500772	0.50471	0.32436	0.126913	-	-
stu-miR162a,b-5p	NA	PGSC0003DMC400049042	CAT2	Amino acid transporter	34.3 transport.amino acids	Cleavage	2	15.9	1	17	1096	1112	GGAGGCAGCGGUUCAUC	GAUGGAUUGCUGCCUUC	N	0.46945	0.598315	0.56989	0.698756	0.500772	0.50471	0.32436	0.126913	-	-
stu-miR164-3p	NA	Sotub01g041690	TULP1	TUBBY protein	27.3.67 RNA.regulation of transcription.putative transcription regulator | 29.5.11.4.3.2 protein.degradation.ubiquitin.E3.SCF.FBOX | 31.1 cell.organisation	Translation	1.5	21.994	1	18	207	224	CAUGUGCUCUAGCUCUCC	GGAGAGUGAGAGCACAUG	N	1.13361	2.15804	0.527104	1.55153	0.512323	0.19766	0.780738	0.086125	-	-
stu-miR164-3p	NA	PGSC0003DMC400051847	TULP1	TUBBY protein	27.3.67 RNA.regulation of transcription.putative transcription regulator | 29.5.11.4.3.2 protein.degradation.ubiquitin.E3.SCF.FBOX | 31.1 cell.organisation	Translation	1.5	21.994	1	18	207	224	CAUGUGCUCUAGCUCUCC	GGAGAGUGAGAGCACAUG	N	1.13361	2.15804	0.527104	1.55153	0.512323	0.19766	0.780738	0.086125	-	-
stu-miR164-3p	NA	TC201444	TULP1	TUBBY protein	27.3.67 RNA.regulation of transcription.putative transcription regulator | 29.5.11.4.3.2 protein.degradation.ubiquitin.E3.SCF.FBOX | 31.1 cell.organisation	Translation	1.5	22.52	1	18	574	591	CAUGUGCUCUAGCUCUCC	GGAGAGUGAGAGCACAUG	N	1.13361	2.15804	0.527104	1.55153	0.512323	0.19766	0.780738	0.086125	-	-
stu-miR164-3p	NA	MICRO.4054.C12	TULP1	TUBBY protein	27.3.67 RNA.regulation of transcription.putative transcription regulator | 29.5.11.4.3.2 protein.degradation.ubiquitin.E3.SCF.FBOX | 31.1 cell.organisation	Translation	1.5	22.52	1	18	625	642	CAUGUGCUCUAGCUCUCC	GGAGAGUGAGAGCACAUG	N	1.13361	2.15804	0.527104	1.55153	0.512323	0.19766	0.780738	0.086125	-	-
stu-miR164-3p	NA	Sotub01g008300	CRK1	G-type lectin S-receptor-like serine/threonine-protein kinase At1g11330	30.2.17 signalling.receptor kinases.DUF 26	Cleavage	2	17.282	1	17	216	232	CAUGUGCUCUAGCUCUC	GAGAGCUAGAGGAUAUG	N	1.13361	2.15804	0.527104	1.55153	0.512323	0.19766	0.780738	0.086125	-	-
stu-miR164-3p	NA	Sotub01g008270	CRK1	Receptor-like protein kinase At5g59670	30.2.17 signalling.receptor kinases.DUF 26	Cleavage	2	20.362	1	17	249	265	CAUGUGCUCUAGCUCUC	GAGAGCUAGAGGAUAUG	N	1.13361	2.15804	0.527104	1.55153	0.512323	0.19766	0.780738	0.086125	-	-
stu-miR164-3p	NA	Sotub03g011110	MTPC3	Cation-efflux pump FieF	20.1.2 stress.biotic.receptors | 26.3 misc.gluco-, galacto- and mannosidases | 30.2.8.2 signalling.receptor kinases.leucine rich repeat VIII.type 2 | 34.12 transport.metal	Cleavage	2	18.158	1	17	627	643	CAUGUGCUCUAGCUCUC	GAUAGUUAGAGCAUAUG	N	1.13361	2.15804	0.527104	1.55153	0.512323	0.19766	0.780738	0.086125	-	-
stu-miR164-3p	NA	PGSC0003DMC400002058	MTPC3	Cation-efflux pump FieF	20.1.2 stress.biotic.receptors | 26.3 misc.gluco-, galacto- and mannosidases | 30.2.8.2 signalling.receptor kinases.leucine rich repeat VIII.type 2 | 34.12 transport.metal	Cleavage	2	18.158	1	17	702	718	CAUGUGCUCUAGCUCUC	GAUAGUUAGAGCAUAUG	N	1.13361	2.15804	0.527104	1.55153	0.512323	0.19766	0.780738	0.086125	-	-
stu-miR164-3p	NA	PGSC0003DMC400027868	LUG	WD repeat-containing protein 5 homolog	1.1.4 PS.lightreaction.ATP synthase | 27.3.58 RNA.regulation of transcription.LUG | 30.2.17 signalling.receptor kinases.DUF 26 | 33.99 development.unspecified	Translation	2	22.399	1	19	333	351	CAUGUGCUCUAGCUCUCCA	UGGAGAGCAAGAGUGCAUG	N	1.13361	2.15804	0.527104	1.55153	0.512323	0.19766	0.780738	0.086125	0.89	-
stu-miR164-3p	NA	PGSC0003DMC400027870	LUG	WD repeat-containing protein 5 homolog	1.1.4 PS.lightreaction.ATP synthase | 27.3.58 RNA.regulation of transcription.LUG | 30.2.17 signalling.receptor kinases.DUF 26 | 33.99 development.unspecified	Translation	2	22.399	1	19	756	774	CAUGUGCUCUAGCUCUCCA	UGGAGAGCAAGAGUGCAUG	N	1.13361	2.15804	0.527104	1.55153	0.512323	0.19766	0.780738	0.086125	0.89	-
stu-miR164-3p	NA	PGSC0003DMC400027867	LUG	WD repeat-containing protein 5 homolog	1.1.4 PS.lightreaction.ATP synthase | 27.3.58 RNA.regulation of transcription.LUG | 30.2.17 signalling.receptor kinases.DUF 26 | 33.99 development.unspecified	Translation	2	22.504	1	19	930	948	CAUGUGCUCUAGCUCUCCA	UGGAGAGCAAGAGUGCAUG	N	1.13361	2.15804	0.527104	1.55153	0.512323	0.19766	0.780738	0.086125	0.89	-
stu-miR164-3p	NA	PGSC0003DMC400027869	LUG	WD repeat-containing protein 5 homolog	1.1.4 PS.lightreaction.ATP synthase | 27.3.58 RNA.regulation of transcription.LUG | 30.2.17 signalling.receptor kinases.DUF 26 | 33.99 development.unspecified	Translation	2	22.399	1	19	942	960	CAUGUGCUCUAGCUCUCCA	UGGAGAGCAAGAGUGCAUG	N	1.13361	2.15804	0.527104	1.55153	0.512323	0.19766	0.780738	0.086125	0.89	-
stu-miR164-3p	NA	Sotub05g017770	Sotub05g017770	WD repeat-containing protein 5 homolog	1.1.4 PS.lightreaction.ATP synthase | 27.3.58 RNA.regulation of transcription.LUG | 30.2.17 signalling.receptor kinases.DUF 26 | 33.99 development.unspecified	Translation	2	22.399	1	19	1404	1422	CAUGUGCUCUAGCUCUCCA	UGGAGAGCAAGAGUGCAUG	N	1.13361	2.15804	0.527104	1.55153	0.512323	0.19766	0.780738	0.086125	0.89	-
stu-miR164-3p	NA	TC203136	C3H	Zinc finger CCCH domain-containing protein 38	27.3.99 RNA.regulation of transcription.unclassified	Translation	2	18.563	1	17	525	541	CAUGUGCUCUAGCUCUC	GAGAGCUUCAGCACAUG	N	1.13361	2.15804	0.527104	1.55153	0.512323	0.19766	0.780738	0.086125	-	-
stu-miR164-3p	NA	MICRO.5692.C1	C3H	Zinc finger CCCH domain-containing protein 38	27.3.99 RNA.regulation of transcription.unclassified	Translation	2	18.563	1	17	526	542	CAUGUGCUCUAGCUCUC	GAGAGCUUCAGCACAUG	N	1.13361	2.15804	0.527104	1.55153	0.512323	0.19766	0.780738	0.086125	-	-
stu-miR164-3p	NA	PGSC0003DMC400042974	C3H	Zinc finger CCCH domain-containing protein 38	27.3.99 RNA.regulation of transcription.unclassified	Translation	2	16.794	1	17	672	688	CAUGUGCUCUAGCUCUC	GAGAGCUUCAGCACAUG	N	1.13361	2.15804	0.527104	1.55153	0.512323	0.19766	0.780738	0.086125	-	-
stu-miR164-3p	NA	PGSC0003DMC400042977	C3H	Zinc finger CCCH domain-containing protein 38	27.3.99 RNA.regulation of transcription.unclassified	Translation	2	16.794	1	17	1398	1414	CAUGUGCUCUAGCUCUC	GAGAGCUUCAGCACAUG	N	1.13361	2.15804	0.527104	1.55153	0.512323	0.19766	0.780738	0.086125	-	-
stu-miR164-3p	NA	PGSC0003DMC400042976	C3H	Zinc finger CCCH domain-containing protein 38	27.3.99 RNA.regulation of transcription.unclassified	Translation	2	16.794	1	17	1398	1414	CAUGUGCUCUAGCUCUC	GAGAGCUUCAGCACAUG	N	1.13361	2.15804	0.527104	1.55153	0.512323	0.19766	0.780738	0.086125	-	-
stu-miR164-3p	NA	Sotub04g024300	C3H	Zinc finger CCCH domain-containing protein 38	27.3.99 RNA.regulation of transcription.unclassified	Translation	2	16.794	1	17	1398	1414	CAUGUGCUCUAGCUCUC	GAGAGCUUCAGCACAUG	N	1.13361	2.15804	0.527104	1.55153	0.512323	0.19766	0.780738	0.086125	-	-
stu-miR164-3p	NA	PGSC0003DMC400042975	C3H	Zinc finger CCCH domain-containing protein 38	27.3.99 RNA.regulation of transcription.unclassified	Translation	2	16.794	1	17	1398	1414	CAUGUGCUCUAGCUCUC	GAGAGCUUCAGCACAUG	N	1.13361	2.15804	0.527104	1.55153	0.512323	0.19766	0.780738	0.086125	-	-
stu-miR164-3p	NA	MICRO.3942.C1	SNRNP59	Programmed cell death 7	35.1 not assigned.no ontology	Translation	2	16.455	1	20	708	727	CAUGUGCUCUAGCUCUCCAG	UUAGGGAGCGAGAGCAUAUG	N	1.13361	2.15804	0.527104	1.55153	0.512323	0.19766	0.780738	0.086125	-	-
stu-miR164-3p	NA	Sotub12g005910	ERF	Ethylene responsive transcription factor 2a	17.5.2 hormone metabolism.ethylene.signal transduction | 20.1.5 stress.biotic.regulation of transcription | 27.3.3 RNA.regulation of transcription.AP2/EREBP, APETALA2/ethylene-responsive element binding protein family	Cleavage	2	23.292	1	17	138	154	CAUGUGCUCUAGCUCUC	GAGGAUUAGAGCACAUG	N	1.13361	2.15804	0.527104	1.55153	0.512323	0.19766	0.780738	0.086125	NA	NA
stu-miR164-3p	NA	PGSC0003DMC400063666	ERF	Ethylene responsive transcription factor 2a	17.5.2 hormone metabolism.ethylene.signal transduction | 20.1.5 stress.biotic.regulation of transcription | 27.3.3 RNA.regulation of transcription.AP2/EREBP, APETALA2/ethylene-responsive element binding protein family	Cleavage	2	23.292	1	17	99	115	CAUGUGCUCUAGCUCUC	GAGGAUUAGAGCACAUG	N	1.13361	2.15804	0.527104	1.55153	0.512323	0.19766	0.780738	0.086125	NA	NA
stu-miR164-3p	NA	Sotub03g034520	ERF	AP2-like ethylene-responsive transcription factor At1g16060	27.3.3 RNA.regulation of transcription.AP2/EREBP, APETALA2/ethylene-responsive element binding protein family | 30.2.15 signalling.receptor kinases.thaumatin like	Cleavage	2	22.224	1	17	843	859	CAUGUGCUCUAGCUCUC	GGCAGCUAGAGCAUAUG	N	1.13361	2.15804	0.527104	1.55153	0.512323	0.19766	0.780738	0.086125	NA	NA
stu-miR164-5p	NA	TC202361	Sotub02g014190	N-rich protein (Fragment)	20.2.4 stress.abiotic.touch/wounding | 31.5 cell.cell death	Cleavage	1.5	15.437	1	17	62	78	UGGAGAAGCAGGGCACA	UGUGCUCUGCUUUUUCA	N	-0.214403	0.543558	-0.135494	0.622467	0.780872	0.589861	0.871026	0.19976	0.844	-
stu-miR164-5p	NA	MICRO.3149.C1	Sotub02g014190	N-rich protein (Fragment)	20.2.4 stress.abiotic.touch/wounding | 31.5 cell.cell death	Cleavage	1.5	15.944	1	17	61	77	UGGAGAAGCAGGGCACA	UGUGCUCUGCUUUUUCA	N	-0.214403	0.543558	-0.135494	0.622467	0.780872	0.589861	0.871026	0.19976	0.844	-
stu-miR164-5p	NA	PGSC0003DMC400020067	UXS1	Bifunctional polymyxin resistance protein ArnA	10.1.5 cell wall.precursor synthesis.UXS | 20.2.1 stress.abiotic.heat | 29.2.2 protein.synthesis.ribosome biogenesis	Cleavage	2	10.868	1	17	536	552	UGGAGAAGCAGGGCACA	CGUGCCCUGCUUCUCCU	N	-0.214403	0.543558	-0.135494	0.622467	0.780872	0.589861	0.871026	0.19976	-	-
stu-miR164-5p	NA	Sotub11g023950	UXS3	Bifunctional polymyxin resistance protein ArnA	10.1.5 cell wall.precursor synthesis.UXS	Cleavage	2	16.038	1	17	314	330	UGGAGAAGCAGGGCACA	CAUGCCCUGCUUCUCCA	N	-0.214403	0.543558	-0.135494	0.622467	0.780872	0.589861	0.871026	0.19976	-	-
stu-miR164-5p	NA	PGSC0003DMC400000791	UXS3	Bifunctional polymyxin resistance protein ArnA	10.1.5 cell wall.precursor synthesis.UXS	Cleavage	2	16.038	1	17	314	330	UGGAGAAGCAGGGCACA	CAUGCCCUGCUUCUCCA	N	-0.214403	0.543558	-0.135494	0.622467	0.780872	0.589861	0.871026	0.19976	-	-
stu-miR164-5p	NA	TC199689	UXS3	Bifunctional polymyxin resistance protein ArnA	10.1.5 cell wall.precursor synthesis.UXS	Cleavage	2	16.038	1	17	348	364	UGGAGAAGCAGGGCACA	CAUGCCCUGCUUCUCCA	N	-0.214403	0.543558	-0.135494	0.622467	0.780872	0.589861	0.871026	0.19976	-	-
stu-miR164-5p	NA	MICRO.15616.C1	UXS3	Bifunctional polymyxin resistance protein ArnA	10.1.5 cell wall.precursor synthesis.UXS	Cleavage	2	16.038	1	17	361	377	UGGAGAAGCAGGGCACA	CAUGCCCUGCUUCUCCA	N	-0.214403	0.543558	-0.135494	0.622467	0.780872	0.589861	0.871026	0.19976	-	-
stu-miR164-5p	NA	PGSC0003DMC400021925	NAC098	NAC domain protein IPR003441	27.3.27 RNA.regulation of transcription.NAC domain transcription factor family | 33.99 development.unspecified	Cleavage	1.5	13.756	1	21	518	538	UGGAGAAGCAGGGCACAUGCU	AGCACGUGCCCUGUUUCUCCA	N	-0.214403	0.543558	-0.135494	0.622467	0.780872	0.589861	0.871026	0.19976	-	-
stu-miR164-5p	NA	Sotub07g024390	NAC098	NAC domain protein IPR003441	27.3.27 RNA.regulation of transcription.NAC domain transcription factor family | 33.99 development.unspecified	Cleavage	1.5	13.756	1	21	716	736	UGGAGAAGCAGGGCACAUGCU	AGCACGUGCCCUGUUUCUCCA	N	-0.214403	0.543558	-0.135494	0.622467	0.780872	0.589861	0.871026	0.19976	-	-
stu-miR164-5p	NA	DN907943	CRR2	Pentatricopeptide repeat-containing protein	27.3.25 RNA.regulation of transcription.MYB domain transcription factor family | 34.99 transport.misc	Cleavage	2	6.262	1	19	354	372	UGGAGAAGCAGGGCACAUG	UAUGUGCCCUGUUUUUCCC	N	-0.214403	0.543558	-0.135494	0.622467	0.780872	0.589861	0.871026	0.19976	-	-
stu-miR164-5p	NA	Sotub04g034810	CINV1	Neutral invertase	2.2.1.3.1 major CHO metabolism.degradation.sucrose.invertases.neutral | 27.3.8 RNA.regulation of transcription.C2C2(Zn) DOF zinc finger family | 29.4.1.57 protein.postranslational modification.kinase.receptor like cytoplasmatic kinase VII	Cleavage	2	14.271	1	18	912	929	UGGAGAAGCAGGGCACAU	AUGUGCCUUGUUUCUCCU	N	-0.214403	0.543558	-0.135494	0.622467	0.780872	0.589861	0.871026	0.19976	-	-
stu-miR164-5p	NA	PGSC0003DMC400017548	CINV1	Neutral invertase	2.2.1.3.1 major CHO metabolism.degradation.sucrose.invertases.neutral | 27.3.8 RNA.regulation of transcription.C2C2(Zn) DOF zinc finger family | 29.4.1.57 protein.postranslational modification.kinase.receptor like cytoplasmatic kinase VII	Cleavage	2	14.271	1	18	912	929	UGGAGAAGCAGGGCACAU	AUGUGCCUUGUUUCUCCU	N	-0.214403	0.543558	-0.135494	0.622467	0.780872	0.589861	0.871026	0.19976	-	-
stu-miR164-5p	NA	TC196986	CINV1	Neutral invertase	2.2.1.3.1 major CHO metabolism.degradation.sucrose.invertases.neutral | 27.3.8 RNA.regulation of transcription.C2C2(Zn) DOF zinc finger family | 29.4.1.57 protein.postranslational modification.kinase.receptor like cytoplasmatic kinase VII	Cleavage	2	14.271	1	18	1031	1048	UGGAGAAGCAGGGCACAU	AUGUGCCUUGUUUCUCCU	N	-0.214403	0.543558	-0.135494	0.622467	0.780872	0.589861	0.871026	0.19976	-	-
stu-miR164-5p	NA	MICRO.4909.C1	CINV1	Neutral invertase	2.2.1.3.1 major CHO metabolism.degradation.sucrose.invertases.neutral | 27.3.8 RNA.regulation of transcription.C2C2(Zn) DOF zinc finger family | 29.4.1.57 protein.postranslational modification.kinase.receptor like cytoplasmatic kinase VII	Cleavage	2	14.271	1	18	1044	1061	UGGAGAAGCAGGGCACAU	AUGUGCCUUGUUUCUCCU	N	-0.214403	0.543558	-0.135494	0.622467	0.780872	0.589861	0.871026	0.19976	-	-
stu-miR164-5p	NA	CK863071	SIR	Sulfite reductase	12.1.2 N-metabolism.nitrate metabolism.nitrite reductase | 14.3 S-assimilation.sulfite redox	Translation	1.5	23.642	1	18	281	298	UGGAGAAGCAGGGCACAU	GUGUGCCCAGCUUUUCCA	N	-0.214403	0.543558	-0.135494	0.622467	0.780872	0.589861	0.871026	0.19976	-	-
stu-miR164-5p	NA	PGSC0003DMC400038263	NAC	NAC domain protein	27.3.27 RNA.regulation of transcription.NAC domain transcription factor family | 28.99 DNA.unspecified | 33.99 development.unspecified	Cleavage	1	9.227	1	21	668	688	UGGAGAAGCAGGGCACAUGCU	AGCAAGUGCCCUGCUUCUCCA	N	-0.214403	0.543558	-0.135494	0.622467	0.780872	0.589861	0.871026	0.19976	2.336	-
stu-miR164-5p	NA	Sotub07g027430	NAC	NAC domain protein	27.3.27 RNA.regulation of transcription.NAC domain transcription factor family | 28.99 DNA.unspecified | 33.99 development.unspecified	Cleavage	1	9.227	1	21	668	688	UGGAGAAGCAGGGCACAUGCU	AGCAAGUGCCCUGCUUCUCCA	N	-0.214403	0.543558	-0.135494	0.622467	0.780872	0.589861	0.871026	0.19976	2.336	-
stu-miR164-5p	NA	MICRO.8791.C2	NAC	NAC domain protein	27.3.27 RNA.regulation of transcription.NAC domain transcription factor family | 28.99 DNA.unspecified | 33.99 development.unspecified	Cleavage	1	9.168	1	21	239	259	UGGAGAAGCAGGGCACAUGCU	AGCAAGUGCCCUGCUUCUCCA	N	-0.214403	0.543558	-0.135494	0.622467	0.780872	0.589861	0.871026	0.19976	2.336	-
stu-miR164-5p	NA	TC206148	NAC	NAC domain protein	27.3.27 RNA.regulation of transcription.NAC domain transcription factor family | 28.99 DNA.unspecified | 33.99 development.unspecified	Cleavage	1	9.168	1	21	228	248	UGGAGAAGCAGGGCACAUGCU	AGCAAGUGCCCUGCUUCUCCA	N	-0.214403	0.543558	-0.135494	0.622467	0.780872	0.589861	0.871026	0.19976	2.336	-
stu-miR164-5p	NA	bf_arrayxxx_0076g04.t7m.scf	NAC	NAC domain protein	27.3.27 RNA.regulation of transcription.NAC domain transcription factor family | 28.99 DNA.unspecified | 33.99 development.unspecified	Cleavage	1	9.168	1	21	265	285	UGGAGAAGCAGGGCACAUGCU	AGCAAGUGCCCUGCUUCUCCA	N	-0.214403	0.543558	-0.135494	0.622467	0.780872	0.589861	0.871026	0.19976	2.336	-
stu-miR164-5p	NA	PGSC0003DMC400045067	RDM4	Os11g0109966 protein (Fragment)	11.9.2 lipid metabolism.lipid degradation.lipases	Translation	1.5	20.954	1	20	1381	1400	UGGAGAAGCAGGGCACAUGC	GCAUGUGCCCAGCUUCUUCA	N	-0.214403	0.543558	-0.135494	0.622467	0.780872	0.589861	0.871026	0.19976	-	-
stu-miR164-5p	NA	PGSC0003DMC400045068	RDM4	Os11g0109966 protein (Fragment)	11.9.2 lipid metabolism.lipid degradation.lipases	Translation	1.5	20.954	1	20	1276	1295	UGGAGAAGCAGGGCACAUGC	GCAUGUGCCCAGCUUCUUCA	N	-0.214403	0.543558	-0.135494	0.622467	0.780872	0.589861	0.871026	0.19976	-	-
stu-miR164-5p	NA	Sotub01g029750	RDM4	Os11g0109966 protein (Fragment)	11.9.2 lipid metabolism.lipid degradation.lipases	Translation	1.5	20.954	1	20	1108	1127	UGGAGAAGCAGGGCACAUGC	GCAUGUGCCCAGCUUCUUCA	N	-0.214403	0.543558	-0.135494	0.622467	0.780872	0.589861	0.871026	0.19976	-	-
stu-miR164-5p	NA	PGSC0003DMC400045069	RDM4	Os11g0109966 protein (Fragment)	11.9.2 lipid metabolism.lipid degradation.lipases	Translation	1.5	20.954	1	20	394	413	UGGAGAAGCAGGGCACAUGC	GCAUGUGCCCAGCUUCUUCA	N	-0.214403	0.543558	-0.135494	0.622467	0.780872	0.589861	0.871026	0.19976	-	-
stu-miR164-5p	NA	PGSC0003DMC400045070	RDM4	Os11g0109966 protein (Fragment)	11.9.2 lipid metabolism.lipid degradation.lipases	Translation	1.5	20.954	1	20	394	413	UGGAGAAGCAGGGCACAUGC	GCAUGUGCCCAGCUUCUUCA	N	-0.214403	0.543558	-0.135494	0.622467	0.780872	0.589861	0.871026	0.19976	-	-
stu-miR164-5p	NA	MICRO.8646.C1	RDM4	Os11g0109966 protein (Fragment)	11.9.2 lipid metabolism.lipid degradation.lipases	Translation	1.5	21.277	1	20	39	58	UGGAGAAGCAGGGCACAUGC	GCAUGUGCCCAGCUUCUUCA	N	-0.214403	0.543558	-0.135494	0.622467	0.780872	0.589861	0.871026	0.19976	-	-
stu-miR164-5p	NA	TC212652	RDM4	Os11g0109966 protein (Fragment)	11.9.2 lipid metabolism.lipid degradation.lipases	Translation	1.5	20.468	1	20	45	64	UGGAGAAGCAGGGCACAUGC	GCAUGUGCCCAGCUUCUUCA	N	-0.214403	0.543558	-0.135494	0.622467	0.780872	0.589861	0.871026	0.19976	-	-
stu-miR164-5p	NA	TC204588	UCH3	Ubiquitin carboxyl-terminal hydrolase-6	27.3.67 RNA.regulation of transcription.putative transcription regulator | 29.5 protein.degradation	Cleavage	1.5	6.488	1	19	778	796	UGGAGAAGCAGGGCACAUG	CAUGUGUCUUGCUUUUCCA	N	-0.214403	0.543558	-0.135494	0.622467	0.780872	0.589861	0.871026	0.19976	0.489	-
stu-miR164-5p	NA	MICRO.8791.C1	NAC	NAC domain protein	27.3.27 RNA.regulation of transcription.NAC domain transcription factor family | 28.99 DNA.unspecified | 33.99 development.unspecified	Cleavage	2	9.623	1	21	753	773	UGGAGAAGCAGGGCACAUGCU	AGCCAGUGCCCUGCUUCUCCC	N	-0.214403	0.543558	-0.135494	0.622467	0.780872	0.589861	0.871026	0.19976	2.336	-
stu-miR164-5p	NA	CK863058	PGSC0003DMG400025951	Conserved gene of unknown function	21.2 redox.ascorbate and glutathione | 27.1.19 RNA.processing.ribonucleases | 28.1 DNA.synthesis/chromatin structure	Translation	2	22.956	1	21	535	555	UGGAGAAGCAGGGCACAUGCU	AGAAGGUGCCAUGCUUCUCCA	N	-0.214403	0.543558	-0.135494	0.622467	0.780872	0.589861	0.871026	0.19976	-	-
stu-miR164-5p	NA	MICRO.17321.C1	NAC	NAC domain protein IPR003441	27.3.27 RNA.regulation of transcription.NAC domain transcription factor family | 33.99 development.unspecified	Cleavage	2	10.947	1	19	881	899	UGGAGAAGCAGGGCACAUG	CACGUGCACUGCUUCUCCA	N	-0.214403	0.543558	-0.135494	0.622467	0.780872	0.589861	0.871026	0.19976	-	-
stu-miR164-5p	NA	TC225549	NAC	NAC domain protein IPR003441	27.3.27 RNA.regulation of transcription.NAC domain transcription factor family | 33.99 development.unspecified	Cleavage	2	10.947	1	19	471	489	UGGAGAAGCAGGGCACAUG	CACGUGCACUGCUUCUCCA	N	-0.214403	0.543558	-0.135494	0.622467	0.780872	0.589861	0.871026	0.19976	-	-
stu-miR164-5p	NA	Sotub06g026720	NAC	NAC domain protein IPR003441	27.3.27 RNA.regulation of transcription.NAC domain transcription factor family | 33.99 development.unspecified	Cleavage	2	7.41	1	19	619	637	UGGAGAAGCAGGGCACAUG	CACGUGCACUGCUUCUCCA	N	-0.214403	0.543558	-0.135494	0.622467	0.780872	0.589861	0.871026	0.19976	-	-
stu-miR164-5p	NA	PGSC0003DMC400055801	NAC	NAC domain protein IPR003441	27.3.27 RNA.regulation of transcription.NAC domain transcription factor family | 33.99 development.unspecified	Cleavage	2	7.41	1	19	619	637	UGGAGAAGCAGGGCACAUG	CACGUGCACUGCUUCUCCA	N	-0.214403	0.543558	-0.135494	0.622467	0.780872	0.589861	0.871026	0.19976	-	-
stu-miR164-5p	NA	Sotub03g029340	NAC	NAC domain protein IPR003441	27.3.27 RNA.regulation of transcription.NAC domain transcription factor family | 33.99 development.unspecified	Cleavage	2	13.533	1	19	619	637	UGGAGAAGCAGGGCACAUG	CACGUGCACUGCUUCUCCA	N	-0.214403	0.543558	-0.135494	0.622467	0.780872	0.589861	0.871026	0.19976	-	-
stu-miR164-5p	NA	PGSC0003DMC400033929	NAC	NAC domain protein IPR003441	27.3.27 RNA.regulation of transcription.NAC domain transcription factor family | 33.99 development.unspecified	Cleavage	2	13.533	1	19	619	637	UGGAGAAGCAGGGCACAUG	CACGUGCACUGCUUCUCCA	N	-0.214403	0.543558	-0.135494	0.622467	0.780872	0.589861	0.871026	0.19976	-	-
stu-miR164-5p	NA	TC202850	NAC	NAC domain protein IPR003441	27.3.27 RNA.regulation of transcription.NAC domain transcription factor family | 33.99 development.unspecified	Cleavage	2	9.027	1	19	276	294	UGGAGAAGCAGGGCACAUG	CACGUGCACUGCUUCUCCA	N	-0.214403	0.543558	-0.135494	0.622467	0.780872	0.589861	0.871026	0.19976	-	-
stu-miR164-5p	NA	PGSC0003DMC400055800	NAC	NAC domain protein IPR003441	27.3.27 RNA.regulation of transcription.NAC domain transcription factor family | 33.99 development.unspecified	Cleavage	2	7.41	1	19	421	439	UGGAGAAGCAGGGCACAUG	CACGUGCACUGCUUCUCCA	N	-0.214403	0.543558	-0.135494	0.622467	0.780872	0.589861	0.871026	0.19976	-	-
stu-miR164-5p	NA	MICRO.17098.C1	NAC	NAC domain protein IPR003441	27.3.27 RNA.regulation of transcription.NAC domain transcription factor family | 33.99 development.unspecified	Cleavage	2	9.027	1	19	276	294	UGGAGAAGCAGGGCACAUG	CACGUGCACUGCUUCUCCA	N	-0.214403	0.543558	-0.135494	0.622467	0.780872	0.589861	0.871026	0.19976	-	-
stu-miR164-5p	NA	PGSC0003DMC400055802	NAC	NAC domain protein IPR003441	27.3.27 RNA.regulation of transcription.NAC domain transcription factor family | 33.99 development.unspecified	Cleavage	2	7.41	1	19	58	76	UGGAGAAGCAGGGCACAUG	CACGUGCACUGCUUCUCCA	N	-0.214403	0.543558	-0.135494	0.622467	0.780872	0.589861	0.871026	0.19976	-	-
stu-miR164-5p	NA	Sotub04g016620	Sotub04g016620	Unknown Protein	35.2 not assigned.unknown	Cleavage	1.5	10.332	1	19	126	144	UGGAGAAGCAGGGCACAUG	CAUGUGUCCUGUUUCUCUA	N	-0.214403	0.543558	-0.135494	0.622467	0.780872	0.589861	0.871026	0.19976	-	-
stu-miR164-5p	NA	CK273531	Sotub07g020160	Neutral invertase	2.2.1.3.1 major CHO metabolism.degradation.sucrose.invertases.neutral	Cleavage	2	13.831	1	18	290	307	UGGAGAAGCAGGGCACAU	AUGUGCCUUGUUUCUCCU	N	-0.214403	0.543558	-0.135494	0.622467	0.780872	0.589861	0.871026	0.19976	-	-
stu-miR164-5p	NA	MICRO.4909.C2	Sotub07g020160	Neutral invertase	2.2.1.3.1 major CHO metabolism.degradation.sucrose.invertases.neutral	Cleavage	2	13.831	1	18	299	316	UGGAGAAGCAGGGCACAU	AUGUGCCUUGUUUCUCCU	N	-0.214403	0.543558	-0.135494	0.622467	0.780872	0.589861	0.871026	0.19976	-	-
stu-miR164-5p	NA	Sotub04g036380	FRS3	Protein FAR1-RELATED SEQUENCE 5	7.1.1 OPP.oxidative PP.glucose-6-phosphate 1-dehydrogenase (G6PD) | 27.3.99 RNA.regulation of transcription.unclassified | 28.99 DNA.unspecified | 30.11 signalling.light	Cleavage	1.5	17.557	1	17	901	917	UGGAGAAGCAGGGCACA	UGUGCCCUGCUUCUCAA	N	-0.214403	0.543558	-0.135494	0.622467	0.780872	0.589861	0.871026	0.19976	-	-
stu-miR164-5p	NA	PGSC0003DMC400018336	VGT1	Sugar transporter family protein	34.2 transport.sugars	Cleavage	2	17.119	1	20	139	158	UGGAGAAGCAGGGCACAUGC	GUUUCUGCUCUGCUUCUCUA	N	-0.214403	0.543558	-0.135494	0.622467	0.780872	0.589861	0.871026	0.19976	-	-
stu-miR164-5p	NA	TC203889	VGT1	Sugar transporter family protein	34.2 transport.sugars	Cleavage	2	17.119	1	20	173	192	UGGAGAAGCAGGGCACAUGC	GUUUCUGCUCUGCUUCUCUA	N	-0.214403	0.543558	-0.135494	0.622467	0.780872	0.589861	0.871026	0.19976	-	-
stu-miR164-5p	NA	TC204913	VGT1	Sugar transporter family protein	34.2 transport.sugars	Cleavage	2	16.358	1	20	285	304	UGGAGAAGCAGGGCACAUGC	GUUUCUGCUCUGCUUCUCUA	N	-0.214403	0.543558	-0.135494	0.622467	0.780872	0.589861	0.871026	0.19976	-	-
stu-miR164-5p	NA	MICRO.13130.C1	VGT1	Sugar transporter family protein	34.2 transport.sugars	Cleavage	2	17.119	1	20	317	336	UGGAGAAGCAGGGCACAUGC	GUUUCUGCUCUGCUUCUCUA	N	-0.214403	0.543558	-0.135494	0.622467	0.780872	0.589861	0.871026	0.19976	-	-
stu-miR164-5p	NA	Sotub03g022010	VGT1	Sugar transporter family protein	34.2 transport.sugars	Cleavage	2	17.119	1	20	1330	1349	UGGAGAAGCAGGGCACAUGC	GUUUCUGCUCUGCUUCUCUA	N	-0.214403	0.543558	-0.135494	0.622467	0.780872	0.589861	0.871026	0.19976	-	-
stu-miR164-5p	NA	PGSC0003DMC400018326	VGT1	Sugar transporter family protein	34.2 transport.sugars	Cleavage	2	17.119	1	20	1330	1349	UGGAGAAGCAGGGCACAUGC	GUUUCUGCUCUGCUUCUCUA	N	-0.214403	0.543558	-0.135494	0.622467	0.780872	0.589861	0.871026	0.19976	-	-
stu-miR164-5p	NA	CV431121	CV431121	-	35.2 not assigned.unknown | 35.2 not assigned.unknown	Cleavage	2	8.778	1	21	668	688	UGGAGAAGCAGGGCACAUGCU	AUCUUGUUCCCUGUUUCUCUA	N	-0.214403	0.543558	-0.135494	0.622467	0.780872	0.589861	0.871026	0.19976	-	-
stu-miR164-5p	NA	CV472476	CV472476	-	35.2 not assigned.unknown	Translation	2	17.075	1	17	834	850	UGGAGAAGCAGGGCACA	UGUGCCGUGCUUCUCCU	N	-0.214403	0.543558	-0.135494	0.622467	0.780872	0.589861	0.871026	0.19976	NA	NA
stu-miR164-5p	NA	MICRO.7342.C2	PGSC0003DMG402026585	Gene of unknown function	26.10 misc.cytochrome P450	Translation	2	9.393	1	17	529	545	UGGAGAAGCAGGGCACA	UGUGCUCUUCUUCUUCA	N	-0.214403	0.543558	-0.135494	0.622467	0.780872	0.589861	0.871026	0.19976	-	-
stu-miR164a,b-5p	NA	Sotub11g023950	UXS3	Bifunctional polymyxin resistance protein ArnA	10.1.5 cell wall.precursor synthesis.UXS	Cleavage	1	16.038	1	19	312	330	UGGAGAAGCAGGGCACGUG	CGCAUGCCCUGCUUCUCCA	N	1.49657	0.410149	1.47745	0.391033	0.00552124	0.651057	0.0178728	0.379676	-	-
stu-miR164a,b-5p	NA	PGSC0003DMC400000791	UXS3	Bifunctional polymyxin resistance protein ArnA	10.1.5 cell wall.precursor synthesis.UXS	Cleavage	1	16.038	1	19	312	330	UGGAGAAGCAGGGCACGUG	CGCAUGCCCUGCUUCUCCA	N	1.49657	0.410149	1.47745	0.391033	0.00552124	0.651057	0.0178728	0.379676	-	-
stu-miR164a,b-5p	NA	TC199689	UXS3	Bifunctional polymyxin resistance protein ArnA	10.1.5 cell wall.precursor synthesis.UXS	Cleavage	1	16.038	1	19	346	364	UGGAGAAGCAGGGCACGUG	CGCAUGCCCUGCUUCUCCA	N	1.49657	0.410149	1.47745	0.391033	0.00552124	0.651057	0.0178728	0.379676	-	-
stu-miR164a,b-5p	NA	MICRO.15616.C1	UXS3	Bifunctional polymyxin resistance protein ArnA	10.1.5 cell wall.precursor synthesis.UXS	Cleavage	1	16.038	1	19	359	377	UGGAGAAGCAGGGCACGUG	CGCAUGCCCUGCUUCUCCA	N	1.49657	0.410149	1.47745	0.391033	0.00552124	0.651057	0.0178728	0.379676	-	-
stu-miR164a,b-5p	NA	PGSC0003DMC400020067	UXS1	Bifunctional polymyxin resistance protein ArnA	10.1.5 cell wall.precursor synthesis.UXS | 20.2.1 stress.abiotic.heat | 29.2.2 protein.synthesis.ribosome biogenesis	Cleavage	1	10.868	1	18	535	552	UGGAGAAGCAGGGCACGU	GCGUGCCCUGCUUCUCCU	N	1.49657	0.410149	1.47745	0.391033	0.00552124	0.651057	0.0178728	0.379676	-	-
stu-miR164a,b-5p	NA	PGSC0003DMC400020146	UXS1	Bifunctional polymyxin resistance protein ArnA	10.1.5 cell wall.precursor synthesis.UXS | 20.2.1 stress.abiotic.heat | 29.2.2 protein.synthesis.ribosome biogenesis	Cleavage	2	11.1	1	19	567	585	UGGAGAAGCAGGGCACGUG	CGCUUGCCCUGCUUCUCCC	N	1.49657	0.410149	1.47745	0.391033	0.00552124	0.651057	0.0178728	0.379676	-	-
stu-miR164a,b-5p	NA	TC197939	UXS1	Bifunctional polymyxin resistance protein ArnA	10.1.5 cell wall.precursor synthesis.UXS | 20.2.1 stress.abiotic.heat | 29.2.2 protein.synthesis.ribosome biogenesis	Cleavage	2	11.194	1	19	22	40	UGGAGAAGCAGGGCACGUG	CGCUUGCCCUGCUUCUCCC	N	1.49657	0.410149	1.47745	0.391033	0.00552124	0.651057	0.0178728	0.379676	-	-
stu-miR164a,b-5p	NA	MICRO.1275.C2	UXS1	Bifunctional polymyxin resistance protein ArnA	10.1.5 cell wall.precursor synthesis.UXS | 20.2.1 stress.abiotic.heat | 29.2.2 protein.synthesis.ribosome biogenesis	Cleavage	2	13.361	1	19	31	49	UGGAGAAGCAGGGCACGUG	CGCUUGCCCUGCUUCUCCC	N	1.49657	0.410149	1.47745	0.391033	0.00552124	0.651057	0.0178728	0.379676	-	-
stu-miR164a,b-5p	NA	MICRO.1275.C3	UXS1	Bifunctional polymyxin resistance protein ArnA	10.1.5 cell wall.precursor synthesis.UXS | 20.2.1 stress.abiotic.heat | 29.2.2 protein.synthesis.ribosome biogenesis	Cleavage	2	11.656	1	19	615	633	UGGAGAAGCAGGGCACGUG	CGCUUGCCCUGCUUCUCCC	N	1.49657	0.410149	1.47745	0.391033	0.00552124	0.651057	0.0178728	0.379676	-	-
stu-miR164a,b-5p	NA	PGSC0003DMC400020148	UXS1	Bifunctional polymyxin resistance protein ArnA	10.1.5 cell wall.precursor synthesis.UXS | 20.2.1 stress.abiotic.heat | 29.2.2 protein.synthesis.ribosome biogenesis	Cleavage	2	11.656	1	19	567	585	UGGAGAAGCAGGGCACGUG	CGCUUGCCCUGCUUCUCCC	N	1.49657	0.410149	1.47745	0.391033	0.00552124	0.651057	0.0178728	0.379676	-	-
stu-miR164a,b-5p	NA	TC206672	UXS1	Bifunctional polymyxin resistance protein ArnA	10.1.5 cell wall.precursor synthesis.UXS | 20.2.1 stress.abiotic.heat | 29.2.2 protein.synthesis.ribosome biogenesis	Cleavage	2	11.656	1	19	620	638	UGGAGAAGCAGGGCACGUG	CGCUUGCCCUGCUUCUCCC	N	1.49657	0.410149	1.47745	0.391033	0.00552124	0.651057	0.0178728	0.379676	-	-
stu-miR164a,b-5p	NA	TC205803	UXS1	Bifunctional polymyxin resistance protein ArnA	10.1.5 cell wall.precursor synthesis.UXS | 20.2.1 stress.abiotic.heat | 29.2.2 protein.synthesis.ribosome biogenesis	Cleavage	2	11.803	1	19	1514	1532	UGGAGAAGCAGGGCACGUG	CGCUUGCCCUGCUUCUCCC	N	1.49657	0.410149	1.47745	0.391033	0.00552124	0.651057	0.0178728	0.379676	-	-
stu-miR164a,b-5p	NA	Sotub09g005790	Sotub09g005790	UDP-glucuronic acid decarboxylase 1	10.1.5 cell wall.precursor synthesis.UXS | 20.2.1 stress.abiotic.heat | 29.2.2 protein.synthesis.ribosome biogenesis	Cleavage	1.5	15.506	1	18	574	591	UGGAGAAGCAGGGCACGU	GCUUGUCCUGCUUCUCCA	N	1.49657	0.410149	1.47745	0.391033	0.00552124	0.651057	0.0178728	0.379676	-	-
stu-miR164a,b-5p	NA	PGSC0003DMC400041368	UXS1	Bifunctional polymyxin resistance protein ArnA	10.1.5 cell wall.precursor synthesis.UXS | 20.2.1 stress.abiotic.heat | 29.2.2 protein.synthesis.ribosome biogenesis	Cleavage	1.5	14.04	1	18	574	591	UGGAGAAGCAGGGCACGU	GCUUGUCCUGCUUCUCCA	N	1.49657	0.410149	1.47745	0.391033	0.00552124	0.651057	0.0178728	0.379676	-	-
stu-miR164a,b-5p	NA	TC202361	Sotub02g014190	N-rich protein (Fragment)	20.2.4 stress.abiotic.touch/wounding | 31.5 cell.cell death	Cleavage	2	15.437	1	17	62	78	UGGAGAAGCAGGGCACG	UGUGCUCUGCUUUUUCA	N	1.49657	0.410149	1.47745	0.391033	0.00552124	0.651057	0.0178728	0.379676	0.844	-
stu-miR164a,b-5p	NA	Sotub12g031430	UXS1	Bifunctional polymyxin resistance protein ArnA	10.1.5 cell wall.precursor synthesis.UXS | 20.2.1 stress.abiotic.heat | 29.2.2 protein.synthesis.ribosome biogenesis	Cleavage	2	19.426	1	18	430	447	UGGAGAAGCAGGGCACGU	GCUUGCCCUGCUUCUCCU	N	1.49657	0.410149	1.47745	0.391033	0.00552124	0.651057	0.0178728	0.379676	-	-
stu-miR164a,b-5p	NA	MICRO.3149.C1	Sotub02g014190	N-rich protein (Fragment)	20.2.4 stress.abiotic.touch/wounding | 31.5 cell.cell death	Cleavage	2	15.944	1	17	61	77	UGGAGAAGCAGGGCACG	UGUGCUCUGCUUUUUCA	N	1.49657	0.410149	1.47745	0.391033	0.00552124	0.651057	0.0178728	0.379676	0.844	-
stu-miR164a,b-5p	NA	Sotub07g024390	NAC098	NAC domain protein IPR003441	27.3.27 RNA.regulation of transcription.NAC domain transcription factor family | 33.99 development.unspecified	Cleavage	0.5	13.756	1	20	717	736	UGGAGAAGCAGGGCACGUGC	GCACGUGCCCUGUUUCUCCA	N	1.49657	0.410149	1.47745	0.391033	0.00552124	0.651057	0.0178728	0.379676	-	-
stu-miR164a,b-5p	NA	PGSC0003DMC400021925	NAC098	NAC domain protein IPR003441	27.3.27 RNA.regulation of transcription.NAC domain transcription factor family | 33.99 development.unspecified	Cleavage	0.5	13.756	1	20	519	538	UGGAGAAGCAGGGCACGUGC	GCACGUGCCCUGUUUCUCCA	N	1.49657	0.410149	1.47745	0.391033	0.00552124	0.651057	0.0178728	0.379676	-	-
stu-miR164a,b-5p	NA	DR038159	T5J17.220	Protein SCAI	35.2 not assigned.unknown	Translation	1.5	15.917	1	18	1289	1306	UGGAGAAGCAGGGCACGU	ACGUGCCCCGCUUUUCCA	N	1.49657	0.410149	1.47745	0.391033	0.00552124	0.651057	0.0178728	0.379676	-	-
stu-miR164a,b-5p	NA	TC203082	SIR	Sulfite reductase	12.1.2 N-metabolism.nitrate metabolism.nitrite reductase | 14.3 S-assimilation.sulfite redox	Translation	1.5	16.918	1	18	1594	1611	UGGAGAAGCAGGGCACGU	GCGUGCCCAGCUUUUCCA	N	1.49657	0.410149	1.47745	0.391033	0.00552124	0.651057	0.0178728	0.379676	-	-
stu-miR164a,b-5p	NA	PGSC0003DMC400018202	SIR	Sulfite reductase	12.1.2 N-metabolism.nitrate metabolism.nitrite reductase | 14.3 S-assimilation.sulfite redox	Translation	1.5	16.403	1	18	1495	1512	UGGAGAAGCAGGGCACGU	GCGUGCCCAGCUUUUCCA	N	1.49657	0.410149	1.47745	0.391033	0.00552124	0.651057	0.0178728	0.379676	-	-
stu-miR164a,b-5p	NA	MICRO.2449.C2	SIR	Sulfite reductase	12.1.2 N-metabolism.nitrate metabolism.nitrite reductase | 14.3 S-assimilation.sulfite redox	Translation	1.5	21.513	1	18	1593	1610	UGGAGAAGCAGGGCACGU	GCGUGCCCAGCUUUUCCA	N	1.49657	0.410149	1.47745	0.391033	0.00552124	0.651057	0.0178728	0.379676	-	-
stu-miR164a,b-5p	NA	MICRO.2449.C1	SIR	Sulfite reductase	12.1.2 N-metabolism.nitrate metabolism.nitrite reductase | 14.3 S-assimilation.sulfite redox	Translation	1.5	16.403	1	18	253	270	UGGAGAAGCAGGGCACGU	GCGUGCCCAGCUUUUCCA	N	1.49657	0.410149	1.47745	0.391033	0.00552124	0.651057	0.0178728	0.379676	-	-
stu-miR164a,b-5p	NA	cSTC4E21TH	SIR	Sulfite reductase	12.1.2 N-metabolism.nitrate metabolism.nitrite reductase | 14.3 S-assimilation.sulfite redox	Translation	1.5	15.808	1	18	198	215	UGGAGAAGCAGGGCACGU	GCGUGCCCAGCUUUUCCA	N	1.49657	0.410149	1.47745	0.391033	0.00552124	0.651057	0.0178728	0.379676	-	-
stu-miR164a,b-5p	NA	BG098563	SIR	Sulfite reductase	12.1.2 N-metabolism.nitrate metabolism.nitrite reductase | 14.3 S-assimilation.sulfite redox	Translation	1.5	15.808	1	18	199	216	UGGAGAAGCAGGGCACGU	GCGUGCCCAGCUUUUCCA	N	1.49657	0.410149	1.47745	0.391033	0.00552124	0.651057	0.0178728	0.379676	-	-
stu-miR164a,b-5p	NA	CK863071	SIR	Sulfite reductase	12.1.2 N-metabolism.nitrate metabolism.nitrite reductase | 14.3 S-assimilation.sulfite redox	Translation	2	23.642	1	18	281	298	UGGAGAAGCAGGGCACGU	GUGUGCCCAGCUUUUCCA	N	1.49657	0.410149	1.47745	0.391033	0.00552124	0.651057	0.0178728	0.379676	-	-
stu-miR164a,b-5p	NA	PGSC0003DMC400038263	NAC	NAC domain protein	27.3.27 RNA.regulation of transcription.NAC domain transcription factor family | 28.99 DNA.unspecified | 33.99 development.unspecified	Cleavage	1	9.227	1	20	669	688	UGGAGAAGCAGGGCACGUGC	GCAAGUGCCCUGCUUCUCCA	N	1.49657	0.410149	1.47745	0.391033	0.00552124	0.651057	0.0178728	0.379676	2.336	-
stu-miR164a,b-5p	NA	Sotub07g027430	NAC	NAC domain protein	27.3.27 RNA.regulation of transcription.NAC domain transcription factor family | 28.99 DNA.unspecified | 33.99 development.unspecified	Cleavage	1	9.227	1	20	669	688	UGGAGAAGCAGGGCACGUGC	GCAAGUGCCCUGCUUCUCCA	N	1.49657	0.410149	1.47745	0.391033	0.00552124	0.651057	0.0178728	0.379676	2.336	-
stu-miR164a,b-5p	NA	MICRO.8791.C2	NAC	NAC domain protein	27.3.27 RNA.regulation of transcription.NAC domain transcription factor family | 28.99 DNA.unspecified | 33.99 development.unspecified	Cleavage	1	9.168	1	20	240	259	UGGAGAAGCAGGGCACGUGC	GCAAGUGCCCUGCUUCUCCA	N	1.49657	0.410149	1.47745	0.391033	0.00552124	0.651057	0.0178728	0.379676	2.336	-
stu-miR164a,b-5p	NA	TC206148	NAC	NAC domain protein	27.3.27 RNA.regulation of transcription.NAC domain transcription factor family | 28.99 DNA.unspecified | 33.99 development.unspecified	Cleavage	1	9.168	1	20	229	248	UGGAGAAGCAGGGCACGUGC	GCAAGUGCCCUGCUUCUCCA	N	1.49657	0.410149	1.47745	0.391033	0.00552124	0.651057	0.0178728	0.379676	2.336	-
stu-miR164a,b-5p	NA	bf_arrayxxx_0076g04.t7m.scf	NAC	NAC domain protein	27.3.27 RNA.regulation of transcription.NAC domain transcription factor family | 28.99 DNA.unspecified | 33.99 development.unspecified	Cleavage	1	9.168	1	20	266	285	UGGAGAAGCAGGGCACGUGC	GCAAGUGCCCUGCUUCUCCA	N	1.49657	0.410149	1.47745	0.391033	0.00552124	0.651057	0.0178728	0.379676	2.336	-
stu-miR164a,b-5p	NA	PGSC0003DMC400045067	RDM4	Os11g0109966 protein (Fragment)	11.9.2 lipid metabolism.lipid degradation.lipases	Translation	2	20.954	1	21	1380	1400	UGGAGAAGCAGGGCACGUGCA	UGCAUGUGCCCAGCUUCUUCA	N	1.49657	0.410149	1.47745	0.391033	0.00552124	0.651057	0.0178728	0.379676	-	-
stu-miR164a,b-5p	NA	PGSC0003DMC400045068	RDM4	Os11g0109966 protein (Fragment)	11.9.2 lipid metabolism.lipid degradation.lipases	Translation	2	20.954	1	21	1275	1295	UGGAGAAGCAGGGCACGUGCA	UGCAUGUGCCCAGCUUCUUCA	N	1.49657	0.410149	1.47745	0.391033	0.00552124	0.651057	0.0178728	0.379676	-	-
stu-miR164a,b-5p	NA	Sotub01g029750	RDM4	Os11g0109966 protein (Fragment)	11.9.2 lipid metabolism.lipid degradation.lipases	Translation	2	20.954	1	21	1107	1127	UGGAGAAGCAGGGCACGUGCA	UGCAUGUGCCCAGCUUCUUCA	N	1.49657	0.410149	1.47745	0.391033	0.00552124	0.651057	0.0178728	0.379676	-	-
stu-miR164a,b-5p	NA	PGSC0003DMC400045069	RDM4	Os11g0109966 protein (Fragment)	11.9.2 lipid metabolism.lipid degradation.lipases	Translation	2	20.954	1	21	393	413	UGGAGAAGCAGGGCACGUGCA	UGCAUGUGCCCAGCUUCUUCA	N	1.49657	0.410149	1.47745	0.391033	0.00552124	0.651057	0.0178728	0.379676	-	-
stu-miR164a,b-5p	NA	PGSC0003DMC400045070	RDM4	Os11g0109966 protein (Fragment)	11.9.2 lipid metabolism.lipid degradation.lipases	Translation	2	20.954	1	21	393	413	UGGAGAAGCAGGGCACGUGCA	UGCAUGUGCCCAGCUUCUUCA	N	1.49657	0.410149	1.47745	0.391033	0.00552124	0.651057	0.0178728	0.379676	-	-
stu-miR164a,b-5p	NA	MICRO.8646.C1	RDM4	Os11g0109966 protein (Fragment)	11.9.2 lipid metabolism.lipid degradation.lipases	Translation	2	21.277	1	21	38	58	UGGAGAAGCAGGGCACGUGCA	UGCAUGUGCCCAGCUUCUUCA	N	1.49657	0.410149	1.47745	0.391033	0.00552124	0.651057	0.0178728	0.379676	-	-
stu-miR164a,b-5p	NA	TC212652	RDM4	Os11g0109966 protein (Fragment)	11.9.2 lipid metabolism.lipid degradation.lipases	Translation	2	20.468	1	21	44	64	UGGAGAAGCAGGGCACGUGCA	UGCAUGUGCCCAGCUUCUUCA	N	1.49657	0.410149	1.47745	0.391033	0.00552124	0.651057	0.0178728	0.379676	-	-
stu-miR164a,b-5p	NA	MICRO.17321.C1	NAC	NAC domain protein IPR003441	27.3.27 RNA.regulation of transcription.NAC domain transcription factor family | 33.99 development.unspecified	Cleavage	1	10.947	1	19	881	899	UGGAGAAGCAGGGCACGUG	CACGUGCACUGCUUCUCCA	N	1.49657	0.410149	1.47745	0.391033	0.00552124	0.651057	0.0178728	0.379676	-	-
stu-miR164a,b-5p	NA	TC225549	NAC	NAC domain protein IPR003441	27.3.27 RNA.regulation of transcription.NAC domain transcription factor family | 33.99 development.unspecified	Cleavage	1	10.947	1	19	471	489	UGGAGAAGCAGGGCACGUG	CACGUGCACUGCUUCUCCA	N	1.49657	0.410149	1.47745	0.391033	0.00552124	0.651057	0.0178728	0.379676	-	-
stu-miR164a,b-5p	NA	Sotub06g026720	NAC	NAC domain protein IPR003441	27.3.27 RNA.regulation of transcription.NAC domain transcription factor family | 33.99 development.unspecified	Cleavage	1	7.41	1	19	619	637	UGGAGAAGCAGGGCACGUG	CACGUGCACUGCUUCUCCA	N	1.49657	0.410149	1.47745	0.391033	0.00552124	0.651057	0.0178728	0.379676	-	-
stu-miR164a,b-5p	NA	PGSC0003DMC400055801	NAC	NAC domain protein IPR003441	27.3.27 RNA.regulation of transcription.NAC domain transcription factor family | 33.99 development.unspecified	Cleavage	1	7.41	1	19	619	637	UGGAGAAGCAGGGCACGUG	CACGUGCACUGCUUCUCCA	N	1.49657	0.410149	1.47745	0.391033	0.00552124	0.651057	0.0178728	0.379676	-	-
stu-miR164a,b-5p	NA	PGSC0003DMC400033929	NAC	NAC domain protein IPR003441	27.3.27 RNA.regulation of transcription.NAC domain transcription factor family | 33.99 development.unspecified	Cleavage	1	13.533	1	19	619	637	UGGAGAAGCAGGGCACGUG	CACGUGCACUGCUUCUCCA	N	1.49657	0.410149	1.47745	0.391033	0.00552124	0.651057	0.0178728	0.379676	-	-
stu-miR164a,b-5p	NA	Sotub03g029340	NAC	NAC domain protein IPR003441	27.3.27 RNA.regulation of transcription.NAC domain transcription factor family | 33.99 development.unspecified	Cleavage	1	13.533	1	19	619	637	UGGAGAAGCAGGGCACGUG	CACGUGCACUGCUUCUCCA	N	1.49657	0.410149	1.47745	0.391033	0.00552124	0.651057	0.0178728	0.379676	-	-
stu-miR164a,b-5p	NA	TC202850	NAC	NAC domain protein IPR003441	27.3.27 RNA.regulation of transcription.NAC domain transcription factor family | 33.99 development.unspecified	Cleavage	1	9.027	1	19	276	294	UGGAGAAGCAGGGCACGUG	CACGUGCACUGCUUCUCCA	N	1.49657	0.410149	1.47745	0.391033	0.00552124	0.651057	0.0178728	0.379676	-	-
stu-miR164a,b-5p	NA	PGSC0003DMC400055800	NAC	NAC domain protein IPR003441	27.3.27 RNA.regulation of transcription.NAC domain transcription factor family | 33.99 development.unspecified	Cleavage	1	7.41	1	19	421	439	UGGAGAAGCAGGGCACGUG	CACGUGCACUGCUUCUCCA	N	1.49657	0.410149	1.47745	0.391033	0.00552124	0.651057	0.0178728	0.379676	-	-
stu-miR164a,b-5p	NA	MICRO.17098.C1	NAC	NAC domain protein IPR003441	27.3.27 RNA.regulation of transcription.NAC domain transcription factor family | 33.99 development.unspecified	Cleavage	1	9.027	1	19	276	294	UGGAGAAGCAGGGCACGUG	CACGUGCACUGCUUCUCCA	N	1.49657	0.410149	1.47745	0.391033	0.00552124	0.651057	0.0178728	0.379676	-	-
stu-miR164a,b-5p	NA	PGSC0003DMC400055802	NAC	NAC domain protein IPR003441	27.3.27 RNA.regulation of transcription.NAC domain transcription factor family | 33.99 development.unspecified	Cleavage	1	7.41	1	19	58	76	UGGAGAAGCAGGGCACGUG	CACGUGCACUGCUUCUCCA	N	1.49657	0.410149	1.47745	0.391033	0.00552124	0.651057	0.0178728	0.379676	-	-
stu-miR164a,b-5p	NA	Sotub01g026820	FMT	Protein TIF31 homolog	29.5.3 protein.degradation.cysteine protease	Cleavage	2	18.635	1	19	3422	3440	UGGAGAAGCAGGGCACGUG	CACGUGCCUUGCUUCUUCU	N	1.49657	0.410149	1.47745	0.391033	0.00552124	0.651057	0.0178728	0.379676	-	-
stu-miR164a,b-5p	NA	PGSC0003DMC400043838	FMT	Protein TIF31 homolog	29.5.3 protein.degradation.cysteine protease	Cleavage	2	18.635	1	19	944	962	UGGAGAAGCAGGGCACGUG	CACGUGCCUUGCUUCUUCU	N	1.49657	0.410149	1.47745	0.391033	0.00552124	0.651057	0.0178728	0.379676	-	-
stu-miR164a,b-5p	NA	TC204588	UCH3	Ubiquitin carboxyl-terminal hydrolase-6	27.3.67 RNA.regulation of transcription.putative transcription regulator | 29.5 protein.degradation	Cleavage	2	6.488	1	21	776	796	UGGAGAAGCAGGGCACGUGCA	UUCAUGUGUCUUGCUUUUCCA	N	1.49657	0.410149	1.47745	0.391033	0.00552124	0.651057	0.0178728	0.379676	0.489	-
stu-miR164a,b-5p	NA	DN590256	Sotub01g006210	Mak16 protein	27.3.99 RNA.regulation of transcription.unclassified	Cleavage	2	12.016	1	19	688	706	UGGAGAAGCAGGGCACGUG	CACUUGCUCUGCUUCUCUA	N	1.49657	0.410149	1.47745	0.391033	0.00552124	0.651057	0.0178728	0.379676	-	-
stu-miR164a,b-5p	NA	bf_lbchxxxx_0056h04.t3m.scf	Sotub01g006210	Mak16 protein	27.3.99 RNA.regulation of transcription.unclassified	Cleavage	2	12.016	1	19	676	694	UGGAGAAGCAGGGCACGUG	CACUUGCUCUGCUUCUCUA	N	1.49657	0.410149	1.47745	0.391033	0.00552124	0.651057	0.0178728	0.379676	-	-
stu-miR164a,b-5p	NA	MICRO.8791.C1	NAC	NAC domain protein	27.3.27 RNA.regulation of transcription.NAC domain transcription factor family | 28.99 DNA.unspecified | 33.99 development.unspecified	Cleavage	2	9.623	1	20	754	773	UGGAGAAGCAGGGCACGUGC	GCCAGUGCCCUGCUUCUCCC	N	1.49657	0.410149	1.47745	0.391033	0.00552124	0.651057	0.0178728	0.379676	2.336	-
stu-miR164a,b-5p	NA	CK863058	PGSC0003DMG400025951	Conserved gene of unknown function	21.2 redox.ascorbate and glutathione | 27.1.19 RNA.processing.ribonucleases | 28.1 DNA.synthesis/chromatin structure	Translation	2	22.956	1	20	536	555	UGGAGAAGCAGGGCACGUGC	GAAGGUGCCAUGCUUCUCCA	N	1.49657	0.410149	1.47745	0.391033	0.00552124	0.651057	0.0178728	0.379676	-	-
stu-miR164a,b-5p	NA	Sotub04g016620	Sotub04g016620	Unknown Protein	35.2 not assigned.unknown	Cleavage	2	10.332	1	19	126	144	UGGAGAAGCAGGGCACGUG	CAUGUGUCCUGUUUCUCUA	N	1.49657	0.410149	1.47745	0.391033	0.00552124	0.651057	0.0178728	0.379676	-	-
stu-miR164a,b-5p	NA	Sotub04g036380	FRS3	Protein FAR1-RELATED SEQUENCE 5	7.1.1 OPP.oxidative PP.glucose-6-phosphate 1-dehydrogenase (G6PD) | 27.3.99 RNA.regulation of transcription.unclassified | 28.99 DNA.unspecified | 30.11 signalling.light	Cleavage	2	17.557	1	21	897	917	UGGAGAAGCAGGGCACGUGCA	UGGCUGUGCCCUGCUUCUCAA	N	1.49657	0.410149	1.47745	0.391033	0.00552124	0.651057	0.0178728	0.379676	-	-
stu-miR164a,b-5p.1	NA	Sotub11g023950	UXS3	Bifunctional polymyxin resistance protein ArnA	10.1.5 cell wall.precursor synthesis.UXS	Cleavage	1	16.038	1	19	312	330	UGGAGAAGCAGGGCACGUG	CGCAUGCCCUGCUUCUCCA	N	1.49519	0.418021	1.48137	0.404202	0.00552124	0.64635	0.0178728	0.362675	-	-
stu-miR164a,b-5p.1	NA	PGSC0003DMC400000791	UXS3	Bifunctional polymyxin resistance protein ArnA	10.1.5 cell wall.precursor synthesis.UXS	Cleavage	1	16.038	1	19	312	330	UGGAGAAGCAGGGCACGUG	CGCAUGCCCUGCUUCUCCA	N	1.49519	0.418021	1.48137	0.404202	0.00552124	0.64635	0.0178728	0.362675	-	-
stu-miR164a,b-5p.1	NA	TC199689	UXS3	Bifunctional polymyxin resistance protein ArnA	10.1.5 cell wall.precursor synthesis.UXS	Cleavage	1	16.038	1	19	346	364	UGGAGAAGCAGGGCACGUG	CGCAUGCCCUGCUUCUCCA	N	1.49519	0.418021	1.48137	0.404202	0.00552124	0.64635	0.0178728	0.362675	-	-
stu-miR164a,b-5p.1	NA	MICRO.15616.C1	UXS3	Bifunctional polymyxin resistance protein ArnA	10.1.5 cell wall.precursor synthesis.UXS	Cleavage	1	16.038	1	19	359	377	UGGAGAAGCAGGGCACGUG	CGCAUGCCCUGCUUCUCCA	N	1.49519	0.418021	1.48137	0.404202	0.00552124	0.64635	0.0178728	0.362675	-	-
stu-miR164a,b-5p.1	NA	PGSC0003DMC400020067	UXS1	Bifunctional polymyxin resistance protein ArnA	10.1.5 cell wall.precursor synthesis.UXS | 20.2.1 stress.abiotic.heat | 29.2.2 protein.synthesis.ribosome biogenesis	Cleavage	1	10.868	1	18	535	552	UGGAGAAGCAGGGCACGU	GCGUGCCCUGCUUCUCCU	N	1.49519	0.418021	1.48137	0.404202	0.00552124	0.64635	0.0178728	0.362675	-	-
stu-miR164a,b-5p.1	NA	PGSC0003DMC400020146	UXS1	Bifunctional polymyxin resistance protein ArnA	10.1.5 cell wall.precursor synthesis.UXS | 20.2.1 stress.abiotic.heat | 29.2.2 protein.synthesis.ribosome biogenesis	Cleavage	2	11.1	1	19	567	585	UGGAGAAGCAGGGCACGUG	CGCUUGCCCUGCUUCUCCC	N	1.49519	0.418021	1.48137	0.404202	0.00552124	0.64635	0.0178728	0.362675	-	-
stu-miR164a,b-5p.1	NA	TC197939	UXS1	Bifunctional polymyxin resistance protein ArnA	10.1.5 cell wall.precursor synthesis.UXS | 20.2.1 stress.abiotic.heat | 29.2.2 protein.synthesis.ribosome biogenesis	Cleavage	2	11.194	1	19	22	40	UGGAGAAGCAGGGCACGUG	CGCUUGCCCUGCUUCUCCC	N	1.49519	0.418021	1.48137	0.404202	0.00552124	0.64635	0.0178728	0.362675	-	-
stu-miR164a,b-5p.1	NA	MICRO.1275.C2	UXS1	Bifunctional polymyxin resistance protein ArnA	10.1.5 cell wall.precursor synthesis.UXS | 20.2.1 stress.abiotic.heat | 29.2.2 protein.synthesis.ribosome biogenesis	Cleavage	2	13.361	1	19	31	49	UGGAGAAGCAGGGCACGUG	CGCUUGCCCUGCUUCUCCC	N	1.49519	0.418021	1.48137	0.404202	0.00552124	0.64635	0.0178728	0.362675	-	-
stu-miR164a,b-5p.1	NA	MICRO.1275.C3	UXS1	Bifunctional polymyxin resistance protein ArnA	10.1.5 cell wall.precursor synthesis.UXS | 20.2.1 stress.abiotic.heat | 29.2.2 protein.synthesis.ribosome biogenesis	Cleavage	2	11.656	1	19	615	633	UGGAGAAGCAGGGCACGUG	CGCUUGCCCUGCUUCUCCC	N	1.49519	0.418021	1.48137	0.404202	0.00552124	0.64635	0.0178728	0.362675	-	-
stu-miR164a,b-5p.1	NA	PGSC0003DMC400020148	UXS1	Bifunctional polymyxin resistance protein ArnA	10.1.5 cell wall.precursor synthesis.UXS | 20.2.1 stress.abiotic.heat | 29.2.2 protein.synthesis.ribosome biogenesis	Cleavage	2	11.656	1	19	567	585	UGGAGAAGCAGGGCACGUG	CGCUUGCCCUGCUUCUCCC	N	1.49519	0.418021	1.48137	0.404202	0.00552124	0.64635	0.0178728	0.362675	-	-
stu-miR164a,b-5p.1	NA	TC206672	UXS1	Bifunctional polymyxin resistance protein ArnA	10.1.5 cell wall.precursor synthesis.UXS | 20.2.1 stress.abiotic.heat | 29.2.2 protein.synthesis.ribosome biogenesis	Cleavage	2	11.656	1	19	620	638	UGGAGAAGCAGGGCACGUG	CGCUUGCCCUGCUUCUCCC	N	1.49519	0.418021	1.48137	0.404202	0.00552124	0.64635	0.0178728	0.362675	-	-
stu-miR164a,b-5p.1	NA	TC205803	UXS1	Bifunctional polymyxin resistance protein ArnA	10.1.5 cell wall.precursor synthesis.UXS | 20.2.1 stress.abiotic.heat | 29.2.2 protein.synthesis.ribosome biogenesis	Cleavage	2	11.803	1	19	1514	1532	UGGAGAAGCAGGGCACGUG	CGCUUGCCCUGCUUCUCCC	N	1.49519	0.418021	1.48137	0.404202	0.00552124	0.64635	0.0178728	0.362675	-	-
stu-miR164a,b-5p.1	NA	Sotub09g005790	Sotub09g005790	UDP-glucuronic acid decarboxylase 1	10.1.5 cell wall.precursor synthesis.UXS | 20.2.1 stress.abiotic.heat | 29.2.2 protein.synthesis.ribosome biogenesis	Cleavage	1.5	15.506	1	18	574	591	UGGAGAAGCAGGGCACGU	GCUUGUCCUGCUUCUCCA	N	1.49519	0.418021	1.48137	0.404202	0.00552124	0.64635	0.0178728	0.362675	-	-
stu-miR164a,b-5p.1	NA	PGSC0003DMC400041368	UXS1	Bifunctional polymyxin resistance protein ArnA	10.1.5 cell wall.precursor synthesis.UXS | 20.2.1 stress.abiotic.heat | 29.2.2 protein.synthesis.ribosome biogenesis	Cleavage	1.5	14.04	1	18	574	591	UGGAGAAGCAGGGCACGU	GCUUGUCCUGCUUCUCCA	N	1.49519	0.418021	1.48137	0.404202	0.00552124	0.64635	0.0178728	0.362675	-	-
stu-miR164a,b-5p.1	NA	TC202361	Sotub02g014190	N-rich protein (Fragment)	20.2.4 stress.abiotic.touch/wounding | 31.5 cell.cell death	Cleavage	2	15.437	1	17	62	78	UGGAGAAGCAGGGCACG	UGUGCUCUGCUUUUUCA	N	1.49519	0.418021	1.48137	0.404202	0.00552124	0.64635	0.0178728	0.362675	0.844	-
stu-miR164a,b-5p.1	NA	Sotub12g031430	UXS1	Bifunctional polymyxin resistance protein ArnA	10.1.5 cell wall.precursor synthesis.UXS | 20.2.1 stress.abiotic.heat | 29.2.2 protein.synthesis.ribosome biogenesis	Cleavage	2	19.426	1	18	430	447	UGGAGAAGCAGGGCACGU	GCUUGCCCUGCUUCUCCU	N	1.49519	0.418021	1.48137	0.404202	0.00552124	0.64635	0.0178728	0.362675	-	-
stu-miR164a,b-5p.1	NA	MICRO.3149.C1	Sotub02g014190	N-rich protein (Fragment)	20.2.4 stress.abiotic.touch/wounding | 31.5 cell.cell death	Cleavage	2	15.944	1	17	61	77	UGGAGAAGCAGGGCACG	UGUGCUCUGCUUUUUCA	N	1.49519	0.418021	1.48137	0.404202	0.00552124	0.64635	0.0178728	0.362675	0.844	-
stu-miR164a,b-5p.1	NA	PGSC0003DMC400021925	NAC098	NAC domain protein IPR003441	27.3.27 RNA.regulation of transcription.NAC domain transcription factor family | 33.99 development.unspecified	Cleavage	0.5	13.756	1	20	519	538	UGGAGAAGCAGGGCACGUGC	GCACGUGCCCUGUUUCUCCA	N	1.49519	0.418021	1.48137	0.404202	0.00552124	0.64635	0.0178728	0.362675	-	-
stu-miR164a,b-5p.1	NA	Sotub07g024390	NAC098	NAC domain protein IPR003441	27.3.27 RNA.regulation of transcription.NAC domain transcription factor family | 33.99 development.unspecified	Cleavage	0.5	13.756	1	20	717	736	UGGAGAAGCAGGGCACGUGC	GCACGUGCCCUGUUUCUCCA	N	1.49519	0.418021	1.48137	0.404202	0.00552124	0.64635	0.0178728	0.362675	-	-
stu-miR164a,b-5p.1	NA	DR038159	T5J17.220	Protein SCAI	35.2 not assigned.unknown	Translation	1.5	15.917	1	18	1289	1306	UGGAGAAGCAGGGCACGU	ACGUGCCCCGCUUUUCCA	N	1.49519	0.418021	1.48137	0.404202	0.00552124	0.64635	0.0178728	0.362675	-	-
stu-miR164a,b-5p.1	NA	BG098563	SIR	Sulfite reductase	12.1.2 N-metabolism.nitrate metabolism.nitrite reductase | 14.3 S-assimilation.sulfite redox	Translation	1.5	15.808	1	18	199	216	UGGAGAAGCAGGGCACGU	GCGUGCCCAGCUUUUCCA	N	1.49519	0.418021	1.48137	0.404202	0.00552124	0.64635	0.0178728	0.362675	-	-
stu-miR164a,b-5p.1	NA	cSTC4E21TH	SIR	Sulfite reductase	12.1.2 N-metabolism.nitrate metabolism.nitrite reductase | 14.3 S-assimilation.sulfite redox	Translation	1.5	15.808	1	18	198	215	UGGAGAAGCAGGGCACGU	GCGUGCCCAGCUUUUCCA	N	1.49519	0.418021	1.48137	0.404202	0.00552124	0.64635	0.0178728	0.362675	-	-
stu-miR164a,b-5p.1	NA	MICRO.2449.C1	SIR	Sulfite reductase	12.1.2 N-metabolism.nitrate metabolism.nitrite reductase | 14.3 S-assimilation.sulfite redox	Translation	1.5	16.403	1	18	253	270	UGGAGAAGCAGGGCACGU	GCGUGCCCAGCUUUUCCA	N	1.49519	0.418021	1.48137	0.404202	0.00552124	0.64635	0.0178728	0.362675	-	-
stu-miR164a,b-5p.1	NA	MICRO.2449.C2	SIR	Sulfite reductase	12.1.2 N-metabolism.nitrate metabolism.nitrite reductase | 14.3 S-assimilation.sulfite redox	Translation	1.5	21.513	1	18	1593	1610	UGGAGAAGCAGGGCACGU	GCGUGCCCAGCUUUUCCA	N	1.49519	0.418021	1.48137	0.404202	0.00552124	0.64635	0.0178728	0.362675	-	-
stu-miR164a,b-5p.1	NA	PGSC0003DMC400018202	SIR	Sulfite reductase	12.1.2 N-metabolism.nitrate metabolism.nitrite reductase | 14.3 S-assimilation.sulfite redox	Translation	1.5	16.403	1	18	1495	1512	UGGAGAAGCAGGGCACGU	GCGUGCCCAGCUUUUCCA	N	1.49519	0.418021	1.48137	0.404202	0.00552124	0.64635	0.0178728	0.362675	-	-
stu-miR164a,b-5p.1	NA	TC203082	SIR	Sulfite reductase	12.1.2 N-metabolism.nitrate metabolism.nitrite reductase | 14.3 S-assimilation.sulfite redox	Translation	1.5	16.918	1	18	1594	1611	UGGAGAAGCAGGGCACGU	GCGUGCCCAGCUUUUCCA	N	1.49519	0.418021	1.48137	0.404202	0.00552124	0.64635	0.0178728	0.362675	-	-
stu-miR164a,b-5p.1	NA	CK863071	SIR	Sulfite reductase	12.1.2 N-metabolism.nitrate metabolism.nitrite reductase | 14.3 S-assimilation.sulfite redox	Translation	2	23.642	1	18	281	298	UGGAGAAGCAGGGCACGU	GUGUGCCCAGCUUUUCCA	N	1.49519	0.418021	1.48137	0.404202	0.00552124	0.64635	0.0178728	0.362675	-	-
stu-miR164a,b-5p.1	NA	PGSC0003DMC400038263	NAC	NAC domain protein	27.3.27 RNA.regulation of transcription.NAC domain transcription factor family | 28.99 DNA.unspecified | 33.99 development.unspecified	Cleavage	1	9.227	1	20	669	688	UGGAGAAGCAGGGCACGUGC	GCAAGUGCCCUGCUUCUCCA	N	1.49519	0.418021	1.48137	0.404202	0.00552124	0.64635	0.0178728	0.362675	2.336	-
stu-miR164a,b-5p.1	NA	Sotub07g027430	NAC	NAC domain protein	27.3.27 RNA.regulation of transcription.NAC domain transcription factor family | 28.99 DNA.unspecified | 33.99 development.unspecified	Cleavage	1	9.227	1	20	669	688	UGGAGAAGCAGGGCACGUGC	GCAAGUGCCCUGCUUCUCCA	N	1.49519	0.418021	1.48137	0.404202	0.00552124	0.64635	0.0178728	0.362675	2.336	-
stu-miR164a,b-5p.1	NA	MICRO.8791.C2	NAC	NAC domain protein	27.3.27 RNA.regulation of transcription.NAC domain transcription factor family | 28.99 DNA.unspecified | 33.99 development.unspecified	Cleavage	1	9.168	1	20	240	259	UGGAGAAGCAGGGCACGUGC	GCAAGUGCCCUGCUUCUCCA	N	1.49519	0.418021	1.48137	0.404202	0.00552124	0.64635	0.0178728	0.362675	2.336	-
stu-miR164a,b-5p.1	NA	TC206148	NAC	NAC domain protein	27.3.27 RNA.regulation of transcription.NAC domain transcription factor family | 28.99 DNA.unspecified | 33.99 development.unspecified	Cleavage	1	9.168	1	20	229	248	UGGAGAAGCAGGGCACGUGC	GCAAGUGCCCUGCUUCUCCA	N	1.49519	0.418021	1.48137	0.404202	0.00552124	0.64635	0.0178728	0.362675	2.336	-
stu-miR164a,b-5p.1	NA	bf_arrayxxx_0076g04.t7m.scf	NAC	NAC domain protein	27.3.27 RNA.regulation of transcription.NAC domain transcription factor family | 28.99 DNA.unspecified | 33.99 development.unspecified	Cleavage	1	9.168	1	20	266	285	UGGAGAAGCAGGGCACGUGC	GCAAGUGCCCUGCUUCUCCA	N	1.49519	0.418021	1.48137	0.404202	0.00552124	0.64635	0.0178728	0.362675	2.336	-
stu-miR164a,b-5p.1	NA	MICRO.17321.C1	NAC	NAC domain protein IPR003441	27.3.27 RNA.regulation of transcription.NAC domain transcription factor family | 33.99 development.unspecified	Cleavage	1	10.947	1	19	881	899	UGGAGAAGCAGGGCACGUG	CACGUGCACUGCUUCUCCA	N	1.49519	0.418021	1.48137	0.404202	0.00552124	0.64635	0.0178728	0.362675	-	-
stu-miR164a,b-5p.1	NA	TC225549	NAC	NAC domain protein IPR003441	27.3.27 RNA.regulation of transcription.NAC domain transcription factor family | 33.99 development.unspecified	Cleavage	1	10.947	1	19	471	489	UGGAGAAGCAGGGCACGUG	CACGUGCACUGCUUCUCCA	N	1.49519	0.418021	1.48137	0.404202	0.00552124	0.64635	0.0178728	0.362675	-	-
stu-miR164a,b-5p.1	NA	Sotub06g026720	NAC	NAC domain protein IPR003441	27.3.27 RNA.regulation of transcription.NAC domain transcription factor family | 33.99 development.unspecified	Cleavage	1	7.41	1	19	619	637	UGGAGAAGCAGGGCACGUG	CACGUGCACUGCUUCUCCA	N	1.49519	0.418021	1.48137	0.404202	0.00552124	0.64635	0.0178728	0.362675	-	-
stu-miR164a,b-5p.1	NA	PGSC0003DMC400055801	NAC	NAC domain protein IPR003441	27.3.27 RNA.regulation of transcription.NAC domain transcription factor family | 33.99 development.unspecified	Cleavage	1	7.41	1	19	619	637	UGGAGAAGCAGGGCACGUG	CACGUGCACUGCUUCUCCA	N	1.49519	0.418021	1.48137	0.404202	0.00552124	0.64635	0.0178728	0.362675	-	-
stu-miR164a,b-5p.1	NA	Sotub03g029340	NAC	NAC domain protein IPR003441	27.3.27 RNA.regulation of transcription.NAC domain transcription factor family | 33.99 development.unspecified	Cleavage	1	13.533	1	19	619	637	UGGAGAAGCAGGGCACGUG	CACGUGCACUGCUUCUCCA	N	1.49519	0.418021	1.48137	0.404202	0.00552124	0.64635	0.0178728	0.362675	-	-
stu-miR164a,b-5p.1	NA	PGSC0003DMC400033929	NAC	NAC domain protein IPR003441	27.3.27 RNA.regulation of transcription.NAC domain transcription factor family | 33.99 development.unspecified	Cleavage	1	13.533	1	19	619	637	UGGAGAAGCAGGGCACGUG	CACGUGCACUGCUUCUCCA	N	1.49519	0.418021	1.48137	0.404202	0.00552124	0.64635	0.0178728	0.362675	-	-
stu-miR164a,b-5p.1	NA	TC202850	NAC	NAC domain protein IPR003441	27.3.27 RNA.regulation of transcription.NAC domain transcription factor family | 33.99 development.unspecified	Cleavage	1	9.027	1	19	276	294	UGGAGAAGCAGGGCACGUG	CACGUGCACUGCUUCUCCA	N	1.49519	0.418021	1.48137	0.404202	0.00552124	0.64635	0.0178728	0.362675	-	-
stu-miR164a,b-5p.1	NA	PGSC0003DMC400055800	NAC	NAC domain protein IPR003441	27.3.27 RNA.regulation of transcription.NAC domain transcription factor family | 33.99 development.unspecified	Cleavage	1	7.41	1	19	421	439	UGGAGAAGCAGGGCACGUG	CACGUGCACUGCUUCUCCA	N	1.49519	0.418021	1.48137	0.404202	0.00552124	0.64635	0.0178728	0.362675	-	-
stu-miR164a,b-5p.1	NA	MICRO.17098.C1	NAC	NAC domain protein IPR003441	27.3.27 RNA.regulation of transcription.NAC domain transcription factor family | 33.99 development.unspecified	Cleavage	1	9.027	1	19	276	294	UGGAGAAGCAGGGCACGUG	CACGUGCACUGCUUCUCCA	N	1.49519	0.418021	1.48137	0.404202	0.00552124	0.64635	0.0178728	0.362675	-	-
stu-miR164a,b-5p.1	NA	PGSC0003DMC400055802	NAC	NAC domain protein IPR003441	27.3.27 RNA.regulation of transcription.NAC domain transcription factor family | 33.99 development.unspecified	Cleavage	1	7.41	1	19	58	76	UGGAGAAGCAGGGCACGUG	CACGUGCACUGCUUCUCCA	N	1.49519	0.418021	1.48137	0.404202	0.00552124	0.64635	0.0178728	0.362675	-	-
stu-miR164a,b-5p.1	NA	PGSC0003DMC400045067	RDM4	Os11g0109966 protein (Fragment)	11.9.2 lipid metabolism.lipid degradation.lipases	Translation	2	20.954	1	20	1381	1400	UGGAGAAGCAGGGCACGUGC	GCAUGUGCCCAGCUUCUUCA	N	1.49519	0.418021	1.48137	0.404202	0.00552124	0.64635	0.0178728	0.362675	-	-
stu-miR164a,b-5p.1	NA	PGSC0003DMC400045068	RDM4	Os11g0109966 protein (Fragment)	11.9.2 lipid metabolism.lipid degradation.lipases	Translation	2	20.954	1	20	1276	1295	UGGAGAAGCAGGGCACGUGC	GCAUGUGCCCAGCUUCUUCA	N	1.49519	0.418021	1.48137	0.404202	0.00552124	0.64635	0.0178728	0.362675	-	-
stu-miR164a,b-5p.1	NA	Sotub01g029750	RDM4	Os11g0109966 protein (Fragment)	11.9.2 lipid metabolism.lipid degradation.lipases	Translation	2	20.954	1	20	1108	1127	UGGAGAAGCAGGGCACGUGC	GCAUGUGCCCAGCUUCUUCA	N	1.49519	0.418021	1.48137	0.404202	0.00552124	0.64635	0.0178728	0.362675	-	-
stu-miR164a,b-5p.1	NA	PGSC0003DMC400045069	RDM4	Os11g0109966 protein (Fragment)	11.9.2 lipid metabolism.lipid degradation.lipases	Translation	2	20.954	1	20	394	413	UGGAGAAGCAGGGCACGUGC	GCAUGUGCCCAGCUUCUUCA	N	1.49519	0.418021	1.48137	0.404202	0.00552124	0.64635	0.0178728	0.362675	-	-
stu-miR164a,b-5p.1	NA	PGSC0003DMC400045070	RDM4	Os11g0109966 protein (Fragment)	11.9.2 lipid metabolism.lipid degradation.lipases	Translation	2	20.954	1	20	394	413	UGGAGAAGCAGGGCACGUGC	GCAUGUGCCCAGCUUCUUCA	N	1.49519	0.418021	1.48137	0.404202	0.00552124	0.64635	0.0178728	0.362675	-	-
stu-miR164a,b-5p.1	NA	MICRO.8646.C1	RDM4	Os11g0109966 protein (Fragment)	11.9.2 lipid metabolism.lipid degradation.lipases	Translation	2	21.277	1	20	39	58	UGGAGAAGCAGGGCACGUGC	GCAUGUGCCCAGCUUCUUCA	N	1.49519	0.418021	1.48137	0.404202	0.00552124	0.64635	0.0178728	0.362675	-	-
stu-miR164a,b-5p.1	NA	TC212652	RDM4	Os11g0109966 protein (Fragment)	11.9.2 lipid metabolism.lipid degradation.lipases	Translation	2	20.468	1	20	45	64	UGGAGAAGCAGGGCACGUGC	GCAUGUGCCCAGCUUCUUCA	N	1.49519	0.418021	1.48137	0.404202	0.00552124	0.64635	0.0178728	0.362675	-	-
stu-miR164a,b-5p.1	NA	Sotub01g026820	FMT	Protein TIF31 homolog	29.5.3 protein.degradation.cysteine protease	Cleavage	2	18.635	1	19	3422	3440	UGGAGAAGCAGGGCACGUG	CACGUGCCUUGCUUCUUCU	N	1.49519	0.418021	1.48137	0.404202	0.00552124	0.64635	0.0178728	0.362675	-	-
stu-miR164a,b-5p.1	NA	PGSC0003DMC400043838	FMT	Protein TIF31 homolog	29.5.3 protein.degradation.cysteine protease	Cleavage	2	18.635	1	19	944	962	UGGAGAAGCAGGGCACGUG	CACGUGCCUUGCUUCUUCU	N	1.49519	0.418021	1.48137	0.404202	0.00552124	0.64635	0.0178728	0.362675	-	-
stu-miR164a,b-5p.1	NA	TC204588	UCH3	Ubiquitin carboxyl-terminal hydrolase-6	27.3.67 RNA.regulation of transcription.putative transcription regulator | 29.5 protein.degradation	Cleavage	2	6.488	1	19	778	796	UGGAGAAGCAGGGCACGUG	CAUGUGUCUUGCUUUUCCA	N	1.49519	0.418021	1.48137	0.404202	0.00552124	0.64635	0.0178728	0.362675	0.489	-
stu-miR164a,b-5p.1	NA	DN590256	Sotub01g006210	Mak16 protein	27.3.99 RNA.regulation of transcription.unclassified	Cleavage	2	12.016	1	19	688	706	UGGAGAAGCAGGGCACGUG	CACUUGCUCUGCUUCUCUA	N	1.49519	0.418021	1.48137	0.404202	0.00552124	0.64635	0.0178728	0.362675	-	-
stu-miR164a,b-5p.1	NA	bf_lbchxxxx_0056h04.t3m.scf	Sotub01g006210	Mak16 protein	27.3.99 RNA.regulation of transcription.unclassified	Cleavage	2	12.016	1	19	676	694	UGGAGAAGCAGGGCACGUG	CACUUGCUCUGCUUCUCUA	N	1.49519	0.418021	1.48137	0.404202	0.00552124	0.64635	0.0178728	0.362675	-	-
stu-miR164a,b-5p.1	NA	MICRO.8791.C1	NAC	NAC domain protein	27.3.27 RNA.regulation of transcription.NAC domain transcription factor family | 28.99 DNA.unspecified | 33.99 development.unspecified	Cleavage	2	9.623	1	20	754	773	UGGAGAAGCAGGGCACGUGC	GCCAGUGCCCUGCUUCUCCC	N	1.49519	0.418021	1.48137	0.404202	0.00552124	0.64635	0.0178728	0.362675	2.336	-
stu-miR164a,b-5p.1	NA	CK863058	PGSC0003DMG400025951	Conserved gene of unknown function	21.2 redox.ascorbate and glutathione | 27.1.19 RNA.processing.ribonucleases | 28.1 DNA.synthesis/chromatin structure	Translation	2	22.956	1	20	536	555	UGGAGAAGCAGGGCACGUGC	GAAGGUGCCAUGCUUCUCCA	N	1.49519	0.418021	1.48137	0.404202	0.00552124	0.64635	0.0178728	0.362675	-	-
stu-miR164a,b-5p.1	NA	Sotub04g016620	Sotub04g016620	Unknown Protein	35.2 not assigned.unknown	Cleavage	2	10.332	1	19	126	144	UGGAGAAGCAGGGCACGUG	CAUGUGUCCUGUUUCUCUA	N	1.49519	0.418021	1.48137	0.404202	0.00552124	0.64635	0.0178728	0.362675	-	-
stu-miR164a,b-5p.1	NA	Sotub04g036380	FRS3	Protein FAR1-RELATED SEQUENCE 5	7.1.1 OPP.oxidative PP.glucose-6-phosphate 1-dehydrogenase (G6PD) | 27.3.99 RNA.regulation of transcription.unclassified | 28.99 DNA.unspecified | 30.11 signalling.light	Cleavage	2	17.557	1	17	901	917	UGGAGAAGCAGGGCACG	UGUGCCCUGCUUCUCAA	N	1.49519	0.418021	1.48137	0.404202	0.00552124	0.64635	0.0178728	0.362675	-	-
stu-miR164a-3p	NA	DV623952	Sotub11g009130	Unknown Protein	27.3.63 RNA.regulation of transcription.PHD finger transcription factor | 34.3 transport.amino acids	Translation	1.5	14.434	1	18	212	229	CACGUGUUCUCCUUCUCC	GGAGAAGAAGAACAUGUG	N	4.63095	2.38569	3.87827	1.633	0.00241641	0.0511452	0.0246046	0.0156484	-	-
stu-miR164a-3p	NA	bf_mxflxxxx_0017d11.t3m.scf	Sotub11g009130	Unknown Protein	27.3.63 RNA.regulation of transcription.PHD finger transcription factor | 34.3 transport.amino acids	Translation	1.5	17.684	1	18	308	325	CACGUGUUCUCCUUCUCC	GGAGAAGAAGAACAUGUG	N	4.63095	2.38569	3.87827	1.633	0.00241641	0.0511452	0.0246046	0.0156484	-	-
stu-miR164a-3p	NA	Sotub03g033770	Sotub03g033770	Unknown Protein	27.3.63 RNA.regulation of transcription.PHD finger transcription factor | 34.3 transport.amino acids	Translation	1.5	17.684	1	18	265	282	CACGUGUUCUCCUUCUCC	GGAGAAGAAGAACAUGUG	N	4.63095	2.38569	3.87827	1.633	0.00241641	0.0511452	0.0246046	0.0156484	-	-
stu-miR164a-3p	NA	CV503155	Sotub11g009130	Unknown Protein	27.3.63 RNA.regulation of transcription.PHD finger transcription factor | 34.3 transport.amino acids	Translation	1.5	17.684	1	18	319	336	CACGUGUUCUCCUUCUCC	GGAGAAGAAGAACAUGUG	N	4.63095	2.38569	3.87827	1.633	0.00241641	0.0511452	0.0246046	0.0156484	-	-
stu-miR164a-3p	NA	PGSC0003DMC400010030	Sotub11g009130	Unknown Protein	27.3.63 RNA.regulation of transcription.PHD finger transcription factor | 34.3 transport.amino acids	Translation	1.5	17.684	1	18	265	282	CACGUGUUCUCCUUCUCC	GGAGAAGAAGAACAUGUG	N	4.63095	2.38569	3.87827	1.633	0.00241641	0.0511452	0.0246046	0.0156484	-	-
stu-miR164a-3p	NA	MICRO.12979.C1	Sotub11g009130	Unknown Protein	27.3.63 RNA.regulation of transcription.PHD finger transcription factor | 34.3 transport.amino acids	Translation	1.5	15.084	1	18	337	354	CACGUGUUCUCCUUCUCC	GGAGAAGAAGAACAUGUG	N	4.63095	2.38569	3.87827	1.633	0.00241641	0.0511452	0.0246046	0.0156484	-	-
stu-miR164a-3p	NA	TC208680	Sotub11g009130	Unknown Protein	27.3.63 RNA.regulation of transcription.PHD finger transcription factor | 34.3 transport.amino acids	Translation	1.5	15.084	1	18	337	354	CACGUGUUCUCCUUCUCC	GGAGAAGAAGAACAUGUG	N	4.63095	2.38569	3.87827	1.633	0.00241641	0.0511452	0.0246046	0.0156484	-	-
stu-miR164a-3p	NA	Sotub06g007980	T10M13.12	Dna topoisomerase ii binding protein 1 (IC)	29.5.1 protein.degradation.subtilases	Cleavage	2	21.027	1	19	2621	2639	CACGUGUUCUCCUUCUCCA	UGGAGAAGGAGAAUAUGUC	N	4.63095	2.38569	3.87827	1.633	0.00241641	0.0511452	0.0246046	0.0156484	-	-
stu-miR164a-3p	NA	Sotub05g017590	F28O9.190	Chaperone protein dnaJ 49	5.1 fermentation.LDH | 20.2.1 stress.abiotic.heat | 29.2.2 protein.synthesis.ribosome biogenesis	Cleavage	2	18.727	1	17	39	55	CACGUGUUCUCCUUCUC	GAGAAGGAGAACAUAUG	N	4.63095	2.38569	3.87827	1.633	0.00241641	0.0511452	0.0246046	0.0156484	-	-
stu-miR164a-3p	NA	PGSC0003DMC400026322	Sotub05g027260	Chaperone protein dnaJ 49	5.1 fermentation.LDH | 20.2.1 stress.abiotic.heat | 29.2.2 protein.synthesis.ribosome biogenesis	Cleavage	2	18.684	1	17	465	481	CACGUGUUCUCCUUCUC	GAGAAGGAGAACAUAUG	N	4.63095	2.38569	3.87827	1.633	0.00241641	0.0511452	0.0246046	0.0156484	-	-
stu-miR164a-3p	NA	TC211511	Sotub05g027260	Chaperone protein dnaJ 49	5.1 fermentation.LDH | 20.2.1 stress.abiotic.heat | 29.2.2 protein.synthesis.ribosome biogenesis	Cleavage	2	18.684	1	17	634	650	CACGUGUUCUCCUUCUC	GAGAAGGAGAACAUAUG	N	4.63095	2.38569	3.87827	1.633	0.00241641	0.0511452	0.0246046	0.0156484	-	-
stu-miR164a-3p	NA	MICRO.5628.C1	Sotub05g027260	Chaperone protein dnaJ 49	5.1 fermentation.LDH | 20.2.1 stress.abiotic.heat | 29.2.2 protein.synthesis.ribosome biogenesis	Cleavage	2	18.684	1	17	632	648	CACGUGUUCUCCUUCUC	GAGAAGGAGAACAUAUG	N	4.63095	2.38569	3.87827	1.633	0.00241641	0.0511452	0.0246046	0.0156484	-	-
stu-miR164a-3p	NA	Sotub06g031480	Sotub06g031480	Unknown Protein	35.1.3 not assigned.no ontology.armadillo/beta-catenin repeat family protein	Translation	2	19.243	1	17	239	255	CACGUGUUCUCCUUCUC	GAGAAGAAGAGCGCGUG	N	4.63095	2.38569	3.87827	1.633	0.00241641	0.0511452	0.0246046	0.0156484	-	-
stu-miR164a-3p	NA	PGSC0003DMC400053040	T22P11_230	Unknown Protein	35.1.3 not assigned.no ontology.armadillo/beta-catenin repeat family protein	Translation	2	19.243	1	17	239	255	CACGUGUUCUCCUUCUC	GAGAAGAAGAGCGCGUG	N	4.63095	2.38569	3.87827	1.633	0.00241641	0.0511452	0.0246046	0.0156484	-	-
stu-miR164a-3p	NA	bf_mxlfxxxx_0066e04.t3m.scf	T22P11_230	Unknown Protein	35.1.3 not assigned.no ontology.armadillo/beta-catenin repeat family protein	Translation	2	19.094	1	17	289	305	CACGUGUUCUCCUUCUC	GAGAAGAAGAGCGCGUG	N	4.63095	2.38569	3.87827	1.633	0.00241641	0.0511452	0.0246046	0.0156484	-	-
stu-miR164a-3p	NA	CX162178	T22P11_230	Unknown Protein	35.1.3 not assigned.no ontology.armadillo/beta-catenin repeat family protein	Translation	2	19.094	1	17	290	306	CACGUGUUCUCCUUCUC	GAGAAGAAGAGCGCGUG	N	4.63095	2.38569	3.87827	1.633	0.00241641	0.0511452	0.0246046	0.0156484	-	-
stu-miR164a-3p	NA	Sotub05g024510	Sotub05g024510	Ethylene insensitive-like protein	17.5.2 hormone metabolism.ethylene.signal transduction | 27.3.19 RNA.regulation of transcription.EIN3-like (EIL) transcription factor family	Cleavage	2	12.767	1	19	161	179	CACGUGUUCUCCUUCUCCA	UAGAGGAGGAGAACAUGUU	N	4.63095	2.38569	3.87827	1.633	0.00241641	0.0511452	0.0246046	0.0156484	-	-
stu-miR164a-3p	NA	TC195015	PGSC0003DMG400007549	Gene of unknown function	35.2 not assigned.unknown	Cleavage	2	21.576	1	18	1962	1979	CACGUGUUCUCCUUCUCC	GGGGGAGGGGAAUACGUG	N	4.63095	2.38569	3.87827	1.633	0.00241641	0.0511452	0.0246046	0.0156484	-	-
stu-miR164a-3p	NA	MICRO.2286.C76	PGSC0003DMG400007549	Gene of unknown function	35.2 not assigned.unknown	Cleavage	2	21.635	1	18	1985	2002	CACGUGUUCUCCUUCUCC	GGGGGAGGGGAAUACGUG	N	4.63095	2.38569	3.87827	1.633	0.00241641	0.0511452	0.0246046	0.0156484	-	-
stu-miR164a-3p	NA	PGSC0003DMC400056596	PGSC0003DMG400034492	Gene of unknown function	27.3.32 RNA.regulation of transcription.WRKY domain transcription factor family	Cleavage	1.5	14.664	1	17	286	302	CACGUGUUCUCCUUCUC	GAGGAGGAGAACACGUA	N	4.63095	2.38569	3.87827	1.633	0.00241641	0.0511452	0.0246046	0.0156484	NA	NA
stu-miR164a-3p	NA	Sotub03g012100	WRKY	WRKY transcription factor	27.3.32 RNA.regulation of transcription.WRKY domain transcription factor family	Cleavage	1.5	13.896	1	17	505	521	CACGUGUUCUCCUUCUC	GAGGAGGAGAACACGUA	N	4.63095	2.38569	3.87827	1.633	0.00241641	0.0511452	0.0246046	0.0156484	NA	NA
stu-miR164a-3p	NA	PGSC0003DMC400063301	WRKY	WRKY transcription factor	27.3.32 RNA.regulation of transcription.WRKY domain transcription factor family	Cleavage	1.5	13.896	1	17	670	686	CACGUGUUCUCCUUCUC	GAGGAGGAGAACACGUA	N	4.63095	2.38569	3.87827	1.633	0.00241641	0.0511452	0.0246046	0.0156484	NA	NA
stu-miR164a-3p	NA	PGSC0003DMC400066732	WRKY	WRKY transcription factor	27.3.32 RNA.regulation of transcription.WRKY domain transcription factor family	Cleavage	2	16.419	1	17	421	437	CACGUGUUCUCCUUCUC	GAGGAGGAGAACGCGUA	N	4.63095	2.38569	3.87827	1.633	0.00241641	0.0511452	0.0246046	0.0156484	NA	NA
stu-miR164a-3p	NA	Sotub03g012080	WRKY	WRKY transcription factor	27.3.32 RNA.regulation of transcription.WRKY domain transcription factor family	Cleavage	2	14.373	1	17	501	517	CACGUGUUCUCCUUCUC	GAGGAGGAGAACGCGUA	N	4.63095	2.38569	3.87827	1.633	0.00241641	0.0511452	0.0246046	0.0156484	NA	NA
stu-miR164a-3p	NA	Sotub03g012050	WRKY	WRKY transcription factor	27.3.32 RNA.regulation of transcription.WRKY domain transcription factor family	Cleavage	2	13.871	1	17	535	551	CACGUGUUCUCCUUCUC	GAGGAGGAGAACGCGUA	N	4.63095	2.38569	3.87827	1.633	0.00241641	0.0511452	0.0246046	0.0156484	NA	NA
stu-miR164a-3p	NA	Sotub03g012060	WRKY	WRKY transcription factor	27.3.32 RNA.regulation of transcription.WRKY domain transcription factor family	Cleavage	2	16.419	1	17	649	665	CACGUGUUCUCCUUCUC	GAGGAGGAGAACGCGUA	N	4.63095	2.38569	3.87827	1.633	0.00241641	0.0511452	0.0246046	0.0156484	NA	NA
stu-miR164a-3p	NA	PGSC0003DMC400061279	WRKY	WRKY transcription factor	27.3.32 RNA.regulation of transcription.WRKY domain transcription factor family	Cleavage	2	13.871	1	17	670	686	CACGUGUUCUCCUUCUC	GAGGAGGAGAACGCGUA	N	4.63095	2.38569	3.87827	1.633	0.00241641	0.0511452	0.0246046	0.0156484	NA	NA
stu-miR164b-3p	NA	PGSC0003DMC400003234	NPY1	Phototropic-responsive NPH3 family protein	27.3.67 RNA.regulation of transcription.putative transcription regulator | 30.11 signalling.light	Cleavage	1.5	13.216	1	20	1615	1634	CAUGUGCCUGUUUUCCCCAU	AAGGGGAAAACAAGCAUAUG	N	3.48259	2.56285	1.81936	0.899622	0.00128851	0.0335308	0.160426	0.140617	-	-
stu-miR164b-3p	NA	Sotub01g028000	K10A8_60	Phototropic-responsive NPH3 family protein	27.3.67 RNA.regulation of transcription.putative transcription regulator | 30.11 signalling.light	Cleavage	1.5	13.216	1	20	1615	1634	CAUGUGCCUGUUUUCCCCAU	AAGGGGAAAACAAGCAUAUG	N	3.48259	2.56285	1.81936	0.899622	0.00128851	0.0335308	0.160426	0.140617	-	-
stu-miR164b-3p	NA	STMEE81TV	Sotub03g029700	1-aminocyclopropane-1-carboxylate oxidase	17.5.1 hormone metabolism.ethylene.synthesis-degradation | 17.6.1 hormone metabolism.gibberelin.synthesis-degradation	Cleavage	1.5	16.226	1	17	39	55	CAUGUGCCUGUUUUCCC	GGGAAAACAGGCACACG	N	3.48259	2.56285	1.81936	0.899622	0.00128851	0.0335308	0.160426	0.140617	-	-
stu-miR164b-3p	NA	Sotub03g029710	Sotub03g029710	1-aminocyclopropane-1-carboxylate oxidase	16.8.4 secondary metabolism.flavonoids.flavonols | 17.5.1 hormone metabolism.ethylene.synthesis-degradation | 17.6.1 hormone metabolism.gibberelin.synthesis-degradation | 21.2 redox.ascorbate and glutathione	Cleavage	1.5	16.458	1	17	510	526	CAUGUGCCUGUUUUCCC	GGGAAAACAGGCACACG	N	3.48259	2.56285	1.81936	0.899622	0.00128851	0.0335308	0.160426	0.140617	-	-
stu-miR164b-3p	NA	PGSC0003DMC400001190	Sotub03g029720	1-aminocyclopropane-1-carboxylate oxidase	16.8.4 secondary metabolism.flavonoids.flavonols | 17.5.1 hormone metabolism.ethylene.synthesis-degradation | 17.6.1 hormone metabolism.gibberelin.synthesis-degradation | 21.2 redox.ascorbate and glutathione	Cleavage	1.5	16.458	1	17	510	526	CAUGUGCCUGUUUUCCC	GGGAAAACAGGCACACG	N	3.48259	2.56285	1.81936	0.899622	0.00128851	0.0335308	0.160426	0.140617	-	-
stu-miR164b-3p	NA	PGSC0003DMC400002169	PCMP-E26	Pentatricopeptide repeat-containing protein	27.1 RNA.processing | 27.3.25 RNA.regulation of transcription.MYB domain transcription factor family | 27.3.37 RNA.regulation of transcription.lateral organ boundaries gene family (AS2) | 29.4 protein.postranslational modification | 34.99 transport.misc	Cleavage	2	18.522	1	17	1020	1036	CAUGUGCCUGUUUUCCC	AGGAAAACAGGUGCAUG	N	3.48259	2.56285	1.81936	0.899622	0.00128851	0.0335308	0.160426	0.140617	-	-
stu-miR164b-3p	NA	Sotub02g012400	PCMP-E19	Pentatricopeptide repeat-containing protein	27.1 RNA.processing | 27.3.25 RNA.regulation of transcription.MYB domain transcription factor family | 27.3.37 RNA.regulation of transcription.lateral organ boundaries gene family (AS2) | 29.4 protein.postranslational modification | 34.99 transport.misc	Cleavage	2	18.522	1	17	1020	1036	CAUGUGCCUGUUUUCCC	AGGAAAACAGGUGCAUG	N	3.48259	2.56285	1.81936	0.899622	0.00128851	0.0335308	0.160426	0.140617	-	-
stu-miR164b-3p	NA	PGSC0003DMC400013620	WDS	WD-repeat protein-like	33.99 development.unspecified	Cleavage	2	21.401	1	17	886	902	CAUGUGCCUGUUUUCCC	GUGGAAACAGGUACAUG	N	3.48259	2.56285	1.81936	0.899622	0.00128851	0.0335308	0.160426	0.140617	-	-
stu-miR164b-3p	NA	Sotub01g006020	EMB2734	Importin beta-3	29.3.1 protein.targeting.nucleus	Cleavage	1	19.26	1	17	447	463	CAUGUGCCUGUUUUCCC	AGGAAAACAGGCACAUG	N	3.48259	2.56285	1.81936	0.899622	0.00128851	0.0335308	0.160426	0.140617	-0.374	-
stu-miR164b-3p	NA	DN849203	HAC1	Histone acetyltransferase	27.3.54 RNA.regulation of transcription.histone acetyltransferases	Cleavage	2	14.517	1	20	90	109	CAUGUGCCUGUUUUCCCCAU	AUCAGGAAAACAGGCACAUU	N	3.48259	2.56285	1.81936	0.899622	0.00128851	0.0335308	0.160426	0.140617	-0.493	-
stu-miR164b-3p	NA	MICRO.3190.C1	Tudor1	Nuclease domain-containing protein 1	27.3.73 RNA.regulation of transcription.Zn-finger(CCHC)	Cleavage	2	17.26	1	17	537	553	CAUGUGCCUGUUUUCCC	UGGAAAACAGGUGCAUG	N	3.48259	2.56285	1.81936	0.899622	0.00128851	0.0335308	0.160426	0.140617	0.769	-
stu-miR164b-3p	NA	TC221024	Tudor1	Nuclease domain-containing protein 1	27.3.73 RNA.regulation of transcription.Zn-finger(CCHC)	Cleavage	2	17.092	1	17	538	554	CAUGUGCCUGUUUUCCC	UGGAAAACAGGUGCAUG	N	3.48259	2.56285	1.81936	0.899622	0.00128851	0.0335308	0.160426	0.140617	0.769	-
stu-miR164b-3p	NA	TC198809	Tudor1	Nuclease domain-containing protein 1	27.3.73 RNA.regulation of transcription.Zn-finger(CCHC)	Cleavage	2	16.734	1	17	1506	1522	CAUGUGCCUGUUUUCCC	CGGAAAACAGGUGCAUG	N	3.48259	2.56285	1.81936	0.899622	0.00128851	0.0335308	0.160426	0.140617	0.769	-
stu-miR164b-3p	NA	MICRO.3190.C2	Tudor1	Nuclease domain-containing protein 1	27.3.73 RNA.regulation of transcription.Zn-finger(CCHC)	Cleavage	2	16.734	1	17	1513	1529	CAUGUGCCUGUUUUCCC	CGGAAAACAGGUGCAUG	N	3.48259	2.56285	1.81936	0.899622	0.00128851	0.0335308	0.160426	0.140617	0.769	-
stu-miR164b-3p	NA	Sotub03g031460	Tudor1	Nuclease domain-containing protein 1	27.3.73 RNA.regulation of transcription.Zn-finger(CCHC)	Cleavage	2	18.49	1	17	1254	1270	CAUGUGCCUGUUUUCCC	CGGAAAACAGGUGCAUG	N	3.48259	2.56285	1.81936	0.899622	0.00128851	0.0335308	0.160426	0.140617	0.769	-
stu-miR164b-3p	NA	Sotub03g031450	Tudor1	Nuclease domain-containing protein 1	27.3.73 RNA.regulation of transcription.Zn-finger(CCHC)	Cleavage	2	17.092	1	17	1254	1270	CAUGUGCCUGUUUUCCC	UGGAAAACAGGUGCAUG	N	3.48259	2.56285	1.81936	0.899622	0.00128851	0.0335308	0.160426	0.140617	0.769	-
stu-miR164b-3p	NA	PGSC0003DMC400025049	Tudor1	Nuclease domain-containing protein 1	27.3.73 RNA.regulation of transcription.Zn-finger(CCHC)	Cleavage	2	18.49	1	17	1320	1336	CAUGUGCCUGUUUUCCC	CGGAAAACAGGUGCAUG	N	3.48259	2.56285	1.81936	0.899622	0.00128851	0.0335308	0.160426	0.140617	0.769	-
stu-miR164b-3p	NA	MICRO.37.C33	CRR2	Pentatricopeptide repeat-containing protein	27.3.25 RNA.regulation of transcription.MYB domain transcription factor family | 34.99 transport.misc	Cleavage	2	9.403	1	17	786	802	CAUGUGCCUGUUUUCCC	GGAAAAACAGGCACAUA	N	3.48259	2.56285	1.81936	0.899622	0.00128851	0.0335308	0.160426	0.140617	-	-
stu-miR164b-3p	NA	TC222133	Sotub03g029740	1-aminocyclopropane-1-carboxylate oxidase	16.8.4 secondary metabolism.flavonoids.flavonols | 17.5.1 hormone metabolism.ethylene.synthesis-degradation | 17.6.1 hormone metabolism.gibberelin.synthesis-degradation | 21.2 redox.ascorbate and glutathione	Cleavage	1.5	18.881	1	17	371	387	CAUGUGCCUGUUUUCCC	GGGAAAACAGGCACACG	N	3.48259	2.56285	1.81936	0.899622	0.00128851	0.0335308	0.160426	0.140617	-	-
stu-miR164b-3p	NA	PGSC0003DMC400038725	PCMP-H40	Pentatricopeptide repeat-containing protein	27.3.25 RNA.regulation of transcription.MYB domain transcription factor family | 34.99 transport.misc	Cleavage	1.5	16.056	1	17	144	160	CAUGUGCCUGUUUUCCC	GGGUAAACAGGUACAUG	N	3.48259	2.56285	1.81936	0.899622	0.00128851	0.0335308	0.160426	0.140617	-	-
stu-miR164b-3p	NA	PGSC0003DMC400038724	PCMP-H40	Pentatricopeptide repeat-containing protein	27.3.25 RNA.regulation of transcription.MYB domain transcription factor family | 34.99 transport.misc	Cleavage	1.5	16.056	1	17	456	472	CAUGUGCCUGUUUUCCC	GGGUAAACAGGUACAUG	N	3.48259	2.56285	1.81936	0.899622	0.00128851	0.0335308	0.160426	0.140617	-	-
stu-miR164b-3p	NA	Sotub02g022340	PCMP-H40	Pentatricopeptide repeat-containing protein	27.3.25 RNA.regulation of transcription.MYB domain transcription factor family | 34.99 transport.misc	Cleavage	1.5	16.056	1	17	456	472	CAUGUGCCUGUUUUCCC	GGGUAAACAGGUACAUG	N	3.48259	2.56285	1.81936	0.899622	0.00128851	0.0335308	0.160426	0.140617	-	-
stu-miR164b-3p	NA	PGSC0003DMC400043920	Sotub04g025280	Receptor-like kinase	29.4.1.56 protein.postranslational modification.kinase.receptor like cytoplasmatic kinase VI | 29.4.1.57 protein.postranslational modification.kinase.receptor like cytoplasmatic kinase VII | 30.2.17 signalling.receptor kinases.DUF 26 | 30.2.22 signalling.receptor kinases.proline extensin like	Translation	2	17.229	1	18	2083	2100	CAUGUGCCUGUUUUCCCC	GGAGAAAUCAGGCACAUG	N	3.48259	2.56285	1.81936	0.899622	0.00128851	0.0335308	0.160426	0.140617	-	-
stu-miR164b-3p	NA	CV469301	PGSC0003DMG402017090	Patatin-04/09	33.1 development.storage proteins	Cleavage	2	17.141	1	17	428	444	CAUGUGCCUGUUUUCCC	AGGAAAACGGGUACAUG	N	3.48259	2.56285	1.81936	0.899622	0.00128851	0.0335308	0.160426	0.140617	-	-
stu-miR166a,c,d-3p	NA	MICRO.369.C4	HD-ZIP	Class III homeodomain leucine zipper protein	27.3.22 RNA.regulation of transcription.homeobox transcription factor family (HB) | 33.99 development.unspecified	Cleavage	0.5	19.251	1	19	463	481	UCGGACCAGGCUUCAUUCC	GGAAUGAAGCCUGGUCCGG	N	0.0205027	0.425915	0.841002	1.24641	0.982512	0.606824	0.0951211	0.00698536	-0.42	-
stu-miR166a,c,d-3p	NA	TC219324	HD-ZIP	Class III homeodomain leucine zipper protein	27.3.22 RNA.regulation of transcription.homeobox transcription factor family (HB) | 33.99 development.unspecified	Cleavage	0.5	19.251	1	19	462	480	UCGGACCAGGCUUCAUUCC	GGAAUGAAGCCUGGUCCGG	N	0.0205027	0.425915	0.841002	1.24641	0.982512	0.606824	0.0951211	0.00698536	-0.42	-
stu-miR166a,c,d-3p	NA	PGSC0003DMC400045956	HD-ZIP	Class III homeodomain leucine zipper protein	27.3.22 RNA.regulation of transcription.homeobox transcription factor family (HB) | 33.99 development.unspecified	Cleavage	0.5	19.251	1	19	280	298	UCGGACCAGGCUUCAUUCC	GGAAUGAAGCCUGGUCCGG	N	0.0205027	0.425915	0.841002	1.24641	0.982512	0.606824	0.0951211	0.00698536	-0.42	-
stu-miR166a,c,d-3p	NA	PGSC0003DMC400045957	HD-ZIP	Class III homeodomain leucine zipper protein	27.3.22 RNA.regulation of transcription.homeobox transcription factor family (HB) | 33.99 development.unspecified	Cleavage	0.5	19.251	1	19	550	568	UCGGACCAGGCUUCAUUCC	GGAAUGAAGCCUGGUCCGG	N	0.0205027	0.425915	0.841002	1.24641	0.982512	0.606824	0.0951211	0.00698536	-0.42	-
stu-miR166a,c,d-3p	NA	PGSC0003DMC400045953	HD-ZIP	Class III homeodomain leucine zipper protein	27.3.22 RNA.regulation of transcription.homeobox transcription factor family (HB) | 33.99 development.unspecified	Cleavage	0.5	19.251	1	19	550	568	UCGGACCAGGCUUCAUUCC	GGAAUGAAGCCUGGUCCGG	N	0.0205027	0.425915	0.841002	1.24641	0.982512	0.606824	0.0951211	0.00698536	-0.42	-
stu-miR166a,c,d-3p	NA	PGSC0003DMC400004679	HD-ZIP	Class III homeodomain leucine zipper protein	27.3.22 RNA.regulation of transcription.homeobox transcription factor family (HB) | 33.99 development.unspecified	Cleavage	0.5	19.478	1	19	547	565	UCGGACCAGGCUUCAUUCC	GGAAUGAAGCCUGGUCCGG	N	0.0205027	0.425915	0.841002	1.24641	0.982512	0.606824	0.0951211	0.00698536	-0.42	-
stu-miR166a,c,d-3p	NA	Sotub03g036050	ATHB-14	Class III homeodomain-leucine zipper	27.3.22 RNA.regulation of transcription.homeobox transcription factor family (HB) | 33.99 development.unspecified	Cleavage	0.5	19.478	1	19	547	565	UCGGACCAGGCUUCAUUCC	GGAAUGAAGCCUGGUCCGG	N	0.0205027	0.425915	0.841002	1.24641	0.982512	0.606824	0.0951211	0.00698536	-0.42	-
stu-miR166a,c,d-3p	NA	PGSC0003DMC400045955	HD-ZIP	Class III homeodomain leucine zipper protein	27.3.22 RNA.regulation of transcription.homeobox transcription factor family (HB) | 33.99 development.unspecified	Cleavage	0.5	19.251	1	19	550	568	UCGGACCAGGCUUCAUUCC	GGAAUGAAGCCUGGUCCGG	N	0.0205027	0.425915	0.841002	1.24641	0.982512	0.606824	0.0951211	0.00698536	-0.42	-
stu-miR166a,c,d-3p	NA	Sotub12g022220	HD-ZIP	Class III homeodomain leucine zipper protein	27.3.22 RNA.regulation of transcription.homeobox transcription factor family (HB) | 33.99 development.unspecified	Cleavage	0.5	19.251	1	19	550	568	UCGGACCAGGCUUCAUUCC	GGAAUGAAGCCUGGUCCGG	N	0.0205027	0.425915	0.841002	1.24641	0.982512	0.606824	0.0951211	0.00698536	-0.42	-
stu-miR166a,c,d-3p	NA	TC215122	HD-ZIP	Class III homeodomain-leucine zipper	27.3.22 RNA.regulation of transcription.homeobox transcription factor family (HB) | 33.99 development.unspecified	Cleavage	1	14.955	1	19	617	635	UCGGACCAGGCUUCAUUCC	GGGAUGAAGCCUGGUCCGG	N	0.0205027	0.425915	0.841002	1.24641	0.982512	0.606824	0.0951211	0.00698536	-	-
stu-miR166a,c,d-3p	NA	MICRO.2368.C1	HD-ZIP	Class III homeodomain-leucine zipper	27.3.22 RNA.regulation of transcription.homeobox transcription factor family (HB) | 33.99 development.unspecified	Cleavage	1	15.939	1	19	670	688	UCGGACCAGGCUUCAUUCC	GGGAUGAAGCCUGGUCCGG	N	0.0205027	0.425915	0.841002	1.24641	0.982512	0.606824	0.0951211	0.00698536	-	-
stu-miR166a,c,d-3p	NA	PGSC0003DMC400036617	HD-ZIP	Class III homeodomain-leucine zipper	27.3.22 RNA.regulation of transcription.homeobox transcription factor family (HB) | 33.99 development.unspecified	Cleavage	1	15.483	1	19	7	25	UCGGACCAGGCUUCAUUCC	GGGAUGAAGCCUGGUCCGG	N	0.0205027	0.425915	0.841002	1.24641	0.982512	0.606824	0.0951211	0.00698536	-	-
stu-miR166a,c,d-3p	NA	PGSC0003DMC400036614	HD-ZIP	Class III homeodomain-leucine zipper	27.3.22 RNA.regulation of transcription.homeobox transcription factor family (HB) | 33.99 development.unspecified	Cleavage	1	22.556	1	19	535	553	UCGGACCAGGCUUCAUUCC	GGGAUGAAGCCUGGUCCGG	N	0.0205027	0.425915	0.841002	1.24641	0.982512	0.606824	0.0951211	0.00698536	-	-
stu-miR166a,c,d-3p	NA	PGSC0003DMC400036616	HD-ZIP	Class III homeodomain-leucine zipper	27.3.22 RNA.regulation of transcription.homeobox transcription factor family (HB) | 33.99 development.unspecified	Cleavage	1	22.556	1	19	532	550	UCGGACCAGGCUUCAUUCC	GGGAUGAAGCCUGGUCCGG	N	0.0205027	0.425915	0.841002	1.24641	0.982512	0.606824	0.0951211	0.00698536	-	-
stu-miR166a,c,d-3p	NA	PGSC0003DMC400036615	HD-ZIP	Class III homeodomain-leucine zipper	27.3.22 RNA.regulation of transcription.homeobox transcription factor family (HB) | 33.99 development.unspecified	Cleavage	1	22.556	1	19	535	553	UCGGACCAGGCUUCAUUCC	GGGAUGAAGCCUGGUCCGG	N	0.0205027	0.425915	0.841002	1.24641	0.982512	0.606824	0.0951211	0.00698536	-	-
stu-miR166a,c,d-3p	NA	Sotub02g016070	HD-ZIP	Class III homeodomain-leucine zipper	27.3.22 RNA.regulation of transcription.homeobox transcription factor family (HB) | 33.99 development.unspecified	Cleavage	1	22.556	1	19	559	577	UCGGACCAGGCUUCAUUCC	GGGAUGAAGCCUGGUCCGG	N	0.0205027	0.425915	0.841002	1.24641	0.982512	0.606824	0.0951211	0.00698536	-	-
stu-miR166a,c,d-3p	NA	PGSC0003DMC400020940	HD-ZIP	Class III homeodomain-leucine zipper	27.3.22 RNA.regulation of transcription.homeobox transcription factor family (HB) | 33.99 development.unspecified	Cleavage	1	21	1	19	583	601	UCGGACCAGGCUUCAUUCC	GGGAUGAAGCCUGGUCCGG	N	0.0205027	0.425915	0.841002	1.24641	0.982512	0.606824	0.0951211	0.00698536	-	-
stu-miR166a,c,d-3p	NA	Sotub02g007780	HD-ZIP	Class III homeodomain-leucine zipper	27.3.22 RNA.regulation of transcription.homeobox transcription factor family (HB) | 33.99 development.unspecified	Cleavage	1	21	1	19	583	601	UCGGACCAGGCUUCAUUCC	GGGAUGAAGCCUGGUCCGG	N	0.0205027	0.425915	0.841002	1.24641	0.982512	0.606824	0.0951211	0.00698536	-	-
stu-miR166a,c,d-3p	NA	bf_ivrootxx_0044d02.t3m.scf	F11F12.2	Os04g0625000 protein (Fragment)	35.1 not assigned.no ontology	Cleavage	2	19.437	1	17	531	547	UCGGACCAGGCUUCAUU	AGUGGAGCUUGGUCUGA	N	0.0205027	0.425915	0.841002	1.24641	0.982512	0.606824	0.0951211	0.00698536	-	-
stu-miR166a,c,d-3p	NA	CK863631	F11F12.2	Os04g0625000 protein (Fragment)	35.1 not assigned.no ontology	Cleavage	2	23.672	1	17	531	547	UCGGACCAGGCUUCAUU	AGUGGAGCUUGGUCUGA	N	0.0205027	0.425915	0.841002	1.24641	0.982512	0.606824	0.0951211	0.00698536	-	-
stu-miR166a,c,d-3p	NA	CN212644	Sotub01g041620	Harpin-induced protein 1 containing protein expressed	10.1.8 cell wall.precursor synthesis.GER | 33.2 development.late embryogenesis abundant	Translation	2	19.188	1	19	647	665	UCGGACCAGGCUUCAUUCC	GAAAUGAACCCGGGUCCGA	N	0.0205027	0.425915	0.841002	1.24641	0.982512	0.606824	0.0951211	0.00698536	-	-
stu-miR166a,c,d-3p	NA	MICRO.12942.C1	Sotub01g041160	Unknown Protein	35.2 not assigned.unknown	Cleavage	0	13.309	1	21	516	536	UCGGACCAGGCUUCAUUCCCC	GAGGAAUGAAGCCUGGUCCGA	N	0.0205027	0.425915	0.841002	1.24641	0.982512	0.606824	0.0951211	0.00698536	-	-
stu-miR166a,c,d-3p	NA	Sotub11g026520	HD-ZIP	Class III homeodomain-leucine zipper	27.3.22 RNA.regulation of transcription.homeobox transcription factor family (HB) | 33.99 development.unspecified	Cleavage	1	23.445	1	19	562	580	UCGGACCAGGCUUCAUUCC	GGGAUGAAGCCUGGUCCGG	N	0.0205027	0.425915	0.841002	1.24641	0.982512	0.606824	0.0951211	0.00698536	0.551	-
stu-miR166a,c,d-3p	NA	PGSC0003DMC400014169	HD-ZIP	Class III homeodomain-leucine zipper	27.3.22 RNA.regulation of transcription.homeobox transcription factor family (HB) | 33.99 development.unspecified	Cleavage	1	23.445	1	19	562	580	UCGGACCAGGCUUCAUUCC	GGGAUGAAGCCUGGUCCGG	N	0.0205027	0.425915	0.841002	1.24641	0.982512	0.606824	0.0951211	0.00698536	0.551	-
stu-miR166a,c,d-3p	NA	TC217920	Sotub09g029970	Cell wall protein	10.5 cell wall.cell wall proteins | 16.8.4 secondary metabolism.flavonoids.flavonols	Translation	2	11.153	1	19	539	557	UCGGACCAGGCUUCAUUCC	GGAUUGAAUCCUGGUCCGA	N	0.0205027	0.425915	0.841002	1.24641	0.982512	0.606824	0.0951211	0.00698536	1.006	-
stu-miR166a,c,d-3p	NA	MICRO.187.C2	Sotub09g029970	Cell wall protein	10.5 cell wall.cell wall proteins | 16.8.4 secondary metabolism.flavonoids.flavonols	Translation	2	12.47	1	19	553	571	UCGGACCAGGCUUCAUUCC	GGAUUGAAUCCUGGUCCGA	N	0.0205027	0.425915	0.841002	1.24641	0.982512	0.606824	0.0951211	0.00698536	1.006	-
stu-miR166a,c,d-3p	NA	PGSC0003DMC400022495	Sotub04g014330	Mitochondrial glycoprotein expressed	29.5.15 protein.degradation.inhibitors	Cleavage	2	17.979	1	21	293	313	UCGGACCAGGCUUCAUUCCCC	GUGUGAAGAAGCCUGGUCUGA	N	0.0205027	0.425915	0.841002	1.24641	0.982512	0.606824	0.0951211	0.00698536	-	-
stu-miR166a,c,d-3p	NA	Sotub04g014330	Sotub04g014330	Mitochondrial glycoprotein expressed	29.5.15 protein.degradation.inhibitors	Cleavage	2	17.979	1	21	293	313	UCGGACCAGGCUUCAUUCCCC	GUGUGAAGAAGCCUGGUCUGA	N	0.0205027	0.425915	0.841002	1.24641	0.982512	0.606824	0.0951211	0.00698536	-	-
stu-miR166a,c,d-3p	NA	Sotub11g016290	CHR12	ATP-dependent DNA helicase DDM1	27.3.44 RNA.regulation of transcription.chromatin remodeling factors | 28.1 DNA.synthesis/chromatin structure	Cleavage	2	24.139	1	17	1338	1354	UCGGACCAGGCUUCAUU	AAUGAAGCCUGAUCUGA	N	0.0205027	0.425915	0.841002	1.24641	0.982512	0.606824	0.0951211	0.00698536	0.417	-
stu-miR166a,c,d-3p	NA	PGSC0003DMC400067754	PGSC0003DMG400045650	Gene of unknown function	35.2 not assigned.unknown	Translation	2	13.134	1	17	694	710	UCGGACCAGGCUUCAUU	AAUGAAGAUUGGUCUGA	N	0.0205027	0.425915	0.841002	1.24641	0.982512	0.606824	0.0951211	0.00698536	NA	NA
stu-miR166a,c,d-3p	NA	Sotub05g027720	T22E16.10	Os07g0175100 protein (Fragment)	35.2 not assigned.unknown	Cleavage	2	20.326	1	17	568	584	UCGGACCAGGCUUCAUU	AGUAAAGUCUGGUCCGA	N	0.0205027	0.425915	0.841002	1.24641	0.982512	0.606824	0.0951211	0.00698536	-	-
stu-miR166a-5p	NA	PGSC0003DMC400009669	EFR	Receptor kinase-like protein	16.1.2 secondary metabolism.isoprenoids.mevalonate pathway | 16.1.5 secondary metabolism.isoprenoids.terpenoids | 30.2.11 signalling.receptor kinases.leucine rich repeat XI | 30.2.12 signalling.receptor kinases.leucine rich repeat XII	Cleavage	1.5	13.589	1	21	2466	2486	GGAAUGUUGUCUGGCUCGAGG	UUUGAAGCCAGACAACAUUCU	N	-0.153197	0.218614	0.177511	0.549322	0.81178	0.827353	0.74823	0.167465	-	-
stu-miR166a-5p	NA	PGSC0003DMC400002165	Sotub02g012380	RING finger protein 5	29.5.11.4.2 protein.degradation.ubiquitin.E3.RING	Translation	2	15.554	1	19	721	739	GGAAUGUUGUCUGGCUCGA	UUGAGUCACAUAACAUUCC	N	-0.153197	0.218614	0.177511	0.549322	0.81178	0.827353	0.74823	0.167465	-	-
stu-miR166a-5p	NA	PGSC0003DMC400007388	Sotub05g012670	Acetyltransferase GNAT family protein	26.24 misc.GCN5-related N-acetyltransferase | 29.4.1.57 protein.postranslational modification.kinase.receptor like cytoplasmatic kinase VII	Cleavage	2	17.553	1	19	812	830	GGAAUGUUGUCUGGCUCGA	UUGAGACAGACAACAUUUU	N	-0.153197	0.218614	0.177511	0.549322	0.81178	0.827353	0.74823	0.167465	-	-
stu-miR166a-5p	NA	Sotub05g012670	Sotub05g012670	Acetyltransferase GNAT family protein	26.24 misc.GCN5-related N-acetyltransferase | 29.4.1.57 protein.postranslational modification.kinase.receptor like cytoplasmatic kinase VII	Cleavage	2	17.553	1	19	812	830	GGAAUGUUGUCUGGCUCGA	UUGAGACAGACAACAUUUU	N	-0.153197	0.218614	0.177511	0.549322	0.81178	0.827353	0.74823	0.167465	-	-
stu-miR166a-5p	NA	TC215348	CIP4	Unknown Protein	10.8.99 cell wall.pectinesterases.misc | 26.18 misc.invertase/pectin methylesterase inhibitor family protein | 33.99 development.unspecified	Cleavage	2	7.275	1	17	1	17	GGAAUGUUGUCUGGCUC	GAGCCAGACAAAAUUUC	N	-0.153197	0.218614	0.177511	0.549322	0.81178	0.827353	0.74823	0.167465	NA	NA
stu-miR166a-5p	NA	PGSC0003DMC400050152	NPG1	Calmodulin-binding protein MPCBP	30.3 signalling.calcium	Cleavage	2	18.759	1	17	748	764	GGAAUGUUGUCUGGCUC	GAGCCAGAUGACGUUCU	N	-0.153197	0.218614	0.177511	0.549322	0.81178	0.827353	0.74823	0.167465	-	-
stu-miR166a-5p	NA	Sotub06g025830	NPG1	Calmodulin-binding protein	30.3 signalling.calcium	Cleavage	2	18.759	1	17	943	959	GGAAUGUUGUCUGGCUC	GAGCCAGAUGACGUUCU	N	-0.153197	0.218614	0.177511	0.549322	0.81178	0.827353	0.74823	0.167465	-	-
stu-miR166a-5p	NA	PGSC0003DMC400050153	NPG1	Calmodulin-binding protein MPCBP	30.3 signalling.calcium	Cleavage	2	18.759	1	17	1024	1040	GGAAUGUUGUCUGGCUC	GAGCCAGAUGACGUUCU	N	-0.153197	0.218614	0.177511	0.549322	0.81178	0.827353	0.74823	0.167465	-	-
stu-miR166a-5p	NA	PGSC0003DMC400018516	IQD1	Calmodulin-binding protein	16.5.1.2.3 secondary metabolism.sulfur-containing.glucosinolates.regulation.indole | 30.3 signalling.calcium	Cleavage	2	11.834	1	17	369	385	GGAAUGUUGUCUGGCUC	GAUUCAGACAACAUUUC	N	-0.153197	0.218614	0.177511	0.549322	0.81178	0.827353	0.74823	0.167465	-	-
stu-miR166a-5p	NA	Sotub10g024720	IQD1	Calmodulin-binding protein	16.5.1.2.3 secondary metabolism.sulfur-containing.glucosinolates.regulation.indole | 30.3 signalling.calcium	Cleavage	2	11.834	1	17	369	385	GGAAUGUUGUCUGGCUC	GAUUCAGACAACAUUUC	N	-0.153197	0.218614	0.177511	0.549322	0.81178	0.827353	0.74823	0.167465	-	-
stu-miR166a-5p	NA	TC207975	IQD1	Calmodulin-binding protein	16.5.1.2.3 secondary metabolism.sulfur-containing.glucosinolates.regulation.indole | 30.3 signalling.calcium	Cleavage	2	11.834	1	17	612	628	GGAAUGUUGUCUGGCUC	GAUUCAGACAACAUUUC	N	-0.153197	0.218614	0.177511	0.549322	0.81178	0.827353	0.74823	0.167465	-	-
stu-miR166a-5p	NA	MICRO.2546.C1	IQD1	Calmodulin-binding protein	16.5.1.2.3 secondary metabolism.sulfur-containing.glucosinolates.regulation.indole | 30.3 signalling.calcium	Cleavage	2	11.834	1	17	646	662	GGAAUGUUGUCUGGCUC	GAUUCAGACAACAUUUC	N	-0.153197	0.218614	0.177511	0.549322	0.81178	0.827353	0.74823	0.167465	-	-
stu-miR166a-5p	NA	SSBN002F03u.scf	PGSC0003DMG400037713	Conserved gene of unknown function	20.1.5 stress.biotic.regulation of transcription	Cleavage	2	10.37	1	21	577	597	GGAAUGUUGUCUGGCUCGAGG	CCCAGAGCUAGAUAAUAUUUC	N	-0.153197	0.218614	0.177511	0.549322	0.81178	0.827353	0.74823	0.167465	NA	NA
stu-miR166a-5p	NA	Sotub08g007630	(SA):SAGT	UDP-glucosyltransferase family 1 protein	26.2 misc.UDP glucosyl and glucoronyl transferases | 28.1 DNA.synthesis/chromatin structure	Translation	2	18.892	1	18	2040	2057	GGAAUGUUGUCUGGCUCG	CGAGCCAAACAAUGUUCC	N	-0.153197	0.218614	0.177511	0.549322	0.81178	0.827353	0.74823	0.167465	-	-
stu-miR166a-5p	NA	PGSC0003DMC400042980	PCMP-E88	Pentatricopeptide repeat-containing protein	27.3.25 RNA.regulation of transcription.MYB domain transcription factor family | 29.5.5 protein.degradation.serine protease | 34.99 transport.misc	Cleavage	2	22.021	1	19	671	689	GGAAUGUUGUCUGGCUCGA	UGGAGCCGGACAAUGUUUC	N	-0.153197	0.218614	0.177511	0.549322	0.81178	0.827353	0.74823	0.167465	-	-
stu-miR166a-5p	NA	Sotub04g024320	PCMP-E88	Pentatricopeptide repeat-containing protein	27.3.25 RNA.regulation of transcription.MYB domain transcription factor family | 29.5.5 protein.degradation.serine protease | 34.99 transport.misc	Cleavage	2	22.021	1	19	671	689	GGAAUGUUGUCUGGCUCGA	UGGAGCCGGACAAUGUUUC	N	-0.153197	0.218614	0.177511	0.549322	0.81178	0.827353	0.74823	0.167465	-	-
stu-miR166a-5p	NA	PGSC0003DMC400036808	RUG2	Regulator of chromosome condensation RCC1	31.2 cell.division	Cleavage	1.5	20.208	1	17	550	566	GGAAUGUUGUCUGGCUC	GGUCCAGACAACAUUCC	N	-0.153197	0.218614	0.177511	0.549322	0.81178	0.827353	0.74823	0.167465	-	0.332
stu-miR166a-5p	NA	PGSC0003DMC400036807	RUG2	Regulator of chromosome condensation RCC1	31.2 cell.division	Cleavage	1.5	20.208	1	17	1075	1091	GGAAUGUUGUCUGGCUC	GGUCCAGACAACAUUCC	N	-0.153197	0.218614	0.177511	0.549322	0.81178	0.827353	0.74823	0.167465	-	0.332
stu-miR166a-5p	NA	Sotub10g007490	RUG2	Regulator of chromosome condensation RCC1	31.2 cell.division	Cleavage	1.5	20.208	1	17	1075	1091	GGAAUGUUGUCUGGCUC	GGUCCAGACAACAUUCC	N	-0.153197	0.218614	0.177511	0.549322	0.81178	0.827353	0.74823	0.167465	-	0.332
stu-miR166a-5p	NA	MICRO.5807.C1	RUG2	Regulator of chromosome condensation RCC1	31.2 cell.division	Cleavage	1.5	23.073	1	17	1113	1129	GGAAUGUUGUCUGGCUC	GGUCCAGACAACAUUCC	N	-0.153197	0.218614	0.177511	0.549322	0.81178	0.827353	0.74823	0.167465	-	0.332
stu-miR166a-5p	NA	Sotub03g029030	Sotub03g029030	Genomic DNA chromosome 5 P1 clone MXM12	30.3 signalling.calcium | 34.7 transport.phosphate	Cleavage	2	20.974	1	17	1212	1228	GGAAUGUUGUCUGGCUC	GAGCCAGACAACUUUUC	N	-0.153197	0.218614	0.177511	0.549322	0.81178	0.827353	0.74823	0.167465	-	-
stu-miR166a-5p	NA	PGSC0003DMC400042681	Sotub03g029030	Genomic DNA chromosome 5 P1 clone MXM12	30.3 signalling.calcium | 34.7 transport.phosphate	Cleavage	2	20.974	1	17	1506	1522	GGAAUGUUGUCUGGCUC	GAGCCAGACAACUUUUC	N	-0.153197	0.218614	0.177511	0.549322	0.81178	0.827353	0.74823	0.167465	-	-
stu-miR166a-5p	NA	PGSC0003DMC400009194	NLP3	Hydrolase	26.8 misc.nitrilases, nitrile lyases, berberine bridge enzymes, reticuline oxidases, troponine reductases | 28.1.1.4 DNA.synthesis/chromatin structure.retrotransposon/transposase.hat-like transposase	Cleavage	2	13.296	1	17	454	470	GGAAUGUUGUCUGGCUC	GAAUCAGACAACAUUUC	N	-0.153197	0.218614	0.177511	0.549322	0.81178	0.827353	0.74823	0.167465	-	-
stu-miR166a-5p	NA	POCDK67TV	RUG2	Regulator of chromosome condensation RCC1	31.2 cell.division	Cleavage	2	19.354	1	17	151	167	GGAAUGUUGUCUGGCUC	GGUCCAGACGACAUUCC	N	-0.153197	0.218614	0.177511	0.549322	0.81178	0.827353	0.74823	0.167465	-	0.332
stu-miR166a-5p	NA	PGSC0003DMC400009192	NLP3	Hydrolase	26.8 misc.nitrilases, nitrile lyases, berberine bridge enzymes, reticuline oxidases, troponine reductases | 28.1.1.4 DNA.synthesis/chromatin structure.retrotransposon/transposase.hat-like transposase	Cleavage	2	13.296	1	17	454	470	GGAAUGUUGUCUGGCUC	GAAUCAGACAACAUUUC	N	-0.153197	0.218614	0.177511	0.549322	0.81178	0.827353	0.74823	0.167465	-	-
stu-miR166a-5p	NA	PGSC0003DMC400009197	NLP3	Hydrolase	26.8 misc.nitrilases, nitrile lyases, berberine bridge enzymes, reticuline oxidases, troponine reductases | 28.1.1.4 DNA.synthesis/chromatin structure.retrotransposon/transposase.hat-like transposase	Cleavage	2	13.296	1	17	454	470	GGAAUGUUGUCUGGCUC	GAAUCAGACAACAUUUC	N	-0.153197	0.218614	0.177511	0.549322	0.81178	0.827353	0.74823	0.167465	-	-
stu-miR166a-5p	NA	PGSC0003DMC400009195	NLP3	Hydrolase	26.8 misc.nitrilases, nitrile lyases, berberine bridge enzymes, reticuline oxidases, troponine reductases | 28.1.1.4 DNA.synthesis/chromatin structure.retrotransposon/transposase.hat-like transposase	Cleavage	2	13.296	1	17	454	470	GGAAUGUUGUCUGGCUC	GAAUCAGACAACAUUUC	N	-0.153197	0.218614	0.177511	0.549322	0.81178	0.827353	0.74823	0.167465	-	-
stu-miR166a-5p	NA	TC219129	NLP3	Hydrolase	26.8 misc.nitrilases, nitrile lyases, berberine bridge enzymes, reticuline oxidases, troponine reductases | 28.1.1.4 DNA.synthesis/chromatin structure.retrotransposon/transposase.hat-like transposase	Cleavage	2	14.389	1	17	476	492	GGAAUGUUGUCUGGCUC	GAAUCAGACAACAUUUC	N	-0.153197	0.218614	0.177511	0.549322	0.81178	0.827353	0.74823	0.167465	-	-
stu-miR166a-5p	NA	PGSC0003DMC400009196	NLP3	Hydrolase	26.8 misc.nitrilases, nitrile lyases, berberine bridge enzymes, reticuline oxidases, troponine reductases | 28.1.1.4 DNA.synthesis/chromatin structure.retrotransposon/transposase.hat-like transposase	Cleavage	2	13.296	1	17	454	470	GGAAUGUUGUCUGGCUC	GAAUCAGACAACAUUUC	N	-0.153197	0.218614	0.177511	0.549322	0.81178	0.827353	0.74823	0.167465	-	-
stu-miR166a-5p	NA	Sotub06g020120	Sotub06g020120	Nitrilase 2	26.8 misc.nitrilases, nitrile lyases, berberine bridge enzymes, reticuline oxidases, troponine reductases | 28.1.1.4 DNA.synthesis/chromatin structure.retrotransposon/transposase.hat-like transposase	Cleavage	2	13.296	1	17	454	470	GGAAUGUUGUCUGGCUC	GAAUCAGACAACAUUUC	N	-0.153197	0.218614	0.177511	0.549322	0.81178	0.827353	0.74823	0.167465	-	-
stu-miR166a-5p	NA	MICRO.1905.C1	NLP3	Hydrolase	26.8 misc.nitrilases, nitrile lyases, berberine bridge enzymes, reticuline oxidases, troponine reductases | 28.1.1.4 DNA.synthesis/chromatin structure.retrotransposon/transposase.hat-like transposase	Cleavage	2	14.389	1	17	472	488	GGAAUGUUGUCUGGCUC	GAAUCAGACAACAUUUC	N	-0.153197	0.218614	0.177511	0.549322	0.81178	0.827353	0.74823	0.167465	-	-
stu-miR166a-5p	NA	TC219222	RUG2	Regulator of chromosome condensation RCC1	31.2 cell.division	Cleavage	2	19.354	1	17	1169	1185	GGAAUGUUGUCUGGCUC	GGUCCAGACGACAUUCC	N	-0.153197	0.218614	0.177511	0.549322	0.81178	0.827353	0.74823	0.167465	-	0.332
stu-miR166a-5p	NA	STMHQ10TV	STMHQ10TV	-	35.2 not assigned.unknown | 35.2 not assigned.unknown	Cleavage	2	15.775	1	21	468	488	GGAAUGUUGUCUGGCUCGAGG	CUGCGAGUCAGACAACAUUUG	N	-0.153197	0.218614	0.177511	0.549322	0.81178	0.827353	0.74823	0.167465	NA	NA
stu-miR166a-5p	NA	PGSC0003DMC400063402	PGSC0003DMG400041298	Conserved gene of unknown function	35.3 not assigned.disagreeing hits	Translation	1.5	17.773	1	19	178	196	GGAAUGUUGUCUGGCUCGA	UUGAGUCACACAACAUUCC	N	-0.153197	0.218614	0.177511	0.549322	0.81178	0.827353	0.74823	0.167465	NA	NA
stu-miR166a-5p	NA	CV472988	Sotub07g014210	Unknown Protein	35.2 not assigned.unknown	Cleavage	2	13.267	1	21	125	145	GGAAUGUUGUCUGGCUCGAGG	UUUGGAUUCAGACAACAUUUC	N	-0.153197	0.218614	0.177511	0.549322	0.81178	0.827353	0.74823	0.167465	-	-
stu-miR166a-5p	NA	BF_LBCHXXXX_0026A11_T3M.SCF	BF_LBCHXXXX_0026A11_T3M.SCF	-	35.2 not assigned.unknown | 35.2 not assigned.unknown	Cleavage	2	23.223	1	18	464	481	GGAAUGUUGUCUGGCUCG	CGACCCAGACAGCAUUCU	N	-0.153197	0.218614	0.177511	0.549322	0.81178	0.827353	0.74823	0.167465	-	-
stu-miR166a-5p	NA	DN588292	DN588292	-	35.2 not assigned.unknown | 35.2 not assigned.unknown	Cleavage	2	23.223	1	18	447	464	GGAAUGUUGUCUGGCUCG	CGACCCAGACAGCAUUCU	N	-0.153197	0.218614	0.177511	0.549322	0.81178	0.827353	0.74823	0.167465	-	-
stu-miR166a-5p	NA	PGSC0003DMC400023274	Sotub07g014210	Unknown Protein	35.2 not assigned.unknown	Cleavage	2	13.742	1	21	405	425	GGAAUGUUGUCUGGCUCGAGG	UUUGGAUUCAGACAACAUUUC	N	-0.153197	0.218614	0.177511	0.549322	0.81178	0.827353	0.74823	0.167465	-	-
stu-miR166a-5p	NA	PGSC0003DMC400023279	Sotub07g014210	Unknown Protein	35.2 not assigned.unknown	Cleavage	2	12.648	1	21	585	605	GGAAUGUUGUCUGGCUCGAGG	UUUGGAUUCAGACAACAUUUC	N	-0.153197	0.218614	0.177511	0.549322	0.81178	0.827353	0.74823	0.167465	-	-
stu-miR166a-5p	NA	Sotub07g014210	Sotub07g014210	Unknown Protein	35.2 not assigned.unknown	Cleavage	2	12.648	1	21	984	1004	GGAAUGUUGUCUGGCUCGAGG	UUUGGAUUCAGACAACAUUUC	N	-0.153197	0.218614	0.177511	0.549322	0.81178	0.827353	0.74823	0.167465	-	-
stu-miR166a-5p	NA	PGSC0003DMC400023280	Sotub07g014210	Unknown Protein	35.2 not assigned.unknown	Cleavage	2	12.648	1	21	1026	1046	GGAAUGUUGUCUGGCUCGAGG	UUUGGAUUCAGACAACAUUUC	N	-0.153197	0.218614	0.177511	0.549322	0.81178	0.827353	0.74823	0.167465	-	-
stu-miR166b,d-3p.1	NA	MICRO.369.C4	HD-ZIP	Class III homeodomain leucine zipper protein	27.3.22 RNA.regulation of transcription.homeobox transcription factor family (HB) | 33.99 development.unspecified	Cleavage	0.5	19.251	1	19	463	481	UCGGACCAGGCUUCAUUCC	GGAAUGAAGCCUGGUCCGG	N	0.148086	0.410685	0.875373	1.13797	0.819701	0.589861	0.0582348	0.00714938	-0.42	-
stu-miR166b,d-3p.1	NA	TC219324	HD-ZIP	Class III homeodomain leucine zipper protein	27.3.22 RNA.regulation of transcription.homeobox transcription factor family (HB) | 33.99 development.unspecified	Cleavage	0.5	19.251	1	19	462	480	UCGGACCAGGCUUCAUUCC	GGAAUGAAGCCUGGUCCGG	N	0.148086	0.410685	0.875373	1.13797	0.819701	0.589861	0.0582348	0.00714938	-0.42	-
stu-miR166b,d-3p.1	NA	PGSC0003DMC400045956	HD-ZIP	Class III homeodomain leucine zipper protein	27.3.22 RNA.regulation of transcription.homeobox transcription factor family (HB) | 33.99 development.unspecified	Cleavage	0.5	19.251	1	19	280	298	UCGGACCAGGCUUCAUUCC	GGAAUGAAGCCUGGUCCGG	N	0.148086	0.410685	0.875373	1.13797	0.819701	0.589861	0.0582348	0.00714938	-0.42	-
stu-miR166b,d-3p.1	NA	PGSC0003DMC400045957	HD-ZIP	Class III homeodomain leucine zipper protein	27.3.22 RNA.regulation of transcription.homeobox transcription factor family (HB) | 33.99 development.unspecified	Cleavage	0.5	19.251	1	19	550	568	UCGGACCAGGCUUCAUUCC	GGAAUGAAGCCUGGUCCGG	N	0.148086	0.410685	0.875373	1.13797	0.819701	0.589861	0.0582348	0.00714938	-0.42	-
stu-miR166b,d-3p.1	NA	PGSC0003DMC400045953	HD-ZIP	Class III homeodomain leucine zipper protein	27.3.22 RNA.regulation of transcription.homeobox transcription factor family (HB) | 33.99 development.unspecified	Cleavage	0.5	19.251	1	19	550	568	UCGGACCAGGCUUCAUUCC	GGAAUGAAGCCUGGUCCGG	N	0.148086	0.410685	0.875373	1.13797	0.819701	0.589861	0.0582348	0.00714938	-0.42	-
stu-miR166b,d-3p.1	NA	PGSC0003DMC400004679	HD-ZIP	Class III homeodomain leucine zipper protein	27.3.22 RNA.regulation of transcription.homeobox transcription factor family (HB) | 33.99 development.unspecified	Cleavage	0.5	19.478	1	19	547	565	UCGGACCAGGCUUCAUUCC	GGAAUGAAGCCUGGUCCGG	N	0.148086	0.410685	0.875373	1.13797	0.819701	0.589861	0.0582348	0.00714938	-0.42	-
stu-miR166b,d-3p.1	NA	Sotub03g036050	ATHB-14	Class III homeodomain-leucine zipper	27.3.22 RNA.regulation of transcription.homeobox transcription factor family (HB) | 33.99 development.unspecified	Cleavage	0.5	19.478	1	19	547	565	UCGGACCAGGCUUCAUUCC	GGAAUGAAGCCUGGUCCGG	N	0.148086	0.410685	0.875373	1.13797	0.819701	0.589861	0.0582348	0.00714938	-0.42	-
stu-miR166b,d-3p.1	NA	PGSC0003DMC400045955	HD-ZIP	Class III homeodomain leucine zipper protein	27.3.22 RNA.regulation of transcription.homeobox transcription factor family (HB) | 33.99 development.unspecified	Cleavage	0.5	19.251	1	19	550	568	UCGGACCAGGCUUCAUUCC	GGAAUGAAGCCUGGUCCGG	N	0.148086	0.410685	0.875373	1.13797	0.819701	0.589861	0.0582348	0.00714938	-0.42	-
stu-miR166b,d-3p.1	NA	Sotub12g022220	HD-ZIP	Class III homeodomain leucine zipper protein	27.3.22 RNA.regulation of transcription.homeobox transcription factor family (HB) | 33.99 development.unspecified	Cleavage	0.5	19.251	1	19	550	568	UCGGACCAGGCUUCAUUCC	GGAAUGAAGCCUGGUCCGG	N	0.148086	0.410685	0.875373	1.13797	0.819701	0.589861	0.0582348	0.00714938	-0.42	-
stu-miR166b,d-3p.1	NA	TC215122	HD-ZIP	Class III homeodomain-leucine zipper	27.3.22 RNA.regulation of transcription.homeobox transcription factor family (HB) | 33.99 development.unspecified	Cleavage	1	14.955	1	19	617	635	UCGGACCAGGCUUCAUUCC	GGGAUGAAGCCUGGUCCGG	N	0.148086	0.410685	0.875373	1.13797	0.819701	0.589861	0.0582348	0.00714938	-	-
stu-miR166b,d-3p.1	NA	MICRO.2368.C1	HD-ZIP	Class III homeodomain-leucine zipper	27.3.22 RNA.regulation of transcription.homeobox transcription factor family (HB) | 33.99 development.unspecified	Cleavage	1	15.939	1	19	670	688	UCGGACCAGGCUUCAUUCC	GGGAUGAAGCCUGGUCCGG	N	0.148086	0.410685	0.875373	1.13797	0.819701	0.589861	0.0582348	0.00714938	-	-
stu-miR166b,d-3p.1	NA	PGSC0003DMC400036617	HD-ZIP	Class III homeodomain-leucine zipper	27.3.22 RNA.regulation of transcription.homeobox transcription factor family (HB) | 33.99 development.unspecified	Cleavage	1	15.483	1	19	7	25	UCGGACCAGGCUUCAUUCC	GGGAUGAAGCCUGGUCCGG	N	0.148086	0.410685	0.875373	1.13797	0.819701	0.589861	0.0582348	0.00714938	-	-
stu-miR166b,d-3p.1	NA	PGSC0003DMC400036614	HD-ZIP	Class III homeodomain-leucine zipper	27.3.22 RNA.regulation of transcription.homeobox transcription factor family (HB) | 33.99 development.unspecified	Cleavage	1	22.556	1	19	535	553	UCGGACCAGGCUUCAUUCC	GGGAUGAAGCCUGGUCCGG	N	0.148086	0.410685	0.875373	1.13797	0.819701	0.589861	0.0582348	0.00714938	-	-
stu-miR166b,d-3p.1	NA	PGSC0003DMC400036616	HD-ZIP	Class III homeodomain-leucine zipper	27.3.22 RNA.regulation of transcription.homeobox transcription factor family (HB) | 33.99 development.unspecified	Cleavage	1	22.556	1	19	532	550	UCGGACCAGGCUUCAUUCC	GGGAUGAAGCCUGGUCCGG	N	0.148086	0.410685	0.875373	1.13797	0.819701	0.589861	0.0582348	0.00714938	-	-
stu-miR166b,d-3p.1	NA	PGSC0003DMC400036615	HD-ZIP	Class III homeodomain-leucine zipper	27.3.22 RNA.regulation of transcription.homeobox transcription factor family (HB) | 33.99 development.unspecified	Cleavage	1	22.556	1	19	535	553	UCGGACCAGGCUUCAUUCC	GGGAUGAAGCCUGGUCCGG	N	0.148086	0.410685	0.875373	1.13797	0.819701	0.589861	0.0582348	0.00714938	-	-
stu-miR166b,d-3p.1	NA	Sotub02g016070	HD-ZIP	Class III homeodomain-leucine zipper	27.3.22 RNA.regulation of transcription.homeobox transcription factor family (HB) | 33.99 development.unspecified	Cleavage	1	22.556	1	19	559	577	UCGGACCAGGCUUCAUUCC	GGGAUGAAGCCUGGUCCGG	N	0.148086	0.410685	0.875373	1.13797	0.819701	0.589861	0.0582348	0.00714938	-	-
stu-miR166b,d-3p.1	NA	PGSC0003DMC400020940	HD-ZIP	Class III homeodomain-leucine zipper	27.3.22 RNA.regulation of transcription.homeobox transcription factor family (HB) | 33.99 development.unspecified	Cleavage	1	21	1	19	583	601	UCGGACCAGGCUUCAUUCC	GGGAUGAAGCCUGGUCCGG	N	0.148086	0.410685	0.875373	1.13797	0.819701	0.589861	0.0582348	0.00714938	-	-
stu-miR166b,d-3p.1	NA	Sotub02g007780	HD-ZIP	Class III homeodomain-leucine zipper	27.3.22 RNA.regulation of transcription.homeobox transcription factor family (HB) | 33.99 development.unspecified	Cleavage	1	21	1	19	583	601	UCGGACCAGGCUUCAUUCC	GGGAUGAAGCCUGGUCCGG	N	0.148086	0.410685	0.875373	1.13797	0.819701	0.589861	0.0582348	0.00714938	-	-
stu-miR166b,d-3p.1	NA	bf_ivrootxx_0044d02.t3m.scf	F11F12.2	Os04g0625000 protein (Fragment)	35.1 not assigned.no ontology	Cleavage	2	19.437	1	17	531	547	UCGGACCAGGCUUCAUU	AGUGGAGCUUGGUCUGA	N	0.148086	0.410685	0.875373	1.13797	0.819701	0.589861	0.0582348	0.00714938	-	-
stu-miR166b,d-3p.1	NA	CK863631	F11F12.2	Os04g0625000 protein (Fragment)	35.1 not assigned.no ontology	Cleavage	2	23.672	1	17	531	547	UCGGACCAGGCUUCAUU	AGUGGAGCUUGGUCUGA	N	0.148086	0.410685	0.875373	1.13797	0.819701	0.589861	0.0582348	0.00714938	-	-
stu-miR166b,d-3p.1	NA	CN212644	Sotub01g041620	Harpin-induced protein 1 containing protein expressed	10.1.8 cell wall.precursor synthesis.GER | 33.2 development.late embryogenesis abundant	Translation	2	19.188	1	19	647	665	UCGGACCAGGCUUCAUUCC	GAAAUGAACCCGGGUCCGA	N	0.148086	0.410685	0.875373	1.13797	0.819701	0.589861	0.0582348	0.00714938	-	-
stu-miR166b,d-3p.1	NA	MICRO.12942.C1	Sotub01g041160	Unknown Protein	35.2 not assigned.unknown	Cleavage	0	13.309	1	19	518	536	UCGGACCAGGCUUCAUUCC	GGAAUGAAGCCUGGUCCGA	N	0.148086	0.410685	0.875373	1.13797	0.819701	0.589861	0.0582348	0.00714938	-	-
stu-miR166b,d-3p.1	NA	PGSC0003DMC400014169	HD-ZIP	Class III homeodomain-leucine zipper	27.3.22 RNA.regulation of transcription.homeobox transcription factor family (HB) | 33.99 development.unspecified	Cleavage	1	23.445	1	19	562	580	UCGGACCAGGCUUCAUUCC	GGGAUGAAGCCUGGUCCGG	N	0.148086	0.410685	0.875373	1.13797	0.819701	0.589861	0.0582348	0.00714938	0.551	-
stu-miR166b,d-3p.1	NA	Sotub11g026520	HD-ZIP	Class III homeodomain-leucine zipper	27.3.22 RNA.regulation of transcription.homeobox transcription factor family (HB) | 33.99 development.unspecified	Cleavage	1	23.445	1	19	562	580	UCGGACCAGGCUUCAUUCC	GGGAUGAAGCCUGGUCCGG	N	0.148086	0.410685	0.875373	1.13797	0.819701	0.589861	0.0582348	0.00714938	0.551	-
stu-miR166b,d-3p.1	NA	TC217920	Sotub09g029970	Cell wall protein	10.5 cell wall.cell wall proteins | 16.8.4 secondary metabolism.flavonoids.flavonols	Translation	2	11.153	1	19	539	557	UCGGACCAGGCUUCAUUCC	GGAUUGAAUCCUGGUCCGA	N	0.148086	0.410685	0.875373	1.13797	0.819701	0.589861	0.0582348	0.00714938	1.006	-
stu-miR166b,d-3p.1	NA	MICRO.187.C2	Sotub09g029970	Cell wall protein	10.5 cell wall.cell wall proteins | 16.8.4 secondary metabolism.flavonoids.flavonols	Translation	2	12.47	1	19	553	571	UCGGACCAGGCUUCAUUCC	GGAUUGAAUCCUGGUCCGA	N	0.148086	0.410685	0.875373	1.13797	0.819701	0.589861	0.0582348	0.00714938	1.006	-
stu-miR166b,d-3p.1	NA	Sotub11g016290	CHR12	ATP-dependent DNA helicase DDM1	27.3.44 RNA.regulation of transcription.chromatin remodeling factors | 28.1 DNA.synthesis/chromatin structure	Cleavage	2	24.139	1	17	1338	1354	UCGGACCAGGCUUCAUU	AAUGAAGCCUGAUCUGA	N	0.148086	0.410685	0.875373	1.13797	0.819701	0.589861	0.0582348	0.00714938	0.417	-
stu-miR166b,d-3p.1	NA	Sotub04g014330	Sotub04g014330	Mitochondrial glycoprotein expressed	29.5.15 protein.degradation.inhibitors	Cleavage	2	17.979	1	19	295	313	UCGGACCAGGCUUCAUUCC	GUGAAGAAGCCUGGUCUGA	N	0.148086	0.410685	0.875373	1.13797	0.819701	0.589861	0.0582348	0.00714938	-	-
stu-miR166b,d-3p.1	NA	PGSC0003DMC400022495	Sotub04g014330	Mitochondrial glycoprotein expressed	29.5.15 protein.degradation.inhibitors	Cleavage	2	17.979	1	19	295	313	UCGGACCAGGCUUCAUUCC	GUGAAGAAGCCUGGUCUGA	N	0.148086	0.410685	0.875373	1.13797	0.819701	0.589861	0.0582348	0.00714938	-	-
stu-miR166b,d-3p.1	NA	PGSC0003DMC400067754	PGSC0003DMG400045650	Gene of unknown function	35.2 not assigned.unknown	Translation	2	13.134	1	17	694	710	UCGGACCAGGCUUCAUU	AAUGAAGAUUGGUCUGA	N	0.148086	0.410685	0.875373	1.13797	0.819701	0.589861	0.0582348	0.00714938	NA	NA
stu-miR166b,d-3p.1	NA	Sotub05g027720	T22E16.10	Os07g0175100 protein (Fragment)	35.2 not assigned.unknown	Cleavage	2	20.326	1	17	568	584	UCGGACCAGGCUUCAUU	AGUAAAGUCUGGUCCGA	N	0.148086	0.410685	0.875373	1.13797	0.819701	0.589861	0.0582348	0.00714938	-	-
stu-miR166b,e,f-3p	NA	MICRO.369.C4	HD-ZIP	Class III homeodomain leucine zipper protein	27.3.22 RNA.regulation of transcription.homeobox transcription factor family (HB) | 33.99 development.unspecified	Cleavage	0.5	19.251	1	19	463	481	UCGGACCAGGCUUCAUUCC	GGAAUGAAGCCUGGUCCGG	N	0.435332	0.400443	1.01556	0.980667	0.363021	0.547949	0.0179486	0.00722689	-0.42	-
stu-miR166b,e,f-3p	NA	TC219324	HD-ZIP	Class III homeodomain leucine zipper protein	27.3.22 RNA.regulation of transcription.homeobox transcription factor family (HB) | 33.99 development.unspecified	Cleavage	0.5	19.251	1	19	462	480	UCGGACCAGGCUUCAUUCC	GGAAUGAAGCCUGGUCCGG	N	0.435332	0.400443	1.01556	0.980667	0.363021	0.547949	0.0179486	0.00722689	-0.42	-
stu-miR166b,e,f-3p	NA	PGSC0003DMC400045956	HD-ZIP	Class III homeodomain leucine zipper protein	27.3.22 RNA.regulation of transcription.homeobox transcription factor family (HB) | 33.99 development.unspecified	Cleavage	0.5	19.251	1	19	280	298	UCGGACCAGGCUUCAUUCC	GGAAUGAAGCCUGGUCCGG	N	0.435332	0.400443	1.01556	0.980667	0.363021	0.547949	0.0179486	0.00722689	-0.42	-
stu-miR166b,e,f-3p	NA	PGSC0003DMC400045957	HD-ZIP	Class III homeodomain leucine zipper protein	27.3.22 RNA.regulation of transcription.homeobox transcription factor family (HB) | 33.99 development.unspecified	Cleavage	0.5	19.251	1	19	550	568	UCGGACCAGGCUUCAUUCC	GGAAUGAAGCCUGGUCCGG	N	0.435332	0.400443	1.01556	0.980667	0.363021	0.547949	0.0179486	0.00722689	-0.42	-
stu-miR166b,e,f-3p	NA	PGSC0003DMC400045953	HD-ZIP	Class III homeodomain leucine zipper protein	27.3.22 RNA.regulation of transcription.homeobox transcription factor family (HB) | 33.99 development.unspecified	Cleavage	0.5	19.251	1	19	550	568	UCGGACCAGGCUUCAUUCC	GGAAUGAAGCCUGGUCCGG	N	0.435332	0.400443	1.01556	0.980667	0.363021	0.547949	0.0179486	0.00722689	-0.42	-
stu-miR166b,e,f-3p	NA	PGSC0003DMC400004679	HD-ZIP	Class III homeodomain leucine zipper protein	27.3.22 RNA.regulation of transcription.homeobox transcription factor family (HB) | 33.99 development.unspecified	Cleavage	0.5	19.478	1	19	547	565	UCGGACCAGGCUUCAUUCC	GGAAUGAAGCCUGGUCCGG	N	0.435332	0.400443	1.01556	0.980667	0.363021	0.547949	0.0179486	0.00722689	-0.42	-
stu-miR166b,e,f-3p	NA	Sotub03g036050	ATHB-14	Class III homeodomain-leucine zipper	27.3.22 RNA.regulation of transcription.homeobox transcription factor family (HB) | 33.99 development.unspecified	Cleavage	0.5	19.478	1	19	547	565	UCGGACCAGGCUUCAUUCC	GGAAUGAAGCCUGGUCCGG	N	0.435332	0.400443	1.01556	0.980667	0.363021	0.547949	0.0179486	0.00722689	-0.42	-
stu-miR166b,e,f-3p	NA	PGSC0003DMC400045955	HD-ZIP	Class III homeodomain leucine zipper protein	27.3.22 RNA.regulation of transcription.homeobox transcription factor family (HB) | 33.99 development.unspecified	Cleavage	0.5	19.251	1	19	550	568	UCGGACCAGGCUUCAUUCC	GGAAUGAAGCCUGGUCCGG	N	0.435332	0.400443	1.01556	0.980667	0.363021	0.547949	0.0179486	0.00722689	-0.42	-
stu-miR166b,e,f-3p	NA	Sotub12g022220	HD-ZIP	Class III homeodomain leucine zipper protein	27.3.22 RNA.regulation of transcription.homeobox transcription factor family (HB) | 33.99 development.unspecified	Cleavage	0.5	19.251	1	19	550	568	UCGGACCAGGCUUCAUUCC	GGAAUGAAGCCUGGUCCGG	N	0.435332	0.400443	1.01556	0.980667	0.363021	0.547949	0.0179486	0.00722689	-0.42	-
stu-miR166b,e,f-3p	NA	TC215122	HD-ZIP	Class III homeodomain-leucine zipper	27.3.22 RNA.regulation of transcription.homeobox transcription factor family (HB) | 33.99 development.unspecified	Cleavage	1	14.955	1	19	617	635	UCGGACCAGGCUUCAUUCC	GGGAUGAAGCCUGGUCCGG	N	0.435332	0.400443	1.01556	0.980667	0.363021	0.547949	0.0179486	0.00722689	-	-
stu-miR166b,e,f-3p	NA	MICRO.2368.C1	HD-ZIP	Class III homeodomain-leucine zipper	27.3.22 RNA.regulation of transcription.homeobox transcription factor family (HB) | 33.99 development.unspecified	Cleavage	1	15.939	1	19	670	688	UCGGACCAGGCUUCAUUCC	GGGAUGAAGCCUGGUCCGG	N	0.435332	0.400443	1.01556	0.980667	0.363021	0.547949	0.0179486	0.00722689	-	-
stu-miR166b,e,f-3p	NA	PGSC0003DMC400036617	HD-ZIP	Class III homeodomain-leucine zipper	27.3.22 RNA.regulation of transcription.homeobox transcription factor family (HB) | 33.99 development.unspecified	Cleavage	1	15.483	1	19	7	25	UCGGACCAGGCUUCAUUCC	GGGAUGAAGCCUGGUCCGG	N	0.435332	0.400443	1.01556	0.980667	0.363021	0.547949	0.0179486	0.00722689	-	-
stu-miR166b,e,f-3p	NA	PGSC0003DMC400036614	HD-ZIP	Class III homeodomain-leucine zipper	27.3.22 RNA.regulation of transcription.homeobox transcription factor family (HB) | 33.99 development.unspecified	Cleavage	1	22.556	1	19	535	553	UCGGACCAGGCUUCAUUCC	GGGAUGAAGCCUGGUCCGG	N	0.435332	0.400443	1.01556	0.980667	0.363021	0.547949	0.0179486	0.00722689	-	-
stu-miR166b,e,f-3p	NA	PGSC0003DMC400036616	HD-ZIP	Class III homeodomain-leucine zipper	27.3.22 RNA.regulation of transcription.homeobox transcription factor family (HB) | 33.99 development.unspecified	Cleavage	1	22.556	1	19	532	550	UCGGACCAGGCUUCAUUCC	GGGAUGAAGCCUGGUCCGG	N	0.435332	0.400443	1.01556	0.980667	0.363021	0.547949	0.0179486	0.00722689	-	-
stu-miR166b,e,f-3p	NA	PGSC0003DMC400036615	HD-ZIP	Class III homeodomain-leucine zipper	27.3.22 RNA.regulation of transcription.homeobox transcription factor family (HB) | 33.99 development.unspecified	Cleavage	1	22.556	1	19	535	553	UCGGACCAGGCUUCAUUCC	GGGAUGAAGCCUGGUCCGG	N	0.435332	0.400443	1.01556	0.980667	0.363021	0.547949	0.0179486	0.00722689	-	-
stu-miR166b,e,f-3p	NA	Sotub02g016070	HD-ZIP	Class III homeodomain-leucine zipper	27.3.22 RNA.regulation of transcription.homeobox transcription factor family (HB) | 33.99 development.unspecified	Cleavage	1	22.556	1	19	559	577	UCGGACCAGGCUUCAUUCC	GGGAUGAAGCCUGGUCCGG	N	0.435332	0.400443	1.01556	0.980667	0.363021	0.547949	0.0179486	0.00722689	-	-
stu-miR166b,e,f-3p	NA	PGSC0003DMC400020940	HD-ZIP	Class III homeodomain-leucine zipper	27.3.22 RNA.regulation of transcription.homeobox transcription factor family (HB) | 33.99 development.unspecified	Cleavage	1	21	1	19	583	601	UCGGACCAGGCUUCAUUCC	GGGAUGAAGCCUGGUCCGG	N	0.435332	0.400443	1.01556	0.980667	0.363021	0.547949	0.0179486	0.00722689	-	-
stu-miR166b,e,f-3p	NA	Sotub02g007780	HD-ZIP	Class III homeodomain-leucine zipper	27.3.22 RNA.regulation of transcription.homeobox transcription factor family (HB) | 33.99 development.unspecified	Cleavage	1	21	1	19	583	601	UCGGACCAGGCUUCAUUCC	GGGAUGAAGCCUGGUCCGG	N	0.435332	0.400443	1.01556	0.980667	0.363021	0.547949	0.0179486	0.00722689	-	-
stu-miR166b,e,f-3p	NA	bf_ivrootxx_0044d02.t3m.scf	F11F12.2	Os04g0625000 protein (Fragment)	35.1 not assigned.no ontology	Cleavage	2	19.437	1	17	531	547	UCGGACCAGGCUUCAUU	AGUGGAGCUUGGUCUGA	N	0.435332	0.400443	1.01556	0.980667	0.363021	0.547949	0.0179486	0.00722689	-	-
stu-miR166b,e,f-3p	NA	CK863631	F11F12.2	Os04g0625000 protein (Fragment)	35.1 not assigned.no ontology	Cleavage	2	23.672	1	17	531	547	UCGGACCAGGCUUCAUU	AGUGGAGCUUGGUCUGA	N	0.435332	0.400443	1.01556	0.980667	0.363021	0.547949	0.0179486	0.00722689	-	-
stu-miR166b,e,f-3p	NA	CN212644	Sotub01g041620	Harpin-induced protein 1 containing protein expressed	10.1.8 cell wall.precursor synthesis.GER | 33.2 development.late embryogenesis abundant	Translation	2	19.188	1	19	647	665	UCGGACCAGGCUUCAUUCC	GAAAUGAACCCGGGUCCGA	N	0.435332	0.400443	1.01556	0.980667	0.363021	0.547949	0.0179486	0.00722689	-	-
stu-miR166b,e,f-3p	NA	MICRO.12942.C1	Sotub01g041160	Unknown Protein	35.2 not assigned.unknown	Cleavage	0	13.309	1	21	516	536	UCGGACCAGGCUUCAUUCCUC	GAGGAAUGAAGCCUGGUCCGA	N	0.435332	0.400443	1.01556	0.980667	0.363021	0.547949	0.0179486	0.00722689	-	-
stu-miR166b,e,f-3p	NA	PGSC0003DMC400014169	HD-ZIP	Class III homeodomain-leucine zipper	27.3.22 RNA.regulation of transcription.homeobox transcription factor family (HB) | 33.99 development.unspecified	Cleavage	1	23.445	1	19	562	580	UCGGACCAGGCUUCAUUCC	GGGAUGAAGCCUGGUCCGG	N	0.435332	0.400443	1.01556	0.980667	0.363021	0.547949	0.0179486	0.00722689	0.551	-
stu-miR166b,e,f-3p	NA	Sotub11g026520	HD-ZIP	Class III homeodomain-leucine zipper	27.3.22 RNA.regulation of transcription.homeobox transcription factor family (HB) | 33.99 development.unspecified	Cleavage	1	23.445	1	19	562	580	UCGGACCAGGCUUCAUUCC	GGGAUGAAGCCUGGUCCGG	N	0.435332	0.400443	1.01556	0.980667	0.363021	0.547949	0.0179486	0.00722689	0.551	-
stu-miR166b,e,f-3p	NA	TC217920	Sotub09g029970	Cell wall protein	10.5 cell wall.cell wall proteins | 16.8.4 secondary metabolism.flavonoids.flavonols	Translation	2	11.153	1	20	538	557	UCGGACCAGGCUUCAUUCCU	AGGAUUGAAUCCUGGUCCGA	N	0.435332	0.400443	1.01556	0.980667	0.363021	0.547949	0.0179486	0.00722689	1.006	-
stu-miR166b,e,f-3p	NA	MICRO.187.C2	Sotub09g029970	Cell wall protein	10.5 cell wall.cell wall proteins | 16.8.4 secondary metabolism.flavonoids.flavonols	Translation	2	12.47	1	20	552	571	UCGGACCAGGCUUCAUUCCU	AGGAUUGAAUCCUGGUCCGA	N	0.435332	0.400443	1.01556	0.980667	0.363021	0.547949	0.0179486	0.00722689	1.006	-
stu-miR166b,e,f-3p	NA	PGSC0003DMC400022495	Sotub04g014330	Mitochondrial glycoprotein expressed	29.5.15 protein.degradation.inhibitors	Cleavage	2	17.979	1	21	293	313	UCGGACCAGGCUUCAUUCCUC	GUGUGAAGAAGCCUGGUCUGA	N	0.435332	0.400443	1.01556	0.980667	0.363021	0.547949	0.0179486	0.00722689	-	-
stu-miR166b,e,f-3p	NA	Sotub04g014330	Sotub04g014330	Mitochondrial glycoprotein expressed	29.5.15 protein.degradation.inhibitors	Cleavage	2	17.979	1	21	293	313	UCGGACCAGGCUUCAUUCCUC	GUGUGAAGAAGCCUGGUCUGA	N	0.435332	0.400443	1.01556	0.980667	0.363021	0.547949	0.0179486	0.00722689	-	-
stu-miR166b,e,f-3p	NA	PGSC0003DMC400067754	PGSC0003DMG400045650	Gene of unknown function	35.2 not assigned.unknown	Translation	2	13.134	1	21	690	710	UCGGACCAGGCUUCAUUCCUC	GAACAAUGAAGAUUGGUCUGA	N	0.435332	0.400443	1.01556	0.980667	0.363021	0.547949	0.0179486	0.00722689	NA	NA
stu-miR166b,e,f-3p	NA	Sotub11g016290	CHR12	ATP-dependent DNA helicase DDM1	27.3.44 RNA.regulation of transcription.chromatin remodeling factors | 28.1 DNA.synthesis/chromatin structure	Cleavage	2	24.139	1	17	1338	1354	UCGGACCAGGCUUCAUU	AAUGAAGCCUGAUCUGA	N	0.435332	0.400443	1.01556	0.980667	0.363021	0.547949	0.0179486	0.00722689	0.417	-
stu-miR166b,e,f-3p	NA	Sotub05g027720	T22E16.10	Os07g0175100 protein (Fragment)	35.2 not assigned.unknown	Cleavage	2	20.326	1	17	568	584	UCGGACCAGGCUUCAUU	AGUAAAGUCUGGUCCGA	N	0.435332	0.400443	1.01556	0.980667	0.363021	0.547949	0.0179486	0.00722689	-	-
stu-miR166b,e,f-3p.1	NA	MICRO.369.C4	HD-ZIP	Class III homeodomain leucine zipper protein	27.3.22 RNA.regulation of transcription.homeobox transcription factor family (HB) | 33.99 development.unspecified	Cleavage	0.5	19.251	1	19	463	481	UCGGACCAGGCUUCAUUCC	GGAAUGAAGCCUGGUCCGG	N	0.44214	0.404466	1.01512	0.977443	0.353913	0.545832	0.0179486	0.00735794	-0.42	-
stu-miR166b,e,f-3p.1	NA	TC219324	HD-ZIP	Class III homeodomain leucine zipper protein	27.3.22 RNA.regulation of transcription.homeobox transcription factor family (HB) | 33.99 development.unspecified	Cleavage	0.5	19.251	1	19	462	480	UCGGACCAGGCUUCAUUCC	GGAAUGAAGCCUGGUCCGG	N	0.44214	0.404466	1.01512	0.977443	0.353913	0.545832	0.0179486	0.00735794	-0.42	-
stu-miR166b,e,f-3p.1	NA	PGSC0003DMC400045956	HD-ZIP	Class III homeodomain leucine zipper protein	27.3.22 RNA.regulation of transcription.homeobox transcription factor family (HB) | 33.99 development.unspecified	Cleavage	0.5	19.251	1	19	280	298	UCGGACCAGGCUUCAUUCC	GGAAUGAAGCCUGGUCCGG	N	0.44214	0.404466	1.01512	0.977443	0.353913	0.545832	0.0179486	0.00735794	-0.42	-
stu-miR166b,e,f-3p.1	NA	PGSC0003DMC400045957	HD-ZIP	Class III homeodomain leucine zipper protein	27.3.22 RNA.regulation of transcription.homeobox transcription factor family (HB) | 33.99 development.unspecified	Cleavage	0.5	19.251	1	19	550	568	UCGGACCAGGCUUCAUUCC	GGAAUGAAGCCUGGUCCGG	N	0.44214	0.404466	1.01512	0.977443	0.353913	0.545832	0.0179486	0.00735794	-0.42	-
stu-miR166b,e,f-3p.1	NA	PGSC0003DMC400045953	HD-ZIP	Class III homeodomain leucine zipper protein	27.3.22 RNA.regulation of transcription.homeobox transcription factor family (HB) | 33.99 development.unspecified	Cleavage	0.5	19.251	1	19	550	568	UCGGACCAGGCUUCAUUCC	GGAAUGAAGCCUGGUCCGG	N	0.44214	0.404466	1.01512	0.977443	0.353913	0.545832	0.0179486	0.00735794	-0.42	-
stu-miR166b,e,f-3p.1	NA	PGSC0003DMC400004679	HD-ZIP	Class III homeodomain leucine zipper protein	27.3.22 RNA.regulation of transcription.homeobox transcription factor family (HB) | 33.99 development.unspecified	Cleavage	0.5	19.478	1	19	547	565	UCGGACCAGGCUUCAUUCC	GGAAUGAAGCCUGGUCCGG	N	0.44214	0.404466	1.01512	0.977443	0.353913	0.545832	0.0179486	0.00735794	-0.42	-
stu-miR166b,e,f-3p.1	NA	Sotub03g036050	ATHB-14	Class III homeodomain-leucine zipper	27.3.22 RNA.regulation of transcription.homeobox transcription factor family (HB) | 33.99 development.unspecified	Cleavage	0.5	19.478	1	19	547	565	UCGGACCAGGCUUCAUUCC	GGAAUGAAGCCUGGUCCGG	N	0.44214	0.404466	1.01512	0.977443	0.353913	0.545832	0.0179486	0.00735794	-0.42	-
stu-miR166b,e,f-3p.1	NA	PGSC0003DMC400045955	HD-ZIP	Class III homeodomain leucine zipper protein	27.3.22 RNA.regulation of transcription.homeobox transcription factor family (HB) | 33.99 development.unspecified	Cleavage	0.5	19.251	1	19	550	568	UCGGACCAGGCUUCAUUCC	GGAAUGAAGCCUGGUCCGG	N	0.44214	0.404466	1.01512	0.977443	0.353913	0.545832	0.0179486	0.00735794	-0.42	-
stu-miR166b,e,f-3p.1	NA	Sotub12g022220	HD-ZIP	Class III homeodomain leucine zipper protein	27.3.22 RNA.regulation of transcription.homeobox transcription factor family (HB) | 33.99 development.unspecified	Cleavage	0.5	19.251	1	19	550	568	UCGGACCAGGCUUCAUUCC	GGAAUGAAGCCUGGUCCGG	N	0.44214	0.404466	1.01512	0.977443	0.353913	0.545832	0.0179486	0.00735794	-0.42	-
stu-miR166b,e,f-3p.1	NA	TC215122	HD-ZIP	Class III homeodomain-leucine zipper	27.3.22 RNA.regulation of transcription.homeobox transcription factor family (HB) | 33.99 development.unspecified	Cleavage	1	14.955	1	19	617	635	UCGGACCAGGCUUCAUUCC	GGGAUGAAGCCUGGUCCGG	N	0.44214	0.404466	1.01512	0.977443	0.353913	0.545832	0.0179486	0.00735794	-	-
stu-miR166b,e,f-3p.1	NA	MICRO.2368.C1	HD-ZIP	Class III homeodomain-leucine zipper	27.3.22 RNA.regulation of transcription.homeobox transcription factor family (HB) | 33.99 development.unspecified	Cleavage	1	15.939	1	19	670	688	UCGGACCAGGCUUCAUUCC	GGGAUGAAGCCUGGUCCGG	N	0.44214	0.404466	1.01512	0.977443	0.353913	0.545832	0.0179486	0.00735794	-	-
stu-miR166b,e,f-3p.1	NA	PGSC0003DMC400036617	HD-ZIP	Class III homeodomain-leucine zipper	27.3.22 RNA.regulation of transcription.homeobox transcription factor family (HB) | 33.99 development.unspecified	Cleavage	1	15.483	1	19	7	25	UCGGACCAGGCUUCAUUCC	GGGAUGAAGCCUGGUCCGG	N	0.44214	0.404466	1.01512	0.977443	0.353913	0.545832	0.0179486	0.00735794	-	-
stu-miR166b,e,f-3p.1	NA	PGSC0003DMC400036614	HD-ZIP	Class III homeodomain-leucine zipper	27.3.22 RNA.regulation of transcription.homeobox transcription factor family (HB) | 33.99 development.unspecified	Cleavage	1	22.556	1	19	535	553	UCGGACCAGGCUUCAUUCC	GGGAUGAAGCCUGGUCCGG	N	0.44214	0.404466	1.01512	0.977443	0.353913	0.545832	0.0179486	0.00735794	-	-
stu-miR166b,e,f-3p.1	NA	PGSC0003DMC400036616	HD-ZIP	Class III homeodomain-leucine zipper	27.3.22 RNA.regulation of transcription.homeobox transcription factor family (HB) | 33.99 development.unspecified	Cleavage	1	22.556	1	19	532	550	UCGGACCAGGCUUCAUUCC	GGGAUGAAGCCUGGUCCGG	N	0.44214	0.404466	1.01512	0.977443	0.353913	0.545832	0.0179486	0.00735794	-	-
[truncated: 91,492 more rows]
