# Supplementary material for: Salicylic Acid Perturbs sRNA-Gibberellin Regulatory Network in Immune Response of Potato to Potato virus Y Infection
Source: Front Plant Sci. 2017 Dec 22;8:2192. doi: 10.3389/fpls.2017.02192 (PMC5744193; doi:10.3389/fpls.2017.02192)
Supplement: Supplementary file 7 [file DataSheet7.XLSX]

## Sheet: Dataset S7
Dataset S7. Experimentally validated targets of endogenous sRNAs by Degradome-Seq.
For each identified interaction, miRNAs/phasiRNA ID (for sequences, see Dataset S1 and Dataset S4), the target transcript identifiers, full descriptions, and MapMan ontology annotations (GoMapMan; (Ramšak et al., 2014)) are shown. Short names for potato genes were inferred from Arabidopsis thaliana orthologs where applicable, else the StNIB_v1 gene identifier was set (Ramšak et al., 2014). Moreov…
sRNA ID	TIR1-derived phasiRNAs	Target				Interaction properties									sRNA_log2FC				sRNA_p-value				mRNA_log2FC
		ID	Short name	Full description	MapMan ontology	Degradome Category	Degradome p-value	T_Start	T_Stop	T_Slice	MFE_perfect	MFE_site	MFE_ratio	Mismatches	D_P/M	NahG_P/M	NahG_M/D_M	NahG_P/D_P	D_P/M	NahG_P/M	NahG_M/D_M	NahG_P/D_P	D_P/M	NahG_P/M
stu-miR156a-3p	NA	Sotub11g018030	Sotub11g018030	Unknown Protein	27.2 RNA.transcription	0	0.114478	218	244	229	-33.2	-22.76	0.685542	2	-	-	-	-	-	-	-	-	-	-
stu-miR156a-3p	NA	TC197622	RPL18AA	60S ribosomal protein L18a	29.2.1.2.2.518 protein.synthesis.ribosomal protein.eukaryotic.60S subunit.L18A | 29.2.2 protein.synthesis.ribosome biogenesis	0	0.28996	20	39	30	-33.2	-22.1	0.665663	3	-	-	-	-	-	-	-	-	-	-
stu-miR156a-3p	NA	Sotub08g008510	CXIP4	CAX-interacting protein 4	27.3.50 RNA.regulation of transcription.general transcription | 27.3.67 RNA.regulation of transcription.putative transcription regulator | 34.21 transport.calcium	1	0.184205	676	694	686	-33.2	-22.6	0.680723	2	-	-	-	-	-	-	-	-	0.677	-
stu-miR156a-3p	NA	MICRO.1091.C6	NAP1;1	Nucleosome assembly protein 1-like protein 4	10.1.5 cell wall.precursor synthesis.UXS | 26.27 misc.calcineurin-like phosphoesterase family protein | 27.3.1 RNA.regulation of transcription.ABI3/VP1-related B3-domain-containing transcription factor family | 28.1 DNA.synthesis/chromatin structure	1	0.146514	901	919	910	-33.2	-22.4	0.674699	3	-	-	-	-	-	-	-	-	-	-
stu-miR156a-3p	NA	Sotub08g026740	F9N12.16	Elicitor-responsive protein 3	35.1.19 not assigned.no ontology.C2 domain-containing protein	1	0.321445	101	120	112	-33.2	-21.8	0.656627	3	-	-	-	-	-	-	-	-	-	-
stu-miR156a-3p	NA	PGSC0003DMC400046219	Sotub06g021200	Unknown Protein	23.2 nucleotide metabolism.degradation	2	0.947025	816	841	832	-33.2	-21.9	0.659639	1	-	-	-	-	-	-	-	-	-	-
stu-miR156a-3p	NA	PGSC0003DMC400048420	F23A5.29	Pre-mRNA-splicing factor CWC22	29.2.99 protein.synthesis.misc	2	0.899808	766	786	778	-33.2	-22.2	0.668675	1	-	-	-	-	-	-	-	-	0.489	-
stu-miR156a-3p	NA	Sotub06g021200	Sotub06g021200	Unknown Protein	23.2 nucleotide metabolism.degradation	2	0.821684	816	841	832	-33.2	-21.9	0.659639	1	-	-	-	-	-	-	-	-	-	-
stu-miR156a-3p	NA	Sotub11g012460	RDM3	Transcription elongation factor spt5	27.3.67 RNA.regulation of transcription.putative transcription regulator	2	0.3067	3709	3736	3720	-33.2	-23.4	0.704819	1	-	-	-	-	-	-	-	-	-	-
stu-miR156a-3p	NA	Sotub11g012460	RDM3	Transcription elongation factor spt5	27.3.67 RNA.regulation of transcription.putative transcription regulator	2	0.439351	3709	3736	3720	-33.2	-23.4	0.704819	1	-	-	-	-	-	-	-	-	-	-
stu-miR156a-3p	NA	MICRO.4254.C1	CXIP4	CAX-interacting protein 4	27.3.50 RNA.regulation of transcription.general transcription | 27.3.67 RNA.regulation of transcription.putative transcription regulator | 34.21 transport.calcium	2	0.577715	770	788	780	-33.2	-22.6	0.680723	2	-	-	-	-	-	-	-	-	0.677	-
stu-miR156a-3p	NA	MICRO.9995.C1	Sotub07g007360	F box protein family	27.2 RNA.transcription | 29.5.11.4.3.2 protein.degradation.ubiquitin.E3.SCF.FBOX	2	0.881955	444	466	457	-33.2	-22.3	0.671687	2	-	-	-	-	-	-	-	-	-	-
stu-miR156a-3p	NA	PGSC0003DMC400000236	Sotub01g033230	Splicing factor 3a subunit 3	26.23 misc.rhodanese | 27.1.1 RNA.processing.splicing | 29.5.11.1 protein.degradation.ubiquitin.ubiquitin	2	0.688848	450	470	461	-33.2	-22.5	0.677711	2	-	-	-	-	-	-	-	-	-	-
stu-miR156a-3p	NA	PGSC0003DMC400031063	T3A5.70	Acidic leucine-rich nuclear phosphoprotein 32 family member A	35.1 not assigned.no ontology	2	0.547856	892	913	904	-33.2	-23	0.692771	2	-	-	-	-	-	-	-	-	0.875	-
stu-miR156a-3p	NA	PGSC0003DMC400053504	Sotub07g007360	F box protein family	27.2 RNA.transcription | 29.5.11.4.3.2 protein.degradation.ubiquitin.E3.SCF.FBOX	2	0.883452	105	127	118	-33.2	-22.3	0.671687	2	-	-	-	-	-	-	-	-	-	-
stu-miR156a-3p	NA	PGSC0003DMC400053505	Sotub07g007360	F box protein family	27.2 RNA.transcription | 29.5.11.4.3.2 protein.degradation.ubiquitin.E3.SCF.FBOX	2	0.668119	400	422	413	-33.2	-22.3	0.671687	2	-	-	-	-	-	-	-	-	-	-
stu-miR156a-3p	NA	SDBN003L16u.scf	T3A5.70	Acidic leucine-rich nuclear phosphoprotein 32 family member A	35.1 not assigned.no ontology	2	0.197109	399	420	411	-33.2	-24.7	0.743976	2	-	-	-	-	-	-	-	-	0.875	-
stu-miR156a-3p	NA	Sotub01g033230	Sotub01g033230	Splicing factor 3a subunit 3	26.23 misc.rhodanese | 27.1.1 RNA.processing.splicing | 29.5.11.1 protein.degradation.ubiquitin.ubiquitin	2	0.526692	450	470	461	-33.2	-22.5	0.677711	2	-	-	-	-	-	-	-	-	-	-
stu-miR156a-3p	NA	Sotub02g029670	Sotub02g029670	Mate efflux family protein	34.99 transport.misc	2	0.526622	712	733	724	-33.2	-22.6	0.680723	2	-	-	-	-	-	-	-	-	0.662	-
stu-miR156a-3p	NA	Sotub03g006550	T3A5.70	Acidic leucine-rich nuclear phosphoprotein 32 family member A	35.1 not assigned.no ontology	2	0.104065	553	574	565	-33.2	-24.7	0.743976	2	-	-	-	-	-	-	-	-	0.875	-
stu-miR156a-3p	NA	Sotub03g006550	T3A5.70	Acidic leucine-rich nuclear phosphoprotein 32 family member A	35.1 not assigned.no ontology	2	0.186339	553	574	565	-33.2	-24.7	0.743976	2	-	-	-	-	-	-	-	-	0.875	-
stu-miR156a-3p	NA	Sotub07g007370	Sotub07g007370	Unknown Protein	27.2 RNA.transcription | 29.5.11.4.3.2 protein.degradation.ubiquitin.E3.SCF.FBOX	2	0.878426	400	422	413	-33.2	-22.3	0.671687	2	-	-	-	-	-	-	-	-	-	-
stu-miR156a-3p	NA	Sotub08g008510	CXIP4	CAX-interacting protein 4	27.3.50 RNA.regulation of transcription.general transcription | 27.3.67 RNA.regulation of transcription.putative transcription regulator | 34.21 transport.calcium	2	0.636587	676	694	686	-33.2	-22.6	0.680723	2	-	-	-	-	-	-	-	-	0.677	-
stu-miR156a-3p	NA	Sotub10g027120	GTB1	Transcription elongation factor SPT6	27.3.52 RNA.regulation of transcription.global transcription factor group | 28.1 DNA.synthesis/chromatin structure	2	0.43147	94	115	106	-33.2	-23.4	0.704819	2	-	-	-	-	-	-	-	-	-	-
stu-miR156a-3p	NA	TC222983	CXIP4	CAX-interacting protein 4	27.3.50 RNA.regulation of transcription.general transcription | 27.3.67 RNA.regulation of transcription.putative transcription regulator | 34.21 transport.calcium	2	0.81923	1928	1946	1938	-33.2	-22.6	0.680723	2	-	-	-	-	-	-	-	-	0.677	-
stu-miR156a-3p	NA	TC223969	T3A5.70	Acidic leucine-rich nuclear phosphoprotein 32 family member A	35.1 not assigned.no ontology	2	0.688862	272	293	284	-33.2	-23	0.692771	2	-	-	-	-	-	-	-	-	0.875	-
stu-miR156a-3p	NA	MICRO.2018.C1	T2K10.5	Polyadenylate-binding protein 1-A	20.1.7 stress.biotic.PR-proteins | 27.3.99 RNA.regulation of transcription.unclassified | 27.4 RNA.RNA binding	2	0.274831	255	277	266	-33.2	-23.68	0.713253	3	-	-	-	-	-	-	-	-	-	-
stu-miR156a-3p	NA	Sotub04g027480	Sotub04g027480	Unknown Protein	35.2 not assigned.unknown	2	0.490107	307	325	317	-33.2	-22.3	0.671687	3	-	-	-	-	-	-	-	-	-	-
stu-miR156a-3p	NA	TC223969	T3A5.70	Acidic leucine-rich nuclear phosphoprotein 32 family member A	35.1 not assigned.no ontology	2	0.515514	415	434	426	-33.2	-23.6	0.710843	3	-	-	-	-	-	-	-	-	0.875	-
stu-miR156a-3p	NA	Sotub03g006550	T3A5.70	Acidic leucine-rich nuclear phosphoprotein 32 family member A	35.1 not assigned.no ontology	3	0.247031	937	958	949	-33.2	-23	0.692771	2	-	-	-	-	-	-	-	-	0.875	-
stu-miR156a-3p	NA	Sotub03g006550	T3A5.70	Acidic leucine-rich nuclear phosphoprotein 32 family member A	35.1 not assigned.no ontology	3	0.154032	1080	1099	1091	-33.2	-23.6	0.710843	3	-	-	-	-	-	-	-	-	0.875	-
stu-miR156a-c-5p.1	NA	TC197822	CP5	Membrane related protein	11.6 lipid metabolism.lipid transfer proteins etc | 30.9 signalling.lipids	1	0.104655	1491	1509	1500	-31.9	-21	0.658307	3	-0.308165	0.367253	0.645133	1.32055	0.530824	0.581246	0.105947	0.001093	-	-
stu-miR156a-c-5p.1	NA	MICRO.8090.C1	T15B16.17	Cathepsin B	29.5.3 protein.degradation.cysteine protease	2	0.381053	588	614	597	-31.9	-20.9	0.655172	1	-0.308165	0.367253	0.645133	1.32055	0.530824	0.581246	0.105947	0.001093	-	-
stu-miR156a-c-5p.1	NA	Sotub02g015280	T15B16.17	Cathepsin B	29.5.3 protein.degradation.cysteine protease	2	0.258305	446	472	455	-31.9	-20.9	0.655172	1	-0.308165	0.367253	0.645133	1.32055	0.530824	0.581246	0.105947	0.001093	-	-
stu-miR156a-c-5p.1	NA	TC199372	T15B16.17	Cathepsin B	29.5.3 protein.degradation.cysteine protease	2	0.605016	446	472	455	-31.9	-20.9	0.655172	1	-0.308165	0.367253	0.645133	1.32055	0.530824	0.581246	0.105947	0.001093	-	-
stu-miR156d-3p	NA	POCC864TV	GRDP1	Hypothetical YFW family protein 5	35.1.40 not assigned.no ontology.glycine rich proteins	3	0.0909013	112	134	125	-39.7	-26.5	0.667506	1	-0.339153	0.690042	0.737132	1.76633	0.708526	0.547949	0.314609	0.00523727	0.882	-
stu-miR156d-3p.1	NA	MICRO.2742.C1	Sotub01g033230	Splicing factor 3a subunit 3	26.23 misc.rhodanese | 27.1.1 RNA.processing.splicing | 29.5.11.1 protein.degradation.ubiquitin.ubiquitin	1	0.023421	677	698	689	-38.1	-26.9	0.706037	2	-0.15735	0.737298	1.3631	2.25775	0.856024	0.380619	0.021353	0.00023901	-	-
stu-miR156d-3p.1	NA	CV431974	RBG8	Glycine-rich RNA-binding protein	17.2.2 hormone metabolism.auxin.signal transduction | 27.3.75 RNA.regulation of transcription.GRP | 27.4 RNA.RNA binding	2	0.753219	374	395	386	-38.1	-24.9	0.653543	1	-0.15735	0.737298	1.3631	2.25775	0.856024	0.380619	0.021353	0.00023901	2.298	-
stu-miR156d-3p.1	NA	MICRO.6277.C1	Sotub04g025700	ASR4 protein (Fragment)	20.2.3 stress.abiotic.drought/salt | 34.12 transport.metal	2	0.304633	351	372	363	-38.1	-26.7	0.700787	2	-0.15735	0.737298	1.3631	2.25775	0.856024	0.380619	0.021353	0.00023901	-	-
stu-miR156d-3p.1	NA	MICRO.6277.C3	Sotub04g025700	ASR4 protein (Fragment)	20.2.3 stress.abiotic.drought/salt | 34.12 transport.metal	2	0.207233	403	424	415	-38.1	-26.7	0.700787	2	-0.15735	0.737298	1.3631	2.25775	0.856024	0.380619	0.021353	0.00023901	-	-
stu-miR156d-3p.1	NA	PGSC0003DMC400031165	F23A5.29	Cell cycle control protein cwf22	29.2.99 protein.synthesis.misc	2	0.196795	529	550	541	-38.1	-26.4	0.692913	2	-0.15735	0.737298	1.3631	2.25775	0.856024	0.380619	0.021353	0.00023901	-	-
stu-miR156d-3p.1	NA	Sotub01g033230	Sotub01g033230	Splicing factor 3a subunit 3	26.23 misc.rhodanese | 27.1.1 RNA.processing.splicing | 29.5.11.1 protein.degradation.ubiquitin.ubiquitin	2	0.118418	583	604	595	-38.1	-26.9	0.706037	2	-0.15735	0.737298	1.3631	2.25775	0.856024	0.380619	0.021353	0.00023901	-	-
stu-miR156d-3p.1	NA	Sotub01g033230	Sotub01g033230	Splicing factor 3a subunit 3	26.23 misc.rhodanese | 27.1.1 RNA.processing.splicing | 29.5.11.1 protein.degradation.ubiquitin.ubiquitin	2	0.250754	583	604	595	-38.1	-26.9	0.706037	2	-0.15735	0.737298	1.3631	2.25775	0.856024	0.380619	0.021353	0.00023901	-	-
stu-miR156d-3p.1	NA	Sotub04g025700	Sotub04g025700	ASR4 protein (Fragment)	20.2.3 stress.abiotic.drought/salt | 34.12 transport.metal	2	0.213519	337	358	349	-38.1	-26.7	0.700787	2	-0.15735	0.737298	1.3631	2.25775	0.856024	0.380619	0.021353	0.00023901	-	-
stu-miR156d-3p.1	NA	Sotub09g009340	HSP70-10	heat shock protein	10.3 cell wall.hemicellulose synthesis | 20.2.1 stress.abiotic.heat | 26.10 misc.cytochrome P450 | 29.6 protein.folding | 34.99 transport.misc	2	0.574696	1803	1821	1813	-38.1	-25	0.656168	2	-0.15735	0.737298	1.3631	2.25775	0.856024	0.380619	0.021353	0.00023901	0.572	-
stu-miR156d-3p.1	NA	Sotub09g009340	HSP70-10	heat shock protein	10.3 cell wall.hemicellulose synthesis | 20.2.1 stress.abiotic.heat | 26.10 misc.cytochrome P450 | 29.6 protein.folding | 34.99 transport.misc	2	0.561975	1803	1821	1813	-38.1	-25	0.656168	2	-0.15735	0.737298	1.3631	2.25775	0.856024	0.380619	0.021353	0.00023901	0.572	-
stu-miR156d-3p.1	NA	TC195242	Sotub04g025700	ASR4 protein (Fragment)	20.2.3 stress.abiotic.drought/salt | 34.12 transport.metal	2	0.151118	330	351	342	-38.1	-26.7	0.700787	2	-0.15735	0.737298	1.3631	2.25775	0.856024	0.380619	0.021353	0.00023901	-	-
stu-miR156d-3p.1	NA	TC197167	Sotub04g025700	ASR4 protein (Fragment)	20.2.3 stress.abiotic.drought/salt | 34.12 transport.metal	2	0.303266	373	394	385	-38.1	-26.7	0.700787	2	-0.15735	0.737298	1.3631	2.25775	0.856024	0.380619	0.021353	0.00023901	-	-
stu-miR156d-3p.1	NA	TC199644	HSP70-10	heat shock protein	10.3 cell wall.hemicellulose synthesis | 20.2.1 stress.abiotic.heat | 26.10 misc.cytochrome P450 | 29.6 protein.folding | 34.99 transport.misc	2	0.720443	632	650	642	-38.1	-25	0.656168	2	-0.15735	0.737298	1.3631	2.25775	0.856024	0.380619	0.021353	0.00023901	0.572	-
stu-miR156d-5p.1	NA	MICRO.2090.C1	RPL36AA	60S ribosomal protein L44	29.2.1.2.2.44 protein.synthesis.ribosomal protein.eukaryotic.60S subunit.L44 | 29.2.1.2.2.536 protein.synthesis.ribosomal protein.eukaryotic.60S subunit.L36A | 29.2.2 protein.synthesis.ribosome biogenesis	2	0.110281	15	36	25	-35.3	-25.28	0.716147	3	-0.312929	0.374117	0.647211	1.33426	0.523916	0.581246	0.105947	0.00103716	-0.701	-
stu-miR156f-3p	NA	MICRO.8077.C1	APRR7	Pseudo response regulator	27.3.66 RNA.regulation of transcription.pseudo ARR transcription factor family	1	0.148041	1028	1052	1040	-36.2	-23.7	0.654696	2	0.936873	1.26494	1.79708	2.12514	0.44561	0.19766	0.0764473	0.00199036	-	-
stu-miR156f-3p	NA	Sotub01g013610	Sotub01g013610	PRLI-interacting factor A (Fragment)	35.1.40 not assigned.no ontology.glycine rich proteins	2	0.220237	667	688	679	-36.2	-25.1	0.69337	1	0.936873	1.26494	1.79708	2.12514	0.44561	0.19766	0.0764473	0.00199036	0.587	-
stu-miR156f-3p	NA	Sotub07g017690	Sotub07g017690	Alcohol dehydrogenase zinc-binding domain protein	26.11 misc.alcohol dehydrogenases	2	0.0153045	774	796	788	-36.2	-27.3	0.754144	1	0.936873	1.26494	1.79708	2.12514	0.44561	0.19766	0.0764473	0.00199036	-	-
stu-miR156f-3p	NA	Sotub07g017710	Sotub07g017710	Alcohol dehydrogenase zinc-binding domain protein	26.7 misc.oxidases - copper, flavone etc | 26.11.1 misc.alcohol dehydrogenases.cinnamyl alcohol dehydrogenase | 34.8 transport.metabolite transporters at the envelope membrane	2	0.0347321	375	397	389	-36.2	-27.3	0.754144	1	0.936873	1.26494	1.79708	2.12514	0.44561	0.19766	0.0764473	0.00199036	-	-
stu-miR156f-3p	NA	Sotub07g017730	Sotub07g017730	Alcohol dehydrogenase zinc-binding domain protein	26.11 misc.alcohol dehydrogenases	2	0.0174481	795	817	809	-36.2	-27.3	0.754144	1	0.936873	1.26494	1.79708	2.12514	0.44561	0.19766	0.0764473	0.00199036	-	-
stu-miR156f-3p	NA	TC201137	Sotub01g013610	PRLI-interacting factor A (Fragment)	35.1.40 not assigned.no ontology.glycine rich proteins	2	0.343129	853	874	865	-36.2	-25.1	0.69337	1	0.936873	1.26494	1.79708	2.12514	0.44561	0.19766	0.0764473	0.00199036	0.587	-
stu-miR156f-3p	NA	MICRO.17959.C1	Sotub08g011060	Unknown Protein	35.2 not assigned.unknown	2	0.0299813	10	31	22	-36.2	-27.4	0.756906	2	0.936873	1.26494	1.79708	2.12514	0.44561	0.19766	0.0764473	0.00199036	-	-
stu-miR156f-3p	NA	TC206790	APRR7	Pseudo response regulator	27.3.66 RNA.regulation of transcription.pseudo ARR transcription factor family	2	0.4853	1028	1052	1040	-36.2	-23.7	0.654696	2	0.936873	1.26494	1.79708	2.12514	0.44561	0.19766	0.0764473	0.00199036	-	-
stu-miR156f-3p	NA	Sotub08g005960	RGGA	Nuclear RNA binding protein (Fragment)	27.4 RNA.RNA binding	2	0.213096	445	466	458	-36.2	-24.6	0.679558	3	0.936873	1.26494	1.79708	2.12514	0.44561	0.19766	0.0764473	0.00199036	0.863	-
stu-miR156f-3p	NA	Sotub12g005630	Sotub12g005630	Genomic DNA chromosome 5 P1 clone MGN6	35.2 not assigned.unknown	2	0.071846	321	342	333	-36.2	-26.2	0.723757	3	0.936873	1.26494	1.79708	2.12514	0.44561	0.19766	0.0764473	0.00199036	-	-
stu-miR156f-3p	NA	TC196309	RGGA	Nuclear RNA binding protein (Fragment)	27.4 RNA.RNA binding	2	0.282574	617	638	630	-36.2	-24.6	0.679558	3	0.936873	1.26494	1.79708	2.12514	0.44561	0.19766	0.0764473	0.00199036	0.863	-
stu-miR156f-3p	NA	TC201353	Sotub12g005630	Genomic DNA chromosome 5 P1 clone MGN6	35.2 not assigned.unknown	2	0.108495	304	325	316	-36.2	-26.2	0.723757	3	0.936873	1.26494	1.79708	2.12514	0.44561	0.19766	0.0764473	0.00199036	-	-
stu-miR156g-3p	NA	TC196697	T5L19.210	Unknown Protein	29.4 protein.postranslational modification | 34.22 transport.cyclic nucleotide or calcium regulated channels	2	0.234421	111	138	129	-38.1	-25.5	0.669291	2	0.0767492	0.887964	2.09223	2.90345	0.960003	0.382506	0.0178728	0.00023901	0.918	-
stu-miR156g-3p	NA	POCC864TV	GRDP1	Hypothetical YFW family protein 5	35.1.40 not assigned.no ontology.glycine rich proteins	3	0.0974225	113	139	129	-38.1	-25.1	0.658793	0	0.0767492	0.887964	2.09223	2.90345	0.960003	0.382506	0.0178728	0.00023901	0.882	-
stu-miR156g-3p	NA	MICRO.13604.C2	Sotub12g030010	Unknown Protein	35.2 not assigned.unknown	3	0.0864189	196	216	206	-38.1	-25.2	0.661417	2	0.0767492	0.887964	2.09223	2.90345	0.960003	0.382506	0.0178728	0.00023901	-	-
stu-miR156h-k-3p	NA	MICRO.2523.C2	PGSC0003DMG400033018	RNA recognition motif-containing protein	20.2.3 stress.abiotic.drought/salt | 27.4 RNA.RNA binding	1	0.0147759	141	165	156	-43.5	-30.4	0.698851	1	1.76666	1.63574	2.05726	1.92634	0.324524	0.324178	0.185709	0.0299691	0.688	-
stu-miR156h-k-3p	NA	Sotub07g017520	MJH23.3	RNA-binding protein-like	27.4 RNA.RNA binding	2	0.0716473	817	841	832	-43.5	-30.4	0.698851	1	1.76666	1.63574	2.05726	1.92634	0.324524	0.324178	0.185709	0.0299691	-	-
stu-miR160a,b-5p	NA	Sotub11g014100	Sotub11g014100	Auxin response factor 17	35.2 not assigned.unknown	0	0.000366132	294	314	305	-45.4	-45.9	1	1	0.18213	-0.401988	-0.21135	-0.795469	0.787884	0.68059	0.735487	0.0774054	NA	NA
stu-miR160a,b-5p	NA	TC210922	ARF	Auxin response factor 10	17.2.2 hormone metabolism.auxin.signal transduction | 17.2.3 hormone metabolism.auxin.induced-regulated-responsive-activated | 27.3.4 RNA.regulation of transcription.auxin response transcription factor family (ARF)	0	0.00145634	132	152	143	-45.4	-45.4	1	1	0.18213	-0.401988	-0.21135	-0.795469	0.787884	0.68059	0.735487	0.0774054	-	-
stu-miR160a-3p	NA	Sotub02g015280	T15B16.17	Cathepsin B	29.5.3 protein.degradation.cysteine protease	3	0.0187493	473	494	485	-39.9	-26.3	0.659148	2	1.8578	1.68945	-0.871526	-1.03988	0.00743053	0.1951	0.407528	0.0733526	-	-
stu-miR160a-3p	NA	TC199372	T15B16.17	Cathepsin B	29.5.3 protein.degradation.cysteine protease	3	0.0243557	473	494	485	-39.9	-26.3	0.659148	2	1.8578	1.68945	-0.871526	-1.03988	0.00743053	0.1951	0.407528	0.0733526	-	-
stu-miR160b-5p.1	NA	Sotub11g026490	StARF10	Auxin response factor 10	17.2.2 hormone metabolism.auxin.signal transduction | 17.2.3 hormone metabolism.auxin.induced-regulated-responsive-activated | 27.3.4 RNA.regulation of transcription.auxin response transcription factor family (ARF)	1	0.000489374	1303	1322	1313	-43.8	-45.4	1	0	0.234525	-0.39794	-0.203185	-0.835649	0.701221	0.680585	0.743805	0.0611517	-	-
stu-miR162a,b-3p	NA	TC215433	Sotub04g029990	KH domain-containing protein (Fragment)	27.4 RNA.RNA binding	0	0.0183663	318	339	328	-37.5	-25.9	0.690667	2	-0.235073	0.515898	0.676689	1.42766	0.698405	0.506597	0.157653	0.00245298	-	-
stu-miR162a,b-3p.1	NA	PGSC0003DMC400042752	Sotub01g037220	SRC2-like protein	20.2.2 stress.abiotic.cold | 29.3.4.3 protein.targeting.secretory pathway.vacuole | 30.3 signalling.calcium	2	0.389599	707	736	727	-34.9	-22.8	0.653295	0	-0.183031	0.532099	0.661714	1.37684	0.78496	0.489717	0.163891	0.00317963	-	-
stu-miR162a,b-3p.1	NA	CV287344	PIP5K1	Phosphatidylinositol-4-phosphate 5-kinase family protein	11.1.30 lipid metabolism.FA synthesis and FA elongation.pyruvate kinase | 30.4.1 signalling.phosphinositides.phosphatidylinositol-4-phosphate 5-kinase	2	0.114133	447	469	457	-34.9	-24.32	0.696848	3	-0.183031	0.532099	0.661714	1.37684	0.78496	0.489717	0.163891	0.00317963	-	-
stu-miR162a,b-3p.1	NA	PGSC0003DMC400031063	T3A5.70	Acidic leucine-rich nuclear phosphoprotein 32 family member A	35.1 not assigned.no ontology	2	0.140706	461	479	471	-34.9	-24.1	0.690544	3	-0.183031	0.532099	0.661714	1.37684	0.78496	0.489717	0.163891	0.00317963	0.875	-
stu-miR162a,b-3p.1	NA	Sotub03g006550	T3A5.70	Acidic leucine-rich nuclear phosphoprotein 32 family member A	35.1 not assigned.no ontology	2	0.0778036	506	524	516	-34.9	-24.1	0.690544	3	-0.183031	0.532099	0.661714	1.37684	0.78496	0.489717	0.163891	0.00317963	0.875	-
stu-miR162a,b-3p.1	NA	Sotub03g006550	T3A5.70	Acidic leucine-rich nuclear phosphoprotein 32 family member A	35.1 not assigned.no ontology	2	0.219975	506	524	516	-34.9	-24.1	0.690544	3	-0.183031	0.532099	0.661714	1.37684	0.78496	0.489717	0.163891	0.00317963	0.875	-
stu-miR164a-3p	NA	MICRO.6203.C1	Sotub11g025300	Methyl-CpG binding domain containing protein expressed	27.3.59 RNA.regulation of transcription.methyl binding domain proteins	2	0.793808	451	472	462	-38.6	-25.3	0.65544	3	4.63095	2.38569	3.87827	1.633	0.00241641	0.0511452	0.0246046	0.0156484	-	-
stu-miR164a-3p	NA	MICRO.2939.C3	StACO5	1-aminocyclopropane-1-carboxylate oxidase	17.5.1.2 hormone metabolism.ethylene.synthesis-degradation.1-aminocyclopropane-1-carboxylate oxidase	3	0.420837	843	872	854	-38.6	-25.5	0.660622	3	4.63095	2.38569	3.87827	1.633	0.00241641	0.0511452	0.0246046	0.0156484	-	-
stu-miR164b-3p	NA	Sotub03g027220	PUB38	U-box domain-containing protein 38	29.5.11.4.2 protein.degradation.ubiquitin.E3.RING	1	0.0824301	25	46	35	-39.2	-26.8	0.683673	2	3.48259	2.56285	1.81936	0.899622	0.00128851	0.0335308	0.160426	0.140617	-	-
stu-miR166c-3p.1	NA	Sotub03g029130	Sotub03g029130	Eukaryotic translation initiation factor 5A	26.8 misc.nitrilases, nitrile lyases, berberine bridge enzymes, reticuline oxidases, troponine reductases | 29.2.3 protein.synthesis.initiation	2	0.415829	421	437	429	-39.8	-26	0.653266	2	0.0204341	0.42579	0.840806	1.24616	0.982512	0.606824	0.0951211	0.00698536	-0.591	-
stu-miR167b-3p	NA	Sotub09g009340	HSP70-10	heat shock protein	10.3 cell wall.hemicellulose synthesis | 20.2.1 stress.abiotic.heat | 26.10 misc.cytochrome P450 | 29.6 protein.folding | 34.99 transport.misc	3	0.0834352	163	186	173	-38.9	-26.2	0.673522	1	0.199778	-0.0862338	0.156926	-0.129086	0.698209	0.949992	0.758155	0.764454	0.572	-
stu-miR167b-3p	NA	Sotub06g018020	PSAD2	Photosystem I reaction center subunit II	1.1.2.2 PS.lightreaction.photosystem I.PSI polypeptide subunits	3	0.0384145	340	360	350	-38.9	-28.5	0.732648	2	0.199778	-0.0862338	0.156926	-0.129086	0.698209	0.949992	0.758155	0.764454	-	-
stu-mir167b-d-5p.1	NA	TC196858	RBG7	RNA-binding glycine-rich protein-1b	27.3.75 RNA.regulation of transcription.GRP | 27.4 RNA.RNA binding	2	0.218413	597	616	607	-37.6	-25.4	0.675532	3	0.231659	0.31614	0.836081	0.920562	0.589997	0.581277	0.0213117	0.00469718	-	1.037
stu-mir167b-d-5p.1	NA	TC208850	RBG7	RNA-binding glycine-rich protein-1b	27.3.75 RNA.regulation of transcription.GRP | 27.4 RNA.RNA binding	2	0.228228	329	348	339	-37.6	-25.4	0.675532	3	0.231659	0.31614	0.836081	0.920562	0.589997	0.581277	0.0213117	0.00469718	-	1.037
stu-miR167d-3p	NA	TC198393	MNB8_3	Thylakoid lumen 15.0-kDa protein (Fragment)	35.1 not assigned.no ontology	0	0.0419121	974	996	987	-36.3	-25.5	0.702479	2	0.480167	0.155646	-0.0578144	-0.382335	0.350883	0.890741	0.918481	0.314618	-	-
stu-miR167d-3p	NA	CV286770	RBG8	Glycine-rich RNA-binding protein	17.2.2 hormone metabolism.auxin.signal transduction | 27.3.75 RNA.regulation of transcription.GRP | 27.4 RNA.RNA binding	2	0.693712	680	704	691	-36.3	-23.8	0.655647	0	0.480167	0.155646	-0.0578144	-0.382335	0.350883	0.890741	0.918481	0.314618	2.298	-
stu-miR167d-3p	NA	Sotub04g010370	Sotub04g010370	Unknown Protein	35.2 not assigned.unknown	2	0.329211	376	397	388	-36.3	-23.7	0.652893	2	0.480167	0.155646	-0.0578144	-0.382335	0.350883	0.890741	0.918481	0.314618	-	-
stu-miR167d-3p	NA	Sotub04g010370	Sotub04g010370	Unknown Protein	35.2 not assigned.unknown	2	0.584446	376	397	388	-36.3	-23.7	0.652893	2	0.480167	0.155646	-0.0578144	-0.382335	0.350883	0.890741	0.918481	0.314618	-	-
stu-miR169a,b-3p	NA	Sotub11g026420	Sotub11g026420	Lysine decarboxylase-like protein	13.2.3.5 amino acid metabolism.degradation.aspartate family.lysine | 29.5.11.4.2 protein.degradation.ubiquitin.E3.RING	2	0.442356	88	107	96	-34.9	-23.88	0.684241	2	-	-	-	-	-	-	-	-	-	-
stu-miR169a,b-3p	NA	PGSC0003DMC400037659	PSBQ1	Oxygen-evolving enhancer protein 3	1.1.1.2 PS.lightreaction.photosystem II.PSII polypeptide subunits	2	0.352499	405	422	413	-34.9	-24.5	0.702006	3	-	-	-	-	-	-	-	-	-	-
stu-miR169a,b-3p	NA	Sotub02g023000	PSBQ1	Oxygen-evolving enhancer protein 3	1.1.1.2 PS.lightreaction.photosystem II.PSII polypeptide subunits	2	0.243094	405	422	413	-34.9	-24.5	0.702006	3	-	-	-	-	-	-	-	-	-	-
stu-miR169c-3p	NA	PGSC0003DMC400005373	POK1	Kinesin-like protein	20.1.3 stress.biotic.signalling | 30.3 signalling.calcium | 31.1 cell.organisation	1	0.275983	234	249	241	-36.6	-24	0.655738	2	4.74229	0.0157284	1.89147	-2.83508	0.00243397	0.996585	0.310368	0.00956162	-	-
stu-miR169c-3p	NA	MICRO.2027.C2	Sotub07g006700	UPF0549 protein C20orf43 homolog	35.2 not assigned.unknown	2	0.937524	80	100	91	-36.6	-23.9	0.653005	1	4.74229	0.0157284	1.89147	-2.83508	0.00243397	0.996585	0.310368	0.00956162	-	-
stu-miR169c-3p	NA	PGSC0003DMC400031277	Sotub06g007630	60S ribosomal protein L19-like protein	29.2.1.2.2.19 protein.synthesis.ribosomal protein.eukaryotic.60S subunit.L19 | 29.2.2 protein.synthesis.ribosome biogenesis	2	0.598339	247	268	254	-36.6	-24.4	0.666667	1	4.74229	0.0157284	1.89147	-2.83508	0.00243397	0.996585	0.310368	0.00956162	-	-
stu-miR169c-3p	NA	TC202140	SOUL-1	Soul heme-binding family protein	11.1.13 lipid metabolism.FA synthesis and FA elongation.acyl-CoA binding protein | 21.3 redox.heme	2	0.819407	498	521	506	-36.6	-24.6	0.672131	1	4.74229	0.0157284	1.89147	-2.83508	0.00243397	0.996585	0.310368	0.00956162	-	-
stu-miR169c-3p	NA	TC212725	Sotub07g006700	UPF0549 protein C20orf43 homolog	35.2 not assigned.unknown	2	0.72371	804	824	815	-36.6	-23.9	0.653005	1	4.74229	0.0157284	1.89147	-2.83508	0.00243397	0.996585	0.310368	0.00956162	-	-
stu-miR169c-3p	NA	MICRO.1364.C3	CLPB1	ATP-dependent clp protease ATP-binding subunit	20.2.1 stress.abiotic.heat | 29.5.5 protein.degradation.serine protease	2	0.54359	962	979	970	-36.6	-24.8	0.677596	2	4.74229	0.0157284	1.89147	-2.83508	0.00243397	0.996585	0.310368	0.00956162	-	-
stu-miR169c-3p	NA	Sotub03g031780	CLPB1	ATP-dependent clp protease ATP-binding subunit	20.2.1 stress.abiotic.heat | 29.5.5 protein.degradation.serine protease	2	0.423227	2460	2477	2468	-36.6	-24.8	0.677596	2	4.74229	0.0157284	1.89147	-2.83508	0.00243397	0.996585	0.310368	0.00956162	-	-
stu-miR169c-3p	NA	TC207587	CLPB1	ATP-dependent clp protease ATP-binding subunit	20.2.1 stress.abiotic.heat | 29.5.5 protein.degradation.serine protease	2	0.530398	462	479	470	-36.6	-24.8	0.677596	2	4.74229	0.0157284	1.89147	-2.83508	0.00243397	0.996585	0.310368	0.00956162	-	-
stu-miR169c-3p	NA	Sotub09g022780	PHR2	Cryptochrome DASH family	28.2 DNA.repair | 30.11 signalling.light	2	0.418068	590	605	597	-36.6	-24.6	0.672131	3	4.74229	0.0157284	1.89147	-2.83508	0.00243397	0.996585	0.310368	0.00956162	-	-
stu-miR169c-3p	NA	TC197365	PHR2	Cryptochrome DASH family	28.2 DNA.repair | 30.11 signalling.light	2	0.548329	689	704	696	-36.6	-24.6	0.672131	3	4.74229	0.0157284	1.89147	-2.83508	0.00243397	0.996585	0.310368	0.00956162	-	-
stu-miR169c-3p	NA	TC224130	Sotub01g015850	ORF42f	26.12 misc.peroxidases | 27.2 RNA.transcription	3	0.416501	901	928	909	-36.6	-25	0.68306	0	4.74229	0.0157284	1.89147	-2.83508	0.00243397	0.996585	0.310368	0.00956162	-	-
stu-miR169d-3p	NA	Sotub08g020460	Sotub08g020460	Unknown Protein	35.1 not assigned.no ontology	2	0.0920679	287	311	298	-35.8	-24.5	0.684358	2	2.77333	0.792749	0.0638626	-1.91672	0.0160425	0.778699	0.970949	0.0519713	-	-
stu-miR169d-3p	NA	Sotub08g020460	Sotub08g020460	Unknown Protein	35.1 not assigned.no ontology	3	0.0201073	287	311	298	-35.8	-24.5	0.684358	2	2.77333	0.792749	0.0638626	-1.91672	0.0160425	0.778699	0.970949	0.0519713	-	-
stu-miR169i-5p	NA	Sotub12g012150	petC	Cytochrome b6-f complex iron-sulfur subunit	1.1.3.1 PS.lightreaction.cytochrome b6/f.iron sulfur subunit	3	0.00652916	589	609	600	-41.5	-29.3	0.706024	3	0.973444	-0.569593	0.299002	-1.24403	0.168418	0.64982	0.724519	0.0341071	-	-
stu-miR171c-3p	NA	PGSC0003DMC400044193	ICL	Isocitrate lyase	6.9 gluconeogenesis / glyoxylate cycle.isocitrate lyase	3	0.0147125	1528	1550	1542	-35.4	-25.9	0.731638	1	0.327016	0.0452159	0.591075	0.309275	0.576303	0.978215	0.22506	0.467138	-	-
stu-miR171c-3p	NA	PGSC0003DMC400044194	ICL	Isocitrate lyase	6.9 gluconeogenesis / glyoxylate cycle.isocitrate lyase	3	0.0139906	1495	1517	1509	-35.4	-25.9	0.731638	1	0.327016	0.0452159	0.591075	0.309275	0.576303	0.978215	0.22506	0.467138	-	-
stu-miR171d-3p	NA	Sotub09g029990	Sotub09g029990	Unknown Protein	27.3.6 RNA.regulation of transcription.basic helix-loop-helix family (bHLH)	3	0.0330547	394	414	405	-38.6	-25.7	0.665803	3	1.89145	1.18185	0.489557	-0.220046	0.0034229	0.196089	0.565431	0.697396	-	-
stu-miR172a,b-e-3p	NA	PGSC0003DMC400021292	StAP2	AP2-like ethylene-responsive transcription factor At1g16060	27.3.3 RNA.regulation of transcription.AP2/EREBP, APETALA2/ethylene-responsive element binding protein family | 33.99 development.unspecified	0	0.00135122	1091	1111	1102	-34.3	-34.1	0.994169	1	0.486255	-0.0686435	-0.3782	-0.933099	0.423407	0.973878	0.554139	0.0436201	-	-
stu-miR172a,b-e-3p	NA	PGSC0003DMC400021293	StAP2	AP2-like ethylene-responsive transcription factor At1g16060	27.3.3 RNA.regulation of transcription.AP2/EREBP, APETALA2/ethylene-responsive element binding protein family | 33.99 development.unspecified	0	0.000655964	1094	1114	1105	-34.3	-34.1	0.994169	1	0.486255	-0.0686435	-0.3782	-0.933099	0.423407	0.973878	0.554139	0.0436201	-	-
stu-miR172a,b-e-3p	NA	Sotub04g013820	StAP2	AP2-like ethylene-responsive transcription factor At1g79700	27.3.3 RNA.regulation of transcription.AP2/EREBP, APETALA2/ethylene-responsive element binding protein family | 33.99 development.unspecified	0	0.00192976	1037	1057	1048	-34.3	-34.1	0.994169	1	0.486255	-0.0686435	-0.3782	-0.933099	0.423407	0.973878	0.554139	0.0436201	-	-
stu-miR172a,b-e-3p	NA	PGSC0003DMC400011665	AP2	AP2-like ethylene-responsive transcription factor At1g79700	27.3.3 RNA.regulation of transcription.AP2/EREBP, APETALA2/ethylene-responsive element binding protein family | 33.99 development.unspecified	0	0.00250796	644	664	655	-34.3	-33.6	0.979592	2	0.486255	-0.0686435	-0.3782	-0.933099	0.423407	0.973878	0.554139	0.0436201	-0.61	-
stu-miR172a,b-e-3p	NA	MICRO.8303.C1	Sotub02g012580	Zinc finger family protein	29.5.11.4.2 protein.degradation.ubiquitin.E3.RING	3	0.0422048	527	546	538	-34.3	-23.6	0.688047	2	0.486255	-0.0686435	-0.3782	-0.933099	0.423407	0.973878	0.554139	0.0436201	0.597	-
stu-miR172a,b-e-3p	NA	Sotub02g012580	Sotub02g012580	Zinc finger family protein	29.5.11.4.2 protein.degradation.ubiquitin.E3.RING	3	0.0331382	173	192	184	-34.3	-23.6	0.688047	2	0.486255	-0.0686435	-0.3782	-0.933099	0.423407	0.973878	0.554139	0.0436201	0.597	-
stu-miR172a,b-e-3p	NA	Sotub02g012580	Sotub02g012580	Zinc finger family protein	29.5.11.4.2 protein.degradation.ubiquitin.E3.RING	3	0.0423147	173	192	184	-34.3	-23.6	0.688047	2	0.486255	-0.0686435	-0.3782	-0.933099	0.423407	0.973878	0.554139	0.0436201	0.597	-
stu-miR172a,b-e-3p	NA	TC206783	Sotub02g012580	Zinc finger family protein	29.5.11.4.2 protein.degradation.ubiquitin.E3.RING	3	0.0435221	633	652	644	-34.3	-23.6	0.688047	2	0.486255	-0.0686435	-0.3782	-0.933099	0.423407	0.973878	0.554139	0.0436201	0.597	-
stu-miR172a,b-e-3p	NA	TC212480	Sotub02g012580	Zinc finger family protein	29.5.11.4.2 protein.degradation.ubiquitin.E3.RING	3	0.0433027	471	490	482	-34.3	-23.6	0.688047	2	0.486255	-0.0686435	-0.3782	-0.933099	0.423407	0.973878	0.554139	0.0436201	0.597	-
stu-miR172a-e-3p.1	NA	Sotub01g015340	ECT2	YTH domain family 2 (Predicted)	30.3 signalling.calcium	2	0.750838	554	576	562	-28.2	-18.9	0.670213	1	0.640772	0.197034	-0.139431	-0.583169	0.238916	0.88133	0.839374	0.155257	0.856	-
stu-miR172b-5p.1	NA	MICRO.13604.C2	Sotub12g030010	Unknown Protein	35.2 not assigned.unknown	2	0.0434429	8	29	20	-36.3	-27.5	0.757576	1	-	-	-	-	-	-	-	-	-	-
stu-miR172b-5p.1	NA	PGSC0003DMC400029463	Sotub12g030010	Unknown Protein	35.2 not assigned.unknown	2	0.0397943	410	431	422	-36.3	-27.5	0.757576	1	-	-	-	-	-	-	-	-	-	-
stu-miR172b-5p.1	NA	TC220806	Sotub12g030010	Unknown Protein	35.2 not assigned.unknown	2	0.0590637	8	29	20	-36.3	-27.5	0.757576	1	-	-	-	-	-	-	-	-	-	-
stu-miR172b-5p.1	NA	CK268507	RAF1	Homology to unknown gene	31.3.1 cell.cycle.peptidylprolyl isomerase	2	0.560584	391	413	403	-36.3	-23.8	0.655647	2	-	-	-	-	-	-	-	-	-	-
stu-miR172b-5p.1	NA	MICRO.13604.C2	Sotub12g030010	Unknown Protein	35.2 not assigned.unknown	2	0.336525	181	200	191	-36.3	-24.3	0.669421	3	-	-	-	-	-	-	-	-	-	-
stu-miR172b-5p.1	NA	MICRO.502.C1	Sotub11g030190	Transmembrane protein 14C	16.2 secondary metabolism.phenylpropanoids | 21.1 redox.thioredoxin | 27.4 RNA.RNA binding | 28.1.3 DNA.synthesis/chromatin structure.histone | 29.4 protein.postranslational modification | 33.3 development.squamosa promoter binding like (SPL)	2	0.374931	232	253	244	-36.3	-24.3	0.669421	3	-	-	-	-	-	-	-	-	1.06	-
stu-miR172b-5p.1	NA	PGSC0003DMC400029463	Sotub12g030010	Unknown Protein	35.2 not assigned.unknown	2	0.549027	344	362	353	-36.3	-24.4	0.672176	3	-	-	-	-	-	-	-	-	-	-
stu-miR172b-5p.1	NA	Sotub02g020850	rps5	30S ribosomal protein S5	29.2.1.1.1.1.5 protein.synthesis.ribosomal protein.prokaryotic.chloroplast.30S subunit.S5	2	0.0518622	730	749	740	-36.3	-26.3	0.724518	3	-	-	-	-	-	-	-	-	-	-
stu-miR172b-5p.1	NA	TC195617	rps5	30S ribosomal protein S5	29.2.1.1.1.1.5 protein.synthesis.ribosomal protein.prokaryotic.chloroplast.30S subunit.S5	2	0.0956205	735	754	745	-36.3	-26.3	0.724518	3	-	-	-	-	-	-	-	-	-	-
stu-miR172b-5p.1	NA	TC220806	Sotub12g030010	Unknown Protein	35.2 not assigned.unknown	2	0.436856	181	200	191	-36.3	-24.3	0.669421	3	-	-	-	-	-	-	-	-	-	-
stu-miR172b-5p.1	NA	Sotub11g005380	RAF1	Homology to unknown gene	31.3.1 cell.cycle.peptidylprolyl isomerase	3	0.218607	388	410	400	-36.3	-23.8	0.655647	2	-	-	-	-	-	-	-	-	-	-
stu-miR172b-5p.1	NA	PGSC0003DMC400029463	Sotub12g030010	Unknown Protein	35.2 not assigned.unknown	3	0.142894	583	602	593	-36.3	-24.3	0.669421	3	-	-	-	-	-	-	-	-	-	-
stu-miR172b-5p.1	NA	Sotub01g038660	ARF1	ADP-ribosylation factor	29.3.4.99 protein.targeting.secretory pathway.unspecified | 29.4 protein.postranslational modification	3	0.0333109	67	86	77	-36.3	-26.2	0.721763	3	-	-	-	-	-	-	-	-	-0.58	-
stu-miR172c-3p	NA	TC222586	T5N23_40	Conserved gene of unknown function	10.1.5 cell wall.precursor synthesis.UXS | 27.3.1 RNA.regulation of transcription.ABI3/VP1-related B3-domain-containing transcription factor family	2	0.0578384	569	592	578	-31.6	-24.4	0.772152	0	0.568435	0.247235	-0.175997	-0.497197	0.315488	0.838267	0.788322	0.234135	-	-
stu-miR172d-5p	NA	PGSC0003DMC400005551	Sotub02g017670	Unknown Protein	35.2 not assigned.unknown	2	0.0680062	564	581	572	-36.1	-26.1	0.722992	3	-	-	-	-	-	-	-	-	-	-
stu-miR172e-3p.1	NA	MICRO.8303.C1	Sotub02g012580	Zinc finger family protein	29.5.11.4.2 protein.degradation.ubiquitin.E3.RING	3	0.116394	527	545	537	-32.7	-21.9	0.669725	2	0.430793	-0.0353814	-0.486426	-0.9526	0.478723	0.988914	0.413129	0.0393441	0.597	-
stu-miR172e-3p.1	NA	Sotub02g012580	Sotub02g012580	Zinc finger family protein	29.5.11.4.2 protein.degradation.ubiquitin.E3.RING	3	0.118823	173	191	183	-32.7	-21.9	0.669725	2	0.430793	-0.0353814	-0.486426	-0.9526	0.478723	0.988914	0.413129	0.0393441	0.597	-
stu-miR172e-3p.1	NA	TC206783	Sotub02g012580	Zinc finger family protein	29.5.11.4.2 protein.degradation.ubiquitin.E3.RING	3	0.113044	633	651	643	-32.7	-21.9	0.669725	2	0.430793	-0.0353814	-0.486426	-0.9526	0.478723	0.988914	0.413129	0.0393441	0.597	-
stu-miR172e-3p.1	NA	TC212480	Sotub02g012580	Zinc finger family protein	29.5.11.4.2 protein.degradation.ubiquitin.E3.RING	3	0.114975	471	489	481	-32.7	-21.9	0.669725	2	0.430793	-0.0353814	-0.486426	-0.9526	0.478723	0.988914	0.413129	0.0393441	0.597	-
stu-miR1886i-5p	NA	Sotub07g016190	Sotub07g016190	Photosystem Q(B) protein	1.1.1.2 PS.lightreaction.photosystem II.PSII polypeptide subunits | 29.2.1.1.1.2.2 protein.synthesis.ribosomal protein.prokaryotic.chloroplast.50S subunit.L2	2	0.0764558	139	168	154	-36.5	-24.5	0.671233	1	-	-	-	-	-	-	-	-	NA	NA
stu-miR1886i-5p	NA	TC194780	psbA	Photosystem Q(B) protein	1.1.1.2 PS.lightreaction.photosystem II.PSII polypeptide subunits | 29.2.1.1.1.2.2 protein.synthesis.ribosomal protein.prokaryotic.chloroplast.50S subunit.L2	3	0.0358097	862	891	877	-36.5	-24.5	0.671233	1	-	-	-	-	-	-	-	-	NA	NA
stu-miR1919-3p	NA	PGSC0003DMC400002881	CSP1	Cold shock protein-1	20.2.2 stress.abiotic.cold | 27.3.75 RNA.regulation of transcription.GRP	0	0.0109256	235	255	246	-39.8	-27.3	0.68593	3	0.178846	-0.458182	-0.811744	-1.44877	0.81178	0.68059	0.162687	0.00652213	-	-
stu-miR1919-3p	NA	Sotub01g048710	CSP1	Cold shock protein-1	20.2.2 stress.abiotic.cold | 27.3.75 RNA.regulation of transcription.GRP	0	0.0111906	235	255	246	-39.8	-27.3	0.68593	3	0.178846	-0.458182	-0.811744	-1.44877	0.81178	0.68059	0.162687	0.00652213	-	-
stu-miR1919-3p	NA	Sotub09g018490	CLASP	CLIP-associating protein 1-like	31.2 cell.division	2	0.0900441	3973	4001	3984	-39.8	-26.54	0.666834	1	0.178846	-0.458182	-0.811744	-1.44877	0.81178	0.68059	0.162687	0.00652213	-	-
stu-miR1919-3p	NA	TC204490	CSP1	Cold shock protein-1	20.2.2 stress.abiotic.cold | 27.3.75 RNA.regulation of transcription.GRP	2	0.0156726	248	268	259	-39.8	-28.1	0.70603	2	0.178846	-0.458182	-0.811744	-1.44877	0.81178	0.68059	0.162687	0.00652213	-	-
stu-miR1919-3p	NA	Sotub01g048710	CSP1	Cold shock protein-1	20.2.2 stress.abiotic.cold | 27.3.75 RNA.regulation of transcription.GRP	2	0.0528786	235	255	246	-39.8	-27.3	0.68593	3	0.178846	-0.458182	-0.811744	-1.44877	0.81178	0.68059	0.162687	0.00652213	-	-
stu-miR319-3p	NA	PGSC0003DMC400026962	TCP	Transcription factor CYCLOIDEA (Fragment)	27.3.29 RNA.regulation of transcription.TCP transcription factor family | 33.99 development.unspecified	0	0.00212253	1008	1028	1019	-40	-36.7	0.9175	1	-	-	-	-	-	-	-	-	-	-
stu-miR319-3p	NA	Sotub12g005280	TCP	Transcription factor CYCLOIDEA (Fragment)	27.3.29 RNA.regulation of transcription.TCP transcription factor family | 33.99 development.unspecified	0	0.001098	1008	1028	1019	-40	-36.7	0.9175	1	-	-	-	-	-	-	-	-	-	-
stu-miR319-3p	NA	BE923239	ORF102	LINE-type retrotransposon LIb DNA complete sequence Insertion at the SCL6 site	18.7 Co-factor and vitamine metabolism.iron-sulphur clusters | 20.1 stress.biotic | 27.1.19 RNA.processing.ribonucleases | 27.3.99 RNA.regulation of transcription.unclassified | 28.99 DNA.unspecified | 29.4 protein.postranslational modification | 29.5.3 protein.degradation.cysteine protease | 29.5.11.4.2 protein.degradation.ubiquitin.E3.RING | 29.6 protein.folding | 30.2.17 signalling.receptor ki…	3	0.0750085	94	117	106	-40	-26.6	0.665	1	-	-	-	-	-	-	-	-	NA	NA
stu-miR319a-3p.4	NA	Sotub04g026150	NAC	NAC domain transcription factor	27.3.27 RNA.regulation of transcription.NAC domain transcription factor family | 33.99 development.unspecified	0	0.146269	17	37	28	-38.2	-25.1	0.657068	1	0.68852	-0.65351	-0.0579329	-1.39996	0.0752036	0.218274	0.904702	0.000539283	-	-
stu-miR319a-3p.4	NA	TC203250	ENH1	Rubredoxin-type Fe(Cys)4 protein family protein (Fragment)	29.8 protein.assembly and cofactor ligation	1	0.0610058	309	328	319	-38.2	-25.8	0.675393	1	0.68852	-0.65351	-0.0579329	-1.39996	0.0752036	0.218274	0.904702	0.000539283	-	-
stu-miR319a-3p.4	NA	Sotub08g026180	NRS/ER	dTDP-4-dehydrorhamnose reductase	10.1.10 cell wall.precursor synthesis.RHM | 10.1.11 cell wall.precursor synthesis.UER	1	0.00244448	149	167	158	-38.2	-29.7	0.777487	2	0.68852	-0.65351	-0.0579329	-1.39996	0.0752036	0.218274	0.904702	0.000539283	-	-
stu-miR319a-5p	NA	BF_LBCHXXXX_0029D05_T3M.SCF	Sotub12g030010	Unknown Protein	35.2 not assigned.unknown	2	0.158746	16	38	29	-39.3	-26.4	0.671756	1	1.58309	2.64232	1.5502	2.60943	0.340933	0.0594141	0.310368	0.00502584	-	-
stu-miR3627-3p	NA	MICRO.14365.C1	MICRO.14365.C1	-	35.2 not assigned.unknown | 35.2 not assigned.unknown	2	0.140058	522	543	534	-37.7	-26.4	0.700265	3	-	-	-	-	-	-	-	-	-	-
stu-miR3627-3p	NA	MICRO.14365.C1	MICRO.14365.C1	-	35.2 not assigned.unknown | 35.2 not assigned.unknown	2	0.170577	522	543	534	-37.7	-26.4	0.700265	3	-	-	-	-	-	-	-	-	-	-
stu-miR390-3p	NA	TC207080	Sotub10g020770	UDP-glucosyltransferase	10.1.5 cell wall.precursor synthesis.UXS | 16.8.1.12 secondary metabolism.flavonoids.anthocyanins.anthocyanidin 3-O-glucosyltransferase | 16.8.3 secondary metabolism.flavonoids.dihydroflavonols | 26.2 misc.UDP glucosyl and glucoronyl transferases | 27.3.25 RNA.regulation of transcription.MYB domain transcription factor family | 29.4 protein.postranslational modification | 30.2.15 signalling.recep…	0	0.0316414	303	323	314	-32.8	-23.9	0.728659	3	1.23784	0.940448	-0.791629	-1.08902	0.0681448	0.533327	0.396638	0.05647	-	-
stu-miR390-3p	NA	Sotub08g026090	PGRL1A	PGR5-like protein 1A, chloroplastic	1.1.40 PS.lightreaction.cyclic electron flow-chlororespiration | 28.1 DNA.synthesis/chromatin structure	2	0.00285528	488	508	499	-32.8	-29.6	0.902439	1	1.23784	0.940448	-0.791629	-1.08902	0.0681448	0.533327	0.396638	0.05647	-	-
stu-miR390-3p	NA	Sotub08g026090	PGRL1A	PGR5-like protein 1A, chloroplastic	1.1.40 PS.lightreaction.cyclic electron flow-chlororespiration | 28.1 DNA.synthesis/chromatin structure	2	0.00294146	488	508	499	-32.8	-29.6	0.902439	1	1.23784	0.940448	-0.791629	-1.08902	0.0681448	0.533327	0.396638	0.05647	-	-
stu-miR390-5p	NA	MICRO.12638.C1	COP1	Ubiquitin ligase protein COP1	29.5.11.4.6 protein.degradation.ubiquitin.E3.DCX | 30.11 signalling.light | 33.99 development.unspecified	0	0.00038625	56	76	67	-42.9	-37.8	0.881119	1	1.19912	0.279447	1.49369	0.574019	0.0792115	0.851257	0.0249793	0.304646	-	-
stu-miR390-5p	NA	TC216796	COP1	Ubiquitin ligase protein COP1	29.5.11.4.6 protein.degradation.ubiquitin.E3.DCX | 30.11 signalling.light | 33.99 development.unspecified	0	0.000193144	56	76	67	-42.9	-37.8	0.881119	1	1.19912	0.279447	1.49369	0.574019	0.0792115	0.851257	0.0249793	0.304646	-	-
stu-miR390-5p	NA	Sotub06g032280	T13E15.7	Pentapeptide repeat-containing protein	35.1 not assigned.no ontology	1	0.0296552	433	454	445	-42.9	-27.9	0.65035	2	1.19912	0.279447	1.49369	0.574019	0.0792115	0.851257	0.0249793	0.304646	-	-
stu-miR390-5p	NA	MICRO.25.C4	FBA1	Fructose-bisphosphate aldolase	1.3.6 PS.calvin cycle.aldolase | 11.1.30 lipid metabolism.FA synthesis and FA elongation.pyruvate kinase	2	0.274617	427	447	438	-42.9	-28.2	0.657343	3	1.19912	0.279447	1.49369	0.574019	0.0792115	0.851257	0.0249793	0.304646	-	-
stu-miR390-5p	NA	PGSC0003DMC400005640	FBA1	Fructose-bisphosphate aldolase	1.3.6 PS.calvin cycle.aldolase | 11.1.30 lipid metabolism.FA synthesis and FA elongation.pyruvate kinase	2	0.267215	337	357	348	-42.9	-28.2	0.657343	3	1.19912	0.279447	1.49369	0.574019	0.0792115	0.851257	0.0249793	0.304646	-	-
stu-miR390-5p	NA	Sotub01g047810	FBA1	Fructose-bisphosphate aldolase	1.3.6 PS.calvin cycle.aldolase | 11.1.30 lipid metabolism.FA synthesis and FA elongation.pyruvate kinase	2	0.17693	337	357	348	-42.9	-28.2	0.657343	3	1.19912	0.279447	1.49369	0.574019	0.0792115	0.851257	0.0249793	0.304646	-	-
stu-miR390-5p	NA	TC224220	FBA1	Fructose-bisphosphate aldolase	1.3.6 PS.calvin cycle.aldolase | 11.1.30 lipid metabolism.FA synthesis and FA elongation.pyruvate kinase	2	0.27185	447	467	458	-42.9	-28.2	0.657343	3	1.19912	0.279447	1.49369	0.574019	0.0792115	0.851257	0.0249793	0.304646	-	-
stu-miR390a-3p	NA	TC197013	NERD	Zinc finger CCCH domain-containing protein 44	20.2.4 stress.abiotic.touch/wounding | 27.3.63 RNA.regulation of transcription.PHD finger transcription factor | 27.3.67 RNA.regulation of transcription.putative transcription regulator	0	0.000193144	755	777	768	-35.2	-30.9	0.877841	0	-	-	-	-	-	-	-	-	-	-
stu-miR390a-3p	NA	Sotub01g023860	BXL1	Beta xylosidase	10.6.1 cell wall.degradation.cellulases and beta-1,4-glucanases | 10.6.2 cell wall.degradation.mannan-xylose-arabinose-fucose | 33.99 development.unspecified	1	0.0299993	1076	1099	1087	-35.2	-23.8	0.676136	2	-	-	-	-	-	-	-	-	-	-
stu-miR390a-3p	NA	Sotub04g015200	MO1	Monooxygenase FAD-binding protein	26.7 misc.oxidases - copper, flavone etc	2	0.325162	21	39	32	-35.2	-23.1	0.65625	2	-	-	-	-	-	-	-	-	-	-
stu-miR390a-5p	NA	TC216796	COP1	Ubiquitin ligase protein COP1	29.5.11.4.6 protein.degradation.ubiquitin.E3.DCX | 30.11 signalling.light | 33.99 development.unspecified	0	0.00016192	56	76	67	-44.4	-43.2	0.972973	0	2.13046	1.0245	2.35166	1.2457	0.0025521	0.178917	0.00461695	0.0125748	-	-
stu-miR390a-5p.1	NA	Sotub08g016800	Sotub08g016800	Chlorophyll a-b binding protein 3C, chloroplastic	1.1.1.1 PS.lightreaction.photosystem II.LHC-II | 1.1.1.2 PS.lightreaction.photosystem II.PSII polypeptide subunits	2	0.0663231	199	218	209	-43.4	-31.1	0.71659	2	2.05396	1.0517	2.27516	1.2729	0.00258869	0.158811	0.00461695	0.00934044	-	-
stu-miR390a-5p.1	NA	Sotub08g016800	Sotub08g016800	Chlorophyll a-b binding protein 3C, chloroplastic	1.1.1.1 PS.lightreaction.photosystem II.LHC-II | 1.1.1.2 PS.lightreaction.photosystem II.PSII polypeptide subunits	2	0.080979	199	218	209	-43.4	-31.1	0.71659	2	2.05396	1.0517	2.27516	1.2729	0.00258869	0.158811	0.00461695	0.00934044	-	-
stu-miR390a-5p.1	NA	TC195862	LHB1B1	Chlorophyll a-b binding protein 3C, chloroplastic	1.1.1.1 PS.lightreaction.photosystem II.LHC-II | 1.1.1.2 PS.lightreaction.photosystem II.PSII polypeptide subunits	2	0.0836822	378	397	388	-43.4	-31.1	0.71659	2	2.05396	1.0517	2.27516	1.2729	0.00258869	0.158811	0.00461695	0.00934044	0.827	-
stu-miR390a-5p.1	NA	TC195879	LHB1B1	Chlorophyll a-b binding protein 3C, chloroplastic	1.1.1.1 PS.lightreaction.photosystem II.LHC-II | 1.1.1.2 PS.lightreaction.photosystem II.PSII polypeptide subunits	2	0.18064	400	419	410	-43.4	-29.5	0.679724	2	2.05396	1.0517	2.27516	1.2729	0.00258869	0.158811	0.00461695	0.00934044	0.827	-
stu-miR393-5p.1	NA	Sotub09g022650	StTIR1	Auxin F-box protein 5	17.2.2 hormone metabolism.auxin.signal transduction | 29.5.11.4.3.2 protein.degradation.ubiquitin.E3.SCF.FBOX	2	0.00570241	1506	1525	1516	-37.5	-34	0.906667	1	0.616266	-0.920699	0.0801229	-1.45684	0.332677	0.267523	0.906481	0.0051208	-	-
stu-miR394-5p	NA	MICRO.4844.C1	Sotub06g032610	Binding protein	35.2 not assigned.unknown	1	0.0705845	48	71	63	-39.1	-26.9	0.68798	1	0.779789	-0.229771	1.03905	0.029489	0.0540363	0.760771	0.0155661	0.9444	-	-
stu-miR394-5p	NA	PGSC0003DMC400050457	Sotub07g019360	SNF2 family DNA helicase	27.3.44 RNA.regulation of transcription.chromatin remodeling factors	1	0.121223	1075	1094	1085	-39.1	-26.1	0.667519	2	0.779789	-0.229771	1.03905	0.029489	0.0540363	0.760771	0.0155661	0.9444	-0.596	-
stu-miR394-5p	NA	TC217021	TAF15B	RNA-binding protein FUS	27.3.99 RNA.regulation of transcription.unclassified	1	0.00112409	635	655	645	-39.1	-31.9	0.815857	2	0.779789	-0.229771	1.03905	0.029489	0.0540363	0.760771	0.0155661	0.9444	1.547	-
stu-miR394-5p	NA	Sotub06g033000	TAF15B	RNA-binding protein FUS	27.3.99 RNA.regulation of transcription.unclassified	2	0.00283797	676	696	686	-39.1	-31.9	0.815857	2	0.779789	-0.229771	1.03905	0.029489	0.0540363	0.760771	0.0155661	0.9444	1.547	-
stu-miR394-5p	NA	TC199988	Sotub08g020460	Unknown Protein	35.1 not assigned.no ontology	3	0.312444	490	511	500	-39.1	-26.3	0.672634	2	0.779789	-0.229771	1.03905	0.029489	0.0540363	0.760771	0.0155661	0.9444	-	-
stu-miR396,a,b-5p.1	NA	MICRO.2156.C1	ATS1	Glycerol-3-phosphate acyltransferase	11.3.1 lipid metabolism.phospholipid synthesis.1-acylglycerol-3-phosphate O-acyltransferase | 29.2.2 protein.synthesis.ribosome biogenesis	0	0.0401233	384	402	393	-32.4	-24.8	0.765432	2	0.339264	0.391368	0.976186	1.02829	0.523916	0.589861	0.0267369	0.00909027	-	-
stu-miR396-5p	NA	PGSC0003DMC400042796	Sotub09g007890	Heparan-alpha-glucosaminide N-acetyltransferase	27.1.1 RNA.processing.splicing	0	0.32163	278	307	298	-33.4	-22.1	0.661677	1	0.305947	0.400943	0.99417	1.08917	0.575811	0.581246	0.0265854	0.00690819	-0.669	-
stu-miR396-5p	NA	TC197757	LSM4	Small nuclear ribonucleoprotein sm	27.1.1 RNA.processing.splicing	0	0.270545	681	710	701	-33.4	-22.1	0.661677	1	0.305947	0.400943	0.99417	1.08917	0.575811	0.581246	0.0265854	0.00690819	-	-
stu-miR396-5p	NA	BF_LBCHXXXX_0051A02_T3M.SCF	BF_LBCHXXXX_0051A02_T3M.SCF	-	35.2 not assigned.unknown | 35.2 not assigned.unknown	0	0.0578238	183	207	198	-33.4	-23.2	0.694611	2	0.305947	0.400943	0.99417	1.08917	0.575811	0.581246	0.0265854	0.00690819	0.365	-
stu-miR396-5p	NA	TC199441	LSM4	Small nuclear ribonucleoprotein sm	27.1.1 RNA.processing.splicing	1	0.148158	668	697	688	-33.4	-22.1	0.661677	1	0.305947	0.400943	0.99417	1.08917	0.575811	0.581246	0.0265854	0.00690819	-	-
stu-miR396-5p	NA	TC211316	LSM4	Small nuclear ribonucleoprotein sm	27.1.1 RNA.processing.splicing	1	0.212907	369	398	389	-33.4	-22.1	0.661677	1	0.305947	0.400943	0.99417	1.08917	0.575811	0.581246	0.0265854	0.00690819	-	-
stu-miR396-5p	NA	Sotub02g035600	CFM2	Group II intron splicing factor CRS1-like	23.2 nucleotide metabolism.degradation | 26.16 misc.myrosinases-lectin-jacalin | 27.1.1 RNA.processing.splicing | 33.99 development.unspecified	1	0.0300721	3049	3072	3063	-33.4	-23.4	0.700599	3	0.305947	0.400943	0.99417	1.08917	0.575811	0.581246	0.0265854	0.00690819	0.521	-
stu-miR396-5p	NA	MICRO.2170.C6	RD21A	Cathepsin B-like cysteine proteinase	29.5.3 protein.degradation.cysteine protease | 34.19.1 transport.major intrinsic proteins.PIP	2	0.0146211	519	539	530	-33.4	-29.2	0.874251	1	0.305947	0.400943	0.99417	1.08917	0.575811	0.581246	0.0265854	0.00690819	-	-
stu-miR396-5p	NA	MICRO.2170.C7	RD21A	Cathepsin B-like cysteine proteinase	29.5.3 protein.degradation.cysteine protease | 34.19.1 transport.major intrinsic proteins.PIP	2	0.00825491	510	530	521	-33.4	-29.2	0.874251	1	0.305947	0.400943	0.99417	1.08917	0.575811	0.581246	0.0265854	0.00690819	-	-
stu-miR396-5p	NA	MICRO.416.C10	LSM4	Small nuclear ribonucleoprotein sm	27.1.1 RNA.processing.splicing	2	0.863088	695	724	715	-33.4	-22.1	0.661677	1	0.305947	0.400943	0.99417	1.08917	0.575811	0.581246	0.0265854	0.00690819	-	-
stu-miR396-5p	NA	Sotub01g037500	Sotub01g037500	U6 snRNA-associated Sm-like protein LSm4	27.1.1 RNA.processing.splicing	2	0.858856	128	157	148	-33.4	-22.1	0.661677	1	0.305947	0.400943	0.99417	1.08917	0.575811	0.581246	0.0265854	0.00690819	-0.669	-
stu-miR396-5p	NA	Sotub12g026810	RD21A	Cathepsin B-like cysteine proteinase	29.5.3 protein.degradation.cysteine protease | 34.19.1 transport.major intrinsic proteins.PIP	2	0.0113723	461	481	472	-33.4	-29.2	0.874251	1	0.305947	0.400943	0.99417	1.08917	0.575811	0.581246	0.0265854	0.00690819	-	-
stu-miR396-5p	NA	TC202446	LSM4	Small nuclear ribonucleoprotein sm	27.1.1 RNA.processing.splicing	2	0.862143	465	494	485	-33.4	-22.1	0.661677	1	0.305947	0.400943	0.99417	1.08917	0.575811	0.581246	0.0265854	0.00690819	-	-
stu-miR396-5p	NA	Sotub08g021360	Sotub08g021360	Unknown Protein	29.5 protein.degradation	2	0.806937	486	508	499	-33.4	-22.3	0.667665	2	0.305947	0.400943	0.99417	1.08917	0.575811	0.581246	0.0265854	0.00690819	0.476	-
stu-miR396-5p	NA	PGSC0003DMC400044761	NIR1	Nitrite reductase	12.1.2 N-metabolism.nitrate metabolism.nitrite reductase	2	0.760147	1582	1602	1593	-33.4	-22.6	0.676647	3	0.305947	0.400943	0.99417	1.08917	0.575811	0.581246	0.0265854	0.00690819	-	-
stu-miR396-5p	NA	Sotub01g045870	NIR1	Nitrite reductase	12.1.2 N-metabolism.nitrate metabolism.nitrite reductase	2	0.567336	1582	1602	1593	-33.4	-22.6	0.676647	3	0.305947	0.400943	0.99417	1.08917	0.575811	0.581246	0.0265854	0.00690819	-	-
stu-miR396-5p	NA	Sotub08g023430	LIL3:1	Light harvesting-like protein 3	27.3.23 RNA.regulation of transcription.heat-shock transcription factor family (HSF)	2	0.259734	209	231	220	-33.4	-23.48	0.702994	3	0.305947	0.400943	0.99417	1.08917	0.575811	0.581246	0.0265854	0.00690819	-	-
stu-miR396-5p	NA	TC225546	HSP90-1	Heat shock protein 90 (Fragment)	20.2.1 stress.abiotic.heat | 27.3.26 RNA.regulation of transcription.MYB-related transcription factor family	2	0.86575	607	627	618	-33.4	-22	0.658683	3	0.305947	0.400943	0.99417	1.08917	0.575811	0.581246	0.0265854	0.00690819	1.355	-
stu-miR396-5p	NA	TC197510	StACO5	1-aminocyclopropane-1-carboxylate oxidase	17.5.1.2 hormone metabolism.ethylene.synthesis-degradation.1-aminocyclopropane-1-carboxylate oxidase	3	0.0761398	958	984	975	-33.4	-24.1	0.721557	0	0.305947	0.400943	0.99417	1.08917	0.575811	0.581246	0.0265854	0.00690819	-	-
stu-miR396-5p	NA	TC222211	ATH13	ABC-1 domain protein	20.2 stress.abiotic	3	0.220782	452	473	464	-33.4	-23.8	0.712575	1	0.305947	0.400943	0.99417	1.08917	0.575811	0.581246	0.0265854	0.00690819	-	-
stu-miR396a,b-5p	NA	PGSC0003DMC400011269	StSCL14	GRAS family transcription factor	27.3.21 RNA.regulation of transcription.GRAS transcription factor family | 33.99 development.unspecified	0	0.0696949	640	663	651	-35	-25	0.714286	1	0.634973	0.0830985	0.447278	-0.104597	0.130218	0.939589	0.245339	0.794932	-	-
stu-miR396a,b-5p	NA	Sotub04g010480	StSCL14	GRAS family transcription factor	27.3.21 RNA.regulation of transcription.GRAS transcription factor family | 33.99 development.unspecified	0	0.0292266	463	486	474	-35	-25	0.714286	1	0.634973	0.0830985	0.447278	-0.104597	0.130218	0.939589	0.245339	0.794932	-	-
stu-miR396a,b-5p	NA	Sotub12g028430	StGRF5	Growth-regulating factor 5	27.3.50 RNA.regulation of transcription.general transcription | 34.3 transport.amino acids	0	0.00341849	321	342	332	-35	-28.4	0.811429	1	0.634973	0.0830985	0.447278	-0.104597	0.130218	0.939589	0.245339	0.794932	-	-
stu-miR396a,b-5p.1	NA	PGSC0003DMC400055209	PPDK	Pyruvate phosphate dikinase	6.5 gluconeogenesis / glyoxylate cycle.pyruvate dikinase	1	0.172501	881	904	891	-34.1	-22.5	0.659824	1	0.629607	0.0838533	0.443369	-0.102384	0.130218	0.939282	0.246028	0.796998	-	-
stu-miR396a,b-5p.1	NA	Sotub02g010360	DRM1	DNA (Cytosine-5-)-methyltransferase 3	27.3.46 RNA.regulation of transcription.DNA methyltransferases	1	0.000192017	1149	1169	1160	-34.1	-28.7	0.841642	1	0.629607	0.0838533	0.443369	-0.102384	0.130218	0.939282	0.246028	0.796998	-	-
stu-miR396a,b-5p.1	NA	MICRO.2939.C2	StACO5	1-aminocyclopropane-1-carboxylate oxidase	17.5.1.2 hormone metabolism.ethylene.synthesis-degradation.1-aminocyclopropane-1-carboxylate oxidase	2	0.587075	372	397	388	-34.1	-22.6	0.662757	1	0.629607	0.0838533	0.443369	-0.102384	0.130218	0.939282	0.246028	0.796998	-	-
stu-miR396a,b-5p.1	NA	MICRO.2939.C3	StACO5	1-aminocyclopropane-1-carboxylate oxidase	17.5.1.2 hormone metabolism.ethylene.synthesis-degradation.1-aminocyclopropane-1-carboxylate oxidase	2	0.753219	946	971	962	-34.1	-22.6	0.662757	1	0.629607	0.0838533	0.443369	-0.102384	0.130218	0.939282	0.246028	0.796998	-	-
stu-miR396a,b-5p.1	NA	Sotub01g022560	PPDK	Pyruvate phosphate dikinase	6.5 gluconeogenesis / glyoxylate cycle.pyruvate dikinase	2	0.789925	1229	1252	1239	-34.1	-22.5	0.659824	1	0.629607	0.0838533	0.443369	-0.102384	0.130218	0.939282	0.246028	0.796998	-	-
stu-miR396a,b-5p.1	NA	TC197510	StACO5	1-aminocyclopropane-1-carboxylate oxidase	17.5.1.2 hormone metabolism.ethylene.synthesis-degradation.1-aminocyclopropane-1-carboxylate oxidase	2	0.758493	958	983	974	-34.1	-22.6	0.662757	1	0.629607	0.0838533	0.443369	-0.102384	0.130218	0.939282	0.246028	0.796998	-	-
stu-miR396a,b-5p.1	NA	TC213446	StACO5	1-aminocyclopropane-1-carboxylate oxidase	17.5.1.2 hormone metabolism.ethylene.synthesis-degradation.1-aminocyclopropane-1-carboxylate oxidase	2	0.754187	474	499	490	-34.1	-22.6	0.662757	1	0.629607	0.0838533	0.443369	-0.102384	0.130218	0.939282	0.246028	0.796998	-	-
stu-miR396a,b-5p.1	NA	MICRO.2170.C7	RD21A	Cathepsin B-like cysteine proteinase	29.5.3 protein.degradation.cysteine protease | 34.19.1 transport.major intrinsic proteins.PIP	2	0.0425848	510	529	520	-34.1	-27.1	0.794721	2	0.629607	0.0838533	0.443369	-0.102384	0.130218	0.939282	0.246028	0.796998	-	-
stu-miR396a,b-5p.1	NA	Sotub09g005090	YABBY	High mobility group family	27.3.53 RNA.regulation of transcription.high mobility group family (HMG) | 27.3.62 RNA.regulation of transcription.nucleosome/chromatin assembly factor group	2	0.431561	281	303	293	-34.1	-22.6	0.662757	2	0.629607	0.0838533	0.443369	-0.102384	0.130218	0.939282	0.246028	0.796998	-	-
stu-miR396a,b-5p.1	NA	Sotub09g006110	StPR1.1	Pathogenesis-related protein 1b	20.1.7.1 stress.biotic.PR-proteins.PR1 (antifungal)	2	0.181674	377	396	387	-34.1	-24.3	0.71261	3	0.629607	0.0838533	0.443369	-0.102384	0.130218	0.939282	0.246028	0.796998	-	-
stu-miR396a,b-5p.1	NA	TC224536	StPR1.2	Pathogenesis-related protein 1	20.1.7.1 stress.biotic.PR-proteins.PR1 (antifungal)	2	0.188009	251	270	261	-34.1	-24.3	0.71261	3	0.629607	0.0838533	0.443369	-0.102384	0.130218	0.939282	0.246028	0.796998	NA	NA
stu-miR396b-3p.1	NA	Sotub05g021700	T26D22.2	Genomic DNA chromosome 5 P1 clone MVP2	27.2 RNA.transcription | 29.3.2 protein.targeting.mitochondria	0	0.013149	155	172	165	-32	-22.6	0.70625	2	1.57822	1.31885	0.85492	0.595549	0.00182692	0.0183817	0.101353	0.145292	-	-
stu-miR396b-3p.1	NA	TC196140	GAPC1	Glyceraldehyde-3-phosphate dehydrogenase	4.1.8 glycolysis.cytosolic branch.glyceraldehyde 3-phosphate dehydrogenase (GAP-DH)	1	0.0235779	854	874	865	-32	-22.1	0.690625	2	1.57822	1.31885	0.85492	0.595549	0.00182692	0.0183817	0.101353	0.145292	0.755	-
stu-miR396b-3p.1	NA	MICRO.126.C9	GAPC1	Glyceraldehyde-3-phosphate dehydrogenase	4.1.8 glycolysis.cytosolic branch.glyceraldehyde 3-phosphate dehydrogenase (GAP-DH)	2	0.246327	947	967	958	-32	-22.1	0.690625	2	1.57822	1.31885	0.85492	0.595549	0.00182692	0.0183817	0.101353	0.145292	0.755	-
stu-miR396b-3p.1	NA	MICRO.189.C2	RPL4A	60S ribosomal protein L4-B (L1)	29.2.1.2.2.141 protein.synthesis.ribosomal protein.eukaryotic.60S subunit.L4/L1 | 29.2.2 protein.synthesis.ribosome biogenesis	3	0.00866451	316	336	327	-32	-25.2	0.7875	3	1.57822	1.31885	0.85492	0.595549	0.00182692	0.0183817	0.101353	0.145292	-	-
stu-miR397-3p	NA	PGSC0003DMC400013757	F14N22.2	Phospholipase A2 (Fragment)	11.9.2.1 lipid metabolism.lipid degradation.lipases.triacylglycerol lipase	2	0.149575	1070	1092	1083	-35	-23.28	0.665143	3	5.20374	2.86727	1.86426	-0.472208	1.71405e-05	0.0156855	0.172671	0.362675	-	-
stu-miR397-3p	NA	Sotub12g006870	F14N22.2	Phospholipase A2 (Fragment)	11.9.2.1 lipid metabolism.lipid degradation.lipases.triacylglycerol lipase	2	0.113162	1070	1092	1083	-35	-23.28	0.665143	3	5.20374	2.86727	1.86426	-0.472208	1.71405e-05	0.0156855	0.172671	0.362675	-	-
stu-miR397-3p	NA	Sotub12g006870	F14N22.2	Phospholipase A2 (Fragment)	11.9.2.1 lipid metabolism.lipid degradation.lipases.triacylglycerol lipase	2	0.15041	1070	1092	1083	-35	-23.28	0.665143	3	5.20374	2.86727	1.86426	-0.472208	1.71405e-05	0.0156855	0.172671	0.362675	-	-
stu-miR397-5p	NA	TC222634	MYB	MYB transcription factor	27.3.25 RNA.regulation of transcription.MYB domain transcription factor family	1	0.0188599	285	313	300	-37.1	-25.7	0.692722	1	1.57676	1.36652	0.0810029	-0.129239	0.00241641	0.0278257	0.906481	0.807129	-1.179	-
stu-miR397-5p	NA	MICRO.3234.C1	dl3220c	Dehydration-responsive protein-like	20.2.3 stress.abiotic.drought/salt | 30.2.20 signalling.receptor kinases.wheat LRK10 like	1	0.0328835	1911	1931	1922	-37.1	-25.4	0.684636	3	1.57676	1.36652	0.0810029	-0.129239	0.00241641	0.0278257	0.906481	0.807129	-	-
stu-miR397a-5p	NA	Sotub09g009340	HSP70-10	heat shock protein	10.3 cell wall.hemicellulose synthesis | 20.2.1 stress.abiotic.heat | 26.10 misc.cytochrome P450 | 29.6 protein.folding | 34.99 transport.misc	3	0.0575638	198	218	209	-37	-25.4	0.686486	2	1.6895	1.35918	-0.527583	-0.857906	0.000335611	0.0133265	0.287882	0.0312935	0.572	-
stu-miR398a-3p	NA	MICRO.2503.C3	IPS1	Inositol-3-phosphate synthase	3.4.3 minor CHO metabolism.myo-inositol.InsP synthases	2	0.0919388	1548	1571	1562	-41.9	-28.9	0.689737	1	1.09253	0.850977	-0.0260069	-0.267564	0.0198434	0.173652	0.964849	0.538794	0.948	-
stu-miR398a-3p	NA	MICRO.671.C1	DCP5	Protein LSM14 homolog B	11.1.9 lipid metabolism.FA synthesis and FA elongation.long chain fatty acid CoA ligase	2	0.0578989	459	481	470	-41.9	-29.48	0.70358	3	1.09253	0.850977	-0.0260069	-0.267564	0.0198434	0.173652	0.964849	0.538794	-	-
stu-miR398b-3p	NA	BE923257	Sotub01g016930	Unknown Protein	20.2.1 stress.abiotic.heat	0	0.0181321	32	53	44	-40.6	-29.1	0.716749	1	0.486734	0.155133	1.20832	0.876718	0.617306	0.949992	0.134007	0.178686	NA	NA
stu-miR398b-3p	NA	CN462972	MT2A	Metallothionein-like protein	15.2 metal handling.binding, chelation and storage	0	0.00366336	133	155	146	-40.6	-32.9	0.810345	1	0.486734	0.155133	1.20832	0.876718	0.617306	0.949992	0.134007	0.178686	1.762	-
stu-miR398b-3p	NA	PGSC0003DMC400064655	PGSC0003DMG400042551	Gene of unknown function	35.2 not assigned.unknown	0	0.00784775	351	374	364	-40.6	-28.9	0.711823	1	0.486734	0.155133	1.20832	0.876718	0.617306	0.949992	0.134007	0.178686	-	-
stu-miR398b-3p	NA	Sotub01g016930	Sotub01g016930	Unknown Protein	20.2.1 stress.abiotic.heat	0	0.00659626	25	46	37	-40.6	-29.1	0.716749	1	0.486734	0.155133	1.20832	0.876718	0.617306	0.949992	0.134007	0.178686	NA	NA
stu-miR398b-3p	NA	PGSC0003DMC400057495	Sotub01g016930	Unknown Protein	20.2.1 stress.abiotic.heat	1	0.0136004	25	46	37	-40.6	-29.1	0.716749	1	0.486734	0.155133	1.20832	0.876718	0.617306	0.949992	0.134007	0.178686	NA	NA
stu-miR398b-3p	NA	Sotub01g016930	Sotub01g016930	Unknown Protein	20.2.1 stress.abiotic.heat	1	0.0137232	25	46	37	-40.6	-29.1	0.716749	1	0.486734	0.155133	1.20832	0.876718	0.617306	0.949992	0.134007	0.178686	NA	NA
stu-miR398b-3p	NA	PGSC0003DMC400050522	Sotub01g016930	Unknown Protein	20.2.1 stress.abiotic.heat	2	0.104145	154	175	166	-40.6	-29.1	0.716749	1	0.486734	0.155133	1.20832	0.876718	0.617306	0.949992	0.134007	0.178686	NA	NA
stu-miR398b-3p	NA	Sotub03g026480	Sotub03g026480	Unknown Protein	20.2.1 stress.abiotic.heat	2	0.0979659	25	46	37	-40.6	-29.1	0.716749	1	0.486734	0.155133	1.20832	0.876718	0.617306	0.949992	0.134007	0.178686	NA	NA
stu-miR398b-3p	NA	Sotub04g013890	Sotub04g013890	Unknown Protein	20.2.1 stress.abiotic.heat	2	0.0997357	25	46	37	-40.6	-29.1	0.716749	1	0.486734	0.155133	1.20832	0.876718	0.617306	0.949992	0.134007	0.178686	NA	NA
stu-miR398b-3p	NA	PPCCS50TH	MT2A	Metallothionein-like protein	15.2 metal handling.binding, chelation and storage	2	0.0366259	167	189	180	-40.6	-31.4	0.773399	2	0.486734	0.155133	1.20832	0.876718	0.617306	0.949992	0.134007	0.178686	1.762	-
stu-miR398b-3p	NA	Sotub09g009180	MT2A	Metallothionein-like protein	15.2 metal handling.binding, chelation and storage	2	0.0113723	129	151	142	-40.6	-31.4	0.773399	2	0.486734	0.155133	1.20832	0.876718	0.617306	0.949992	0.134007	0.178686	1.762	-
stu-miR398b-3p	NA	Sotub09g009190	MT2A	Metallothionein-like protein	15.2 metal handling.binding, chelation and storage	2	0.043225	129	151	142	-40.6	-31.4	0.773399	2	0.486734	0.155133	1.20832	0.876718	0.617306	0.949992	0.134007	0.178686	1.762	-
stu-miR398b-3p	NA	TC219293	MT2A	Metallothionein-like protein	15.2 metal handling.binding, chelation and storage	2	0.0261638	1041	1063	1054	-40.6	-31.4	0.773399	2	0.486734	0.155133	1.20832	0.876718	0.617306	0.949992	0.134007	0.178686	1.762	-
stu-miR398b-3p	NA	TC209876	accD	Acetyl-coenzyme A carboxylase carboxyl transferase subunit beta	10.7 cell wall.modification | 29.2.1.1.1.1.12 protein.synthesis.ribosomal protein.prokaryotic.chloroplast.30S subunit.S12	3	0.012083	1078	1099	1090	-40.6	-29.1	0.716749	1	0.486734	0.155133	1.20832	0.876718	0.617306	0.949992	0.134007	0.178686	NA	NA
stu-miR398b-3p	NA	Sotub11g023820	HSP70-10	heat shock protein	10.3 cell wall.hemicellulose synthesis | 20.2.1 stress.abiotic.heat | 26.10 misc.cytochrome P450 | 29.6 protein.folding | 34.99 transport.misc	3	0.0255206	1423	1444	1435	-40.6	-27.3	0.672414	2	0.486734	0.155133	1.20832	0.876718	0.617306	0.949992	0.134007	0.178686	-	-
stu-miR399a-f-3p	NA	TC199088	PSAL	Photosystem I reaction center subunit XI	1.1.2.2 PS.lightreaction.photosystem I.PSI polypeptide subunits	2	0.255887	452	473	464	-44.3	-29.1	0.656885	3	0.334669	2.25571	-0.0891919	1.83185	0.856024	0.19766	0.964157	0.0347626	-	-
stu-miR399a-o-5p.1	NA	Sotub04g024880	CEG	S-locus F-box-like protein d	8.1.1.1 TCA / organic transformation.TCA.pyruvate DH.E1 | 26.10 misc.cytochrome P450 | 28.99 DNA.unspecified | 29.5.11.4.3.2 protein.degradation.ubiquitin.E3.SCF.FBOX | 30.5 signalling.G-proteins	0	0.106973	222	243	231	-36.3	-23.7	0.652893	1	3.14976	1.78722	2.16169	0.799156	0.00353575	0.0940883	0.0804231	0.139422	-	-
stu-miR399i-5p	NA	Sotub02g007230	EIF6-2	Eukaryotic translation initiation factor 6	29.2.3 protein.synthesis.initiation | 31.1 cell.organisation	2	0.0900441	261	283	273	-39.8	-26.8	0.673367	2	1.22086	2.01236	-0.413108	0.378387	0.282153	0.178917	0.792698	0.608365	-	-
stu-miR408a-3p	NA	PGSC0003DMC400058618	SDH2-3	Iron sulfur subunit of succinate dehydrogenase	8.1.7 TCA / organic transformation.TCA.succinate dehydrogenase | 28.1 DNA.synthesis/chromatin structure | 29.2.1.1.2.1.14 protein.synthesis.ribosomal protein.prokaryotic.mitochondrion.30S subunit.S14	1	0.057659	195	219	209	-42.8	-29.1	0.679907	2	0.855869	0.729147	-0.268687	-0.395409	0.301516	0.580486	0.777765	0.530646	-	-
stu-miR408a-3p	NA	TC214277	PSAE1	Photosystem I reaction center subunit IV A	1.1.2.2 PS.lightreaction.photosystem I.PSI polypeptide subunits | 26.21 misc.protease inhibitor/seed storage/lipid transfer protein (LTP) family protein	1	0.0176902	155	176	166	-42.8	-30.5	0.712617	2	0.855869	0.729147	-0.268687	-0.395409	0.301516	0.580486	0.777765	0.530646	-	-
stu-miR408a-5p	NA	Sotub08g018880	LA1	RNA-binding La domain-containing protein	27.3.99 RNA.regulation of transcription.unclassified | 34.7 transport.phosphate	2	0.0769411	1215	1235	1225	-45.3	-30.2	0.666667	2	4.59751	3.55423	1.15731	0.114027	0.00205585	0.0403869	0.597996	0.900294	-	-
stu-miR408b-3p	NA	BF_LBCHXXXX_0049A04_T3M.SCF	BF_LBCHXXXX_0049A04_T3M.SCF	-	34.12 transport.metal | 34.12 transport.metal	1	0.0976864	363	386	374	-45.1	-30	0.665188	2	0.333423	0.99704	0.285786	0.949403	0.617306	0.168069	0.659756	0.042967	-	-
stu-miR408b-3p	NA	MICRO.13157.C1	CRR41	Unknown Protein	35.2 not assigned.unknown	2	0.513129	361	384	373	-45.1	-29.8	0.660754	1	0.333423	0.99704	0.285786	0.949403	0.617306	0.168069	0.659756	0.042967	-	-
stu-miR408b-3p	NA	Sotub01g048710	CSP1	Cold shock protein-1	20.2.2 stress.abiotic.cold | 27.3.75 RNA.regulation of transcription.GRP	2	0.181565	358	384	375	-45.1	-30.2	0.669623	2	0.333423	0.99704	0.285786	0.949403	0.617306	0.168069	0.659756	0.042967	-	-
stu-miR408b-3p	NA	TC195276	CSP1	Cold shock protein-1	20.2.2 stress.abiotic.cold | 27.3.75 RNA.regulation of transcription.GRP	2	0.219118	416	442	433	-45.1	-30.2	0.669623	2	0.333423	0.99704	0.285786	0.949403	0.617306	0.168069	0.659756	0.042967	-	-
stu-miR408b-3p	NA	Sotub01g047060	RBG7	Glycine-rich RNA-binding protein	27.3.75 RNA.regulation of transcription.GRP | 27.4 RNA.RNA binding	2	0.0348807	276	297	288	-45.1	-32.6	0.722838	3	0.333423	0.99704	0.285786	0.949403	0.617306	0.168069	0.659756	0.042967	1.483	-
stu-miR477a-5p	NA	BI179691	BI179691	-	35.2 not assigned.unknown	2	0.265681	18	39	29	-44.3	-29.6	0.668172	2	1.93173	0.8825	1.78257	0.733338	0.0654136	0.562975	0.0937823	0.309386	NA	NA
stu-miR477a-5p	NA	TC195752	LARP1B	La related protein-like	35.1 not assigned.no ontology	2	0.368429	35	56	46	-44.3	-29.6	0.668172	2	1.93173	0.8825	1.78257	0.733338	0.0654136	0.562975	0.0937823	0.309386	-	-
stu-miR477b-5p	NA	PGSC0003DMC400054149	FUG1	Translation initiation factor IF-2	29.2.3 protein.synthesis.initiation	2	0.406898	1627	1652	1639	-40	-26.6	0.665	1	1.31542	0.901387	0.765539	0.351511	0.271807	0.589861	0.516562	0.702889	2.123	-
stu-miR477b-5p	NA	MICRO.2027.C1	Sotub07g006700	UPF0549 protein C20orf43 homolog	35.2 not assigned.unknown	2	0.0561039	861	886	877	-40	-29	0.725	2	1.31542	0.901387	0.765539	0.351511	0.271807	0.589861	0.516562	0.702889	-	-
stu-miR477b-5p	NA	TC212725	Sotub07g006700	UPF0549 protein C20orf43 homolog	35.2 not assigned.unknown	2	0.0415923	860	885	876	-40	-29	0.725	2	1.31542	0.901387	0.765539	0.351511	0.271807	0.589861	0.516562	0.702889	-	-
stu-miR477b-5p	NA	Sotub07g023620	FUG1	Translation initiation factor IF-2	29.2.3 protein.synthesis.initiation	3	0.1071	1636	1661	1648	-40	-26.6	0.665	1	1.31542	0.901387	0.765539	0.351511	0.271807	0.589861	0.516562	0.702889	2.123	-
stu-miR482a-3p	NA	TC213570	T14P8.5	3-hydroxyacyl-CoA dehydratase 3	35.1.40 not assigned.no ontology.glycine rich proteins	2	0.049493	570	593	582	-37.2	-29.5	0.793011	2	0.531527	-0.0165739	0.135657	-0.412444	0.260603	0.988914	0.794842	0.245401	1.034	-
stu-miR482a-3p	NA	CX699539	RBG8	Glycine-rich RNA-binding protein	17.2.2 hormone metabolism.auxin.signal transduction | 27.3.75 RNA.regulation of transcription.GRP | 27.4 RNA.RNA binding	2	0.14226	285	307	298	-37.2	-27	0.725806	3	0.531527	-0.0165739	0.135657	-0.412444	0.260603	0.988914	0.794842	0.245401	2.298	-
stu-miR482a-3p	NA	Sotub09g022080	T14P8.5	3-hydroxyacyl-CoA dehydratase 3	35.1.40 not assigned.no ontology.glycine rich proteins	3	0.00847958	488	511	500	-37.2	-29.5	0.793011	2	0.531527	-0.0165739	0.135657	-0.412444	0.260603	0.988914	0.794842	0.245401	1.034	-
stu-miR482a-3p	NA	TC223412	TIP3-1	Aquaporin	21.4 redox.glutaredoxins | 27.1.20 RNA.processing.degradation dicer | 34.19.2 transport.major intrinsic proteins.TIP	3	0.46135	561	588	573	-37.2	-24.7	0.663978	2	0.531527	-0.0165739	0.135657	-0.412444	0.260603	0.988914	0.794842	0.245401	0.529	-
stu-miR482b-3p	NA	TC196291	Sotub04g025700	ASR4 protein (Fragment)	20.2.3 stress.abiotic.drought/salt | 34.12 transport.metal	2	0.323217	526	550	541	-41.1	-26.9	0.654501	2	0.0963379	-0.0515332	-0.19395	-0.341821	0.862776	0.971431	0.647365	0.291618	-	-
stu-miR482b-3p	NA	Sotub09g022080	T14P8.5	3-hydroxyacyl-CoA dehydratase 3	35.1.40 not assigned.no ontology.glycine rich proteins	2	0.0303748	479	500	491	-41.1	-30.8	0.749392	3	0.0963379	-0.0515332	-0.19395	-0.341821	0.862776	0.971431	0.647365	0.291618	1.034	-
stu-miR482b-3p	NA	TC201242	T14P8.5	3-hydroxyacyl-CoA dehydratase 3	35.1.40 not assigned.no ontology.glycine rich proteins	2	0.107657	523	544	535	-41.1	-30.6	0.744526	3	0.0963379	-0.0515332	-0.19395	-0.341821	0.862776	0.971431	0.647365	0.291618	1.034	-
stu-miR482b-5p	NA	MICRO.14365.C1	MICRO.14365.C1	-	35.2 not assigned.unknown | 35.2 not assigned.unknown	2	0.140706	236	256	247	-42.6	-29.2	0.685446	2	2.32302	2.0097	0.560987	0.247661	0.148071	0.36515	0.802899	0.828146	-	-
stu-miR482c-3p	NA	TC206790	APRR7	Pseudo response regulator	27.3.66 RNA.regulation of transcription.pseudo ARR transcription factor family	1	0.1022	1030	1055	1046	-39.4	-27.34	0.693909	2	0.427476	-0.360325	-0.284529	-1.07233	0.332037	0.569293	0.461167	0.00260818	-	-
stu-miR482c-3p	NA	MICRO.5665.C2	T14P8.5	3-hydroxyacyl-CoA dehydratase 3	35.1.40 not assigned.no ontology.glycine rich proteins	2	0.0458542	473	497	488	-39.4	-30.3	0.769036	2	0.427476	-0.360325	-0.284529	-1.07233	0.332037	0.569293	0.461167	0.00260818	1.034	-
stu-miR482c-3p	NA	MICRO.8077.C1	APRR7	Pseudo response regulator	27.3.66 RNA.regulation of transcription.pseudo ARR transcription factor family	2	0.491633	1030	1055	1046	-39.4	-27.34	0.693909	2	0.427476	-0.360325	-0.284529	-1.07233	0.332037	0.569293	0.461167	0.00260818	-	-
stu-miR482c-3p	NA	Sotub09g022080	T14P8.5	3-hydroxyacyl-CoA dehydratase 3	35.1.40 not assigned.no ontology.glycine rich proteins	2	0.0555829	395	419	410	-39.4	-30.3	0.769036	2	0.427476	-0.360325	-0.284529	-1.07233	0.332037	0.569293	0.461167	0.00260818	1.034	-
stu-miR482c-3p	NA	TC201613	T14P8.5	3-hydroxyacyl-CoA dehydratase 3	35.1.40 not assigned.no ontology.glycine rich proteins	2	0.102384	454	478	469	-39.4	-30.3	0.769036	2	0.427476	-0.360325	-0.284529	-1.07233	0.332037	0.569293	0.461167	0.00260818	1.034	-
stu-miR482c-3p	NA	TC213570	T14P8.5	3-hydroxyacyl-CoA dehydratase 3	35.1.40 not assigned.no ontology.glycine rich proteins	2	0.0997357	486	510	501	-39.4	-30.3	0.769036	2	0.427476	-0.360325	-0.284529	-1.07233	0.332037	0.569293	0.461167	0.00260818	1.034	-
stu-miR482c-3p	NA	PGSC0003DMC400012737	SUVH1	Histone-lysine N-methyltransferase	27.3.69 RNA.regulation of transcription.SET-domain transcriptional regulator family	2	0.354542	1004	1029	1016	-39.4	-26.7	0.677665	3	0.427476	-0.360325	-0.284529	-1.07233	0.332037	0.569293	0.461167	0.00260818	-	-
stu-miR482c-3p	NA	Sotub09g022080	T14P8.5	3-hydroxyacyl-CoA dehydratase 3	35.1.40 not assigned.no ontology.glycine rich proteins	3	0.00317106	518	542	533	-39.4	-33.8	0.857868	1	0.427476	-0.360325	-0.284529	-1.07233	0.332037	0.569293	0.461167	0.00260818	1.034	-
stu-miR482c-3p	NA	TC201613	T14P8.5	3-hydroxyacyl-CoA dehydratase 3	35.1.40 not assigned.no ontology.glycine rich proteins	3	0.00701994	586	610	601	-39.4	-33.8	0.857868	1	0.427476	-0.360325	-0.284529	-1.07233	0.332037	0.569293	0.461167	0.00260818	1.034	-
stu-miR482c-3p	NA	PGSC0003DMC400041922	PGSC0003DMG400024229	Gene of unknown function	20.1.2 stress.biotic.receptors	3	0.00414614	203	224	215	-39.4	-31.7	0.804569	3	0.427476	-0.360325	-0.284529	-1.07233	0.332037	0.569293	0.461167	0.00260818	NA	NA
stu-miR482c-3p	NA	PGSC0003DMC400041922	PGSC0003DMG400024229	Gene of unknown function	20.1.2 stress.biotic.receptors	3	0.00480516	203	224	215	-39.4	-31.7	0.804569	3	0.427476	-0.360325	-0.284529	-1.07233	0.332037	0.569293	0.461167	0.00260818	NA	NA
stu-miR482d-3p	NA	Sotub05g028230	ATJ2	Chaperone dnaJ 3	20.2.1 stress.abiotic.heat	2	0.112136	620	643	632	-47.2	-31.8	0.673729	1	0.296531	-0.445326	1.30123	0.559368	0.617306	0.581246	0.0145884	0.183514	1.163	-
stu-miR482d-3p	NA	TC215991	ATJ2	DNAJ chaperone	20.2.1 stress.abiotic.heat | 30.2.8.1 signalling.receptor kinases.leucine rich repeat VIII.type 1	2	0.20168	276	299	288	-47.2	-31.8	0.673729	1	0.296531	-0.445326	1.30123	0.559368	0.617306	0.581246	0.0145884	0.183514	-	-
stu-miR482d-5p	NA	Sotub07g005120	COL5	CONSTANS-like protein	27.3.7 RNA.regulation of transcription.C2C2(Zn) Constans-like zinc finger family (CO-like) | 27.3.9 RNA.regulation of transcription.C2C2(Zn) GATA transcription factor family | 33.99 development.unspecified	2	0.135466	740	765	756	-39.7	-26.4	0.664987	3	1.91475	2.8091	0.749921	1.64427	0.000522671	1.17207e-05	0.185513	0.000753207	-	-
stu-miR482e-3p	NA	MICRO.6849.C1	Sotub06g021200	Unknown Protein	23.2 nucleotide metabolism.degradation	2	0.270203	909	938	929	-42.7	-28.5	0.667447	0	0.379816	-0.434437	0.139996	-0.674257	0.418353	0.486514	0.758155	0.0451697	-	-
stu-miR482e-3p	NA	Sotub06g021200	Sotub06g021200	Unknown Protein	23.2 nucleotide metabolism.degradation	2	0.0800477	872	901	892	-42.7	-31.1	0.728337	0	0.379816	-0.434437	0.139996	-0.674257	0.418353	0.486514	0.758155	0.0451697	-	-
stu-miR482e-3p	NA	Sotub09g022080	T14P8.5	3-hydroxyacyl-CoA dehydratase 3	35.1.40 not assigned.no ontology.glycine rich proteins	2	0.105522	481	502	493	-42.7	-31.3	0.733021	2	0.379816	-0.434437	0.139996	-0.674257	0.418353	0.486514	0.758155	0.0451697	1.034	-
stu-miR482e-3p	NA	Sotub09g022080	T14P8.5	3-hydroxyacyl-CoA dehydratase 3	35.1.40 not assigned.no ontology.glycine rich proteins	2	0.193494	481	502	493	-42.7	-31.3	0.733021	2	0.379816	-0.434437	0.139996	-0.674257	0.418353	0.486514	0.758155	0.0451697	1.034	-
stu-miR482e-3p	NA	TC206621	ATJ2	Chaperone dnaJ 3	20.2.1 stress.abiotic.heat	2	0.222985	309	332	321	-42.7	-28.6	0.669789	2	0.379816	-0.434437	0.139996	-0.674257	0.418353	0.486514	0.758155	0.0451697	1.163	-
stu-miR482e-3p	NA	MICRO.10184.C1	HPD	p-hydroxyphenylpyruvate dioxygenase	13.2.6.2 amino acid metabolism.degradation.aromatic aa.tyrosine | 16.1.3.1 secondary metabolism.isoprenoids.tocopherol biosynthesis.hydroxyphenylpyruvate dioxygenase	2	0.402807	824	855	846	-42.7	-28.7	0.672131	3	0.379816	-0.434437	0.139996	-0.674257	0.418353	0.486514	0.758155	0.0451697	-	-
stu-miR482e-3p	NA	Sotub07g017790	HPD	p-hydroxyphenylpyruvate dioxygenase	13.2.6.2 amino acid metabolism.degradation.aromatic aa.tyrosine | 16.1.3.1 secondary metabolism.isoprenoids.tocopherol biosynthesis.hydroxyphenylpyruvate dioxygenase	2	0.24869	779	810	801	-42.7	-28.7	0.672131	3	0.379816	-0.434437	0.139996	-0.674257	0.418353	0.486514	0.758155	0.0451697	-	-
stu-miR482e-3p	NA	TC213570	T14P8.5	3-hydroxyacyl-CoA dehydratase 3	35.1.40 not assigned.no ontology.glycine rich proteins	2	0.184636	533	553	545	-42.7	-29.6	0.693208	3	0.379816	-0.434437	0.139996	-0.674257	0.418353	0.486514	0.758155	0.0451697	1.034	-
stu-miR482e-5p	NA	Sotub02g006200	BOI	Baculoviral IAP repeat-containing 3	29.5.11.4.2 protein.degradation.ubiquitin.E3.RING	0	0.0999091	169	192	182	-38.4	-25.08	0.653125	3	1.72306	2.35495	1.67602	2.30791	0.00335177	0.000245801	0.0132185	0.00023901	-	-
stu-miR482e-5p	NA	MICRO.308.C5	StNBS-LRR_8	Cc-nbs-lrr resistance protein (Fragment)	13.1.3.6.1.3 amino acid metabolism.synthesis.aspartate family.misc.homoserine.homoserine dehydrogenase | 20.1.2 stress.biotic.receptors | 27.3.37 RNA.regulation of transcription.lateral organ boundaries gene family (AS2) | 31.1 cell.organisation	2	0.487656	642	661	653	-38.4	-25.5	0.664062	3	1.72306	2.35495	1.67602	2.30791	0.00335177	0.000245801	0.0132185	0.00023901	-	-
stu-miR482f-3p	NA	PGSC0003DMC400041922	PGSC0003DMG400024229	Gene of unknown function	20.1.2 stress.biotic.receptors	0	0.000630098	205	226	217	-41.9	-36.4	0.868735	1	0.00542853	0.223843	0.529763	0.748178	0.993489	0.785803	0.187129	0.0392369	NA	NA
stu-miR482f-3p	NA	PGSC0003DMC400041922	PGSC0003DMG400024229	Gene of unknown function	20.1.2 stress.biotic.receptors	0	0.000328036	205	226	217	-41.9	-36.4	0.868735	1	0.00542853	0.223843	0.529763	0.748178	0.993489	0.785803	0.187129	0.0392369	NA	NA
stu-miR482f-3p	NA	Sotub04g035730	Sotub04g035730	Os03g0133300 protein (Fragment)	27.2 RNA.transcription	0	0.00458304	476	497	488	-41.9	-31.5	0.75179	1	0.00542853	0.223843	0.529763	0.748178	0.993489	0.785803	0.187129	0.0392369	-	-
stu-miR482f-3p	NA	TC224033	FER2	Ferritin	15.2 metal handling.binding, chelation and storage	0	0.0268683	118	139	130	-41.9	-30.5	0.727924	3	0.00542853	0.223843	0.529763	0.748178	0.993489	0.785803	0.187129	0.0392369	-	-
stu-miR482f-3p	NA	PGSC0003DMC400021712	Sotub08g027660	Glutaredoxin family protein	21.4 redox.glutaredoxins	2	0.412027	1010	1032	1022	-41.9	-27.4	0.653938	1	0.00542853	0.223843	0.529763	0.748178	0.993489	0.785803	0.187129	0.0392369	-	-2.183
stu-miR482f-3p	NA	TC199848	Sotub08g027660	Glutaredoxin family protein	21.4 redox.glutaredoxins	2	0.563834	1073	1095	1085	-41.9	-27.4	0.653938	1	0.00542853	0.223843	0.529763	0.748178	0.993489	0.785803	0.187129	0.0392369	-	-2.183
stu-miR482f-3p	NA	Sotub09g007740	F12E4_120	Heavy metal-associated domain containing protein expressed	15.2 metal handling.binding, chelation and storage | 34.12 transport.metal	2	0.146222	730	751	742	-41.9	-28.8	0.687351	3	0.00542853	0.223843	0.529763	0.748178	0.993489	0.785803	0.187129	0.0392369	0.856	-
stu-miR482f-5p	NA	BE919869	PSBY	Photosystem II core complex proteins psbY	1.1.1.2 PS.lightreaction.photosystem II.PSII polypeptide subunits	2	0.168595	399	419	410	-40.5	-28.4	0.701235	2	0.943485	1.0599	1.40888	1.52529	0.512812	0.515632	0.265919	0.0458034	-	-
stu-miR5303g,i-3p	NA	TC217812	Sotub02g009210	Unknown Protein	29.2.1.2.1.28 protein.synthesis.ribosomal protein.eukaryotic.40S subunit.S28 | 29.2.2 protein.synthesis.ribosome biogenesis	0	0.0860813	349	376	363	-36.4	-25.1	0.68956	1	-0.606465	-1.25101	0.251801	-0.392744	0.642659	0.562975	0.867248	0.760996	-	-
stu-miR5303g,i-3p	NA	TC198118	SAT1	Serine acetyltransferase	13.1.5.3.2 amino acid metabolism.synthesis.serine-glycine-cysteine group.cysteine.SAT | 15.2 metal handling.binding, chelation and storage | 17.3.1.1.1 hormone metabolism.brassinosteroid.synthesis-degradation.BRs.DET2	0	0.03488	804	827	818	-36.4	-27.48	0.754945	3	-0.606465	-1.25101	0.251801	-0.392744	0.642659	0.562975	0.867248	0.760996	-	-
stu-miR5303g,i-3p	NA	MICRO.6962.C6	Sotub02g009210	Unknown Protein	29.2.1.2.1.28 protein.synthesis.ribosomal protein.eukaryotic.40S subunit.S28 | 29.2.2 protein.synthesis.ribosome biogenesis	2	0.211228	291	318	305	-36.4	-25.1	0.68956	1	-0.606465	-1.25101	0.251801	-0.392744	0.642659	0.562975	0.867248	0.760996	-	-
stu-miR5303g,i-3p	NA	Sotub07g010840	SAC1	Polyphosphoinositide phosphatase	11.9.3 lipid metabolism.lipid degradation.lysophospholipases | 30.4 signalling.phosphinositides	2	0.222587	1776	1803	1794	-36.4	-24.9	0.684066	2	-0.606465	-1.25101	0.251801	-0.392744	0.642659	0.562975	0.867248	0.760996	-	-0.489
stu-miR5303h-3p	NA	TC198118	SAT1	Serine acetyltransferase	13.1.5.3.2 amino acid metabolism.synthesis.serine-glycine-cysteine group.cysteine.SAT | 15.2 metal handling.binding, chelation and storage | 17.3.1.1.1 hormone metabolism.brassinosteroid.synthesis-degradation.BRs.DET2	1	0.0384168	805	828	819	-36.6	-27.78	0.759016	3	-1.91838	0.183384	-0.615293	1.48647	0.232108	0.973581	0.689952	0.243205	-	-
stu-miR5303j-3p	NA	MICRO.6962.C6	Sotub02g009210	Unknown Protein	29.2.1.2.1.28 protein.synthesis.ribosomal protein.eukaryotic.40S subunit.S28 | 29.2.2 protein.synthesis.ribosome biogenesis	2	0.162372	292	319	306	-34.7	-25.2	0.726225	1	-	-	-	-	-	-	-	-	-	-
stu-mir530-3p	NA	Sotub09g009340	HSP70-10	heat shock protein	10.3 cell wall.hemicellulose synthesis | 20.2.1 stress.abiotic.heat | 26.10 misc.cytochrome P450 | 29.6 protein.folding | 34.99 transport.misc	2	0.0183034	1094	1113	1105	-40.6	-29.9	0.736453	2	2.82852	2.95109	0.645065	0.767635	0.00552124	0.0129777	0.670444	0.162441	0.572	-
stu-miR5304-5p	NA	MICRO.331.C94	Sotub12g032310	Zinc finger AN1 domain-containing stress-associated protein 15	1.1.1.2 PS.lightreaction.photosystem II.PSII polypeptide subunits | 27.3.99 RNA.regulation of transcription.unclassified	2	0.00413601	617	640	631	-35.1	-27.6	0.786325	0	0.466018	0.190885	-0.248708	-0.523841	0.615117	0.950604	0.837214	0.475122	-	-
stu-miR5304-5p	NA	TC225170	Sotub12g032310	Zinc finger AN1 domain-containing stress-associated protein 15	1.1.1.2 PS.lightreaction.photosystem II.PSII polypeptide subunits | 27.3.99 RNA.regulation of transcription.unclassified	2	0.00879846	562	585	576	-35.1	-27.6	0.786325	0	0.466018	0.190885	-0.248708	-0.523841	0.615117	0.950604	0.837214	0.475122	-	-
stu-miR530-5p.2	NA	bf_mxflxxxx_0033a03.t3m.scf	Sotub06g032270	Unknown Protein	35.2 not assigned.unknown	0	0.0351041	200	217	210	-36.8	-27.3	0.741848	3	3.12611	0.719566	1.9122	-0.494345	0.000112458	0.488389	0.0265854	0.293426	-	-
stu-miR530-5p.2	NA	CV504421	Sotub06g032270	Unknown Protein	35.2 not assigned.unknown	0	0.0345448	201	218	211	-36.8	-27.3	0.741848	3	3.12611	0.719566	1.9122	-0.494345	0.000112458	0.488389	0.0265854	0.293426	-	-
stu-miR530-5p.2	NA	Sotub12g018900	NUDT19	Solute carrier family 2, facilitated glucose transporter member 5	34.2 transport.sugars	0	0.032951	941	960	951	-36.8	-25.8	0.701087	3	3.12611	0.719566	1.9122	-0.494345	0.000112458	0.488389	0.0265854	0.293426	-	-
stu-miR530-5p.2	NA	PotatoF0497.scf	HSP70-10	heat shock protein	10.3 cell wall.hemicellulose synthesis | 20.2.1 stress.abiotic.heat | 26.10 misc.cytochrome P450 | 29.6 protein.folding | 34.99 transport.misc	1	0.076958	4	29	14	-36.8	-25.6	0.695652	1	3.12611	0.719566	1.9122	-0.494345	0.000112458	0.488389	0.0265854	0.293426	-	-
stu-miR530-5p.2	NA	Sotub06g032270	Sotub06g032270	Unknown Protein	35.2 not assigned.unknown	1	0.00891339	206	223	216	-36.8	-27.3	0.741848	3	3.12611	0.719566	1.9122	-0.494345	0.000112458	0.488389	0.0265854	0.293426	-	-
stu-miR530-5p.2	NA	Sotub06g027660	VTC2	GDP-L-galactose phosphorylase	21.2.1.2 redox.ascorbate and glutathione.ascorbate.GDP-L-galactose phosphorylase	2	0.217947	1094	1116	1107	-36.8	-25.3	0.6875	2	3.12611	0.719566	1.9122	-0.494345	0.000112458	0.488389	0.0265854	0.293426	-	-1.392
stu-miR6022-3p	NA	PGSC0003DMC400007624	MIK2	Leucine-rich repeat receptor-like tyrosine-protein kinase At2g41820	17.3.2.1 hormone metabolism.brassinosteroid.signal transduction.BRI | 20.1.2 stress.biotic.receptors | 20.1.4 stress.biotic.kinases | 26.7 misc.oxidases - copper, flavone etc | 26.28 misc.GDSL-motif lipase | 30.2.4 signalling.receptor kinases.leucine rich repeat IV | 30.2.11 signalling.receptor kinases.leucine rich repeat XI | 30.2.12 signalling.receptor kinases.leucine rich repeat XII | 30.3 sig…	1	0.000313345	1033	1053	1044	-39.2	-40.5	1	0	-1.28595	-0.965284	-0.268022	0.0526407	0.00205585	0.0511452	0.555925	0.907956	-	-
stu-miR6022-3p	NA	Sotub12g032880	StLRR-RLK_5	Leucine-rich repeat receptor-like tyrosine-protein kinase At2g41820	17.3.2.1 hormone metabolism.brassinosteroid.signal transduction.BRI | 20.1.2 stress.biotic.receptors | 20.1.4 stress.biotic.kinases | 26.7 misc.oxidases - copper, flavone etc | 26.28 misc.GDSL-motif lipase | 30.2.4 signalling.receptor kinases.leucine rich repeat IV | 30.2.11 signalling.receptor kinases.leucine rich repeat XI | 30.2.12 signalling.receptor kinases.leucine rich repeat XII | 30.3 sig…	2	0.00285528	1033	1053	1044	-39.2	-40.5	1	0	-1.28595	-0.965284	-0.268022	0.0526407	0.00205585	0.0511452	0.555925	0.907956	-	-
stu-miR6023-5p	NA	Sotub01g006160	MIK2	Leucine-rich repeat receptor-like serine/threonine-protein kinase At1g17230	20.1.2 stress.biotic.receptors | 20.1.4 stress.biotic.kinases | 30.2.11 signalling.receptor kinases.leucine rich repeat XI | 30.2.12 signalling.receptor kinases.leucine rich repeat XII	1	0.0026824	194	215	206	-32.1	-26.2	0.816199	1	-0.247265	-0.637102	-1.30074	-1.69058	0.677492	0.484346	0.0179486	0.00120968	-	-
stu-miR6023-5p	NA	PGSC0003DMC400016079	CLPX1	ATP-dependent clp protease ATP-binding subunit clpx	29.5.5 protein.degradation.serine protease	1	0.143929	1458	1479	1470	-32.1	-20.9	0.65109	3	-0.247265	-0.637102	-1.30074	-1.69058	0.677492	0.484346	0.0179486	0.00120968	0.724	-
stu-miR6024-3p	NA	CK252852	FAB2	Stearoyl-acyl-carrier protein desaturase	11.1.15 lipid metabolism.FA synthesis and FA elongation.ACP desaturase | 29.2.2 protein.synthesis.ribosome biogenesis	0	0.246159	805	829	820	-33.6	-22.3	0.66369	1	-0.245423	0.259568	-0.334975	0.170016	0.566425	0.678198	0.346688	0.613162	-	-
stu-miR6024-3p	NA	MICRO.2952.C2	UBQ10	Polyubiquitin	29.2.1.1.3 protein.synthesis.ribosomal protein.prokaryotic.unknown organellar | 29.2.2 protein.synthesis.ribosome biogenesis | 29.5.11.1 protein.degradation.ubiquitin.ubiquitin	1	0.230143	317	344	332	-33.6	-22	0.654762	0	-0.245423	0.259568	-0.334975	0.170016	0.566425	0.678198	0.346688	0.613162	3.106	-
stu-miR6024-3p	NA	Sotub06g023350	AAA1	Katanin p60 ATPase-containing subunit	29.5.9 protein.degradation.AAA type | 31.1 cell.organisation | 33.99 development.unspecified	1	0.0860293	835	856	846	-33.6	-23.9	0.71131	1	-0.245423	0.259568	-0.334975	0.170016	0.566425	0.678198	0.346688	0.613162	-	-
stu-miR6027-3p	NA	Sotub09g030840	Sotub09g030840	NBS-coding resistance gene analog (Fragment)	20.1.2 stress.biotic.receptors | 30.2.17 signalling.receptor kinases.DUF 26	0	0.0101854	1066	1087	1078	-37.2	-30.7	0.825269	1	0.464048	0.259859	-0.198708	-0.402898	0.429715	0.805467	0.745411	0.340942	-	-0.477
stu-miR7122-3p	NA	MICRO.2567.C2	ATPC	ATP synthase gamma chain	9.9 mitochondrial electron transport / ATP synthesis.F1-ATPase	0	0.0212606	250	270	261	-35	-25.3	0.722857	3	-0.591127	-0.541547	-1.54034	-1.49076	0.257092	0.511618	0.00461695	0.0016117	0.928	-
stu-miR7122-3p	NA	PGSC0003DMC400033265	RCA	Ribulose-1 5-bisphosphate carboxylase/oxygenase activase 1	1.3.13 PS.calvin cycle.rubisco interacting	3	0.115436	626	650	640	-35	-24.02	0.686286	3	-0.591127	-0.541547	-1.54034	-1.49076	0.257092	0.511618	0.00461695	0.0016117	-	-
stu-miR7122-3p	NA	Sotub10g028070	RCA	Ribulose-1 5-bisphosphate carboxylase/oxygenase activase 1	1.3.13 PS.calvin cycle.rubisco interacting	3	0.0232687	626	650	640	-35	-24.02	0.686286	3	-0.591127	-0.541547	-1.54034	-1.49076	0.257092	0.511618	0.00461695	0.0016117	-	-
stu-miR7122-3p	NA	Sotub10g028070	RCA	Ribulose-1 5-bisphosphate carboxylase/oxygenase activase 1	1.3.13 PS.calvin cycle.rubisco interacting	3	0.051261	626	650	640	-35	-24.02	0.686286	3	-0.591127	-0.541547	-1.54034	-1.49076	0.257092	0.511618	0.00461695	0.0016117	-	-
stu-miR7122-3p	NA	TC219536	RCA	Ribulose-1 5-bisphosphate carboxylase/oxygenase activase 1	1.3.13 PS.calvin cycle.rubisco interacting	3	0.0509292	695	719	709	-35	-24.02	0.686286	3	-0.591127	-0.541547	-1.54034	-1.49076	0.257092	0.511618	0.00461695	0.0016117	-	-
stu-miR7981-3p	NA	CV434927	CV434927	-	35.2 not assigned.unknown	2	0.0843055	107	133	124	-34.9	-23.1	0.661891	2	-0.719915	-1.07505	-0.586387	-0.941521	0.468086	0.570813	0.565197	0.289713	NA	NA
stu-miR7983-3p	NA	Sotub01g026570	SAP5	Zinc finger A20 and AN1 domain-containing stress-associated protein 6	27.3.99 RNA.regulation of transcription.unclassified	3	0.00847958	243	268	257	-37.8	-24.6	0.650794	3	0.0620733	-0.972344	0.564992	-0.469425	0.961565	0.484346	0.496021	0.523874	0.733	-
stu-miR7984d-5p	NA	MICRO.5192.C1	F1B16.1	Peptidase S16 lon domain protein	29.5 protein.degradation	2	0.0155882	585	615	600	-39.7	-27.8	0.700252	2	0.531182	-0.121703	0.216607	-0.436277	0.44561	0.951352	0.780738	0.387298	-	-
stu-miR7984d-5p	NA	PGSC0003DMC400006605	F1B16.1	Peptidase S16 lon domain protein	29.5 protein.degradation	2	0.013653	470	500	485	-39.7	-27.8	0.700252	2	0.531182	-0.121703	0.216607	-0.436277	0.44561	0.951352	0.780738	0.387298	-	-
stu-miR7995-5p	NA	Sotub07g008570	RFS1	Alkaline alpha galactosidase 2	3.1.2.1 minor CHO metabolism.raffinose family.raffinose synthases.known | 3.1.3 minor CHO metabolism.raffinose family.stachyose synthases	2	0.00848976	1783	1808	1797	-38.6	-25.1	0.650259	2	-	-	-	-	-	-	-	-	-	-
stu-miR8006-5p	NA	Sotub06g022580	LHCB5	Chlorophyll a-b binding protein, chloroplastic	1.1.1.1 PS.lightreaction.photosystem II.LHC-II	2	0.00707982	427	451	442	-46.7	-32.8	0.702355	3	-1.45352	-1.57735	-0.139077	-0.262909	0.350883	0.533327	0.935479	0.871997	-	-
stu-miR8006-5p	NA	MICRO.4177.C3	LHCB5	Chlorophyll a-b binding protein, chloroplastic	1.1.1.1 PS.lightreaction.photosystem II.LHC-II	3	0.0245571	476	500	491	-46.7	-32.8	0.702355	3	-1.45352	-1.57735	-0.139077	-0.262909	0.350883	0.533327	0.935479	0.871997	-	-
stu-miR8007b-5p	NA	BE922567	PGSC0003DMG400031495	Senescence-associated protein	11.3 lipid metabolism.phospholipid synthesis | 13.2.7 amino acid metabolism.degradation.histidine | 26.7 misc.oxidases - copper, flavone etc | 27.1.19 RNA.processing.ribonucleases	3	0.0524458	107	135	126	-35.1	-23.3	0.663818	2	-0.841073	-1.87381	0.642565	-0.390169	0.673638	0.486514	0.729627	0.834968	-	-
stu-miR8007b-5p	NA	BQ115545	PGSC0003DMG400031495	Senescence-associated protein	11.3 lipid metabolism.phospholipid synthesis | 13.2.7 amino acid metabolism.degradation.histidine | 26.7 misc.oxidases - copper, flavone etc | 27.1.19 RNA.processing.ribonucleases	3	0.0657027	281	309	300	-35.1	-23.3	0.663818	2	-0.841073	-1.87381	0.642565	-0.390169	0.673638	0.486514	0.729627	0.834968	-	-
stu-miR8007b-5p	NA	TC199321	PGSC0003DMG400031495	Senescence-associated protein	11.3 lipid metabolism.phospholipid synthesis | 13.2.7 amino acid metabolism.degradation.histidine | 26.7 misc.oxidases - copper, flavone etc | 27.1.19 RNA.processing.ribonucleases	3	0.0641527	534	562	553	-35.1	-23.3	0.663818	2	-0.841073	-1.87381	0.642565	-0.390169	0.673638	0.486514	0.729627	0.834968	-	-
stu-miR8007b-5p	NA	TC202443	PGSC0003DMG400031495	Senescence-associated protein	11.3 lipid metabolism.phospholipid synthesis | 13.2.7 amino acid metabolism.degradation.histidine | 26.7 misc.oxidases - copper, flavone etc | 27.1.19 RNA.processing.ribonucleases	3	0.0489053	101	129	120	-35.1	-23.3	0.663818	2	-0.841073	-1.87381	0.642565	-0.390169	0.673638	0.486514	0.729627	0.834968	-	-
stu-miR8007b-5p	NA	TC211600	PGSC0003DMG400031495	Senescence-associated protein	11.3 lipid metabolism.phospholipid synthesis | 13.2.7 amino acid metabolism.degradation.histidine | 26.7 misc.oxidases - copper, flavone etc | 27.1.19 RNA.processing.ribonucleases	3	0.0626002	352	380	371	-35.1	-23.3	0.663818	2	-0.841073	-1.87381	0.642565	-0.390169	0.673638	0.486514	0.729627	0.834968	-	-
stu-miR8007b-5p	NA	TC214996	PGSC0003DMG400031495	Senescence-associated protein	11.3 lipid metabolism.phospholipid synthesis | 13.2.7 amino acid metabolism.degradation.histidine | 26.7 misc.oxidases - copper, flavone etc | 27.1.19 RNA.processing.ribonucleases	3	0.0485111	177	205	196	-35.1	-23.3	0.663818	2	-0.841073	-1.87381	0.642565	-0.390169	0.673638	0.486514	0.729627	0.834968	-	-
stu-miR8007b-5p	NA	TC221128	Sotub12g018270	TO54-2 (Fragment)	11.1.13 lipid metabolism.FA synthesis and FA elongation.acyl-CoA binding protein | 26.10 misc.cytochrome P450	3	0.0614341	477	505	496	-35.1	-23.3	0.663818	2	-0.841073	-1.87381	0.642565	-0.390169	0.673638	0.486514	0.729627	0.834968	NA	NA
stu-miR8007b-5p	NA	TC225345	RH15	ATP-dependent RNA helicase	28.1 DNA.synthesis/chromatin structure | 29.2.3 protein.synthesis.initiation	3	0.0547989	101	129	120	-35.1	-23.3	0.663818	2	-0.841073	-1.87381	0.642565	-0.390169	0.673638	0.486514	0.729627	0.834968	-0.622	-
stu-miR8011a-5p	NA	TC224779	RPS17	30S ribosomal protein S17	9.1.2 mitochondrial electron transport / ATP synthesis.NADH-DH (type I).localisation not clear | 29.2.1.1.1.1.17 protein.synthesis.ribosomal protein.prokaryotic.chloroplast.30S subunit.S17 | 29.2.1.1.3 protein.synthesis.ribosomal protein.prokaryotic.unknown organellar | 29.3.1 protein.targeting.nucleus	1	0.0876651	21	48	39	-35.4	-24.1	0.680791	3	-	-	-	-	-	-	-	-	-	-
stu-miR8011a-5p	NA	PGSC0003DMC400048610	Sotub01g015850	ORF42f	26.12 misc.peroxidases | 27.2 RNA.transcription	2	0.540534	111	145	135	-35.4	-24	0.677966	0	-	-	-	-	-	-	-	-	-	-
stu-miR8011a-5p	NA	PGSC0003DMC400048611	Sotub01g015850	ORF42f	26.12 misc.peroxidases | 27.2 RNA.transcription	3	0.27499	57	91	81	-35.4	-24	0.677966	0	-	-	-	-	-	-	-	-	-	-
stu-miR8011a-5p	NA	PGSC0003DMC400048612	Sotub01g015850	ORF42f	26.12 misc.peroxidases | 27.2 RNA.transcription	3	0.273486	111	145	135	-35.4	-24	0.677966	0	-	-	-	-	-	-	-	-	-	-
stu-miR8011a-5p	NA	PGSC0003DMC400048613	Sotub01g015850	ORF42f	26.12 misc.peroxidases | 27.2 RNA.transcription	3	0.266528	57	91	81	-35.4	-24	0.677966	0	-	-	-	-	-	-	-	-	-	-
stu-miR8011a-5p	NA	PGSC0003DMC400064021	Sotub01g015850	ORF42f	26.12 misc.peroxidases | 27.2 RNA.transcription	3	0.273787	111	145	135	-35.4	-24	0.677966	0	-	-	-	-	-	-	-	-	-	-
stu-miR8011a-5p	NA	TC210135	Sotub01g015850	ORF42f	26.12 misc.peroxidases | 27.2 RNA.transcription	3	0.277988	1287	1321	1311	-35.4	-24	0.677966	0	-	-	-	-	-	-	-	-	-	-
stu-miR8015-3p	NA	Sotub12g022100	NPF1.1	Peptide transporter	34.13 transport.peptides and oligopeptides	1	0.0331286	1582	1610	1601	-37.8	-25.2	0.666667	3	-	-	-	-	-	-	-	-	-	-
stu-miR8015-3p	NA	Sotub12g022100	NPF1.1	Peptide transporter	34.13 transport.peptides and oligopeptides	2	0.133218	1582	1610	1601	-37.8	-25.2	0.666667	3	-	-	-	-	-	-	-	-	-	-
stu-miR8016-3p	NA	MICRO.680.C1	SQE1	Squalene monooxygenase	11.8 lipid metabolism.exotics (steroids, squalene etc) | 17.3.1.2.99 hormone metabolism.brassinosteroid.synthesis-degradation.sterols.other | 30.2.16 signalling.receptor kinases.Catharanthus roseus-like RLK1	2	0.00465181	652	676	667	-40.3	-30.4	0.754342	2	-0.605076	-0.509455	-0.726213	-0.630592	0.371663	0.691235	0.25938	0.262778	-	-
stu-miR8016-3p	NA	Sotub04g030380	SQE1	Squalene monooxygenase	11.8 lipid metabolism.exotics (steroids, squalene etc) | 17.3.1.2.99 hormone metabolism.brassinosteroid.synthesis-degradation.sterols.other | 30.2.16 signalling.receptor kinases.Catharanthus roseus-like RLK1	2	0.00707557	481	505	496	-40.3	-30.4	0.754342	2	-0.605076	-0.509455	-0.726213	-0.630592	0.371663	0.691235	0.25938	0.262778	-	-
stu-miR8028-3p	NA	Sotub09g021750	GID1A	GID1-like gibberellin receptor	17.6.2 hormone metabolism.gibberelin.signal transduction | 24 biodegradation of xenobiotics	0	0.00849405	460	484	475	-32.4	-22.6	0.697531	1	0.115271	-0.414623	0.551419	0.021525	0.961565	0.91077	0.751122	0.990946	0.653	-
stu-miR8031-5p	NA	PGSC0003DMC400042057	PCMP-E12	Potassium transporter	34.15 transport.potassium	2	0.0584965	354	377	368	-37.7	-24.9	0.660477	3	-	-	-	-	-	-	-	-	0.47	-
stu-miR8031-5p	NA	Sotub06g012250	PCMP-E12	Potassium transporter	34.15 transport.potassium	2	0.0528786	2718	2741	2732	-37.7	-24.9	0.660477	3	-	-	-	-	-	-	-	-	0.47	-
stu-miR8031-5p	NA	TC210599	PCMP-E12	Potassium transporter	34.15 transport.potassium	2	0.0513005	382	405	396	-37.7	-24.9	0.660477	3	-	-	-	-	-	-	-	-	0.47	-
stu-miR8032b,f,g-3p	NA	Sotub02g036090	DEGP1	Serine protease	29.5.5 protein.degradation.serine protease	2	0.0337304	1162	1183	1174	-42.1	-28.3	0.672209	2	-	-	-	-	-	-	-	-	-	-
stu-miR8033-3p	NA	Sotub06g024530	PRORP1	Pentatricopeptide repeat-containing protein	34.99 transport.misc	0	0.0152888	856	882	873	-37.2	-27.3	0.733871	1	-	-	-	-	-	-	-	-	-	-
stu-miR8033-3p	NA	MICRO.6893.C3	F13M23.170	Os06g0115800 protein (Fragment)	1.1.2.1 PS.lightreaction.photosystem I.LHC-I	2	0.511213	1369	1393	1382	-37.2	-24.9	0.669355	0	-	-	-	-	-	-	-	-	-	-
stu-miR8033-3p	NA	Sotub06g024530	PRORP1	Pentatricopeptide repeat-containing protein	34.99 transport.misc	2	0.0376403	856	882	873	-37.2	-27.3	0.733871	1	-	-	-	-	-	-	-	-	-	-
stu-miR8036-3p	NA	TC222864	Sotub05g020870	Unknown Protein	29.5.11.4.3.2 protein.degradation.ubiquitin.E3.SCF.FBOX | 30.5 signalling.G-proteins | 34.99 transport.misc	2	0.594404	524	558	544	-41.5	-27.1	0.653012	1	0.100846	0.0177524	-0.390399	-0.473493	0.862776	0.988914	0.32214	0.162441	-	-
stu-miR8036-3p	NA	CK252920	Sotub05g020870	Unknown Protein	29.5.11.4.3.2 protein.degradation.ubiquitin.E3.SCF.FBOX | 30.5 signalling.G-proteins | 34.99 transport.misc	3	0.303554	499	533	519	-41.5	-27.1	0.653012	1	0.100846	0.0177524	-0.390399	-0.473493	0.862776	0.988914	0.32214	0.162441	-	-
stu-miR8039-5p	NA	POAB854TV	U2AF35A	Splicing factor U2af subunit	27.1.1 RNA.processing.splicing	0	0.107752	100	120	111	-34	-22.9	0.673529	3	0.415059	-0.068152	0.337183	-0.146028	0.53494	0.974615	0.629166	0.805617	-	-
stu-miR8039-5p	NA	TC221584	Sotub12g030010	Unknown Protein	35.2 not assigned.unknown	1	0.0355063	551	570	562	-34	-23.5	0.691176	2	0.415059	-0.068152	0.337183	-0.146028	0.53494	0.974615	0.629166	0.805617	-	-
stu-miR8039-5p	NA	bf_mxflxxxx_0033h06.t3m.scf	Sotub12g030010	Unknown Protein	35.2 not assigned.unknown	2	0.248856	396	415	407	-34	-23.5	0.691176	2	0.415059	-0.068152	0.337183	-0.146028	0.53494	0.974615	0.629166	0.805617	-	-
stu-miR8039-5p	NA	MICRO.180.C3	NUCL1	Polyadenylate-binding protein 1	27.4 RNA.RNA binding | 29.2.6 protein.synthesis.ribosomal RNA | 30.5 signalling.G-proteins	2	0.0467151	1717	1736	1728	-34	-25.2	0.741176	2	0.415059	-0.068152	0.337183	-0.146028	0.53494	0.974615	0.629166	0.805617	0.984	-
stu-miR8039-5p	NA	PGSC0003DMC400029463	Sotub12g030010	Unknown Protein	35.2 not assigned.unknown	2	0.212045	592	611	603	-34	-23.5	0.691176	2	0.415059	-0.068152	0.337183	-0.146028	0.53494	0.974615	0.629166	0.805617	-	-
stu-miR8039-5p	NA	Sotub10g021490	CML35	Calmodulin	30.3 signalling.calcium	2	0.181565	244	264	254	-34	-22.8	0.670588	2	0.415059	-0.068152	0.337183	-0.146028	0.53494	0.974615	0.629166	0.805617	-	-
stu-miR8039-5p	NA	Sotub01g017600	EULS3	Stress responsive protein	29.2.2 protein.synthesis.ribosome biogenesis	2	0.466908	778	804	795	-34	-22.2	0.652941	3	0.415059	-0.068152	0.337183	-0.146028	0.53494	0.974615	0.629166	0.805617	1.598	-
stu-miR8039-5p	NA	Sotub10g025510	U2AF35A	Splicing factor U2af subunit	27.1.1 RNA.processing.splicing	2	0.168671	865	885	876	-34	-22.9	0.673529	3	0.415059	-0.068152	0.337183	-0.146028	0.53494	0.974615	0.629166	0.805617	-	-
stu-miR8039-5p	NA	Sotub11g012460	RDM3	Transcription elongation factor spt5	27.3.67 RNA.regulation of transcription.putative transcription regulator	2	0.0663231	3556	3576	3567	-34	-24.8	0.729412	3	0.415059	-0.068152	0.337183	-0.146028	0.53494	0.974615	0.629166	0.805617	-	-
stu-miR8039-5p	NA	Sotub11g012460	RDM3	Transcription elongation factor spt5	27.3.67 RNA.regulation of transcription.putative transcription regulator	2	0.26147	3590	3610	3600	-34	-23.1	0.679412	3	0.415059	-0.068152	0.337183	-0.146028	0.53494	0.974615	0.629166	0.805617	-	-
stu-miR8039-5p	NA	Sotub11g012460	RDM3	Transcription elongation factor spt5	27.3.67 RNA.regulation of transcription.putative transcription regulator	2	0.141183	3556	3576	3567	-34	-24.8	0.729412	3	0.415059	-0.068152	0.337183	-0.146028	0.53494	0.974615	0.629166	0.805617	-	-
stu-miR8039-5p	NA	Sotub11g012460	RDM3	Transcription elongation factor spt5	27.3.67 RNA.regulation of transcription.putative transcription regulator	2	0.431977	3590	3610	3600	-34	-23.1	0.679412	3	0.415059	-0.068152	0.337183	-0.146028	0.53494	0.974615	0.629166	0.805617	-	-
stu-miR8039-5p	NA	TC204619	RDM3	Transcription elongation factor spt5	27.3.67 RNA.regulation of transcription.putative transcription regulator	2	0.439182	19	39	29	-34	-23.1	0.679412	3	0.415059	-0.068152	0.337183	-0.146028	0.53494	0.974615	0.629166	0.805617	-	-
stu-miR8039-5p	NA	BF_LBCHXXXX_0029D05_T3M.SCF	Sotub12g030010	Unknown Protein	35.2 not assigned.unknown	3	0.075026	39	58	50	-34	-23.5	0.691176	2	0.415059	-0.068152	0.337183	-0.146028	0.53494	0.974615	0.629166	0.805617	-	-
stu-miR8039-5p	NA	Sotub02g005270	NUCL1	Polyadenylate-binding protein 1	27.4 RNA.RNA binding | 29.2.6 protein.synthesis.ribosomal RNA | 30.5 signalling.G-proteins	3	0.00971126	1633	1652	1644	-34	-25.2	0.741176	2	0.415059	-0.068152	0.337183	-0.146028	0.53494	0.974615	0.629166	0.805617	0.984	-
stu-miR8039-5p	NA	TC220806	Sotub12g030010	Unknown Protein	35.2 not assigned.unknown	3	0.0750085	190	209	201	-34	-23.5	0.691176	2	0.415059	-0.068152	0.337183	-0.146028	0.53494	0.974615	0.629166	0.805617	-	-
stu-miR8040-3p	NA	TC202178	(ET):EIN3(like)	Ethylene insensitive 3 class transcription factor	17.5.2 hormone metabolism.ethylene.signal transduction | 27.3.19 RNA.regulation of transcription.EIN3-like (EIL) transcription factor family	1	0.0567726	310	330	321	-24.4	-16.5	0.67623	2	-	-	-	-	-	-	-	-	0.96	-
stu-miR8040-3p	NA	TC213546	ASK1	Glycogen synthase kinase	1.3 PS.calvin cycle | 17.3.2.1 hormone metabolism.brassinosteroid.signal transduction.BRI | 29.4.1 protein.postranslational modification.kinase	2	0.0737312	488	508	499	-24.4	-18.2	0.745902	1	-	-	-	-	-	-	-	-	-	-
stu-miR8040-3p	NA	MICRO.2158.C3	(ET):EIN3(like)	Ethylene insensitive 3 class transcription factor	17.5.2 hormone metabolism.ethylene.signal transduction | 27.3.19 RNA.regulation of transcription.EIN3-like (EIL) transcription factor family	2	0.295699	326	346	337	-24.4	-16.5	0.67623	2	-	-	-	-	-	-	-	-	0.96	-
stu-miR8040-3p	NA	Sotub06g030450	(ET):EIN3(like)	Ethylene insensitive 3 class transcription factor	17.5.2 hormone metabolism.ethylene.signal transduction | 27.3.19 RNA.regulation of transcription.EIN3-like (EIL) transcription factor family	2	0.116852	121	141	132	-24.4	-16.5	0.67623	2	-	-	-	-	-	-	-	-	0.96	-
stu-miR8040-3p	NA	TC213763	ASK1	Glycogen synthase kinase	1.3 PS.calvin cycle | 17.3.2.1 hormone metabolism.brassinosteroid.signal transduction.BRI | 29.4.1 protein.postranslational modification.kinase	3	0.0350103	419	439	430	-24.4	-18.2	0.745902	1	-	-	-	-	-	-	-	-	-	-
stu-miR8040-5p	NA	Sotub04g007750	F16M19.7	E3 ubiquitin-protein ligase At4g11680	11.1.9 lipid metabolism.FA synthesis and FA elongation.long chain fatty acid CoA ligase | 29.5.11.4.2 protein.degradation.ubiquitin.E3.RING	2	0.0105946	263	286	274	-27.1	-21.6	0.797048	0	-	-	-	-	-	-	-	-	0.757	-
stu-miR8040-5p	NA	TC195097	F16M19.7	E3 ubiquitin-protein ligase At4g11680	11.1.9 lipid metabolism.FA synthesis and FA elongation.long chain fatty acid CoA ligase | 29.5.11.4.2 protein.degradation.ubiquitin.E3.RING	2	0.0165543	463	486	474	-27.1	-21.6	0.797048	0	-	-	-	-	-	-	-	-	0.757	-
stu-miR8041a,b-3p	NA	TC198583	UGT72B1	UDP-glucosyltransferase	16.8.3 secondary metabolism.flavonoids.dihydroflavonols | 16.10 secondary metabolism.simple phenols | 26.2 misc.UDP glucosyl and glucoronyl transferases	0	0.0531977	864	886	875	-34.4	-22.7	0.659884	2	-0.0694315	-0.339086	-0.263478	-0.533132	0.924058	0.703391	0.624707	0.185677	-	-
stu-miR8041a,b-3p	NA	Sotub01g033070	UGT72B1	UDP-glucosyltransferase	16.8.3 secondary metabolism.flavonoids.dihydroflavonols | 16.10 secondary metabolism.simple phenols | 26.2 misc.UDP glucosyl and glucoronyl transferases	1	0.0189192	810	832	821	-34.4	-22.7	0.659884	2	-0.0694315	-0.339086	-0.263478	-0.533132	0.924058	0.703391	0.624707	0.185677	-	-
stu-miR8043-3p	NA	MICRO.8669.C3	Sotub07g020320	Wound-responsive protein-related	20.2.4 stress.abiotic.touch/wounding	2	0.111871	235	254	246	-33.6	-23	0.684524	2	-0.102617	-0.0913899	0.27913	0.290357	0.942546	0.978215	0.809446	0.73291	0.84	-
stu-miR8044-5p	NA	CK720131	Sotub06g006650	Ubiquitin conjugating enzyme	29.5.11.3 protein.degradation.ubiquitin.E2	0	0.0858511	626	646	637	-31	-20.9	0.674194	3	-0.212078	-0.653264	-0.61249	-1.05368	0.786285	0.577216	0.33616	0.0582689	0.549	-
stu-miR8044-5p	NA	MICRO.355.C2	Sotub06g006650	Ubiquitin conjugating enzyme	29.5.11.3 protein.degradation.ubiquitin.E2	1	0.0778363	586	606	597	-31	-20.9	0.674194	3	-0.212078	-0.653264	-0.61249	-1.05368	0.786285	0.577216	0.33616	0.0582689	0.549	-
stu-miR8044-5p	NA	TC197837	Sotub06g006650	Ubiquitin conjugating enzyme	29.5.11.3 protein.degradation.ubiquitin.E2	2	0.344227	1060	1080	1071	-31	-20.9	0.674194	3	-0.212078	-0.653264	-0.61249	-1.05368	0.786285	0.577216	0.33616	0.0582689	0.549	-
stu-miR8044-5p	NA	TC198326	Sotub06g006650	Ubiquitin conjugating enzyme	29.5.11.3 protein.degradation.ubiquitin.E2	2	0.340471	600	620	611	-31	-20.9	0.674194	3	-0.212078	-0.653264	-0.61249	-1.05368	0.786285	0.577216	0.33616	0.0582689	0.549	-
stu-miR8044-5p	NA	TC205158	Sotub06g006650	Ubiquitin conjugating enzyme	29.5.11.3 protein.degradation.ubiquitin.E2	2	0.25828	578	598	589	-31	-20.9	0.674194	3	-0.212078	-0.653264	-0.61249	-1.05368	0.786285	0.577216	0.33616	0.0582689	0.549	-
stu-miR8044-5p	NA	Sotub04g008750	GAPA1	Glyceraldehyde-3-phosphate dehydrogenase	1.3.4 PS.calvin cycle.GAP | 20.1 stress.biotic | 29.2.1.2.2.10 protein.synthesis.ribosomal protein.eukaryotic.60S subunit.L10 | 29.2.2 protein.synthesis.ribosome biogenesis	3	0.0209514	417	441	428	-31	-22.86	0.737419	3	-0.212078	-0.653264	-0.61249	-1.05368	0.786285	0.577216	0.33616	0.0582689	-	-
stu-miR8045-3p	NA	NP404421	RBOHA	Respiratory burst oxidase-like protein E	20.1.1 stress.biotic.respiratory burst	2	0.211682	1147	1168	1160	-31.6	-22.2	0.702532	2	-1.23815	-0.2052	0.342546	1.3755	0.247379	0.932296	0.735487	0.0886757	NA	NA
stu-miR8046-5p	NA	CV496338	Sotub08g009980	Cytochrome P450	26.10 misc.cytochrome P450	0	0.00114765	258	278	269	-30.8	-23.7	0.769481	2	0.202507	-1.19519	-0.895823	-2.29352	0.909906	0.703391	0.570745	0.0719076	-	-
stu-miR8046-5p	NA	TC206475	F5K7.26	Acetyltransferase	17.3.1.1.1 hormone metabolism.brassinosteroid.synthesis-degradation.BRs.DET2 | 26.24 misc.GCN5-related N-acetyltransferase	1	0.0318489	623	649	640	-30.8	-20.6	0.668831	1	0.202507	-1.19519	-0.895823	-2.29352	0.909906	0.703391	0.570745	0.0719076	-	-
stu-miR8047-5p	NA	bf_arrayxxx_0059b07.t7m.scf	NRPB2	DNA-directed RNA polymerase	26.2 misc.UDP glucosyl and glucoronyl transferases | 27.2 RNA.transcription	0	0.0094203	45	67	58	-29.2	-22	0.753425	1	-	-	-	-	-	-	-	-	-	-
stu-miR8047-5p	NA	DN923188	Sotub05g029470	Isocitrate lyase	6.9 gluconeogenesis / glyoxylate cycle.isocitrate lyase | 27.3.99 RNA.regulation of transcription.unclassified	0	0.0999607	338	362	353	-29.2	-19.4	0.664384	1	-	-	-	-	-	-	-	-	-	-
stu-miR8047-5p	NA	MICRO.17256.C1	Sotub05g029470	Isocitrate lyase	6.9 gluconeogenesis / glyoxylate cycle.isocitrate lyase | 27.3.99 RNA.regulation of transcription.unclassified	0	0.124951	338	362	353	-29.2	-19.4	0.664384	1	-	-	-	-	-	-	-	-	-	-
stu-miR8047-5p	NA	PGSC0003DMC400051773	NRPB2	DNA-directed RNA polymerase	26.2 misc.UDP glucosyl and glucoronyl transferases | 27.2 RNA.transcription	0	0.0016391	3259	3280	3271	-29.2	-23.6	0.808219	1	-	-	-	-	-	-	-	-	-	-
stu-miR8047-5p	NA	PGSC0003DMC400051774	NRPB2	DNA-directed RNA polymerase	26.2 misc.UDP glucosyl and glucoronyl transferases | 27.2 RNA.transcription	0	0.00177968	2236	2257	2248	-29.2	-23.6	0.808219	1	-	-	-	-	-	-	-	-	-	-
stu-miR8047-5p	NA	Sotub05g029470	Sotub05g029470	Isocitrate lyase	6.9 gluconeogenesis / glyoxylate cycle.isocitrate lyase | 27.3.99 RNA.regulation of transcription.unclassified	0	0.0482348	406	430	421	-29.2	-19.4	0.664384	1	-	-	-	-	-	-	-	-	-	-
stu-miR8047-5p	NA	MICRO.6653.C3	NRPB2	DNA-directed RNA polymerase	26.2 misc.UDP glucosyl and glucoronyl transferases | 27.2 RNA.transcription	0	0.0382674	906	927	918	-29.2	-20.62	0.706164	3	-	-	-	-	-	-	-	-	-	-
stu-miR8047-5p	NA	PGSC0003DMC400040587	Sotub05g029470	Isocitrate lyase	6.9 gluconeogenesis / glyoxylate cycle.isocitrate lyase | 27.3.99 RNA.regulation of transcription.unclassified	1	0.103465	406	430	421	-29.2	-19.4	0.664384	1	-	-	-	-	-	-	-	-	-	-
stu-miR8047-5p	NA	Sotub11g021260	NERD	Novel protein containing a PHD-finger domain (Fragment)	20.2.4 stress.abiotic.touch/wounding | 27.3.63 RNA.regulation of transcription.PHD finger transcription factor | 27.3.67 RNA.regulation of transcription.putative transcription regulator	2	0.164139	487	508	499	-29.2	-19.7	0.674658	2	-	-	-	-	-	-	-	-	-	-
stu-miR8047-5p	NA	Sotub11g021260	NERD	Novel protein containing a PHD-finger domain (Fragment)	20.2.4 stress.abiotic.touch/wounding | 27.3.63 RNA.regulation of transcription.PHD finger transcription factor | 27.3.67 RNA.regulation of transcription.putative transcription regulator	2	0.241681	487	508	499	-29.2	-19.7	0.674658	2	-	-	-	-	-	-	-	-	-	-
stu-miR8047-5p	NA	Sotub01g040390	HSP70-10	Chaperone DnaK	20.2.1 stress.abiotic.heat	2	0.116852	1708	1729	1720	-29.2	-20	0.684932	3	-	-	-	-	-	-	-	-	-	-
stu-miR8047-5p	NA	Sotub08g027920	Sotub08g027920	Eukaryotic translation initiation factor 3 subunit 10-like	35.2 not assigned.unknown	2	0.3779	1129	1148	1139	-29.2	-19.2	0.657534	3	-	-	-	-	-	-	-	-	-	-
stu-miR8047-5p	NA	Sotub02g020850	rps5	30S ribosomal protein S5	29.2.1.1.1.1.5 protein.synthesis.ribosomal protein.prokaryotic.chloroplast.30S subunit.S5	3	0.0423125	443	460	451	-29.2	-20.1	0.688356	3	-	-	-	-	-	-	-	-	-	-
stu-miR8047-5p	NA	Sotub07g022420	FTSH1	ATP-dependent zinc metalloprotease FtsH 4	29.5.7 protein.degradation.metalloprotease | 31.2 cell.division	3	0.037396	587	604	595	-29.2	-20.9	0.715753	3	-	-	-	-	-	-	-	-	-	-
stu-miR8048-5p	NA	PGSC0003DMC400038444	SUMO1	Small ubiquitin-related modifier	29.5.11.1 protein.degradation.ubiquitin.ubiquitin | 31.1 cell.organisation	0	0.256103	237	258	249	-35.4	-23.9	0.675141	3	-	-	-	-	-	-	-	-	-	-
stu-miR8048-5p	NA	Sotub12g031930	CHR5	Chromodomain helicase DNA binding protein 2 (Predicted)	27.3.44 RNA.regulation of transcription.chromatin remodeling factors | 28.1 DNA.synthesis/chromatin structure	1	0.0519564	715	735	726	-35.4	-25.9	0.731638	3	-	-	-	-	-	-	-	-	-	-
stu-miR8048-5p	NA	PGSC0003DMC400030037	PGR5	Proton gradient regulation 5	1.1.40 PS.lightreaction.cyclic electron flow-chlororespiration	2	0.858301	131	153	144	-35.4	-23.8	0.672316	1	-	-	-	-	-	-	-	-	-	-
stu-miR8048-5p	NA	PGSC0003DMC400014782	T5L19.210	Unknown Protein	29.4 protein.postranslational modification | 34.22 transport.cyclic nucleotide or calcium regulated channels	2	0.805605	561	582	573	-35.4	-24.1	0.680791	2	-	-	-	-	-	-	-	-	0.918	-
stu-miR8048-5p	NA	Sotub01g020380	CP1	Calcium-binding protein CML37	30.3 signalling.calcium	2	0.534515	316	339	327	-35.4	-24.3	0.686441	2	-	-	-	-	-	-	-	-	-	-
stu-miR8048-5p	NA	TC196697	T5L19.210	Unknown Protein	29.4 protein.postranslational modification | 34.22 transport.cyclic nucleotide or calcium regulated channels	2	0.807505	266	287	278	-35.4	-24.1	0.680791	2	-	-	-	-	-	-	-	-	0.918	-
stu-miR8048-5p	NA	PGSC0003DMC400046218	Sotub06g021200	Unknown Protein	23.2 nucleotide metabolism.degradation	2	0.368429	807	827	818	-35.4	-26.5	0.748588	3	-	-	-	-	-	-	-	-	-	-
stu-miR8048-5p	NA	Sotub12g031930	CHR5	Chromodomain helicase DNA binding protein 2 (Predicted)	27.3.44 RNA.regulation of transcription.chromatin remodeling factors | 28.1 DNA.synthesis/chromatin structure	2	0.340053	715	735	726	-35.4	-25.9	0.731638	3	-	-	-	-	-	-	-	-	-	-
stu-miR8048-5p	NA	Sotub09g025370	PGR5	Proton gradient regulation 5	1.1.40 PS.lightreaction.cyclic electron flow-chlororespiration	3	0.550199	131	153	144	-35.4	-23.8	0.672316	1	-	-	-	-	-	-	-	-	-	-
stu-miR8048-5p	NA	TC214129	PGR5	Proton gradient regulation 5	1.1.40 PS.lightreaction.cyclic electron flow-chlororespiration	3	0.551688	320	342	333	-35.4	-23.8	0.672316	1	-	-	-	-	-	-	-	-	-	-
stu-miR8048-5p	NA	Sotub01g020380	CP1	Calcium-binding protein CML37	30.3 signalling.calcium	3	0.165534	316	339	327	-35.4	-24.3	0.686441	2	-	-	-	-	-	-	-	-	-	-
stu-miR8049-3p	NA	Sotub06g016860	Sotub06g016860	Os11g0586300 protein (Fragment)	35.2 not assigned.unknown	1	0.057659	1264	1285	1275	-36.4	-24.2	0.664835	3	-	-	-	-	-	-	-	-	-	-
stu-miR8049-3p	NA	CN216215	RD19D	Cysteine proteinase cathepsin F	29.5.3 protein.degradation.cysteine protease	2	0.0094723	432	454	444	-36.4	-29.1	0.799451	1	-	-	-	-	-	-	-	-	0.443	-
stu-miR8049-3p	NA	Sotub04g034350	RD19A	Cysteine proteinase cathepsin F	29.5.3 protein.degradation.cysteine protease	2	0.0107431	439	461	451	-36.4	-29.1	0.799451	1	-	-	-	-	-	-	-	-	0.443	-
stu-miR8049-5p	NA	MICRO.6515.C1	Sotub04g019830	Cytochrome P450	16.2.1.8 secondary metabolism.phenylpropanoids.lignin biosynthesis.F5H | 16.8.3 secondary metabolism.flavonoids.dihydroflavonols | 26.10 misc.cytochrome P450	2	0.0497788	1281	1306	1297	-40	-27.2	0.68	0	0.118007	-0.203308	1.20803	0.886718	0.955682	0.958038	0.346688	0.366283	-	-
stu-miR8050-3p	NA	Sotub04g008500	EMB1579	Cell division cycle and apoptosis regulator protein 1	30.5 signalling.G-proteins	2	0.0819304	2144	2163	2154	-35.8	-24.9	0.695531	2	0.552669	0.630596	0.952248	1.03017	0.81178	0.866136	0.63789	0.41704	-	-
stu-miR8050-3p	NA	TC209959	GLN1-1	Glutamine synthetase	12.2.2 N-metabolism.ammonia metabolism.glutamine synthetase | 20.2.99 stress.abiotic.unspecified | 27.3.69 RNA.regulation of transcription.SET-domain transcriptional regulator family | 30.3 signalling.calcium | 34.12 transport.metal	2	0.13526	836	860	851	-35.8	-25.1	0.701117	2	0.552669	0.630596	0.952248	1.03017	0.81178	0.866136	0.63789	0.41704	-	-
stu-miR8050-3p	NA	Sotub02g021650	Sotub02g021650	Lysine-specific demethylase 3B	29.5.11.4.2 protein.degradation.ubiquitin.E3.RING	3	0.00938302	2424	2445	2436	-35.8	-26.4	0.73743	2	0.552669	0.630596	0.952248	1.03017	0.81178	0.866136	0.63789	0.41704	-	-
stu-miR8050-5p	NA	Sotub02g013010	CGS1	Cystathionine gamma synthase	13.1.3.4.1 amino acid metabolism.synthesis.aspartate family.methionine.cystathionine gamma-synthase | 26.16 misc.myrosinases-lectin-jacalin	2	0.00489763	723	742	733	-30.8	-28.1	0.912338	3	1.29993	0.652841	0.00700777	-0.640083	0.282153	0.787583	0.997463	0.467138	-	0.737
stu-miR8050-5p	NA	TC210135	Sotub01g015850	ORF42f	26.12 misc.peroxidases | 27.2 RNA.transcription	3	0.338437	2179	2202	2189	-30.8	-20.4	0.662338	2	1.29993	0.652841	0.00700777	-0.640083	0.282153	0.787583	0.997463	0.467138	-	-
stu-miR8050-5p	NA	TC214188	Sotub02g009210	Unknown Protein	29.2.1.2.1.28 protein.synthesis.ribosomal protein.eukaryotic.40S subunit.S28 | 29.2.2 protein.synthesis.ribosome biogenesis	3	0.334588	158	181	168	-30.8	-20.4	0.662338	2	1.29993	0.652841	0.00700777	-0.640083	0.282153	0.787583	0.997463	0.467138	-	-
stu-miR8050-5p	NA	TC224130	Sotub01g015850	ORF42f	26.12 misc.peroxidases | 27.2 RNA.transcription	3	0.328772	269	292	279	-30.8	-20.4	0.662338	2	1.29993	0.652841	0.00700777	-0.640083	0.282153	0.787583	0.997463	0.467138	-	-
novel-miR8185-3p|novel-miR8185a-3p	NA	CX162667	PSBW	Photosystem II reaction center W protein	1.1.1.2 PS.lightreaction.photosystem II.PSII polypeptide subunits	3	0.0301997	397	421	412	-39.5	-26.9	0.681013	2	-0.452889	0.0262567	0.38453	0.863675	0.601999	0.988914	0.643443	0.149503	-	-
novel-miR8157-5p	NA	Sotub04g016870	PSL5	Alpha-glucosidase	2.2.2.1 major CHO metabolism.degradation.starch.starch cleavage | 26.3.1 misc.gluco-, galacto- and mannosidases.alpha-galactosidase	2	0.326462	337	359	350	-30.5	-20.5	0.672131	2	1.02907	1.00807	-0.453764	-0.474764	0.350883	0.613274	0.758155	0.554152	-0.388	-
novel-miR8157-5p	NA	TC223878	(ET):EBF	Ubiquitin ligase complex F-box protein GRR1	3.6 minor CHO metabolism.callose | 26.10 misc.cytochrome P450 | 27.3.99 RNA.regulation of transcription.unclassified | 29.5.11.4.3.2 protein.degradation.ubiquitin.E3.SCF.FBOX	2	0.28183	827	850	841	-30.5	-21.2	0.695082	2	1.02907	1.00807	-0.453764	-0.474764	0.350883	0.613274	0.758155	0.554152	-	-
novel-miR8157-5p	NA	Sotub02g020850	rps5	30S ribosomal protein S5	29.2.1.1.1.1.5 protein.synthesis.ribosomal protein.prokaryotic.chloroplast.30S subunit.S5	3	0.0525618	280	302	293	-30.5	-22.4	0.734426	1	1.02907	1.00807	-0.453764	-0.474764	0.350883	0.613274	0.758155	0.554152	-	-
novel-miR8158-3p*	NA	Sotub04g026880	AUF1	F-box family protein	29.5.11.4.3.2 protein.degradation.ubiquitin.E3.SCF.FBOX	2	0.102369	250	279	261	-35.1	-23.2	0.660969	1	-0.0933653	0.191718	-0.903069	-0.617986	0.943793	0.959665	0.392259	0.454271	-	-
novel-miR8158-5p	NA	TC223413	RH14	ATP dependent RNA helicase	27.1.2 RNA.processing.RNA helicase | 29.2.3 protein.synthesis.initiation	1	0.105323	402	422	413	-38.1	-25.2	0.661417	2	2.85993	1.05132	1.97131	0.162692	0.0176411	0.581246	0.160899	0.85842	1.595	-
novel-miR8158-5p	NA	CV468798	Sotub03g029650	Endochitinase 1 (Fragment)	20.1.7.3 stress.biotic.PR-proteins.PR3/4/8/11 (chitinases and chitin binding proteins)	1	0.0370598	238	260	251	-38.1	-26.98	0.708136	3	2.85993	1.05132	1.97131	0.162692	0.0176411	0.581246	0.160899	0.85842	NA	NA
novel-miR8158-5p	NA	MICRO.6861.C2	RH14	ATP dependent RNA helicase	27.1.2 RNA.processing.RNA helicase | 29.2.3 protein.synthesis.initiation	2	0.430749	300	320	311	-38.1	-25.2	0.661417	2	2.85993	1.05132	1.97131	0.162692	0.0176411	0.581246	0.160899	0.85842	1.595	-
novel-miR8158-5p	NA	PGSC0003DMC400054677	RH14	ATP dependent RNA helicase	27.1.2 RNA.processing.RNA helicase | 29.2.3 protein.synthesis.initiation	2	0.363823	1566	1586	1577	-38.1	-25.2	0.661417	2	2.85993	1.05132	1.97131	0.162692	0.0176411	0.581246	0.160899	0.85842	1.595	-
novel-miR8158-5p	NA	TC195439	RH14	ATP dependent RNA helicase	27.1.2 RNA.processing.RNA helicase | 29.2.3 protein.synthesis.initiation	2	0.589193	1703	1723	1714	-38.1	-25.2	0.661417	2	2.85993	1.05132	1.97131	0.162692	0.0176411	0.581246	0.160899	0.85842	1.595	-
novel-miR8158-5p	NA	TC196398	RH14	ATP dependent RNA helicase	27.1.2 RNA.processing.RNA helicase | 29.2.3 protein.synthesis.initiation	2	0.585546	300	320	311	-38.1	-25.2	0.661417	2	2.85993	1.05132	1.97131	0.162692	0.0176411	0.581246	0.160899	0.85842	1.595	-
novel-miR8158-5p	NA	BF153606	RBG7	RNA-binding glycine-rich protein-1b	27.3.75 RNA.regulation of transcription.GRP | 27.4 RNA.RNA binding	2	0.0986008	402	424	415	-38.1	-26.98	0.708136	3	2.85993	1.05132	1.97131	0.162692	0.0176411	0.581246	0.160899	0.85842	-	1.037
novel-miR8158-5p	NA	MICRO.4054.C5	PSBR	photosystem II polypeptide	1.1.1.2 PS.lightreaction.photosystem II.PSII polypeptide subunits | 27.3.67 RNA.regulation of transcription.putative transcription regulator	2	0.0236369	1091	1111	1102	-38.1	-28.6	0.750656	3	2.85993	1.05132	1.97131	0.162692	0.0176411	0.581246	0.160899	0.85842	2.27	-
novel-miR8158-5p	NA	MICRO.708.C10	HD-ZIP	Homeobox-leucine zipper-like protein	27.3.22 RNA.regulation of transcription.homeobox transcription factor family (HB)	2	0.213051	533	555	546	-38.1	-26.98	0.708136	3	2.85993	1.05132	1.97131	0.162692	0.0176411	0.581246	0.160899	0.85842	-	-
novel-miR8158-5p	NA	MICRO.708.C6	RBG7	RNA-binding glycine-rich protein-1b	27.3.75 RNA.regulation of transcription.GRP | 27.4 RNA.RNA binding	2	0.142885	741	763	754	-38.1	-26.98	0.708136	3	2.85993	1.05132	1.97131	0.162692	0.0176411	0.581246	0.160899	0.85842	-	1.037
novel-miR8158-5p	NA	PGSC0003DMC400056301	RBG7	RNA-binding glycine-rich protein-1b	27.3.75 RNA.regulation of transcription.GRP | 27.4 RNA.RNA binding	2	0.132489	235	257	248	-38.1	-26.98	0.708136	3	2.85993	1.05132	1.97131	0.162692	0.0176411	0.581246	0.160899	0.85842	-	1.037
novel-miR8158-5p	NA	Sotub10g014510	RBG7	RNA-binding glycine-rich protein-1b	27.3.75 RNA.regulation of transcription.GRP | 27.4 RNA.RNA binding	3	0.0445034	415	437	428	-38.1	-26.98	0.708136	3	2.85993	1.05132	1.97131	0.162692	0.0176411	0.581246	0.160899	0.85842	-	1.037
novel-miR8158-5p	NA	TC209963	PSBR	photosystem II polypeptide	1.1.1.2 PS.lightreaction.photosystem II.PSII polypeptide subunits | 27.3.67 RNA.regulation of transcription.putative transcription regulator	3	0.0221287	249	269	260	-38.1	-28.6	0.750656	3	2.85993	1.05132	1.97131	0.162692	0.0176411	0.581246	0.160899	0.85842	2.27	-
novel-miR8159-3p	NA	Sotub03g015300	Sotub03g015300	S-layer domain protein	35.1 not assigned.no ontology	2	0.0685448	1975	2001	1989	-36.4	-24.7	0.678571	3	1.49613	-1.58553	2.10066	-0.981002	0.414308	0.540275	0.177016	0.457279	-	-
novel-miR8161-5p	NA	MICRO.9450.C2	AHK2	Histidine kinase 3B	17.4.2 hormone metabolism.cytokinin.signal transduction | 27.3.5 RNA.regulation of transcription.ARR	1	0.0139687	217	235	228	-36.4	-26.8	0.736264	3	-0.134475	-1.24035	-0.335734	-1.44161	0.909098	0.44081	0.73128	0.0733526	1.082	-
novel-miR8163-5p	NA	Sotub02g011200	GRDP1	Hypothetical YFW family protein 5	35.1.40 not assigned.no ontology.glycine rich proteins	2	0.198847	2215	2236	2227	-35.6	-23.9	0.671348	2	1.11815	-1.54804	1.42023	-1.24596	0.435902	0.476483	0.257888	0.243205	0.882	-
novel-miR8163-5p	NA	Sotub04g022870	Sotub04g022870	Type 2 metallothionein	15.2 metal handling.binding, chelation and storage	3	0.0889572	52	73	63	-35.6	-24.1	0.676966	3	1.11815	-1.54804	1.42023	-1.24596	0.435902	0.476483	0.257888	0.243205	1.978	-
novel-miR8166-5p	NA	DN590025	T14P8.5	3-hydroxyacyl-CoA dehydratase 3	35.1.40 not assigned.no ontology.glycine rich proteins	1	0.00776247	35	59	50	-45.4	-30.6	0.674009	3	-0.609294	0.748462	0.541573	1.89933	0.779361	0.787949	0.77532	0.122249	1.034	-
novel-miR8166-5p	NA	MICRO.5665.C3	T14P8.5	3-hydroxyacyl-CoA dehydratase 3	35.1.40 not assigned.no ontology.glycine rich proteins	2	0.0961927	569	593	584	-45.4	-30.6	0.674009	3	-0.609294	0.748462	0.541573	1.89933	0.779361	0.787949	0.77532	0.122249	1.034	-
novel-miR8166-5p	NA	PGSC0003DMC400050522	Sotub01g016930	Unknown Protein	20.2.1 stress.abiotic.heat	2	0.00361995	307	331	322	-45.4	-34.5	0.759912	3	-0.609294	0.748462	0.541573	1.89933	0.779361	0.787949	0.77532	0.122249	NA	NA
novel-miR8166-5p	NA	Sotub01g016930	Sotub01g016930	Unknown Protein	20.2.1 stress.abiotic.heat	2	0.00354407	178	202	193	-45.4	-34.5	0.759912	3	-0.609294	0.748462	0.541573	1.89933	0.779361	0.787949	0.77532	0.122249	NA	NA
novel-miR8166-5p	NA	Sotub01g016930	Sotub01g016930	Unknown Protein	20.2.1 stress.abiotic.heat	3	0.00413536	178	202	193	-45.4	-34.5	0.759912	3	-0.609294	0.748462	0.541573	1.89933	0.779361	0.787949	0.77532	0.122249	NA	NA
novel-miR8171-3p*	NA	PGSC0003DMC400000236	Sotub01g033230	Splicing factor 3a subunit 3	26.23 misc.rhodanese | 27.1.1 RNA.processing.splicing | 29.5.11.1 protein.degradation.ubiquitin.ubiquitin	2	0.390365	418	439	429	-33.6	-21.9	0.651786	2	0.585991	-0.457611	-0.77832	-1.82192	0.649291	0.905796	0.618459	0.0958671	-	-
novel-miR8171-5p	NA	TC213085	Sotub11g019220	Pentatricopeptide repeat-containing protein	1.1.2.2 PS.lightreaction.photosystem I.PSI polypeptide subunits | 16.1.2.7 secondary metabolism.isoprenoids.mevalonate pathway.isopentenyl pyrophosphate:dimethyllallyl pyrophosphate isomerase	2	0.198407	225	244	235	-31.2	-21.1	0.676282	2	-0.0797456	-0.182489	-0.088866	-0.191609	0.956155	0.958038	0.944845	0.838933	-	-
novel-miR8171-5p	NA	TC197650	T9J14.5	Trafficking protein particle complex subunit 6B	31.4 cell.vesicle transport | 33.99 development.unspecified	2	0.540985	655	674	665	-31.2	-20.4	0.653846	3	-0.0797456	-0.182489	-0.088866	-0.191609	0.956155	0.958038	0.944845	0.838933	-	-
novel-miR8172-3p	NA	TC199167	Sotub02g005790	TO54-2 (Fragment)	11.3 lipid metabolism.phospholipid synthesis | 13.2.7 amino acid metabolism.degradation.histidine | 26.7 misc.oxidases - copper, flavone etc | 27.1.19 RNA.processing.ribonucleases	2	0.0146211	3	29	19	-40	-29.1	0.7275	2	0.611175	0.4671	1.21524	1.07116	0.512812	0.708995	0.125899	0.0536435	2.082	-
novel-miR8178-3p	NA	PGSC0003DMC400027605	dl3120w	Protein transport protein Sec23	29.3.4.2 protein.targeting.secretory pathway.golgi	1	0.0410849	410	437	428	-28	-18.3	0.653571	1	-0.209373	-0.32664	-0.761284	-0.87855	0.779034	0.824438	0.223339	0.0964796	-0.417	-
novel-miR8178-3p	NA	Sotub05g026710	dl3120w	Protein transport protein Sec23	29.3.4.2 protein.targeting.secretory pathway.golgi	1	0.0520311	410	437	428	-28	-18.3	0.653571	1	-0.209373	-0.32664	-0.761284	-0.87855	0.779034	0.824438	0.223339	0.0964796	-0.417	-
novel-miR8178-3p	NA	Sotub05g026710	dl3120w	Protein transport protein Sec23	29.3.4.2 protein.targeting.secretory pathway.golgi	2	0.0701969	410	437	428	-28	-18.3	0.653571	1	-0.209373	-0.32664	-0.761284	-0.87855	0.779034	0.824438	0.223339	0.0964796	-0.417	-
novel-miR8178-5p*	NA	Sotub08g029030	F7G19.18	Phosphoglycerate mutase family protein	4.1.12 glycolysis.cytosolic branch.phosphoglycerate mutase	1	0.23912	305	326	317	-33.2	-21.7	0.653614	2	-	-	-	-	-	-	-	-	-	-
novel-miR8178-5p*	NA	PGSC0003DMC400031277	Sotub06g007630	60S ribosomal protein L19-like protein	29.2.1.2.2.19 protein.synthesis.ribosomal protein.eukaryotic.60S subunit.L19 | 29.2.2 protein.synthesis.ribosome biogenesis	2	0.821698	468	490	479	-33.2	-21.7	0.653614	2	-	-	-	-	-	-	-	-	-	-
novel-miR8178-5p*	NA	Sotub06g007630	Sotub06g007630	60S ribosomal protein L19-like protein	29.2.1.2.2.19 protein.synthesis.ribosomal protein.eukaryotic.60S subunit.L19 | 29.2.2 protein.synthesis.ribosome biogenesis	2	0.674005	468	490	479	-33.2	-21.7	0.653614	2	-	-	-	-	-	-	-	-	-	-
novel-miR8178-5p*	NA	Sotub08g029030	F7G19.18	Phosphoglycerate mutase family protein	4.1.12 glycolysis.cytosolic branch.phosphoglycerate mutase	2	0.655804	305	326	317	-33.2	-21.7	0.653614	2	-	-	-	-	-	-	-	-	-	-
novel-miR8178-5p*	NA	Sotub01g039330	F21E10.12	Glutaminyl-tRNA synthetase	19.1 tetrapyrrole synthesis.glu-tRNA synthetase | 29.1.17 protein.aa activation.glutamate-tRNA ligase	2	0.164847	914	935	925	-33.2	-24.1	0.725904	3	-	-	-	-	-	-	-	-	-	-
novel-miR8178-5p*	NA	Sotub06g028670	ANL2	Homeobox-leucine zipper protein PROTODERMAL FACTOR 2	27.3.22 RNA.regulation of transcription.homeobox transcription factor family (HB) | 33.99 development.unspecified	3	0.0268692	1074	1099	1085	-33.2	-24.2	0.728916	1	-	-	-	-	-	-	-	-	NA	NA
novel-miR8179-5p*	NA	Sotub01g028130	Nog1-1	Nucleolar GTP-binding protein	29.3.4.3 protein.targeting.secretory pathway.vacuole | 30.5 signalling.G-proteins	0	0.228499	1033	1054	1045	-29.5	-20	0.677966	1	-	-	-	-	-	-	-	-	1.113	-
novel-miR8179-5p*	NA	Sotub04g009710	Nog1-1	Nucleolar GTP-binding protein	29.3.4.3 protein.targeting.secretory pathway.vacuole | 30.5 signalling.G-proteins	0	0.163772	865	886	877	-29.5	-20	0.677966	1	-	-	-	-	-	-	-	-	1.113	-
novel-miR8179-5p*	NA	TC210854	Sotub08g029610	Serine/threonine-protein kinase RIO1	20.2.5 stress.abiotic.light | 29.4 protein.postranslational modification	1	0.167306	1691	1710	1701	-29.5	-19.4	0.657627	3	-	-	-	-	-	-	-	-	-	-
novel-miR8179-5p*	NA	Sotub01g028130	Nog1-1	Nucleolar GTP-binding protein	29.3.4.3 protein.targeting.secretory pathway.vacuole | 30.5 signalling.G-proteins	2	0.558589	1033	1054	1045	-29.5	-20	0.677966	1	-	-	-	-	-	-	-	-	1.113	-
novel-miR8180-3p	NA	Sotub12g009020	LRX3	Leucine-rich repeat receptor-like serine/threonine-protein kinase At1g17230	10.5.3 cell wall.cell wall proteins.LRR | 30.2.11 signalling.receptor kinases.leucine rich repeat XI	1	0.0150691	1491	1515	1505	-39.8	-27.92	0.701508	2	4.36572	2.14627	2.59267	0.373222	9.41622e-05	0.0335308	0.0345422	0.473284	-1.532	-
novel-miR8180-3p	NA	Sotub12g009020	LRX3	Leucine-rich repeat receptor-like serine/threonine-protein kinase At1g17230	10.5.3 cell wall.cell wall proteins.LRR | 30.2.11 signalling.receptor kinases.leucine rich repeat XI	2	0.0565963	1491	1515	1505	-39.8	-27.92	0.701508	2	4.36572	2.14627	2.59267	0.373222	9.41622e-05	0.0335308	0.0345422	0.473284	-1.532	-
novel-miR8180-3p	NA	PGSC0003DMC400044193	ICL	Isocitrate lyase	6.9 gluconeogenesis / glyoxylate cycle.isocitrate lyase	3	0.131343	1450	1474	1461	-39.8	-26.2	0.658291	1	4.36572	2.14627	2.59267	0.373222	9.41622e-05	0.0335308	0.0345422	0.473284	-	-
novel-miR8180-3p	NA	PGSC0003DMC400044194	ICL	Isocitrate lyase	6.9 gluconeogenesis / glyoxylate cycle.isocitrate lyase	3	0.225611	1417	1441	1428	-39.8	-26.2	0.658291	1	4.36572	2.14627	2.59267	0.373222	9.41622e-05	0.0335308	0.0345422	0.473284	-	-
novel-miR8180-5p*	NA	CV429427	Sotub10g029000	Vacuolar protein-sorting-associated protein 37 homolog 1	35.2 not assigned.unknown	1	0.00261085	361	383	373	-42.8	-32.9	0.768692	1	-	-	-	-	-	-	-	-	-	-
novel-miR8180-5p*	NA	TC211679	Sotub09g030060	Glycine rich protein	17.3.1.1.1 hormone metabolism.brassinosteroid.synthesis-degradation.BRs.DET2 | 26.7 misc.oxidases - copper, flavone etc	1	0.0261676	265	293	283	-42.8	-29.9	0.698598	1	-	-	-	-	-	-	-	-	0.521	-
novel-miR8180-5p*	NA	TC225067	Sotub09g029990	Unknown Protein	27.3.6 RNA.regulation of transcription.basic helix-loop-helix family (bHLH)	1	0.0634998	312	343	333	-42.8	-28.7	0.670561	1	-	-	-	-	-	-	-	-	-	-
novel-miR8180-5p*	NA	TC210490	Sotub09g029900	Glycine rich protein	26.28 misc.GDSL-motif lipase	1	0.0594402	115	140	130	-42.8	-28.78	0.67243	2	-	-	-	-	-	-	-	-	0.584	-
novel-miR8180-5p*	NA	MICRO.383.C4	Sotub10g026950	RNA-binding protein	27.4 RNA.RNA binding	2	0.14455	545	570	560	-42.8	-30.2	0.705607	0	-	-	-	-	-	-	-	-	-	-
novel-miR8180-5p*	NA	TC216588	Sotub10g026950	RNA-binding protein	27.4 RNA.RNA binding	2	0.142868	559	584	574	-42.8	-30.2	0.705607	0	-	-	-	-	-	-	-	-	-	-
novel-miR8180-5p*	NA	CV431494	Sotub09g030060	Glycine rich protein	17.3.1.1.1 hormone metabolism.brassinosteroid.synthesis-degradation.BRs.DET2 | 26.7 misc.oxidases - copper, flavone etc	2	0.170176	295	323	313	-42.8	-29.6	0.691589	1	-	-	-	-	-	-	-	-	0.521	-
novel-miR8180-5p*	NA	MICRO.249.C16	PSBR	photosystem II polypeptide	1.1.1.2 PS.lightreaction.photosystem II.PSII polypeptide subunits | 27.3.67 RNA.regulation of transcription.putative transcription regulator	2	0.0207207	376	398	388	-42.8	-32.6	0.761682	1	-	-	-	-	-	-	-	-	2.27	-
novel-miR8180-5p*	NA	MICRO.249.C17	Sotub09g030060	Glycine rich protein	17.3.1.1.1 hormone metabolism.brassinosteroid.synthesis-degradation.BRs.DET2 | 26.7 misc.oxidases - copper, flavone etc	2	0.12918	265	293	283	-42.8	-29.9	0.698598	1	-	-	-	-	-	-	-	-	0.521	-
novel-miR8180-5p*	NA	MICRO.249.C18	Sotub09g029990	Unknown Protein	27.3.6 RNA.regulation of transcription.basic helix-loop-helix family (bHLH)	2	0.417289	312	343	333	-42.8	-28.7	0.670561	1	-	-	-	-	-	-	-	-	-	-
novel-miR8180-5p*	NA	MICRO.249.C19	PSBR	photosystem II polypeptide	1.1.1.2 PS.lightreaction.photosystem II.PSII polypeptide subunits | 27.3.67 RNA.regulation of transcription.putative transcription regulator	2	0.250018	316	344	334	-42.8	-29.6	0.691589	1	-	-	-	-	-	-	-	-	2.27	-
novel-miR8180-5p*	NA	MICRO.249.C19	PSBR	photosystem II polypeptide	1.1.1.2 PS.lightreaction.photosystem II.PSII polypeptide subunits | 27.3.67 RNA.regulation of transcription.putative transcription regulator	2	0.011356	385	407	397	-42.8	-32.9	0.768692	1	-	-	-	-	-	-	-	-	2.27	-
novel-miR8180-5p*	NA	MICRO.249.C7	PSBR	photosystem II polypeptide	1.1.1.2 PS.lightreaction.photosystem II.PSII polypeptide subunits | 27.3.67 RNA.regulation of transcription.putative transcription regulator	2	0.0194471	394	416	406	-42.8	-32.9	0.768692	1	-	-	-	-	-	-	-	-	2.27	-
novel-miR8180-5p*	NA	MICRO.249.C7	PSBR	photosystem II polypeptide	1.1.1.2 PS.lightreaction.photosystem II.PSII polypeptide subunits | 27.3.67 RNA.regulation of transcription.putative transcription regulator	2	0.120304	325	353	343	-42.8	-29.6	0.691589	1	-	-	-	-	-	-	-	-	2.27	-
novel-miR8180-5p*	NA	Sotub09g029990	Sotub09g029990	Unknown Protein	27.3.6 RNA.regulation of transcription.basic helix-loop-helix family (bHLH)	2	0.122525	280	308	298	-42.8	-29.9	0.698598	1	-	-	-	-	-	-	-	-	-	-
novel-miR8180-5p*	NA	Sotub09g029990	Sotub09g029990	Unknown Protein	27.3.6 RNA.regulation of transcription.basic helix-loop-helix family (bHLH)	2	0.174901	199	227	217	-42.8	-29.6	0.691589	1	-	-	-	-	-	-	-	-	-	-
novel-miR8180-5p*	NA	TC204262	Sotub10g009200	Unknown Protein	10.4 cell wall.pectin synthesis	2	0.131388	238	266	256	-42.8	-29.9	0.698598	1	-	-	-	-	-	-	-	-	-	-
novel-miR8180-5p*	NA	TC204262	Sotub10g009200	Unknown Protein	10.4 cell wall.pectin synthesis	2	0.350439	289	317	301	-42.8	-28.3	0.661215	1	-	-	-	-	-	-	-	-	-	-
novel-miR8180-5p*	NA	TC215521	PSBR	photosystem II polypeptide	1.1.1.2 PS.lightreaction.photosystem II.PSII polypeptide subunits | 27.3.67 RNA.regulation of transcription.putative transcription regulator	2	0.013862	274	296	286	-42.8	-32.9	0.768692	1	-	-	-	-	-	-	-	-	2.27	-
novel-miR8180-5p*	NA	CV431663	Sotub10g009200	Unknown Protein	10.4 cell wall.pectin synthesis	2	0.303925	191	213	203	-42.8	-28.6	0.668224	2	-	-	-	-	-	-	-	-	-	-
novel-miR8180-5p*	NA	MICRO.249.C19	PSBR	photosystem II polypeptide	1.1.1.2 PS.lightreaction.photosystem II.PSII polypeptide subunits | 27.3.67 RNA.regulation of transcription.putative transcription regulator	2	0.210257	250	275	265	-42.8	-28.78	0.67243	2	-	-	-	-	-	-	-	-	2.27	-
novel-miR8180-5p*	NA	PGSC0003DMC400056300	RBG7	RNA-binding glycine-rich protein-1b	27.3.75 RNA.regulation of transcription.GRP | 27.4 RNA.RNA binding	2	0.423844	262	284	274	-42.8	-27.9	0.651869	2	-	-	-	-	-	-	-	-	-	1.037
novel-miR8180-5p*	NA	PGSC0003DMC400056301	RBG7	RNA-binding glycine-rich protein-1b	27.3.75 RNA.regulation of transcription.GRP | 27.4 RNA.RNA binding	2	0.577327	82	104	94	-42.8	-27.9	0.651869	2	-	-	-	-	-	-	-	-	-	1.037
novel-miR8180-5p*	NA	POADO79TP	RACK1A	Guanine nucleotide-binding protein beta subunit-like protein	27.3.99 RNA.regulation of transcription.unclassified | 29.4 protein.postranslational modification | 30.5 signalling.G-proteins | 33.99 development.unspecified	2	0.208473	242	267	257	-42.8	-28.78	0.67243	2	-	-	-	-	-	-	-	-	-	-
novel-miR8180-5p*	NA	Sotub10g014510	RBG7	RNA-binding glycine-rich protein-1b	27.3.75 RNA.regulation of transcription.GRP | 27.4 RNA.RNA binding	2	0.328996	262	284	274	-42.8	-27.9	0.651869	2	-	-	-	-	-	-	-	-	-	1.037
novel-miR8180-5p*	NA	TC204892	Sotub09g029960	Cell wall protein	10.5 cell wall.cell wall proteins | 16.8.4 secondary metabolism.flavonoids.flavonols	2	0.295929	467	492	482	-42.8	-28.68	0.670093	2	-	-	-	-	-	-	-	-	-	-
novel-miR8180-5p*	NA	TC202395	CPX1	Coproporphyrinogen III oxidase aerobic	17.2.3 hormone metabolism.auxin.induced-regulated-responsive-activated | 19.8 tetrapyrrole synthesis.coproporphyrinogen III oxidase | 30.2.15 signalling.receptor kinases.thaumatin like	2	0.475921	476	497	488	-42.8	-28.4	0.663551	3	-	-	-	-	-	-	-	-	-	-
novel-miR8180-5p*	NA	DN941127	DN941127	-	35.2 not assigned.unknown	3	0.0514268	7	35	25	-42.8	-29.6	0.691589	1	-	-	-	-	-	-	-	-	NA	NA
novel-miR8180-5p*	NA	TC204262	Sotub10g009200	Unknown Protein	10.4 cell wall.pectin synthesis	3	0.00598124	328	350	340	-42.8	-32.6	0.761682	1	-	-	-	-	-	-	-	-	-	-
novel-miR8180-5p*	NA	Sotub01g048700	Sotub01g048700	Cold shock protein-1	20.2.2 stress.abiotic.cold | 27.3.75 RNA.regulation of transcription.GRP | 30.2.11 signalling.receptor kinases.leucine rich repeat XI | 30.2.12 signalling.receptor kinases.leucine rich repeat XII	3	0.0486545	289	314	301	-42.8	-29	0.67757	2	-	-	-	-	-	-	-	-	-	-
novel-miR8181-3p	NA	STMJF58TH	RH14	ATP dependent RNA helicase	27.1.2 RNA.processing.RNA helicase | 29.2.3 protein.synthesis.initiation	1	0.0845056	344	368	359	-35.1	-23.2	0.660969	2	-0.157576	-1.96806	-0.554281	-2.36477	0.862776	0.117628	0.463328	0.00549281	1.595	-
novel-miR8182-3p	NA	PGSC0003DMC400005157	F26K24.10	Unknown Protein	35.2 not assigned.unknown	2	0.0107285	452	472	463	-34.8	-26	0.747126	1	0.493849	-0.246341	-0.43623	-1.17642	0.548371	0.91077	0.63789	0.0757678	-	-
novel-miR8182-3p	NA	Sotub04g005150	F26K24.10	Unknown Protein	35.2 not assigned.unknown	2	0.0170099	452	472	463	-34.8	-26	0.747126	1	0.493849	-0.246341	-0.43623	-1.17642	0.548371	0.91077	0.63789	0.0757678	-	-
novel-miR8182-3p	NA	Sotub04g005150	F26K24.10	Unknown Protein	35.2 not assigned.unknown	2	0.0155882	452	472	463	-34.8	-26	0.747126	1	0.493849	-0.246341	-0.43623	-1.17642	0.548371	0.91077	0.63789	0.0757678	-	-
novel-miR8184-5p	NA	TC199887	RBCS-1A	Ribulose bisphosphate carboxylase small chain	1.3.2 PS.calvin cycle.rubisco small subunit | 26.10 misc.cytochrome P450 | 34.3 transport.amino acids	3	0.00124241	237	261	252	-36.8	-29	0.788043	3	-0.0442825	-0.595616	0.36181	-0.189523	0.982435	0.787949	0.780738	0.861199	-	-
novel-miR8187-5p	NA	Sotub02g019180	CIPK10	CBL-interacting protein kinase 01	20.1.2 stress.biotic.receptors | 29.4 protein.postranslational modification | 30.2.12 signalling.receptor kinases.leucine rich repeat XII	2	0.0706395	1361	1386	1376	-34.5	-24.8	0.718841	1	-0.79228	0.147099	-0.32356	0.615818	0.519995	0.973878	0.819826	0.526843	0.909	-
novel-miR8188-5p	NA	POAD618TP	RAF1	Homology to unknown gene	31.3.1 cell.cycle.peptidylprolyl isomerase	2	0.150734	515	534	526	-34.1	-24.2	0.709677	2	-0.439874	0.216831	-0.246381	0.410325	0.535724	0.89815	0.751122	0.457332	-	-
novel-miR8188-5p	NA	STMCX80TH	T25C13.50	Adenylate kinase-like protein	23.4.1 nucleotide metabolism.phosphotransfer and pyrophosphatases.adenylate kinase	2	0.347628	134	153	144	-34.1	-23.8	0.697947	2	-0.439874	0.216831	-0.246381	0.410325	0.535724	0.89815	0.751122	0.457332	-	-
novel-miR8188-5p	NA	TC219955	T25C13.50	Adenylate kinase-like protein	23.4.1 nucleotide metabolism.phosphotransfer and pyrophosphatases.adenylate kinase	2	0.350186	32	51	42	-34.1	-23.8	0.697947	2	-0.439874	0.216831	-0.246381	0.410325	0.535724	0.89815	0.751122	0.457332	-	-
novel-miR8188-5p	NA	PGSC0003DMC400060824	UBQ10	Polyubiquitin	29.2.1.1.3 protein.synthesis.ribosomal protein.prokaryotic.unknown organellar | 29.2.2 protein.synthesis.ribosome biogenesis | 29.5.11.1 protein.degradation.ubiquitin.ubiquitin	2	0.492187	1284	1304	1296	-34.1	-22.8	0.668622	3	-0.439874	0.216831	-0.246381	0.410325	0.535724	0.89815	0.751122	0.457332	3.106	-
novel-miR8188-5p	NA	TC195824	UBQ10	Polyubiquitin	29.2.1.1.3 protein.synthesis.ribosomal protein.prokaryotic.unknown organellar | 29.2.2 protein.synthesis.ribosome biogenesis | 29.5.11.1 protein.degradation.ubiquitin.ubiquitin	2	0.39543	774	794	786	-34.1	-22.8	0.668622	3	-0.439874	0.216831	-0.246381	0.410325	0.535724	0.89815	0.751122	0.457332	3.106	-
novel-miR8188-5p	NA	TC213625	UBQ10	Polyubiquitin	29.2.1.1.3 protein.synthesis.ribosomal protein.prokaryotic.unknown organellar | 29.2.2 protein.synthesis.ribosome biogenesis | 29.5.11.1 protein.degradation.ubiquitin.ubiquitin	2	0.39297	593	613	605	-34.1	-22.8	0.668622	3	-0.439874	0.216831	-0.246381	0.410325	0.535724	0.89815	0.751122	0.457332	3.106	-
novel-miR8188-5p	NA	TC197872	RAF1	Homology to unknown gene	31.3.1 cell.cycle.peptidylprolyl isomerase	3	0.0609965	465	484	476	-34.1	-24.2	0.709677	2	-0.439874	0.216831	-0.246381	0.410325	0.535724	0.89815	0.751122	0.457332	-	-
novel-miR8188-5p	NA	TC210135	Sotub01g015850	ORF42f	26.12 misc.peroxidases | 27.2 RNA.transcription	3	0.162869	2201	2220	2211	-34.1	-23.8	0.697947	2	-0.439874	0.216831	-0.246381	0.410325	0.535724	0.89815	0.751122	0.457332	-	-
novel-miR8188-5p	NA	TC214188	Sotub02g009210	Unknown Protein	29.2.1.2.1.28 protein.synthesis.ribosomal protein.eukaryotic.40S subunit.S28 | 29.2.2 protein.synthesis.ribosome biogenesis	3	0.160089	180	199	190	-34.1	-23.8	0.697947	2	-0.439874	0.216831	-0.246381	0.410325	0.535724	0.89815	0.751122	0.457332	-	-
novel-miR8188-5p	NA	TC224130	Sotub01g015850	ORF42f	26.12 misc.peroxidases | 27.2 RNA.transcription	3	0.163216	291	310	301	-34.1	-23.8	0.697947	2	-0.439874	0.216831	-0.246381	0.410325	0.535724	0.89815	0.751122	0.457332	-	-
novel-miR8194-3p	NA	TC209527	CTPA2	Carboxyl-terminal processing protease	29.5.5 protein.degradation.serine protease	0	0.0697889	447	470	461	-35.9	-24.5	0.682451	3	0.0357474	-0.328881	-0.632565	-0.997194	0.981085	0.89815	0.516601	0.182638	-	-
novel-miR8194-3p	NA	Sotub01g008440	Sotub01g008440	Alpha/beta superfamily hydrolase	35.2 not assigned.unknown	2	0.103643	1087	1122	1113	-35.9	-25	0.696379	3	0.0357474	-0.328881	-0.632565	-0.997194	0.981085	0.89815	0.516601	0.182638	-	-
novel-miR8195-5p	NA	MICRO.9425.C1	WRKY	WRKY transcription factor 1	20.1.5 stress.biotic.regulation of transcription | 27.3.32 RNA.regulation of transcription.WRKY domain transcription factor family	1	0.0302331	408	430	421	-38.1	-25.4	0.666667	2	-0.308965	0.139001	-0.313367	0.134599	0.792315	0.973248	0.802922	0.893948	-	-
novel-miR8195-5p	NA	TC205225	WRKY	WRKY transcription factor 1	20.1.5 stress.biotic.regulation of transcription | 27.3.32 RNA.regulation of transcription.WRKY domain transcription factor family	1	0.0400728	409	431	422	-38.1	-25.4	0.666667	2	-0.308965	0.139001	-0.313367	0.134599	0.792315	0.973248	0.802922	0.893948	-	-
novel-miR8195-5p	NA	MICRO.33.C3	RPS3AA	40S ribosomal protein S3	29.2.1.2.1.53 protein.synthesis.ribosomal protein.eukaryotic.40S subunit.S3A | 29.2.2 protein.synthesis.ribosome biogenesis	1	0.0477466	135	156	148	-38.1	-24.9	0.653543	3	-0.308965	0.139001	-0.313367	0.134599	0.792315	0.973248	0.802922	0.893948	1.344	-
novel-miR8195-5p	NA	PGSC0003DMC400064195	PGSC0003DMG400042091	Gene of unknown function	35.1 not assigned.no ontology	3	0.0626002	138	161	152	-38.1	-26.1	0.685039	3	-0.308965	0.139001	-0.313367	0.134599	0.792315	0.973248	0.802922	0.893948	NA	NA
novel-miR8196-5p*	NA	Sotub10g009470	TPT	Glucose-6-phosphate/phosphate translocator 2	2.2.2.6 major CHO metabolism.degradation.starch.transporter | 27.3.35 RNA.regulation of transcription.bZIP transcription factor family | 34.8 transport.metabolite transporters at the envelope membrane	2	0.341287	1076	1105	1096	-29.5	-19.7	0.667797	1	-	-	-	-	-	-	-	-	-	-
novel-miR8196-5p*	NA	Sotub10g009470	TPT	Glucose-6-phosphate/phosphate translocator 2	2.2.2.6 major CHO metabolism.degradation.starch.transporter | 27.3.35 RNA.regulation of transcription.bZIP transcription factor family | 34.8 transport.metabolite transporters at the envelope membrane	2	0.480532	1076	1105	1096	-29.5	-19.7	0.667797	1	-	-	-	-	-	-	-	-	-	-
novel-miR8196-5p*	NA	PGSC0003DMC400025511	CLPB1	ATP-dependent clp protease ATP-binding subunit	20.2.1 stress.abiotic.heat | 29.5.5 protein.degradation.serine protease	2	0.225318	857	884	871	-29.5	-20.8	0.705085	2	-	-	-	-	-	-	-	-	-	-
novel-miR8196-5p*	NA	Sotub12g031950	AGT1	Serine-glyoxylate aminotransferase	1.2.3 PS.photorespiration.aminotransferases peroxisomal | 13.1.1.3.11 amino acid metabolism.synthesis.central amino acid metabolism.alanine.alanine-glyoxylate aminotransferase | 13.1.5.2.3 amino acid metabolism.synthesis.serine-glycine-cysteine group.glycine.serine glyoxylate aminotransferase	2	0.585139	894	917	908	-29.5	-19.3	0.654237	3	-	-	-	-	-	-	-	-	-	-
novel-miR8196-5p*	NA	TC194933	AGT1	Serine-glyoxylate aminotransferase	1.2.3 PS.photorespiration.aminotransferases peroxisomal | 13.1.1.3.11 amino acid metabolism.synthesis.central amino acid metabolism.alanine.alanine-glyoxylate aminotransferase | 13.1.5.2.3 amino acid metabolism.synthesis.serine-glycine-cysteine group.glycine.serine glyoxylate aminotransferase	2	0.590803	977	1000	991	-29.5	-19.3	0.654237	3	-	-	-	-	-	-	-	-	-	-
novel-miR8200-3p	NA	MICRO.516.C1	TOR	Serine/threonine-protein kinase TEL1	19.2 tetrapyrrole synthesis.glu-tRNA reductase | 27.3.52 RNA.regulation of transcription.global transcription factor group | 28.1 DNA.synthesis/chromatin structure | 29.4 protein.postranslational modification | 31.1 cell.organisation | 33.30.1 development.multitarget.target of rapamycin	1	0.0504692	2281	2301	2292	-28.9	-19.8	0.685121	3	0.94662	0.706356	-1.0056	-1.24586	0.523916	0.853103	0.559155	0.278723	-	-
novel-miR8200-3p	NA	Sotub08g027930	ndhS	Genome sequencing data contig C313	35.2 not assigned.unknown	2	0.404641	525	546	537	-28.9	-18.9	0.653979	2	0.94662	0.706356	-1.0056	-1.24586	0.523916	0.853103	0.559155	0.278723	2.295	-
novel-miR8200-3p	NA	TC206773	ndhS	Genome sequencing data contig C313	35.2 not assigned.unknown	2	0.346333	620	641	632	-28.9	-18.9	0.653979	2	0.94662	0.706356	-1.0056	-1.24586	0.523916	0.853103	0.559155	0.278723	2.295	-
novel-miR8200-3p	NA	Sotub08g027930	ndhS	Genome sequencing data contig C313	35.2 not assigned.unknown	3	0.082282	525	546	537	-28.9	-18.9	0.653979	2	0.94662	0.706356	-1.0056	-1.24586	0.523916	0.853103	0.559155	0.278723	2.295	-
novel-miR8201-3p*	NA	Sotub03g005090	Sotub03g005090	Zinc finger family protein (Fragment)	29.5.11.4.2 protein.degradation.ubiquitin.E3.RING	1	0.0541525	184	209	199	-31.2	-20.3	0.650641	0	-	-	-	-	-	-	-	-	-	-
novel-miR8201-3p*	NA	Sotub11g012460	RDM3	Transcription elongation factor spt5	27.3.67 RNA.regulation of transcription.putative transcription regulator	2	0.0228687	2782	2804	2794	-31.2	-22.8	0.730769	1	-	-	-	-	-	-	-	-	-	-
novel-miR8201-3p*	NA	Sotub11g012460	RDM3	Transcription elongation factor spt5	27.3.67 RNA.regulation of transcription.putative transcription regulator	2	0.0299967	2782	2804	2794	-31.2	-22.8	0.730769	1	-	-	-	-	-	-	-	-	-	-
novel-miR8201-3p*	NA	Sotub02g005270	NUCL1	Polyadenylate-binding protein 1	27.4 RNA.RNA binding | 29.2.6 protein.synthesis.ribosomal RNA | 30.5 signalling.G-proteins	2	0.0926422	1687	1709	1699	-31.2	-21.7	0.695513	3	-	-	-	-	-	-	-	-	0.984	-
novel-miR8201-3p*	NA	Sotub03g034950	DRG1	Developmentally-regulated GTP-binding protein 2	1.3.13 PS.calvin cycle.rubisco interacting | 29.2.2 protein.synthesis.ribosome biogenesis | 30.5 signalling.G-proteins | 34.5 transport.ammonium	2	0.0528786	955	978	969	-31.2	-22.18	0.710897	3	-	-	-	-	-	-	-	-	-	-
novel-miR8204-3p	NA	Sotub10g011300	FD1	Ferredoxin I	1.1.5.2 PS.lightreaction.other electron carrier (ox/red).ferredoxin | 21.2.2 redox.ascorbate and glutathione.glutathione | 26.30 misc.other Ferredoxins and Rieske domain	3	0.039432	5	29	20	-27.3	-19.1	0.699634	0	0.738559	0.0294629	-0.731643	-1.44074	0.659221	0.995545	0.703522	0.258699	-	-
novel-miR8207-5p*	NA	POCBM66TV	GAE1	NAD dependent epimerase/dehydratase family protein expressed	10.1.6 cell wall.precursor synthesis.GAE	0	0.0563237	88	107	98	-34.7	-25	0.720461	3	-	-	-	-	-	-	-	-	-1.027	-
novel-miR8207-5p*	NA	PGSC0003DMC400021712	Sotub08g027660	Glutaredoxin family protein	21.4 redox.glutaredoxins	2	0.838691	1005	1024	1015	-34.7	-22.7	0.654179	2	-	-	-	-	-	-	-	-	-	-2.183
novel-miR8207-5p*	NA	Sotub08g027660	Sotub08g027660	Glutaredoxin family protein	21.4 redox.glutaredoxins	2	0.682063	1005	1024	1015	-34.7	-22.7	0.654179	2	-	-	-	-	-	-	-	-	-	-2.183
novel-miR8207-5p*	NA	Sotub09g009520	TIF3A1	Eukaryotic translation initiation factor 3 subunit A	29.2.3 protein.synthesis.initiation	2	0.384975	2038	2058	2049	-34.7	-23.9	0.688761	3	-	-	-	-	-	-	-	-	-0.422	0.496
novel-miR8207-5p*	NA	MICRO.4141.C2	RCA	Ribulose-1 5-bisphosphate carboxylase/oxygenase activase 1	1.3.13 PS.calvin cycle.rubisco interacting	3	0.308157	742	767	758	-34.7	-23.7	0.682997	2	-	-	-	-	-	-	-	-	-	-
novel-miR8209-3p|novel-miR8209a-5p	NA	PGSC0003DMC400061738	PGSC0003DMG400039634	Gene of unknown function	35.2 not assigned.unknown	3	0.0455554	247	270	261	-31.8	-21.4	0.672956	3	0.30625	-2.31868	-0.0999431	-2.72488	0.800738	0.129883	0.941185	0.00556314	NA	NA
novel-miR8209-3p|novel-miR8209a-5p	NA	PGSC0003DMC400061738	PGSC0003DMG400039634	Gene of unknown function	35.2 not assigned.unknown	3	0.0413257	247	270	261	-31.8	-21.4	0.672956	3	0.30625	-2.31868	-0.0999431	-2.72488	0.800738	0.129883	0.941185	0.00556314	NA	NA
novel-miR8215-5p	NA	Sotub10g005070	UBQ10	Polyubiquitin	29.2.1.1.3 protein.synthesis.ribosomal protein.prokaryotic.unknown organellar | 29.2.2 protein.synthesis.ribosome biogenesis | 29.5.11.1 protein.degradation.ubiquitin.ubiquitin	2	0.211267	1135	1159	1150	-31.4	-20.66	0.657962	2	0.619254	1.8403	-0.26878	0.95227	0.724293	0.393516	0.899667	0.358834	-	-
novel-miR8215-5p	NA	Sotub07g026130	UBQ10	Polyubiquitin	29.2.1.1.3 protein.synthesis.ribosomal protein.prokaryotic.unknown organellar | 29.2.2 protein.synthesis.ribosome biogenesis | 29.5.11.1 protein.degradation.ubiquitin.ubiquitin	2	0.188389	1135	1159	1150	-31.4	-20.74	0.66051	3	0.619254	1.8403	-0.26878	0.95227	0.724293	0.393516	0.899667	0.358834	3.106	-
novel-miR8215-5p	NA	Sotub11g005910	UBQ10	Polyubiquitin	29.2.1.1.3 protein.synthesis.ribosomal protein.prokaryotic.unknown organellar | 29.2.2 protein.synthesis.ribosome biogenesis | 29.5.11.1 protein.degradation.ubiquitin.ubiquitin	2	0.113162	1363	1387	1378	-31.4	-21.24	0.676433	3	0.619254	1.8403	-0.26878	0.95227	0.724293	0.393516	0.899667	0.358834	-	-
novel-miR8216-5p	NA	PGSC0003DMC400064005	T9L3_70	Pentatricopeptide repeat-containing protein	17.8.1 hormone metabolism.salicylic acid.synthesis-degradation | 20.2.3 stress.abiotic.drought/salt | 26.12 misc.peroxidases | 27.3 RNA.regulation of transcription | 29.5.11.4.2 protein.degradation.ubiquitin.E3.RING | 30.2.99 signalling.receptor kinases.misc | 33.99 development.unspecified	0	0.0630504	609	629	621	-29.5	-19.8	0.671186	2	0.39215	-1.41186	-0.0869707	-1.89098	0.780785	0.556312	0.959417	0.0772874	-	-
novel-miR8216-5p	NA	Sotub01g037310	T9L3_70	Pentatricopeptide repeat-containing protein	17.8.1 hormone metabolism.salicylic acid.synthesis-degradation | 20.2.3 stress.abiotic.drought/salt | 26.12 misc.peroxidases | 27.3 RNA.regulation of transcription | 29.5.11.4.2 protein.degradation.ubiquitin.E3.RING | 30.2.99 signalling.receptor kinases.misc | 33.99 development.unspecified	1	0.018058	681	701	693	-29.5	-19.8	0.671186	2	0.39215	-1.41186	-0.0869707	-1.89098	0.780785	0.556312	0.959417	0.0772874	-	-
novel-miR8217-3p*	NA	PGSC0003DMC400004387	PDAT1	Phospholipid diacylglycerol acyltransferase	11.8.10 lipid metabolism.exotics (steroids, squalene etc).phosphatidylcholine-sterol O-acyltransferase | 27.3.44 RNA.regulation of transcription.chromatin remodeling factors | 31.1 cell.organisation	1	0.00978641	330	351	341	-33.5	-23.8	0.710448	2	-0.237366	-0.510607	-0.998293	-1.27153	0.81178	0.838267	0.288288	0.118105	-	-
novel-miR8217-3p*	NA	PGSC0003DMC400004386	PDAT1	Phospholipid diacylglycerol acyltransferase	11.8.10 lipid metabolism.exotics (steroids, squalene etc).phosphatidylcholine-sterol O-acyltransferase | 27.3.44 RNA.regulation of transcription.chromatin remodeling factors | 31.1 cell.organisation	2	0.047682	330	351	341	-33.5	-23.8	0.710448	2	-0.237366	-0.510607	-0.998293	-1.27153	0.81178	0.838267	0.288288	0.118105	-	-
novel-miR8217-3p*	NA	Sotub03g034970	PDAT1	Phospholipid diacylglycerol acyltransferase	11.8.10 lipid metabolism.exotics (steroids, squalene etc).phosphatidylcholine-sterol O-acyltransferase | 27.3.44 RNA.regulation of transcription.chromatin remodeling factors | 31.1 cell.organisation	2	0.0501776	330	351	341	-33.5	-23.8	0.710448	2	-0.237366	-0.510607	-0.998293	-1.27153	0.81178	0.838267	0.288288	0.118105	-	-
novel-miR8217a-3p	NA	Sotub08g024460	dl4305c	Aspartic proteinase nepenthesin-2	27.3.99 RNA.regulation of transcription.unclassified | 29.5.4 protein.degradation.aspartate protease	2	0.0830969	887	913	904	-36	-23.6	0.655556	3	-0.284629	-0.620021	-1.08149	-1.41688	0.770219	0.785803	0.249607	0.0897389	-	-
novel-miR8217a-3p	NA	Sotub07g022420	FTSH1	ATP-dependent zinc metalloprotease FtsH 4	29.5.7 protein.degradation.metalloprotease | 31.2 cell.division	3	0.0117218	1625	1645	1637	-36	-24.5	0.680556	2	-0.284629	-0.620021	-1.08149	-1.41688	0.770219	0.785803	0.249607	0.0897389	-	-
novel-miR8218-3p	NA	Sotub07g026110	THI1	Thiazole biosynthetic enzyme	10.8.1 cell wall.pectinesterases.PME | 18.2 Co-factor and vitamine metabolism.thiamine	2	0.0609683	258	287	273	-32.9	-21.8	0.662614	0	0.513985	-0.466538	-0.741441	-1.72196	0.688436	0.901009	0.629166	0.107363	-	-
novel-miR8218-3p	NA	Sotub07g026110	THI1	Thiazole biosynthetic enzyme	10.8.1 cell wall.pectinesterases.PME | 18.2 Co-factor and vitamine metabolism.thiamine	2	0.0988265	258	287	273	-32.9	-21.8	0.662614	0	0.513985	-0.466538	-0.741441	-1.72196	0.688436	0.901009	0.629166	0.107363	-	-
novel-miR8218-3p	NA	MICRO.4753.C1	THI1	Thiazole biosynthetic enzyme	10.8.1 cell wall.pectinesterases.PME | 18.2 Co-factor and vitamine metabolism.thiamine	3	0.0298832	312	341	327	-32.9	-21.8	0.662614	0	0.513985	-0.466538	-0.741441	-1.72196	0.688436	0.901009	0.629166	0.107363	-	-
novel-miR8218-3p	NA	MICRO.4753.C2	THI1	Thiazole biosynthetic enzyme	10.8.1 cell wall.pectinesterases.PME | 18.2 Co-factor and vitamine metabolism.thiamine	3	0.0684089	312	341	327	-32.9	-21.8	0.662614	0	0.513985	-0.466538	-0.741441	-1.72196	0.688436	0.901009	0.629166	0.107363	-	-
novel-miR8218-3p	NA	TC196050	THI1	Thiazole biosynthetic enzyme	10.8.1 cell wall.pectinesterases.PME | 18.2 Co-factor and vitamine metabolism.thiamine	3	0.0687949	177	206	192	-32.9	-21.8	0.662614	0	0.513985	-0.466538	-0.741441	-1.72196	0.688436	0.901009	0.629166	0.107363	-	-
novel-miR8219-3p	NA	Sotub04g029450	UBP16	Ubiquitin carboxyl-terminal hydrolase family protein	26.2 misc.UDP glucosyl and glucoronyl transferases | 28.1 DNA.synthesis/chromatin structure | 29.5.11.5 protein.degradation.ubiquitin.ubiquitin protease | 34.22 transport.cyclic nucleotide or calcium regulated channels	2	0.140622	3101	3129	3120	-41.3	-27.4	0.663438	2	-1.77909	0.272217	-0.556969	1.49434	0.0367029	0.901451	0.541919	0.0525713	-	-
novel-miR8220-5p*	NA	PGSC0003DMC400021058	PGSC0003DMG400011881	Uncharacterized histidine-rich protein DDB_G0274557	35.2 not assigned.unknown	2	0.348778	672	702	692	-41.6	-27.1	0.651442	1	-	-	-	-	-	-	-	-	-	-
novel-miR8220-5p*	NA	Sotub01g023200	SBP	Squamosa promoter binding protein-like 1	27.3.28 RNA.regulation of transcription.squamosa promoter binding protein family (SBP) | 33.3 development.squamosa promoter binding like (SPL)	2	0.105522	1821	1845	1836	-41.6	-29.4	0.706731	3	-	-	-	-	-	-	-	-	-	-
novel-miR8223-3p*	NA	bf_arrayxxx_0005c08.t7m.scf	GSTF2	Glutathione S-transferase	26.9 misc.glutathione S transferases	0	0.0124771	151	172	162	-36.2	-25.9	0.71547	3	-1.69074	-0.193143	0.259717	1.75732	0.34196	0.971431	0.889763	0.182638	-	-
novel-miR8223-3p*	NA	MICRO.5611.C1	TRXF1	Thioredoxin f	21.1 redox.thioredoxin	3	0.0450565	177	197	188	-36.2	-23.7	0.654696	1	-1.69074	-0.193143	0.259717	1.75732	0.34196	0.971431	0.889763	0.182638	-	-
novel-miR8223-5p	NA	PGSC0003DMC400030627	Sotub08g021350	Unknown Protein	35.1.40 not assigned.no ontology.glycine rich proteins	2	0.118715	350	373	364	-35.8	-23.68	0.661453	3	-0.0679524	-0.417842	-0.223001	-0.57289	0.963987	0.874022	0.864408	0.514131	-	-
novel-miR8224-5p|novel-miR8224a-5p	NA	Sotub03g031230	T24D18.26	Serine incorporator	27.3.27 RNA.regulation of transcription.NAC domain transcription factor family | 29.2.3 protein.synthesis.initiation | 33.99 development.unspecified	2	0.00283797	1135	1159	1149	-41.4	-30.7	0.741546	2	0.0750435	-0.148318	0.619492	0.396131	0.968574	0.973878	0.639049	0.713878	-	-
novel-miR8227-3p	NA	MICRO.1149.C2	PSBW	Photosystem II reaction center W protein	1.1.1.2 PS.lightreaction.photosystem II.PSII polypeptide subunits	2	0.74634	75	101	87	-30.8	-20.3	0.659091	2	1.01155	0.0412774	0.80543	-0.164839	0.236533	0.988914	0.327591	0.819781	-	-
novel-miR8227-3p	NA	CK250692	Sotub02g005790	TO54-2 (Fragment)	11.3 lipid metabolism.phospholipid synthesis | 13.2.7 amino acid metabolism.degradation.histidine | 26.7 misc.oxidases - copper, flavone etc | 27.1.19 RNA.processing.ribonucleases	2	0.258387	335	354	346	-30.8	-21.3	0.691558	3	1.01155	0.0412774	0.80543	-0.164839	0.236533	0.988914	0.327591	0.819781	2.082	-
novel-miR8227-3p	NA	CK258618	Sotub02g005790	TO54-2 (Fragment)	11.3 lipid metabolism.phospholipid synthesis | 13.2.7 amino acid metabolism.degradation.histidine | 26.7 misc.oxidases - copper, flavone etc | 27.1.19 RNA.processing.ribonucleases	2	0.440282	275	294	286	-30.8	-21.3	0.691558	3	1.01155	0.0412774	0.80543	-0.164839	0.236533	0.988914	0.327591	0.819781	2.082	-
novel-miR8227-3p	NA	MICRO.12415.C1	PGSC0003DMG401001159	Conserved gene of unknown function	35.2 not assigned.unknown	2	0.691902	514	534	525	-30.8	-20.5	0.665584	3	1.01155	0.0412774	0.80543	-0.164839	0.236533	0.988914	0.327591	0.819781	-	-
novel-miR8227-3p	NA	TC198626	PGSC0003DMG400031495	Senescence-associated protein	11.3 lipid metabolism.phospholipid synthesis | 13.2.7 amino acid metabolism.degradation.histidine | 26.7 misc.oxidases - copper, flavone etc | 27.1.19 RNA.processing.ribonucleases	2	0.437527	139	158	150	-30.8	-21.3	0.691558	3	1.01155	0.0412774	0.80543	-0.164839	0.236533	0.988914	0.327591	0.819781	-	-
novel-miR8227-3p	NA	TC198699	Sotub02g005790	TO54-2 (Fragment)	11.3 lipid metabolism.phospholipid synthesis | 13.2.7 amino acid metabolism.degradation.histidine | 26.7 misc.oxidases - copper, flavone etc | 27.1.19 RNA.processing.ribonucleases	2	0.439732	248	267	259	-30.8	-21.3	0.691558	3	1.01155	0.0412774	0.80543	-0.164839	0.236533	0.988914	0.327591	0.819781	2.082	-
novel-miR8227-3p	NA	TC203735	Sotub02g005790	TO54-2 (Fragment)	11.3 lipid metabolism.phospholipid synthesis | 13.2.7 amino acid metabolism.degradation.histidine | 26.7 misc.oxidases - copper, flavone etc | 27.1.19 RNA.processing.ribonucleases	2	0.229968	314	333	325	-30.8	-21.3	0.691558	3	1.01155	0.0412774	0.80543	-0.164839	0.236533	0.988914	0.327591	0.819781	2.082	-
novel-miR8227-3p	NA	TC211867	Sotub12g018270	TO54-2 (Fragment)	11.1.13 lipid metabolism.FA synthesis and FA elongation.acyl-CoA binding protein | 26.10 misc.cytochrome P450	2	0.295929	116	135	127	-30.8	-21.3	0.691558	3	1.01155	0.0412774	0.80543	-0.164839	0.236533	0.988914	0.327591	0.819781	NA	NA
novel-miR8227-3p	NA	TC223521	Sotub02g005790	TO54-2 (Fragment)	11.3 lipid metabolism.phospholipid synthesis | 13.2.7 amino acid metabolism.degradation.histidine | 26.7 misc.oxidases - copper, flavone etc | 27.1.19 RNA.processing.ribonucleases	2	0.240667	526	545	537	-30.8	-21.3	0.691558	3	1.01155	0.0412774	0.80543	-0.164839	0.236533	0.988914	0.327591	0.819781	2.082	-
novel-miR8227-3p	NA	TC224291	Sotub02g005790	TO54-2 (Fragment)	11.3 lipid metabolism.phospholipid synthesis | 13.2.7 amino acid metabolism.degradation.histidine | 26.7 misc.oxidases - copper, flavone etc | 27.1.19 RNA.processing.ribonucleases	2	0.429181	302	321	313	-30.8	-21.3	0.691558	3	1.01155	0.0412774	0.80543	-0.164839	0.236533	0.988914	0.327591	0.819781	2.082	-
novel-miR8227-3p	NA	TC226291	Sotub02g005790	TO54-2 (Fragment)	11.3 lipid metabolism.phospholipid synthesis | 13.2.7 amino acid metabolism.degradation.histidine | 26.7 misc.oxidases - copper, flavone etc | 27.1.19 RNA.processing.ribonucleases	2	0.426372	288	307	299	-30.8	-21.3	0.691558	3	1.01155	0.0412774	0.80543	-0.164839	0.236533	0.988914	0.327591	0.819781	2.082	-
novel-miR8227-3p	NA	Sotub12g006870	F14N22.2	Phospholipase A2 (Fragment)	11.9.2.1 lipid metabolism.lipid degradation.lipases.triacylglycerol lipase	3	0.207778	991	1011	1002	-30.8	-20.7	0.672078	1	1.01155	0.0412774	0.80543	-0.164839	0.236533	0.988914	0.327591	0.819781	-	-
novel-miR8227-3p	NA	TC214820	PSBW	Photosystem II reaction center W protein	1.1.1.2 PS.lightreaction.photosystem II.PSII polypeptide subunits	3	0.435527	70	96	82	-30.8	-20.3	0.659091	2	1.01155	0.0412774	0.80543	-0.164839	0.236533	0.988914	0.327591	0.819781	-	-
novel-miR8227-3p	NA	TC215979	PGSC0003DMG401001159	Conserved gene of unknown function	35.2 not assigned.unknown	3	0.180694	437	457	448	-30.8	-20.5	0.665584	3	1.01155	0.0412774	0.80543	-0.164839	0.236533	0.988914	0.327591	0.819781	-	-
novel-miR8227-3p	NA	TC221766	Sotub02g005790	TO54-2 (Fragment)	11.3 lipid metabolism.phospholipid synthesis | 13.2.7 amino acid metabolism.degradation.histidine | 26.7 misc.oxidases - copper, flavone etc | 27.1.19 RNA.processing.ribonucleases	3	0.206115	1587	1606	1598	-30.8	-21.3	0.691558	3	1.01155	0.0412774	0.80543	-0.164839	0.236533	0.988914	0.327591	0.819781	2.082	-
novel-miR8230-3p*	NA	TC220398	Sotub12g007290	GDSL esterase/lipase At2g31540	26.28 misc.GDSL-motif lipase	1	0.039173	138	158	149	-27.8	-18.1	0.651079	3	-	-	-	-	-	-	-	-	-	-
novel-miR8230-5p|novel-miR8230a-5p|novel-miR8230b-5p	NA	Sotub04g035360	CDSP32	Thioredoxin	20.2.3 stress.abiotic.drought/salt | 21.1 redox.thioredoxin | 26.2 misc.UDP glucosyl and glucoronyl transferases	2	0.24872	523	547	538	-27.2	-18.16	0.667647	3	0.172026	0.537827	-0.97742	-0.61162	0.81178	0.634556	0.120158	0.201397	-	-
novel-miR8230-5p|novel-miR8230a-5p|novel-miR8230b-5p	NA	Sotub04g035360	CDSP32	Thioredoxin	20.2.3 stress.abiotic.drought/salt | 21.1 redox.thioredoxin | 26.2 misc.UDP glucosyl and glucoronyl transferases	3	0.0451147	523	547	538	-27.2	-18.16	0.667647	3	0.172026	0.537827	-0.97742	-0.61162	0.81178	0.634556	0.120158	0.201397	-	-
novel-miR8233-5p*	NA	MICRO.590.C6	F14P22.200	Ketol-acid reductoisomerase	13.1.4.1.2 amino acid metabolism.synthesis.branched chain group.common.ketol-acid reductoisomerase	1	0.0313666	1841	1865	1856	-31.8	-21.1	0.663522	3	-	-	-	-	-	-	-	-	0.727	-
novel-miR8235-3p	NA	POADU83TP	LHB1B1	Chlorophyll a-b binding protein 4, chloroplastic	1.1.1.1 PS.lightreaction.photosystem II.LHC-II | 1.1.1.2 PS.lightreaction.photosystem II.PSII polypeptide subunits	2	0.117243	359	378	369	-29.1	-20.8	0.714777	3	0.596105	0.0307697	-0.0714892	-0.636824	0.53259	0.989727	0.956674	0.378994	-	-
novel-miR8235-5p*	NA	Sotub06g030030	TALE	BEL1-like homeodomain protein 1	27.3.22 RNA.regulation of transcription.homeobox transcription factor family (HB)	1	0.0492046	605	624	616	-33.5	-22.7	0.677612	2	-	-	-	-	-	-	-	-	0.701	-
novel-miR8235-5p*	NA	Sotub06g030030	TALE	BEL1-like homeodomain protein 1	27.3.22 RNA.regulation of transcription.homeobox transcription factor family (HB)	2	0.157652	605	624	616	-33.5	-22.7	0.677612	2	-	-	-	-	-	-	-	-	0.701	-
novel-miR8235-5p*	NA	Sotub09g018400	PSAE1	Photosystem I reaction center subunit IV A	1.1.2.2 PS.lightreaction.photosystem I.PSI polypeptide subunits | 26.21 misc.protease inhibitor/seed storage/lipid transfer protein (LTP) family protein	3	0.0441927	11	32	22	-33.5	-22.6	0.674627	3	-	-	-	-	-	-	-	-	NA	NA
novel-miR8236a-5p|novel-miR8236-5p*	NA	MICRO.12917.C1	F18E5.140	Serine/threonine-protein kinase TEL1	10.8.1 cell wall.pectinesterases.PME | 30.5 signalling.G-proteins	0	0.00846313	328	349	340	-34.4	-27.7	0.805233	1	0.548776	0.779157	1.44481	1.67519	0.538015	0.486514	0.0550713	0.00778417	-	-
novel-miR8236a-5p|novel-miR8236-5p*	NA	PGSC0003DMC400001236	Sotub11g025300	Methyl-CpG binding domain containing protein expressed	27.3.59 RNA.regulation of transcription.methyl binding domain proteins	0	0.106141	373	393	384	-34.4	-23.7	0.688953	2	0.548776	0.779157	1.44481	1.67519	0.538015	0.486514	0.0550713	0.00778417	-	-
novel-miR8236a-5p|novel-miR8236-5p*	NA	Sotub01g046400	F18E5.140	Serine/threonine-protein kinase TEL1	10.8.1 cell wall.pectinesterases.PME | 30.5 signalling.G-proteins	1	0.00298	11013	11034	11025	-34.4	-27.7	0.805233	1	0.548776	0.779157	1.44481	1.67519	0.538015	0.486514	0.0550713	0.00778417	-	-
novel-miR8236a-5p|novel-miR8236-5p*	NA	Sotub03g030130	Sotub03g030130	Methyl-CpG binding domain containing protein expressed	27.3.59 RNA.regulation of transcription.methyl binding domain proteins	1	0.101073	445	465	456	-34.4	-23.7	0.688953	2	0.548776	0.779157	1.44481	1.67519	0.538015	0.486514	0.0550713	0.00778417	-	-
novel-miR8236a-5p|novel-miR8236-5p*	NA	Sotub01g046400	F18E5.140	Serine/threonine-protein kinase TEL1	10.8.1 cell wall.pectinesterases.PME | 30.5 signalling.G-proteins	2	0.0394596	11013	11034	11025	-34.4	-27.7	0.805233	1	0.548776	0.779157	1.44481	1.67519	0.538015	0.486514	0.0550713	0.00778417	-	-
novel-miR8236a-5p|novel-miR8236-5p*	NA	MICRO.7982.C1	Sotub08g006960	Unknown Protein	26.9 misc.glutathione S transferases | 34.13 transport.peptides and oligopeptides	2	0.610241	169	189	179	-34.4	-22.7	0.659884	3	0.548776	0.779157	1.44481	1.67519	0.538015	0.486514	0.0550713	0.00778417	-	-
novel-miR8236a-5p|novel-miR8236-5p*	NA	PGSC0003DMC400002132	Sotub08g006960	Unknown Protein	26.9 misc.glutathione S transferases | 34.13 transport.peptides and oligopeptides	2	0.768251	125	145	135	-34.4	-22.7	0.659884	3	0.548776	0.779157	1.44481	1.67519	0.538015	0.486514	0.0550713	0.00778417	-	-
novel-miR8236a-5p|novel-miR8236-5p*	NA	Sotub08g006960	Sotub08g006960	Unknown Protein	26.9 misc.glutathione S transferases | 34.13 transport.peptides and oligopeptides	2	0.449242	197	217	207	-34.4	-22.7	0.659884	3	0.548776	0.779157	1.44481	1.67519	0.538015	0.486514	0.0550713	0.00778417	-	-
novel-miR8236a-5p|novel-miR8236-5p*	NA	Sotub08g006960	Sotub08g006960	Unknown Protein	26.9 misc.glutathione S transferases | 34.13 transport.peptides and oligopeptides	2	0.777395	197	217	207	-34.4	-22.7	0.659884	3	0.548776	0.779157	1.44481	1.67519	0.538015	0.486514	0.0550713	0.00778417	-	-
novel-miR8237-3p*|novel-miR8237a-3p*	NA	TC213933	F22O6_120	Aspartic proteinase nepenthesin-2	27.3.99 RNA.regulation of transcription.unclassified | 29.5.4 protein.degradation.aspartate protease	3	0.111763	55	78	70	-39.1	-26	0.664962	3	-	-	-	-	-	-	-	-	-	-
novel-miR8237-3p*|novel-miR8237a-3p*	NA	TC214747	PGSC0003DMG400044276	RRNA intron-encoded homing endonuclease	35.2 not assigned.unknown	3	0.112131	52	75	67	-39.1	-26	0.664962	3	-	-	-	-	-	-	-	-	NA	NA
novel-miR8237-3p*|novel-miR8237a-3p*	NA	TC225441	RPS27AB	Ubiquitin	29.5.11.1 protein.degradation.ubiquitin.ubiquitin	3	0.116169	53	76	68	-39.1	-26	0.664962	3	-	-	-	-	-	-	-	-	1.158	-
novel-miR8241-3p*|novel-miR8241a-3p*	NA	PGSC0003DMC400010523	Sotub06g030190	DnaJ domain containing protein expressed	20.2.1 stress.abiotic.heat | 29.2.4 protein.synthesis.elongation	0	0.193236	526	545	536	-28	-19.3	0.689286	3	-	-	-	-	-	-	-	-	1.244	-
novel-miR8241-3p*|novel-miR8241a-3p*	NA	Sotub01g042080	LHCB6	Chlorophyll a-b binding protein, chloroplastic	1.1.1.1 PS.lightreaction.photosystem II.LHC-II	2	0.600102	657	679	668	-28	-18.3	0.653571	0	-	-	-	-	-	-	-	-	-	-
novel-miR8241-3p*|novel-miR8241a-3p*	NA	Sotub06g035220	F14J9.24	Coiled-coil domain-containing protein 109A	29.2.2 protein.synthesis.ribosome biogenesis	2	0.574696	227	249	238	-28	-19.2	0.685714	1	-	-	-	-	-	-	-	-	-	-
novel-miR8241-3p*|novel-miR8241a-3p*	NA	MICRO.213.C1	HSP70-10	heat shock protein	10.3 cell wall.hemicellulose synthesis | 20.2.1 stress.abiotic.heat | 26.10 misc.cytochrome P450 | 29.6 protein.folding | 34.99 transport.misc	2	0.275996	1785	1805	1795	-28	-20.4	0.728571	2	-	-	-	-	-	-	-	-	0.407	-
novel-miR8241-3p*|novel-miR8241a-3p*	NA	Sotub02g023530	PLA1	Patatin-like phospholipase family protein	27.3.3 RNA.regulation of transcription.AP2/EREBP, APETALA2/ethylene-responsive element binding protein family | 29.4 protein.postranslational modification	2	0.663588	193	214	205	-28	-18.9	0.675	2	-	-	-	-	-	-	-	-	NA	NA
novel-miR8241-3p*|novel-miR8241a-3p*	NA	Sotub10g028410	StHSP70	heat shock protein	10.3 cell wall.hemicellulose synthesis | 20.2.1 stress.abiotic.heat | 26.10 misc.cytochrome P450 | 29.6 protein.folding | 34.99 transport.misc	2	0.246538	1778	1798	1788	-28	-20.4	0.728571	2	-	-	-	-	-	-	-	-	0.407	-
novel-miR8241-3p*|novel-miR8241a-3p*	NA	Sotub06g030190	Sotub06g030190	DnaJ domain containing protein expressed	20.2.1 stress.abiotic.heat | 29.2.4 protein.synthesis.elongation	2	0.410354	484	503	494	-28	-19.3	0.689286	3	-	-	-	-	-	-	-	-	1.244	-
novel-miR8241-3p*|novel-miR8241a-3p*	NA	Sotub06g032750	CYP19-4	Peptidyl-prolyl cis-trans isomerase	29.4 protein.postranslational modification | 31.3.1 cell.cycle.peptidylprolyl isomerase	2	0.33371	614	630	624	-28	-20	0.714286	3	-	-	-	-	-	-	-	-	-	-
novel-miR8241-3p*|novel-miR8241a-3p*	NA	TC213696	CYP19-4	Peptidyl-prolyl cis-trans isomerase	29.4 protein.postranslational modification | 31.3.1 cell.cycle.peptidylprolyl isomerase	2	0.502009	655	671	665	-28	-20	0.714286	3	-	-	-	-	-	-	-	-	-	-
novel-miR8241-3p*|novel-miR8241a-3p*	NA	Sotub06g025030	atpG	ATP synthase subunit b'	1.1.4.9 PS.lightreaction.ATP synthase.subunit B (ATPX) | 20.1.2 stress.biotic.receptors	3	0.0226662	443	463	454	-28	-21.4	0.764286	2	-	-	-	-	-	-	-	-	-	-
novel-miR8244-5p	NA	MICRO.1073.C1	AL6	PHD finger family protein	27.3.2 RNA.regulation of transcription.alfin-like	1	0.00702655	1004	1031	1022	-42.9	-29.3	0.682984	1	-0.0359502	-0.267483	0.0594468	-0.172086	0.955682	0.713874	0.904702	0.645861	-	-
novel-miR8245-3p*	NA	Sotub01g045840	PREP1	Peptidase M16C associated	29.5.7 protein.degradation.metalloprotease	2	0.154412	2959	2982	2970	-34.5	-23.3	0.675362	3	-	-	-	-	-	-	-	-	1.092	-
novel-miR8245-5p	NA	MICRO.5320.C1	Sotub04g007320	Annexin	31.1 cell.organisation	1	0.0770412	978	1003	994	-33.9	-22.22	0.655457	3	1.32642	0.9107	0.15063	-0.265094	0.474023	0.778699	0.944845	0.856674	-	-
novel-miR8246-5p	NA	Sotub08g016800	Sotub08g016800	Chlorophyll a-b binding protein 3C, chloroplastic	1.1.1.1 PS.lightreaction.photosystem II.LHC-II | 1.1.1.2 PS.lightreaction.photosystem II.PSII polypeptide subunits	2	0.0134043	199	223	214	-35.1	-25.7	0.732194	2	0.40634	0.719427	-0.00483605	0.30825	0.651256	0.597218	0.997463	0.644468	-	-
novel-miR8246-5p	NA	Sotub03g005980	Sotub03g005980	Chlorophyll a-b binding protein 3C-like	1.1.1.1 PS.lightreaction.photosystem II.LHC-II | 1.1.1.2 PS.lightreaction.photosystem II.PSII polypeptide subunits	3	0.0136688	297	316	307	-35.1	-24.9	0.709402	2	0.40634	0.719427	-0.00483605	0.30825	0.651256	0.597218	0.997463	0.644468	0.297	-
novel-miR8246a-3p|novel-miR8246-3p*	NA	POCD453TP	Sotub03g016960	Polyprotein	27.2 RNA.transcription | 30.1.1 signalling.in sugar and nutrient physiology.misc	0	0.167169	580	603	591	-35.1	-23.6	0.672365	2	-0.131376	-0.0767725	0.447167	0.50177	0.856948	0.966185	0.387367	0.239005	-	-
novel-miR8246a-3p|novel-miR8246-3p*	NA	Sotub12g021860	DHAD	Dihydroxy-acid dehydratase	1.3.6 PS.calvin cycle.aldolase | 27.3.1 RNA.regulation of transcription.ABI3/VP1-related B3-domain-containing transcription factor family	0	0.098115	1065	1086	1076	-35.1	-23.1	0.65812	2	-0.131376	-0.0767725	0.447167	0.50177	0.856948	0.966185	0.387367	0.239005	-	-
novel-miR8246a-3p|novel-miR8246-3p*	NA	PGSC0003DMC400031700	TUFA	Elongation factor Tu	29.2.4 protein.synthesis.elongation	2	0.519305	1020	1041	1032	-35.1	-23.9	0.680912	1	-0.131376	-0.0767725	0.447167	0.50177	0.856948	0.966185	0.387367	0.239005	-	-
novel-miR8246a-3p|novel-miR8246-3p*	NA	Sotub03g026100	TUFA	Elongation factor Tu	29.2.4 protein.synthesis.elongation	2	0.372541	1020	1041	1032	-35.1	-23.9	0.680912	1	-0.131376	-0.0767725	0.447167	0.50177	0.856948	0.966185	0.387367	0.239005	-	-
novel-miR8246a-3p|novel-miR8246-3p*	NA	MICRO.6861.C3	RH14	ATP dependent RNA helicase	27.1.2 RNA.processing.RNA helicase | 29.2.3 protein.synthesis.initiation	2	0.0101006	1989	2009	2000	-35.1	-29.6	0.843305	2	-0.131376	-0.0767725	0.447167	0.50177	0.856948	0.966185	0.387367	0.239005	1.595	-
novel-miR8246a-3p|novel-miR8246-3p*	NA	TC220089	DHAD	Dihydroxy-acid dehydratase	1.3.6 PS.calvin cycle.aldolase | 27.3.1 RNA.regulation of transcription.ABI3/VP1-related B3-domain-containing transcription factor family	2	0.699668	696	717	707	-35.1	-23.1	0.65812	2	-0.131376	-0.0767725	0.447167	0.50177	0.856948	0.966185	0.387367	0.239005	-	-
novel-miR8246a-3p|novel-miR8246-3p*	NA	PGSC0003DMC400014342	SAP2	Zinc finger A20 and AN1 domain-containing stress-associated protein 6	27.3.3 RNA.regulation of transcription.AP2/EREBP, APETALA2/ethylene-responsive element binding protein family	2	0.347628	298	317	307	-35.1	-24.6	0.700855	3	-0.131376	-0.0767725	0.447167	0.50177	0.856948	0.966185	0.387367	0.239005	-	-
novel-miR8246a-3p|novel-miR8246-3p*	NA	Sotub10g020750	SAP2	Zinc finger A20 and AN1 domain-containing stress-associated protein 6	27.3.3 RNA.regulation of transcription.AP2/EREBP, APETALA2/ethylene-responsive element binding protein family	2	0.24869	298	317	307	-35.1	-24.6	0.700855	3	-0.131376	-0.0767725	0.447167	0.50177	0.856948	0.966185	0.387367	0.239005	-	-
novel-miR8249-3p*	NA	Sotub07g027690	PSAG	Photosystem I reaction center subunit V	1.1.2.2 PS.lightreaction.photosystem I.PSI polypeptide subunits	3	0.0714294	266	291	277	-38.8	-25.3	0.652062	2	0.43961	-0.0768147	1.06268	0.546256	0.819191	0.988914	0.4818	0.660691	-	-
novel-miR8249-3p*	NA	Sotub07g027690	PSAG	Photosystem I reaction center subunit V	1.1.2.2 PS.lightreaction.photosystem I.PSI polypeptide subunits	3	0.126365	266	291	277	-38.8	-25.3	0.652062	2	0.43961	-0.0768147	1.06268	0.546256	0.819191	0.988914	0.4818	0.660691	-	-
novel-miR8252-5p*	NA	Sotub06g009250	RH7	ATP-dependent RNA helicase	27.1.2 RNA.processing.RNA helicase	2	0.0434091	1101	1122	1112	-31	-22	0.709677	2	-	-	-	-	-	-	-	-	-0.448	-
novel-miR8252-5p*	NA	TC197963	RH7	ATP-dependent RNA helicase	27.1.2 RNA.processing.RNA helicase	2	0.0680331	596	617	607	-31	-22	0.709677	2	-	-	-	-	-	-	-	-	-0.448	-
novel-miR8253-3p*	NA	Sotub04g027700	Sotub04g027700	Retrotransposon protein	26.12 misc.peroxidases | 27.2 RNA.transcription	3	0.0417845	15	37	29	-41.5	-29.1	0.701205	2	0.643369	-0.569802	-0.104017	-1.31719	0.512812	0.793043	0.935479	0.0964796	-	-
novel-miR8254-5p*	NA	CK278238	MED36A	rRNA 2'-O-methyltransferase fibrillarin	27.1 RNA.processing | 27.4 RNA.RNA binding	1	0.245413	151	172	163	-29.5	-19.3	0.654237	3	-	-	-	-	-	-	-	-	-	-
novel-miR8254-5p*	NA	Sotub06g024530	PRORP1	Pentatricopeptide repeat-containing protein	34.99 transport.misc	2	0.222463	905	926	917	-29.5	-21	0.711864	1	-	-	-	-	-	-	-	-	-	-
novel-miR8254-5p*	NA	TC196351	MED36A	rRNA 2'-O-methyltransferase fibrillarin	27.1 RNA.processing | 27.4 RNA.RNA binding	2	0.827552	188	209	200	-29.5	-19.3	0.654237	3	-	-	-	-	-	-	-	-	-	-
novel-miR8255-5p	NA	PGSC0003DMC400047727	Trihelix	Transcription factor	27.3.30 RNA.regulation of transcription.triple-helix transcription factor family (Trihelix)	1	0.0178587	678	700	691	-32.3	-22.6	0.69969	3	1.10914	0.576328	-0.795222	-1.32803	0.130218	0.759856	0.41106	0.0345266	0.638	-
novel-miR8255-5p	NA	PGSC0003DMC400029100	T5P19_10	Sorghum bicolor protein targeted either to mitochondria or chloroplast proteins T50848	35.2 not assigned.unknown	2	0.147224	402	425	414	-32.3	-21.7	0.671827	0	1.10914	0.576328	-0.795222	-1.32803	0.130218	0.759856	0.41106	0.0345266	0.529	-
novel-miR8255-5p	NA	Sotub08g005510	Sotub08g005510	Exosome complex exonuclease RRP42	27.1.19 RNA.processing.ribonucleases	2	0.0337304	185	206	197	-32.3	-23.7	0.733746	2	1.10914	0.576328	-0.795222	-1.32803	0.130218	0.759856	0.41106	0.0345266	-	-
novel-miR8255-5p	NA	Sotub05g017420	Trihelix	Transcription factor	27.3.30 RNA.regulation of transcription.triple-helix transcription factor family (Trihelix)	2	0.04849	678	700	691	-32.3	-22.6	0.69969	3	1.10914	0.576328	-0.795222	-1.32803	0.130218	0.759856	0.41106	0.0345266	0.638	-
novel-miR8255-5p	NA	Sotub05g017420	Trihelix	Transcription factor	27.3.30 RNA.regulation of transcription.triple-helix transcription factor family (Trihelix)	2	0.108532	678	700	691	-32.3	-22.6	0.69969	3	1.10914	0.576328	-0.795222	-1.32803	0.130218	0.759856	0.41106	0.0345266	0.638	-
novel-miR8255-5p	NA	Sotub08g005510	Sotub08g005510	Exosome complex exonuclease RRP42	27.1.19 RNA.processing.ribonucleases	3	0.0176611	185	206	197	-32.3	-23.7	0.733746	2	1.10914	0.576328	-0.795222	-1.32803	0.130218	0.759856	0.41106	0.0345266	-	-
novel-miR8256-5p*	NA	MICRO.8826.C1	Sotub01g033750	Unknown Protein	12.1.1 N-metabolism.nitrate metabolism.NR | 21.2 redox.ascorbate and glutathione	2	0.317028	630	651	641	-24.8	-17	0.685484	1	2.33447	-1.31094	1.91681	-1.7286	0.103322	0.589861	0.19127	0.124915	-	-
novel-miR8259-5p	NA	Sotub09g015620	(SA):GSNO	Alcohol dehydrogenase	5.3 fermentation.ADH | 25 C1-metabolism | 26.11.1 misc.alcohol dehydrogenases.cinnamyl alcohol dehydrogenase	2	0.231048	738	766	749	-37.9	-25.2	0.664908	3	-0.0552384	-0.0166728	0.341208	0.379773	0.92976	0.988914	0.381476	0.253789	-	-
novel-miR8260-3p	NA	Sotub01g007050	(JA):LOX	Lipoxygenase	17.7.1.2 hormone metabolism.jasmonate.synthesis-degradation.lipoxygenase	2	0.00570241	1656	1677	1667	-31.1	-24.5	0.787781	2	-0.558273	-0.321252	-0.388526	-0.151505	0.512812	0.88133	0.663822	0.85532	-	-
novel-miR8260-3p	NA	Sotub01g007050	(JA):LOX	Lipoxygenase	17.7.1.2 hormone metabolism.jasmonate.synthesis-degradation.lipoxygenase	2	0.00684996	1656	1677	1667	-31.1	-24.5	0.787781	2	-0.558273	-0.321252	-0.388526	-0.151505	0.512812	0.88133	0.663822	0.85532	-	-
novel-miR8260-3p	NA	MICRO.4167.C1	Sotub11g015100	Proteinase inhibitor	1.1.2.2 PS.lightreaction.photosystem I.PSI polypeptide subunits | 10.3 cell wall.hemicellulose synthesis | 20.1.7.6 stress.biotic.PR-proteins.PR6 (proteinase inhibitors) | 27.1.19 RNA.processing.ribonucleases | 28.1 DNA.synthesis/chromatin structure | 29.5.1 protein.degradation.subtilases	2	0.137429	368	389	380	-31.1	-21.38	0.68746	3	-0.558273	-0.321252	-0.388526	-0.151505	0.512812	0.88133	0.663822	0.85532	-	-
novel-miR8260-3p	NA	TC205638	Sotub11g015100	Proteinase inhibitor	1.1.2.2 PS.lightreaction.photosystem I.PSI polypeptide subunits | 10.3 cell wall.hemicellulose synthesis | 20.1.7.6 stress.biotic.PR-proteins.PR6 (proteinase inhibitors) | 27.1.19 RNA.processing.ribonucleases | 28.1 DNA.synthesis/chromatin structure | 29.5.1 protein.degradation.subtilases	2	0.203723	369	390	381	-31.1	-21.38	0.68746	3	-0.558273	-0.321252	-0.388526	-0.151505	0.512812	0.88133	0.663822	0.85532	-	-
novel-miR8262-5p	NA	MICRO.13903.C1	PDAT1	Phospholipid diacylglycerol acyltransferase	11.8.10 lipid metabolism.exotics (steroids, squalene etc).phosphatidylcholine-sterol O-acyltransferase | 27.3.44 RNA.regulation of transcription.chromatin remodeling factors | 31.1 cell.organisation	2	0.00155301	592	615	605	-35.2	-27.4	0.778409	3	-0.671624	-0.916225	-0.575519	-0.82012	0.512812	0.64635	0.602278	0.378373	-	-
novel-miR8264-3p	NA	PGSC0003DMC400024570	PGSC0003DMG400013938	Gene of unknown function	35.2 not assigned.unknown	3	0.00105814	122	143	134	-40.5	-38.9	0.960494	1	-0.121824	-1.09464	-1.30371	-2.27652	0.862776	0.178917	0.0213117	0.00023901	NA	NA
novel-miR8264-3p	NA	PGSC0003DMC400024570	PGSC0003DMG400013938	Gene of unknown function	35.2 not assigned.unknown	3	0.000414308	122	143	134	-40.5	-38.9	0.960494	1	-0.121824	-1.09464	-1.30371	-2.27652	0.862776	0.178917	0.0213117	0.00023901	NA	NA
novel-miR8264-5p*	NA	MICRO.11646.C1	BT3	BTB/POZ and TAZ domain-containing protein 3	27.3.72 RNA.regulation of transcription.Transcriptional Adaptor Zinc Bundle (TAZ) domain family | 29.5.11.4.5.2 protein.degradation.ubiquitin.E3.BTB/POZ Cullin3.BTB/POZ	0	0.176925	110	132	123	-39.4	-27.6	0.700508	1	2.33581	0.875631	-0.156281	-1.61646	0.00334016	0.613274	0.906481	0.0132985	-	-1.186
novel-miR8264-5p*	NA	Sotub01g035260	F26C17.8	Tetratricopeptide repeat protein KIAA0103	27.3.39 RNA.regulation of transcription.AtSR transcription factor family	1	0.244584	204	225	216	-39.4	-26.6	0.675127	3	2.33581	0.875631	-0.156281	-1.61646	0.00334016	0.613274	0.906481	0.0132985	-	-
novel-miR8265-5p	NA	PGSC0003DMC400022618	Sotub01g022680	BSD domain containing 1	35.1.8 not assigned.no ontology.BSD domain-containing protein	2	0.105406	14	37	28	-34.8	-23	0.66092	3	-1.15023	-1.1688	-0.107596	-0.126165	0.500772	0.672936	0.950445	0.941353	-	-
novel-miR8265-5p	NA	Sotub01g022680	Sotub01g022680	BSD domain containing 1	35.1.8 not assigned.no ontology.BSD domain-containing protein	2	0.0833081	14	37	28	-34.8	-23	0.66092	3	-1.15023	-1.1688	-0.107596	-0.126165	0.500772	0.672936	0.950445	0.941353	-	-
novel-miR8265-5p	NA	Sotub01g022680	Sotub01g022680	BSD domain containing 1	35.1.8 not assigned.no ontology.BSD domain-containing protein	2	0.126967	14	37	28	-34.8	-23	0.66092	3	-1.15023	-1.1688	-0.107596	-0.126165	0.500772	0.672936	0.950445	0.941353	-	-
novel-miR8266-3p|novel-miR8266a-3p	NA	PGSC0003DMC400056518	PGSC0003DMG400037751	Retrotransposon gag protein	3.3 minor CHO metabolism.sugar alcohols | 9.9 mitochondrial electron transport / ATP synthesis.F1-ATPase | 10.8.1 cell wall.pectinesterases.PME | 12.4 N-metabolism.misc | 17.4.1 hormone metabolism.cytokinin.synthesis-degradation | 20.1 stress.biotic | 26.10 misc.cytochrome P450 | 27.2 RNA.transcription | 28.99 DNA.unspecified | 29.2.5 protein.synthesis.release | 29.5.11.4.3.1 protein.degradation.…	2	0.0792754	344	374	364	-41.2	-27.5	0.667476	1	0.847618	-1.49244	1.55431	-0.785745	0.642659	0.581246	0.333923	0.576592	-	-
novel-miR8266-3p|novel-miR8266a-3p	NA	Sotub04g022180	CSI1	C2 domain-containing protein-like	35.1 not assigned.no ontology	2	0.00566788	5258	5282	5273	-41.2	-29.6	0.718447	2	0.847618	-1.49244	1.55431	-0.785745	0.642659	0.581246	0.333923	0.576592	-	-
novel-miR8266-3p|novel-miR8266a-3p	NA	PGSC0003DMC400063924	PGSC0003DMG400041820	Gene of unknown function	16.1.5 secondary metabolism.isoprenoids.terpenoids | 20.1.2 stress.biotic.receptors | 27.2 RNA.transcription | 29.5.11.4.3.2 protein.degradation.ubiquitin.E3.SCF.FBOX	2	0.111927	306	328	319	-41.2	-27.1	0.657767	3	0.847618	-1.49244	1.55431	-0.785745	0.642659	0.581246	0.333923	0.576592	NA	NA
novel-miR8266-3p|novel-miR8266a-3p	NA	PGSC0003DMC400063924	PGSC0003DMG400041820	Gene of unknown function	16.1.5 secondary metabolism.isoprenoids.terpenoids | 20.1.2 stress.biotic.receptors | 27.2 RNA.transcription | 29.5.11.4.3.2 protein.degradation.ubiquitin.E3.SCF.FBOX	3	0.0267435	306	328	319	-41.2	-27.1	0.657767	3	0.847618	-1.49244	1.55431	-0.785745	0.642659	0.581246	0.333923	0.576592	NA	NA
novel-miR8267-5p	NA	Sotub08g008660	Sotub08g008660	Chaperone protein dnaJ 49	10.2 cell wall.cellulose synthesis | 20.2.1 stress.abiotic.heat | 28.1 DNA.synthesis/chromatin structure	2	0.265681	1768	1790	1780	-35.8	-24.2	0.675978	1	0.986355	-0.379717	0.885144	-0.480927	0.199664	0.787583	0.226171	0.398638	-	-
novel-miR8268-5p	NA	PGSC0003DMC400051894	HSP90-1	Heat shock protein 90	20.2.1 stress.abiotic.heat | 27.3.26 RNA.regulation of transcription.MYB-related transcription factor family	2	0.172304	1267	1287	1279	-34.2	-23.1	0.675439	3	0.207291	-1.64229	0.187374	-1.66221	0.791235	0.0955418	0.816865	0.0137868	-1.255	-
novel-miR8268-5p	NA	Sotub12g013560	HSP90-1	Heat shock protein 90	20.2.1 stress.abiotic.heat | 27.3.26 RNA.regulation of transcription.MYB-related transcription factor family	3	0.0450372	1267	1287	1279	-34.2	-23.1	0.675439	3	0.207291	-1.64229	0.187374	-1.66221	0.791235	0.0955418	0.816865	0.0137868	-1.255	-
novel-miR8270-5p	NA	TC198536	Sotub04g007950	mRNA clone RTFL01-48-C04	35.2 not assigned.unknown	0	0.197205	798	825	816	-33.1	-21.8	0.65861	2	-0.507444	0.0801424	-0.789043	-0.201457	0.649291	0.988448	0.508933	0.856461	1.399	-
novel-miR8270-5p	NA	cSTB2C1TH	EMB2754	Transforming growth factor-beta receptor-associated protein 1	1.3.2 PS.calvin cycle.rubisco small subunit | 26.10 misc.cytochrome P450 | 34.3 transport.amino acids	2	0.0245609	381	400	392	-33.1	-26.1	0.78852	2	-0.507444	0.0801424	-0.789043	-0.201457	0.649291	0.988448	0.508933	0.856461	0.921	-
novel-miR8270-5p	NA	TC194902	Sotub10g014960	Polyadenylate-binding protein 4	27.3.99 RNA.regulation of transcription.unclassified | 28.99 DNA.unspecified	2	0.570507	1312	1331	1323	-33.1	-21.8	0.65861	2	-0.507444	0.0801424	-0.789043	-0.201457	0.649291	0.988448	0.508933	0.856461	-	-
novel-miR8270-5p	NA	TC199887	RBCS-1A	Ribulose bisphosphate carboxylase small chain	1.3.2 PS.calvin cycle.rubisco small subunit | 26.10 misc.cytochrome P450 | 34.3 transport.amino acids	2	0.0318414	408	427	419	-33.1	-26.1	0.78852	2	-0.507444	0.0801424	-0.789043	-0.201457	0.649291	0.988448	0.508933	0.856461	-	-
novel-miR8270-5p	NA	BM111091	EMB2754	Transforming growth factor-beta receptor-associated protein 1	1.3.2 PS.calvin cycle.rubisco small subunit | 26.10 misc.cytochrome P450 | 34.3 transport.amino acids	2	0.439367	236	255	247	-33.1	-22	0.664653	3	-0.507444	0.0801424	-0.789043	-0.201457	0.649291	0.988448	0.508933	0.856461	0.921	-
novel-miR8270-5p	NA	PPCBJ92TH	RBCS-1A	Ribulose bisphosphate carboxylase small chain	1.3.2 PS.calvin cycle.rubisco small subunit | 26.10 misc.cytochrome P450 | 34.3 transport.amino acids	2	0.448584	548	567	559	-33.1	-22	0.664653	3	-0.507444	0.0801424	-0.789043	-0.201457	0.649291	0.988448	0.508933	0.856461	-	-
novel-miR8270-5p	NA	TC204495	EMB2754	Transforming growth factor-beta receptor-associated protein 1	1.3.2 PS.calvin cycle.rubisco small subunit | 26.10 misc.cytochrome P450 | 34.3 transport.amino acids	2	0.401404	418	437	429	-33.1	-22	0.664653	3	-0.507444	0.0801424	-0.789043	-0.201457	0.649291	0.988448	0.508933	0.856461	0.921	-
novel-miR8272-3p	NA	Sotub09g013270	CTPA3	Carboxyl-terminal-processing protease	29.5.5 protein.degradation.serine protease	3	0.0471059	1358	1379	1370	-35.6	-24	0.674157	3	-0.107918	0.233703	1.03357	1.37519	0.856024	0.759856	0.016859	0.000753207	-	-
novel-miR8272-5p*	NA	Sotub04g017640	Sotub04g017640	Retrotransposable element Tf2 155 kDa protein type 3	3.3 minor CHO metabolism.sugar alcohols | 10.8.1 cell wall.pectinesterases.PME | 12.4 N-metabolism.misc | 17.4.1 hormone metabolism.cytokinin.synthesis-degradation | 20.1 stress.biotic | 26.10 misc.cytochrome P450 | 27.2 RNA.transcription | 28.99 DNA.unspecified | 29.5.11.4.3.1 protein.degradation.ubiquitin.E3.SCF.SKP | 31.4 cell.vesicle transport | 34.16 transport.ABC transporters and multidrug …	0	0.0785976	655	676	667	-37	-24.2	0.654054	2	0.278044	-0.258491	-0.0576742	-0.594209	0.53259	0.703391	0.90449	0.0655708	-	-
novel-miR8272-5p*	NA	MICRO.726.C1	EIF3B-2	Eukaryotic translation initiation factor 3 subunit B	29.2.3 protein.synthesis.initiation | 33.99 development.unspecified | 34.13 transport.peptides and oligopeptides	2	0.0636775	2041	2065	2052	-37	-25.6	0.691892	1	0.278044	-0.258491	-0.0576742	-0.594209	0.53259	0.703391	0.90449	0.0655708	-	-
novel-miR8272-5p*	NA	PGSC0003DMC400003002	EIF3B-2	Eukaryotic translation initiation factor 3 subunit B	29.2.3 protein.synthesis.initiation | 33.99 development.unspecified | 34.13 transport.peptides and oligopeptides	2	0.0631923	1929	1953	1940	-37	-25.6	0.691892	1	0.278044	-0.258491	-0.0576742	-0.594209	0.53259	0.703391	0.90449	0.0655708	-	-
novel-miR8272-5p*	NA	Sotub01g028380	EIF3B-2	Eukaryotic translation initiation factor 3 subunit B	29.2.3 protein.synthesis.initiation | 33.99 development.unspecified | 34.13 transport.peptides and oligopeptides	2	0.0518622	1929	1953	1940	-37	-25.6	0.691892	1	0.278044	-0.258491	-0.0576742	-0.594209	0.53259	0.703391	0.90449	0.0655708	-	-
novel-miR8272-5p*	NA	TC199535	EIF3B-2	Eukaryotic translation initiation factor 3 subunit B	29.2.3 protein.synthesis.initiation | 33.99 development.unspecified | 34.13 transport.peptides and oligopeptides	2	0.0907857	2054	2078	2065	-37	-25.6	0.691892	1	0.278044	-0.258491	-0.0576742	-0.594209	0.53259	0.703391	0.90449	0.0655708	-	-
novel-miR8274-5p*	NA	Sotub03g032820	Sotub03g032820	Elongation factor 1-alpha	29.2.4 protein.synthesis.elongation	1	0.433801	592	616	607	-39.1	-25.6	0.654731	2	-	-	-	-	-	-	-	-	-	-
novel-miR8274-5p*	NA	MICRO.14911.C1	RAF1	Homology to unknown gene	31.3.1 cell.cycle.peptidylprolyl isomerase	2	0.0849985	499	520	511	-39.1	-30.9	0.790281	1	-	-	-	-	-	-	-	-	-	-
novel-miR8274-5p*	NA	PGSC0003DMC400030019	A3G2XYLT	UDP-glucosyltransferase	10.1.5 cell wall.precursor synthesis.UXS | 16.8.1.12 secondary metabolism.flavonoids.anthocyanins.anthocyanidin 3-O-glucosyltransferase | 16.8.3 secondary metabolism.flavonoids.dihydroflavonols | 26.2 misc.UDP glucosyl and glucoronyl transferases | 27.3.25 RNA.regulation of transcription.MYB domain transcription factor family | 29.4 protein.postranslational modification | 30.2.15 signalling.recep…	2	0.516939	907	932	919	-39.1	-28.5	0.7289	1	-	-	-	-	-	-	-	-	-	-
novel-miR8274-5p*	NA	PGSC0003DMC400050457	Sotub07g019360	SNF2 family DNA helicase	27.3.44 RNA.regulation of transcription.chromatin remodeling factors	2	0.469188	647	670	658	-39.1	-28.8	0.736573	1	-	-	-	-	-	-	-	-	-0.596	-
novel-miR8274-5p*	NA	Sotub01g031650	KEA1	Glutathione-regulated potassium-efflux system protein	34.15 transport.potassium	2	0.85855	418	448	430	-39.1	-25.9	0.662404	1	-	-	-	-	-	-	-	-	-	-
novel-miR8274-5p*	NA	Sotub01g031650	KEA1	Glutathione-regulated potassium-efflux system protein	34.15 transport.potassium	2	0.955825	418	448	430	-39.1	-25.9	0.662404	1	-	-	-	-	-	-	-	-	-	-
novel-miR8274-5p*	NA	Sotub11g005380	RAF1	Homology to unknown gene	31.3.1 cell.cycle.peptidylprolyl isomerase	2	0.095233	793	814	805	-39.1	-30.9	0.790281	1	-	-	-	-	-	-	-	-	-	-
novel-miR8274-5p*	NA	Sotub11g005380	RAF1	Homology to unknown gene	31.3.1 cell.cycle.peptidylprolyl isomerase	2	0.0713459	793	814	805	-39.1	-30.9	0.790281	1	-	-	-	-	-	-	-	-	-	-
novel-miR8274-5p*	NA	TC220989	RAF1	Homology to unknown gene	31.3.1 cell.cycle.peptidylprolyl isomerase	2	0.142026	499	520	511	-39.1	-30.9	0.790281	1	-	-	-	-	-	-	-	-	-	-
novel-miR8274-5p*	NA	bf_mxlfxxxx_0046e09.t3m.scf	Sotub01g036520	BZIP domain class transcription factor	27.4 RNA.RNA binding | 30.11 signalling.light	2	0.668466	354	375	365	-39.1	-27.1	0.693095	2	-	-	-	-	-	-	-	-	-	-
novel-miR8274-5p*	NA	CK853160	RBG7	Glycine-rich RNA-binding protein	27.3.75 RNA.regulation of transcription.GRP | 27.4 RNA.RNA binding	2	0.522546	375	396	386	-39.1	-27.1	0.693095	2	-	-	-	-	-	-	-	-	1.483	-
novel-miR8274-5p*	NA	CK862422	RBG7	Glycine-rich RNA-binding protein	27.3.75 RNA.regulation of transcription.GRP | 27.4 RNA.RNA binding	2	0.546286	372	393	383	-39.1	-27.1	0.693095	2	-	-	-	-	-	-	-	-	1.483	-
novel-miR8274-5p*	NA	CN515526	RBG8	Glycine-rich RNA-binding protein	17.2.2 hormone metabolism.auxin.signal transduction | 27.3.75 RNA.regulation of transcription.GRP | 27.4 RNA.RNA binding	2	0.666567	424	445	435	-39.1	-27.1	0.693095	2	-	-	-	-	-	-	-	-	2.298	-
novel-miR8274-5p*	NA	CV429533	RBG8	Glycine-rich RNA-binding protein	17.2.2 hormone metabolism.auxin.signal transduction | 27.3.75 RNA.regulation of transcription.GRP | 27.4 RNA.RNA binding	2	0.541551	350	371	361	-39.1	-27.1	0.693095	2	-	-	-	-	-	-	-	-	2.298	-
novel-miR8274-5p*	NA	CV430141	(JA):JAZ	Protein TIFY 5A	27.3.7 RNA.regulation of transcription.C2C2(Zn) Constans-like zinc finger family (CO-like) | 33.99 development.unspecified	2	0.802527	474	495	485	-39.1	-27.1	0.693095	2	-	-	-	-	-	-	-	-	-2.135	-
novel-miR8274-5p*	NA	CV431742	CV431742	-	35.2 not assigned.unknown	2	0.356184	183	204	194	-39.1	-28.6	0.731458	2	-	-	-	-	-	-	-	-	NA	NA
novel-miR8274-5p*	NA	CV431742	CV431742	-	35.2 not assigned.unknown	2	0.496106	183	204	194	-39.1	-28.6	0.731458	2	-	-	-	-	-	-	-	-	NA	NA
novel-miR8274-5p*	NA	CV431974	RBG8	Glycine-rich RNA-binding protein	17.2.2 hormone metabolism.auxin.signal transduction | 27.3.75 RNA.regulation of transcription.GRP | 27.4 RNA.RNA binding	2	0.806747	457	478	468	-39.1	-27.1	0.693095	2	-	-	-	-	-	-	-	-	2.298	-
novel-miR8274-5p*	NA	CV469498	RBG8	Glycine-rich RNA-binding protein	17.2.2 hormone metabolism.auxin.signal transduction | 27.3.75 RNA.regulation of transcription.GRP | 27.4 RNA.RNA binding	2	0.799006	388	409	399	-39.1	-27.1	0.693095	2	-	-	-	-	-	-	-	-	2.298	-
novel-miR8274-5p*	NA	MICRO.233.C12	RBG8	Glycine-rich RNA-binding protein	17.2.2 hormone metabolism.auxin.signal transduction | 27.3.75 RNA.regulation of transcription.GRP | 27.4 RNA.RNA binding	2	0.523837	274	295	285	-39.1	-27.1	0.693095	2	-	-	-	-	-	-	-	-	2.298	-
novel-miR8274-5p*	NA	MICRO.233.C14	RBG8	Glycine-rich RNA-binding protein	17.2.2 hormone metabolism.auxin.signal transduction | 27.3.75 RNA.regulation of transcription.GRP | 27.4 RNA.RNA binding	2	0.815101	711	732	722	-39.1	-27.1	0.693095	2	-	-	-	-	-	-	-	-	2.298	-
novel-miR8274-5p*	NA	MICRO.233.C15	RBG8	Glycine-rich RNA-binding protein	17.2.2 hormone metabolism.auxin.signal transduction | 27.3.75 RNA.regulation of transcription.GRP | 27.4 RNA.RNA binding	2	0.809011	350	371	361	-39.1	-27.1	0.693095	2	-	-	-	-	-	-	-	-	2.298	-
novel-miR8274-5p*	NA	MICRO.233.C3	RBG8	Glycine-rich RNA-binding protein	17.2.2 hormone metabolism.auxin.signal transduction | 27.3.75 RNA.regulation of transcription.GRP | 27.4 RNA.RNA binding	2	0.532567	399	420	410	-39.1	-27.1	0.693095	2	-	-	-	-	-	-	-	-	2.298	-
novel-miR8274-5p*	NA	MICRO.233.C5	RBG7	Glycine-rich RNA-binding protein	27.3.75 RNA.regulation of transcription.GRP | 27.4 RNA.RNA binding	2	0.5313	287	308	298	-39.1	-27.1	0.693095	2	-	-	-	-	-	-	-	-	1.483	-
novel-miR8274-5p*	NA	MICRO.4349.C1	Sotub10g018310	Unknown Protein	21.2 redox.ascorbate and glutathione	2	0.603785	246	267	257	-39.1	-27	0.690537	2	-	-	-	-	-	-	-	-	-	-
novel-miR8274-5p*	NA	PGSC0003DMC400030627	Sotub08g021350	Unknown Protein	35.1.40 not assigned.no ontology.glycine rich proteins	2	0.360255	713	734	724	-39.1	-28.6	0.731458	2	-	-	-	-	-	-	-	-	-	-
novel-miR8274-5p*	NA	Sotub01g047060	RBG7	Glycine-rich RNA-binding protein	27.3.75 RNA.regulation of transcription.GRP | 27.4 RNA.RNA binding	2	0.459893	359	380	370	-39.1	-27.1	0.693095	2	-	-	-	-	-	-	-	-	1.483	-
novel-miR8274-5p*	NA	Sotub01g047060	RBG7	Glycine-rich RNA-binding protein	27.3.75 RNA.regulation of transcription.GRP | 27.4 RNA.RNA binding	2	0.810877	359	380	370	-39.1	-27.1	0.693095	2	-	-	-	-	-	-	-	-	1.483	-
novel-miR8274-5p*	NA	Sotub05g023440	Sotub05g023440	Pre-mRNA-splicing factor ISY1	35.2 not assigned.unknown	2	0.692795	640	662	651	-39.1	-26.3	0.672634	2	-	-	-	-	-	-	-	-	-	-
novel-miR8274-5p*	NA	Sotub11g012460	RDM3	Transcription elongation factor spt5	27.3.67 RNA.regulation of transcription.putative transcription regulator	2	0.796601	3650	3679	3661	-39.1	-26.38	0.67468	2	-	-	-	-	-	-	-	-	-	-
novel-miR8274-5p*	NA	TC195551	RBG8	Glycine-rich RNA-binding protein	17.2.2 hormone metabolism.auxin.signal transduction | 27.3.75 RNA.regulation of transcription.GRP | 27.4 RNA.RNA binding	2	0.819052	714	735	725	-39.1	-27.1	0.693095	2	-	-	-	-	-	-	-	-	2.298	-
novel-miR8274-5p*	NA	TC196453	RBG8	Glycine-rich RNA-binding protein	17.2.2 hormone metabolism.auxin.signal transduction | 27.3.75 RNA.regulation of transcription.GRP | 27.4 RNA.RNA binding	2	0.535092	540	561	551	-39.1	-27.1	0.693095	2	-	-	-	-	-	-	-	-	2.298	-
novel-miR8274-5p*	NA	TC199264	RBG8	Glycine-rich RNA-binding protein	17.2.2 hormone metabolism.auxin.signal transduction | 27.3.75 RNA.regulation of transcription.GRP | 27.4 RNA.RNA binding	2	0.64876	611	632	622	-39.1	-27.1	0.693095	2	-	-	-	-	-	-	-	-	2.298	-
novel-miR8274-5p*	NA	TC199546	RBG8	Glycine-rich RNA-binding protein	17.2.2 hormone metabolism.auxin.signal transduction | 27.3.75 RNA.regulation of transcription.GRP | 27.4 RNA.RNA binding	2	0.653629	484	505	495	-39.1	-27.1	0.693095	2	-	-	-	-	-	-	-	-	2.298	-
novel-miR8274-5p*	NA	TC203196	RBG8	Glycine-rich RNA-binding protein	17.2.2 hormone metabolism.auxin.signal transduction | 27.3.75 RNA.regulation of transcription.GRP | 27.4 RNA.RNA binding	2	0.655164	416	437	427	-39.1	-27.1	0.693095	2	-	-	-	-	-	-	-	-	2.298	-
novel-miR8274-5p*	NA	TC203557	RBG7	Glycine-rich RNA-binding protein	27.3.75 RNA.regulation of transcription.GRP | 27.4 RNA.RNA binding	2	0.813276	376	397	387	-39.1	-27.1	0.693095	2	-	-	-	-	-	-	-	-	1.483	-
novel-miR8274-5p*	NA	TC205985	RBG8	Glycine-rich RNA-binding protein	17.2.2 hormone metabolism.auxin.signal transduction | 27.3.75 RNA.regulation of transcription.GRP | 27.4 RNA.RNA binding	2	0.528116	393	414	404	-39.1	-27.1	0.693095	2	-	-	-	-	-	-	-	-	2.298	-
novel-miR8274-5p*	NA	TC208850	RBG7	RNA-binding glycine-rich protein-1b	27.3.75 RNA.regulation of transcription.GRP | 27.4 RNA.RNA binding	2	0.643823	430	451	441	-39.1	-27.1	0.693095	2	-	-	-	-	-	-	-	-	-	1.037
novel-miR8274-5p*	NA	TC208913	RBG7	Glycine-rich RNA-binding protein	27.3.75 RNA.regulation of transcription.GRP | 27.4 RNA.RNA binding	2	0.657127	308	329	319	-39.1	-27.1	0.693095	2	-	-	-	-	-	-	-	-	1.483	-
novel-miR8274-5p*	NA	TC209455	RBG8	Glycine-rich RNA-binding protein	17.2.2 hormone metabolism.auxin.signal transduction | 27.3.75 RNA.regulation of transcription.GRP | 27.4 RNA.RNA binding	2	0.523622	555	576	566	-39.1	-27.1	0.693095	2	-	-	-	-	-	-	-	-	2.298	-
novel-miR8274-5p*	NA	TC218649	RBG7	Glycine-rich RNA-binding protein	27.3.75 RNA.regulation of transcription.GRP | 27.4 RNA.RNA binding	2	0.649872	396	417	407	-39.1	-27.1	0.693095	2	-	-	-	-	-	-	-	-	1.483	-
novel-miR8274-5p*	NA	TC222715	RBG8	Glycine-rich RNA-binding protein	17.2.2 hormone metabolism.auxin.signal transduction | 27.3.75 RNA.regulation of transcription.GRP | 27.4 RNA.RNA binding	2	0.526836	674	695	685	-39.1	-27.1	0.693095	2	-	-	-	-	-	-	-	-	2.298	-
novel-miR8274-5p*	NA	PGSC0003DMC400029463	Sotub12g030010	Unknown Protein	35.2 not assigned.unknown	2	0.738003	503	524	514	-39.1	-26.7	0.682864	3	-	-	-	-	-	-	-	-	-	-
novel-miR8274-5p*	NA	PGSC0003DMC400030627	Sotub08g021350	Unknown Protein	35.1.40 not assigned.no ontology.glycine rich proteins	2	0.890766	470	490	481	-39.1	-26.6	0.680307	3	-	-	-	-	-	-	-	-	-	-
novel-miR8274-5p*	NA	PGSC0003DMC400051341	UEV1A	Ubiquitin-conjugating enzyme E2 variant 1	29.5.11.3 protein.degradation.ubiquitin.E2	2	0.810719	68	88	79	-39.1	-25.6	0.654731	3	-	-	-	-	-	-	-	-	1.472	-
novel-miR8274-5p*	NA	MICRO.13604.C2	Sotub12g030010	Unknown Protein	35.2 not assigned.unknown	3	0.305945	101	122	112	-39.1	-26.7	0.682864	3	-	-	-	-	-	-	-	-	-	-
novel-miR8274-5p*	NA	PGSC0003DMC400029463	Sotub12g030010	Unknown Protein	35.2 not assigned.unknown	3	0.147079	257	278	268	-39.1	-28.18	0.720716	3	-	-	-	-	-	-	-	-	-	-
novel-miR8274-5p*	NA	PGSC0003DMC400029463	Sotub12g030010	Unknown Protein	35.2 not assigned.unknown	3	0.144276	167	188	178	-39.1	-28.18	0.720716	3	-	-	-	-	-	-	-	-	-	-
novel-miR8274-5p*	NA	Sotub08g014850	Sotub08g014850	HMP-PP phosphatase	29.5.7 protein.degradation.metalloprotease	3	0.0988586	672	693	684	-39.1	-28.2	0.721228	3	-	-	-	-	-	-	-	-	-	-
novel-miR8274-5p*	NA	Sotub08g014850	Sotub08g014850	HMP-PP phosphatase	29.5.7 protein.degradation.metalloprotease	3	0.143983	672	693	684	-39.1	-28.2	0.721228	3	-	-	-	-	-	-	-	-	-	-
novel-miR8274-5p*	NA	TC201250	UEV1A	Ubiquitin-conjugating enzyme E2 variant 1	29.5.11.3 protein.degradation.ubiquitin.E2	3	0.781197	253	273	264	-39.1	-25.6	0.654731	3	-	-	-	-	-	-	-	-	1.472	-
novel-miR8275-3p*	NA	CV475539	CV475539	-	35.2 not assigned.unknown	0	0.0015745	58	82	71	-35.7	-26.1	0.731092	1	-	-	-	-	-	-	-	-	NA	NA
novel-miR8275-3p*	NA	cSTC8O18TV	DOR	F-box protein	29.5.11.4.3.2 protein.degradation.ubiquitin.E3.SCF.FBOX	0	0.0505175	3	24	15	-35.7	-23.4	0.655462	3	-	-	-	-	-	-	-	-	-	-
novel-miR8275-3p*	NA	Sotub04g014410	INO80	DNA ATP-dependent helicase	27.3.44 RNA.regulation of transcription.chromatin remodeling factors | 28.1 DNA.synthesis/chromatin structure | 29.4.1.57 protein.postranslational modification.kinase.receptor like cytoplasmatic kinase VII | 30.2.17 signalling.receptor kinases.DUF 26 | 30.2.20 signalling.receptor kinases.wheat LRK10 like	2	0.156712	3874	3895	3887	-35.7	-23.3	0.652661	3	-	-	-	-	-	-	-	-	-	-
novel-miR8275-3p*	NA	BF_TUBSXXXX_0035E06_T3M.SCF	CLPB1	ClpB chaperone	20.2.1 stress.abiotic.heat | 29.5.5 protein.degradation.serine protease	3	0.002863	82	106	95	-35.7	-26.1	0.731092	1	-	-	-	-	-	-	-	-	-	-
novel-miR8276-3p*	NA	PGSC0003DMC400042084	F26G16.7	SIT4 phosphatase-associated family protein	15.2 metal handling.binding, chelation and storage | 26.13 misc.acid and other phosphatases	1	0.00125279	357	382	373	-31.9	-26.3	0.824451	0	-	-	-	-	-	-	-	-	-	-
novel-miR8276-3p*	NA	PGSC0003DMC400042084	F26G16.7	SIT4 phosphatase-associated family protein	15.2 metal handling.binding, chelation and storage | 26.13 misc.acid and other phosphatases	2	0.00854141	357	382	373	-31.9	-26.3	0.824451	0	-	-	-	-	-	-	-	-	-	-
novel-miR8276-3p*	NA	PGSC0003DMC400034598	PGSC0003DMG400019934	RNA binding protein	17.6.1 hormone metabolism.gibberelin.synthesis-degradation | 27.4 RNA.RNA binding	2	0.0321547	2778	2800	2791	-31.9	-23.3	0.730408	2	-	-	-	-	-	-	-	-	-	-
novel-miR8276-3p*	NA	Sotub11g005500	T5K18.220	Pentatricopeptide repeat protein	16.2 secondary metabolism.phenylpropanoids | 17.8.1 hormone metabolism.salicylic acid.synthesis-degradation | 27.3 RNA.regulation of transcription | 31.2 cell.division | 33.99 development.unspecified	2	0.132952	1602	1624	1615	-31.9	-21.8	0.683386	3	-	-	-	-	-	-	-	-	-	-
novel-miR8277-5p	NA	TC196245	PSBS	Chloroplast photosystem II-associated protein	1.1.1.2 PS.lightreaction.photosystem II.PSII polypeptide subunits	2	0.306331	591	610	601	-33.8	-22.7	0.671598	3	-0.18956	-0.272269	0.256469	0.17376	0.89082	0.91077	0.829763	0.855421	-	-
novel-miR8278-3p	NA	CV468935	ABCF2	ABC transporter ATP-binding protein	34.16 transport.ABC transporters and multidrug resistance systems	2	0.676398	485	505	495	-33.8	-22.1	0.653846	2	0.321036	1.09824	0.761781	1.53898	0.864515	0.570813	0.61473	0.0897389	0.887	-
novel-miR8278-3p	NA	MICRO.847.C1	ABCF2	ABC transporter ATP-binding protein	34.16 transport.ABC transporters and multidrug resistance systems	2	0.437621	497	517	507	-33.8	-22.1	0.653846	2	0.321036	1.09824	0.761781	1.53898	0.864515	0.570813	0.61473	0.0897389	0.887	-
novel-miR8278-3p	NA	PGSC0003DMC400028983	ABCF2	ABC transporter ATP-binding protein	34.16 transport.ABC transporters and multidrug resistance systems	2	0.454268	306	326	316	-33.8	-22.1	0.653846	2	0.321036	1.09824	0.761781	1.53898	0.864515	0.570813	0.61473	0.0897389	0.887	-
novel-miR8278-3p	NA	Sotub04g021060	ABCF2	ABC transporter ATP-binding protein	34.16 transport.ABC transporters and multidrug resistance systems	2	0.326903	306	326	316	-33.8	-22.1	0.653846	2	0.321036	1.09824	0.761781	1.53898	0.864515	0.570813	0.61473	0.0897389	0.887	-
novel-miR8278-3p	NA	Sotub04g021060	ABCF2	ABC transporter ATP-binding protein	34.16 transport.ABC transporters and multidrug resistance systems	2	0.681442	306	326	316	-33.8	-22.1	0.653846	2	0.321036	1.09824	0.761781	1.53898	0.864515	0.570813	0.61473	0.0897389	0.887	-
novel-miR8278-3p	NA	TC199962	ABCF2	ABC transporter ATP-binding protein	34.16 transport.ABC transporters and multidrug resistance systems	2	0.666724	498	518	508	-33.8	-22.1	0.653846	2	0.321036	1.09824	0.761781	1.53898	0.864515	0.570813	0.61473	0.0897389	0.887	-
novel-miR8278-3p	NA	MICRO.9014.C1	Sotub04g007790	1-aminocyclopropane-1-carboxylate oxidase	17.5.1 hormone metabolism.ethylene.synthesis-degradation | 30.1 signalling.in sugar and nutrient physiology	2	0.0631923	565	585	576	-33.8	-24.8	0.733728	3	0.321036	1.09824	0.761781	1.53898	0.864515	0.570813	0.61473	0.0897389	-	-
novel-miR8278-3p	NA	Sotub04g007790	Sotub04g007790	1-aminocyclopropane-1-carboxylate oxidase	17.5.1 hormone metabolism.ethylene.synthesis-degradation | 30.1 signalling.in sugar and nutrient physiology	2	0.127584	504	524	515	-33.8	-24.8	0.733728	3	0.321036	1.09824	0.761781	1.53898	0.864515	0.570813	0.61473	0.0897389	-	-
phasiRNA2135	NA	MICRO.14158.C2	Sotub06g022810	UDP glucosyltransferase	26.2 misc.UDP glucosyl and glucoronyl transferases | 26.7 misc.oxidases - copper, flavone etc	0	0.294321	454	478	466	-34	-23	0.676471	0	1.54417	0.51678	1.15031	0.12292	0.20807	0.795749	0.33845	0.899123	-	-
phasiRNA1276	NA	PGSC0003DMC400000073	CAC3	Acetyl-coenzyme A carboxylase carboxyl transferase subunit alpha	11.1.1.2.1 lipid metabolism.FA synthesis and FA elongation.acetyl CoA carboxylation.heteromeric complex.alpha carboxyltransferase | 16.99 secondary metabolism.unspecified | 27.3.44 RNA.regulation of transcription.chromatin remodeling factors	0	0.117141	613	640	630	-35.3	-27.1	0.767705	0	0.428263	0.740203	1.03412	1.34606	0.722667	0.589861	0.300575	0.0470124	-	-
phasiRNA1276	NA	PGSC0003DMC400000074	CAC3	Acetyl-coenzyme A carboxylase carboxyl transferase subunit alpha	11.1.1.2.1 lipid metabolism.FA synthesis and FA elongation.acetyl CoA carboxylation.heteromeric complex.alpha carboxyltransferase | 16.99 secondary metabolism.unspecified | 27.3.44 RNA.regulation of transcription.chromatin remodeling factors	0	0.122412	631	658	648	-35.3	-27.1	0.767705	0	0.428263	0.740203	1.03412	1.34606	0.722667	0.589861	0.300575	0.0470124	-	-
phasiRNA1978	NA	PGSC0003DMC400018532	C2H2	Zinc finger family protein	27.3.11 RNA.regulation of transcription.C2H2 zinc finger family	0	0.155677	370	403	394	-24.4	-16.4	0.672131	0	-0.305918	-0.296379	-0.835506	-0.825966	0.584673	0.76785	0.0824476	0.0492369	-	-
phasiRNA967	NA	PGSC0003DMC400021283	psaA	Photosystem I P700 chlorophyll a apoprotein A1	1.1.2.2 PS.lightreaction.photosystem I.PSI polypeptide subunits	0	0.0841373	56	82	70	-31.1	-21.4	0.688103	0	1.0858	0.327037	0.761547	0.00278514	0.519419	0.932296	0.66093	0.997616	-	-
phasiRNA2270	NA	PGSC0003DMC400041816	CUT1	3-ketoacyl-CoA synthase	11.1.10 lipid metabolism.FA synthesis and FA elongation.beta ketoacyl CoA synthase | 11.1.11 lipid metabolism.FA synthesis and FA elongation.fatty acid elongase | 16.1 secondary metabolism.isoprenoids | 16.7 secondary metabolism.wax | 27.3.51 RNA.regulation of transcription.general transcription, TBP-binding protein | 28.2 DNA.repair | 29.5.11.1 protein.degradation.ubiquitin.ubiquitin	0	0.00424055	399	422	410	-42.7	-33.1	0.775176	0	-0.299443	1.03436	-0.960979	0.372824	0.855383	0.647697	0.487019	0.745921	-	-
phasiRNA2262	NA	PGSC0003DMC400053438	TTM3	Adenylate cyclase	30.2.12 signalling.receptor kinases.leucine rich repeat XII	0	0.0579645	384	405	396	-31.4	-22.6	0.719745	0	-	-	-	-	-	-	-	-	-	-
phasiRNA1620	NA	PGSC0003DMC400068304	PGSC0003DMG400046200	Gene of unknown function	35.2 not assigned.unknown	0	0.543646	106	131	118	-27.4	-18.4	0.671533	0	-0.0107398	-0.439043	0.802529	0.374226	0.993489	0.766118	0.287882	0.575643	NA	NA
phasiRNA1276	NA	Sotub01g031700	CAC3	Acetyl-coenzyme A carboxylase carboxyl transferase subunit alpha	11.1.1.2.1 lipid metabolism.FA synthesis and FA elongation.acetyl CoA carboxylation.heteromeric complex.alpha carboxyltransferase | 16.99 secondary metabolism.unspecified | 27.3.44 RNA.regulation of transcription.chromatin remodeling factors	0	0.053061	1795	1822	1812	-35.3	-27.1	0.767705	0	0.428263	0.740203	1.03412	1.34606	0.722667	0.589861	0.300575	0.0470124	-	-
phasiRNA1276	NA	Sotub01g031700	CAC3	Acetyl-coenzyme A carboxylase carboxyl transferase subunit alpha	11.1.1.2.1 lipid metabolism.FA synthesis and FA elongation.acetyl CoA carboxylation.heteromeric complex.alpha carboxyltransferase | 16.99 secondary metabolism.unspecified | 27.3.44 RNA.regulation of transcription.chromatin remodeling factors	0	0.121733	1795	1822	1812	-35.3	-27.1	0.767705	0	0.428263	0.740203	1.03412	1.34606	0.722667	0.589861	0.300575	0.0470124	-	-
phasiRNA1823	NA	Sotub01g046920	T4L20.30	Coatomer subunit gamma	31.4 cell.vesicle transport	0	0.0100341	154	185	176	-34.7	-24.6	0.708934	0	0.0643414	-1.48103	-1.14014	-2.68552	0.946165	0.106849	0.0713329	0.00023901	-	-
phasiRNA2270	NA	Sotub02g010830	CUT1	3-ketoacyl-CoA synthase	11.1.10 lipid metabolism.FA synthesis and FA elongation.beta ketoacyl CoA synthase | 11.1.11 lipid metabolism.FA synthesis and FA elongation.fatty acid elongase | 16.1 secondary metabolism.isoprenoids | 16.7 secondary metabolism.wax | 27.3.51 RNA.regulation of transcription.general transcription, TBP-binding protein | 28.2 DNA.repair | 29.5.11.1 protein.degradation.ubiquitin.ubiquitin	0	0.0012598	399	422	410	-42.7	-33.1	0.775176	0	-0.299443	1.03436	-0.960979	0.372824	0.855383	0.647697	0.487019	0.745921	-	-
phasiRNA969	NA	Sotub08g029230	YDA	Protein serine/threonine kinase	27.3.39 RNA.regulation of transcription.AtSR transcription factor family | 29.4 protein.postranslational modification | 30.6 signalling.MAP kinases	0	0.00215935	685	710	700	-28.6	-20.7	0.723776	0	-0.230452	0.86085	-0.993789	0.0975128	0.81178	0.589861	0.286315	0.905097	-	-
phasiRNA2191	NA	Sotub11g013160	SECA1	Protein translocase subunit secA	27.3.1 RNA.regulation of transcription.ABI3/VP1-related B3-domain-containing transcription factor family | 29.3.3 protein.targeting.chloroplast	0	0.0696051	632	657	643	-31.2	-21.9	0.701923	0	-	-	-	-	-	-	-	-	-	-
phasiRNA543	NA	Sotub12g011790	COP1	Ubiquitin ligase protein COP1	29.5.11.4.6 protein.degradation.ubiquitin.E3.DCX | 30.11 signalling.light | 33.99 development.unspecified	0	0.00269846	1364	1391	1381	-35.9	-26.8	0.746518	0	0.0143352	0.341237	-1.43367	-1.10677	0.988309	0.857009	0.0553583	0.0496513	-	-
phasiRNA2438	NA	TC195779	EMB2788	Os07g0175100 protein (Fragment)	29.2.2 protein.synthesis.ribosome biogenesis	0	0.21183	720	743	733	-31.2	-20.5	0.657051	0	-	-	-	-	-	-	-	-	-	-
phasiRNA628	NA	TC205586	LACS8	Long-chain-fatty-acid--CoA ligase 3	2.2.1.3.1 major CHO metabolism.degradation.sucrose.invertases.neutral | 11.1.9 lipid metabolism.FA synthesis and FA elongation.long chain fatty acid CoA ligase	0	0.152687	138	165	152	-33.2	-21.8	0.656627	0	0.0559581	0.468694	0.533566	0.946302	0.960003	0.672936	0.442152	0.0637633	-	-
phasiRNA1215	NA	TC208196	Sotub09g012630	Cytochrome P450 71 family protein	26.10 misc.cytochrome P450 | 29.5 protein.degradation	0	0.0109499	167	189	178	-26.2	-22.3	0.851145	0	-	-	-	-	-	-	-	-	-	-
phasiRNA1695	NA	TC208305	PGSC0003DMG400007782	Alpha-1,4 glucan phosphorylase L-1 isozyme, chloroplastic/amyloplastic	2.2.2.2 major CHO metabolism.degradation.starch.starch phosphorylase	0	0.00177968	809	830	821	-29.4	-24.9	0.846939	0	0.39672	-0.0909915	-0.381012	-0.868723	0.535724	0.966185	0.54868	0.0713168	-	-
phasiRNA1506	NA	TC209556	Sotub04g013750	Uncharacterized conserved protein	35.2 not assigned.unknown	0	0.036043	81	107	98	-34	-22.8	0.670588	0	0.418689	0.593686	0.649803	0.8248	0.733641	0.746286	0.589815	0.250831	-	-
phasiRNA1276	NA	TC211712	CAC3	Acetyl-coenzyme A carboxylase carboxyl transferase subunit alpha	11.1.1.2.1 lipid metabolism.FA synthesis and FA elongation.acetyl CoA carboxylation.heteromeric complex.alpha carboxyltransferase | 16.99 secondary metabolism.unspecified | 27.3.44 RNA.regulation of transcription.chromatin remodeling factors	0	0.115605	290	317	307	-35.3	-27.1	0.767705	0	0.428263	0.740203	1.03412	1.34606	0.722667	0.589861	0.300575	0.0470124	-	-
phasiRNA831	NA	109F05AF.esd	PGSC0003DMG400005503	Conserved gene of unknown function	34.99 transport.misc	0	0.031959	515	540	531	-35.6	-25.6	0.719101	1	-	-	-	-	-	-	-	-	-	-
phasiRNA634	phasiTIR1	BE921474	RPS3AA	40S ribosomal protein S3	29.2.1.2.1.53 protein.synthesis.ribosomal protein.eukaryotic.40S subunit.S3A | 29.2.2 protein.synthesis.ribosome biogenesis	0	0.0330517	130	149	140	-36.1	-27.2	0.753463	1	0.633906	0.089251	1.31162	0.766964	0.278747	0.951352	0.017744	0.058844	1.344	-
phasiRNA1999	NA	bf_arrayxxx_0024a05.t7m.scf	Sotub03g014330	Os03g0111400 protein (Fragment)	34.12 transport.metal	0	0.0792677	454	476	465	-33.3	-22.3	0.66967	1	-	-	-	-	-	-	-	-	-	-
phasiRNA1008	NA	bf_mxflxxxx_0003h10.t3m.scf	DTC	Mitochondrial 2-oxoglutarate/malate carrier protein	34.9 transport.metabolite transporters at the mitochondrial membrane	0	0.0364079	294	322	305	-36.3	-24.5	0.674931	1	-0.520883	0.0657908	0.600148	1.18682	0.297391	0.96533	0.146603	0.00300796	0.745	-
phasiRNA831	NA	BG351532	PGSC0003DMG400005503	Conserved gene of unknown function	34.99 transport.misc	0	0.0316414	508	533	524	-35.6	-25.6	0.719101	1	-	-	-	-	-	-	-	-	-	-
phasiRNA2270	NA	CK255721	PGSC0003DMG400010917	Conserved gene of unknown function	35.2 not assigned.unknown	0	0.0462224	614	641	629	-42.7	-28.2	0.660422	1	-0.299443	1.03436	-0.960979	0.372824	0.855383	0.647697	0.487019	0.745921	-	-
phasiRNA1403	NA	CK851523	CK851523	-	35.2 not assigned.unknown | 35.2 not assigned.unknown	0	0.0188493	157	181	172	-39.4	-27.8	0.705584	1	0.893133	-0.565846	0.300194	-1.15879	0.0752036	0.496025	0.602278	0.00934044	-	-
phasiRNA1778	NA	CN212387	SAP5	Zinc finger A20 and AN1 domain-containing stress-associated protein 6	27.3.99 RNA.regulation of transcription.unclassified	0	0.271373	473	500	484	-24.3	-16	0.658436	1	-0.136188	-0.126023	-2.20319	-2.19303	0.902762	0.973878	0.0213117	0.00652213	0.733	-
phasiRNA2408	NA	cSTS25I21TH	HSP90-1	Heat shock protein 90 (Fragment)	20.2.1 stress.abiotic.heat | 27.3.26 RNA.regulation of transcription.MYB-related transcription factor family	0	0.119241	190	210	202	-33.5	-24.1	0.719403	1	-	-	-	-	-	-	-	-	1.355	-
phasiRNA702	NA	cSTS28G22TH	RPS1	30S ribosomal protein S1	29.2.1.1.3.1.1 protein.synthesis.ribosomal protein.prokaryotic.unknown organellar.30S subunit.S1	0	0.104849	461	486	477	-36.6	-24	0.655738	1	-0.468835	0.0434614	0.817544	1.32984	0.670458	0.988914	0.365498	0.0620102	-	-
phasiRNA59	NA	CV435336	GLX2-2	Hydroxyacylglutathione hydrolase	13.2.3.2 amino acid metabolism.degradation.aspartate family.threonine | 24.1 biodegradation of xenobiotics.hydroxyacylglutathione hydrolase	0	0.221924	264	291	275	-31.8	-21.3	0.669811	1	0.218795	-0.417907	1.00231	0.365603	0.828954	0.760771	0.163775	0.558027	-	-
phasiRNA1167	NA	CV471139	LEA3	Late embryogenesis abundant protein	20.2.1 stress.abiotic.heat | 33.2 development.late embryogenesis abundant	0	0.103543	220	245	235	-41.9	-27.3	0.651551	1	-0.569735	0.265361	-1.13316	-0.298069	0.575738	0.932296	0.287882	0.764454	1.646	-
phasiRNA622	NA	CV502178	PGSC0003DMG400019803	NBS-LRR resistance protein	17.4.1 hormone metabolism.cytokinin.synthesis-degradation | 20.1.2 stress.biotic.receptors | 30.2.11 signalling.receptor kinases.leucine rich repeat XI	0	0.000193144	66	86	77	-38.7	-35.7	0.922481	1	-0.166306	0.242828	1.08481	1.49395	0.787884	0.778699	0.0213117	0.000753207	-	-
phasiRNA996	NA	CX699539	RBG8	Glycine-rich RNA-binding protein	17.2.2 hormone metabolism.auxin.signal transduction | 27.3.75 RNA.regulation of transcription.GRP | 27.4 RNA.RNA binding	0	0.0566661	412	438	429	-41.4	-29.5	0.71256	1	-	-	-	-	-	-	-	-	2.298	-
phasiRNA872	NA	MICRO.10314.C1	PGSC0003DMG400028222	KED	9.7 mitochondrial electron transport / ATP synthesis.cytochrome c oxidase | 34.10 transport.nucleotides	0	0.266034	106	128	118	-30.9	-22.4	0.724919	1	-0.820895	0.296561	0.423864	1.54132	0.500772	0.89815	0.705964	0.0555956	-	-
phasiRNA635	phasiTIR2	MICRO.107.C1	CPuORF24	Cyclin-dependent kinase F-4	29.4 protein.postranslational modification	0	0.153937	256	276	268	-31.3	-20.6	0.658147	1	-0.167975	0.279682	0.0401982	0.487855	0.800738	0.785803	0.950445	0.24864	-	-
phasiRNA1071	NA	MICRO.135.C2	HSP90-1	Heat shock protein 90	20.2.1 stress.abiotic.heat | 27.3.26 RNA.regulation of transcription.MYB-related transcription factor family	0	0.845006	727	748	739	-28.2	-18.6	0.659574	1	0.33663	1.78052	-0.945155	0.498738	0.829165	0.324178	0.502636	0.607488	-1.255	-
phasiRNA2463	NA	MICRO.1563.C4	Sotub03g025730	Signal recognition particle receptor subunit beta	29.3.4.99 protein.targeting.secretory pathway.unspecified	0	0.0713108	1114	1140	1131	-35.1	-24.9	0.709402	1	0.251455	-0.230057	-0.293265	-0.774776	0.878129	0.962325	0.867749	0.483723	-0.562	-
phasiRNA2460	NA	MICRO.15700.C1	PGSC0003DMG400041509	Major latex	20.2.99 stress.abiotic.unspecified	0	0.387375	177	199	189	-24.6	-16.5	0.670732	1	-	-	-	-	-	-	-	-	-1.179	-
phasiRNA2394	NA	MICRO.16071.C1	Sotub05g009940	RING finger protein 44	29.5.11.4.2 protein.degradation.ubiquitin.E3.RING	0	0.0109499	360	380	371	-28	-21.2	0.757143	1	-	-	-	-	-	-	-	-	-	-
phasiRNA1992	NA	MICRO.1688.C3	YchF1	GTPase obg	30.5 signalling.G-proteins	0	0.00999765	453	473	464	-37.3	-27.9	0.747989	1	1.85637	-1.08556	1.78259	-1.15934	0.231679	0.654396	0.221783	0.289947	1.061	-
phasiRNA1395	NA	MICRO.249.C14	Sotub09g029900	Glycine rich protein	26.28 misc.GDSL-motif lipase	0	0.107273	221	249	240	-35.6	-25.3	0.710674	1	0.0844286	0.638429	1.17656	1.73056	0.92976	0.477852	0.0422373	0.00142147	0.584	-
phasiRNA1107	NA	MICRO.28.C2	VSR1	Vacuolar sorting receptor	29.3.4.3 protein.targeting.secretory pathway.vacuole	0	0.0655526	315	337	328	-28.9	-19.5	0.67474	1	-	-	-	-	-	-	-	-	-	-
phasiRNA596	NA	MICRO.37.C14	A1	Elongation factor 1-alpha	29.2.4 protein.synthesis.elongation	0	0.0206727	1331	1355	1345	-32.9	-22.5	0.683891	1	-0.262135	-1.4138	-0.288343	-1.44	0.798674	0.398284	0.786067	0.103438	-	-
phasiRNA577	NA	MICRO.3807.C3	T11I18.11	Short-chain dehydrogenase/reductase family protein	26.2 misc.UDP glucosyl and glucoronyl transferases | 26.22 misc.short chain dehydrogenase/reductase (SDR)	0	0.0566661	686	708	698	-38.4	-26	0.677083	1	0.415658	-0.618803	1.10007	0.0656122	0.53494	0.488389	0.0551762	0.910268	-	-
phasiRNA922	NA	MICRO.6055.C1	Sotub12g029810	Chalcone synthase	16.8.2 secondary metabolism.flavonoids.chalcones	0	0.000164031	776	795	787	-36.9	-31.3	0.848238	1	1.02019	0.958489	0.817921	0.756224	0.448213	0.581246	0.538804	0.308513	-	-
phasiRNA1007	NA	MICRO.6067.C2	BCCP1	Acetyl-CoA carboxylase biotin carboxyl carrier protein	11.1.1.2.3 lipid metabolism.FA synthesis and FA elongation.acetyl CoA carboxylation.heteromeric complex.biotin carboxyl carrier protein | 18.6 Co-factor and vitamine metabolism.biotin	0	0.0247984	881	907	898	-40.2	-28.3	0.70398	1	0.033053	-0.259587	2.08835	1.79571	0.984714	0.89815	0.0421031	0.0263304	-	-
phasiRNA226	NA	MICRO.7227.C1	Sotub03g030440	Protein transport protein Sec61 beta subunit	29.3.4.99 protein.targeting.secretory pathway.unspecified	0	0.019562	436	455	447	-31.5	-21.6	0.685714	1	-0.951755	0.0293298	-0.857902	0.123183	0.466951	0.993398	0.491079	0.91724	0.896	-
phasiRNA2270	NA	MICRO.764.C1	PGSC0003DMG400010917	Conserved gene of unknown function	35.2 not assigned.unknown	0	0.0434549	639	666	654	-42.7	-28.2	0.660422	1	-0.299443	1.03436	-0.960979	0.372824	0.855383	0.647697	0.487019	0.745921	-	-
phasiRNA1659	NA	MICRO.8976.C1	Sotub01g042190	SKIP interacting protein 15	30.5 signalling.G-proteins	0	0.465008	21	48	32	-31.6	-22.7	0.718354	1	0.224148	0.940118	1.78915	2.50512	0.911103	0.545832	0.137311	0.00542354	-	-
phasiRNA2474	NA	MICRO.9552.C1	MICRO.9552.C1	-	35.2 not assigned.unknown | 35.2 not assigned.unknown	0	0.0638186	1037	1059	1051	-33.4	-23.3	0.697605	1	-	-	-	-	-	-	-	-	-	-
phasiRNA650	NA	MICRO.973.C1	AGP18	Arabinogalactan	10.5.1 cell wall.cell wall proteins.AGPs | 29.5.5 protein.degradation.serine protease	0	0.114221	934	966	945	-33.3	-22	0.660661	1	0.205271	-0.927671	-0.530985	-1.66393	0.756931	0.316216	0.353943	0.00304014	-	-
phasiRNA2433	NA	PGSC0003DMC400005207	MIK2	Leucine-rich repeat receptor-like serine/threonine-protein kinase At1g17230	17.3.2.1 hormone metabolism.brassinosteroid.signal transduction.BRI | 20.1.2 stress.biotic.receptors | 26.7 misc.oxidases - copper, flavone etc | 26.28 misc.GDSL-motif lipase | 30.2.4 signalling.receptor kinases.leucine rich repeat IV | 30.2.11 signalling.receptor kinases.leucine rich repeat XI | 30.2.12 signalling.receptor kinases.leucine rich repeat XII | 30.3 signalling.calcium	0	0.0011583	204	224	215	-37.7	-30	0.795756	1	0.348527	-0.277945	0.846124	0.219652	0.631514	0.839726	0.169585	0.702756	-1.501	-
phasiRNA1186	NA	PGSC0003DMC400008528	PEX19-1	Peroxisomal biogenesis factor 19	17.5.1.2 hormone metabolism.ethylene.synthesis-degradation.1-aminocyclopropane-1-carboxylate oxidase | 31.1 cell.organisation	0	0.0352881	271	296	287	-35.3	-25.2	0.713881	1	-	-	-	-	-	-	-	-	0.365	-
phasiRNA1778	NA	PGSC0003DMC400012071	SAP5	Zinc finger A20 and AN1 domain-containing stress-associated protein 6	27.3.99 RNA.regulation of transcription.unclassified	0	0.226372	211	238	222	-24.3	-16	0.658436	1	-0.136188	-0.126023	-2.20319	-2.19303	0.902762	0.973878	0.0213117	0.00652213	0.733	-
phasiRNA1308	NA	PGSC0003DMC400015288	Sotub11g023990	Histone H4	28.1.3 DNA.synthesis/chromatin structure.histone | 31.1 cell.organisation	0	0.0324201	2	34	13	-38	-26.5	0.697368	1	-	-	-	-	-	-	-	-	-	-
phasiRNA2517	NA	PGSC0003DMC400017557	Sotub04g035070	Unknown Protein	10.1.5 cell wall.precursor synthesis.UXS | 26.27 misc.calcineurin-like phosphoesterase family protein | 27.3.1 RNA.regulation of transcription.ABI3/VP1-related B3-domain-containing transcription factor family	0	0.0915053	9	29	20	-28.1	-19.1	0.679715	1	0.629641	0.179587	-0.937963	-1.38802	0.53494	0.970347	0.419056	0.0967323	-	-
phasiRNA937	NA	PGSC0003DMC400026182	Sotub03g010250	Alcohol dehydrogenase	5.3 fermentation.ADH | 25 C1-metabolism | 26.11.1 misc.alcohol dehydrogenases.cinnamyl alcohol dehydrogenase	0	0.196151	194	218	207	-30.2	-19.8	0.655629	1	-0.0470581	-0.219647	0.216365	0.0437757	0.968574	0.909399	0.816865	0.956124	-	-
phasiRNA1135	phasiTIR15	PGSC0003DMC400028950	EMB1303	Unknown Protein	33.99 development.unspecified	0	0.0425405	249	275	266	-40.1	-26.9	0.670823	1	-	-	-	-	-	-	-	-	-	-
phasiRNA2135	NA	PGSC0003DMC400032213	CXIP4	CAX-interacting protein 4	27.3.50 RNA.regulation of transcription.general transcription | 27.3.67 RNA.regulation of transcription.putative transcription regulator | 34.21 transport.calcium	0	0.164968	617	640	630	-34	-24	0.705882	1	1.54417	0.51678	1.15031	0.12292	0.20807	0.795749	0.33845	0.899123	0.677	-
phasiRNA551	NA	PGSC0003DMC400033500	Sotub10g006970	Universal stress protein (Usp)	20.2.99 stress.abiotic.unspecified	0	0.452756	448	474	465	-29.2	-19.4	0.664384	1	-1.43154	-1.33913	-0.975363	-0.882955	0.342572	0.613274	0.49366	0.530646	-	-
phasiRNA2502	NA	PGSC0003DMC400033924	RPE	Ribulose-5-phosphate-3-epimerase	1.3.11 PS.calvin cycle.RPE	0	0.0309267	612	632	623	-31.7	-22.7	0.716088	1	-	-	-	-	-	-	-	-	-	-
phasiRNA1956	NA	PGSC0003DMC400034598	PGSC0003DMG400019934	RNA binding protein	17.6.1 hormone metabolism.gibberelin.synthesis-degradation | 27.4 RNA.RNA binding	0	0.0184499	990	1011	1002	-28.6	-21.9	0.765734	1	-	-	-	-	-	-	-	-	-	-
phasiRNA596	NA	PGSC0003DMC400036110	A1	Elongation factor 1-alpha	29.2.4 protein.synthesis.elongation	0	0.0224156	1247	1271	1261	-32.9	-22.5	0.683891	1	-0.262135	-1.4138	-0.288343	-1.44	0.798674	0.398284	0.786067	0.103438	-0.317	-
phasiRNA596	NA	PGSC0003DMC400036111	A1	Elongation factor 1-alpha	29.2.4 protein.synthesis.elongation	0	0.0181869	1247	1271	1261	-32.9	-22.5	0.683891	1	-0.262135	-1.4138	-0.288343	-1.44	0.798674	0.398284	0.786067	0.103438	-0.317	-
phasiRNA2460	NA	PGSC0003DMC400038194	PGSC0003DMG400041509	Major latex	20.2.99 stress.abiotic.unspecified	0	0.374375	69	91	81	-24.6	-16.5	0.670732	1	-	-	-	-	-	-	-	-	-1.179	-
phasiRNA2408	NA	PGSC0003DMC400038314	HSP90-1	Heat shock protein 90 (Fragment)	20.2.1 stress.abiotic.heat | 27.3.26 RNA.regulation of transcription.MYB-related transcription factor family	0	0.120973	1603	1623	1615	-33.5	-24.1	0.719403	1	-	-	-	-	-	-	-	-	1.355	-
phasiRNA773	NA	PGSC0003DMC400039846	CIA2	CONSTANS-like zinc finger protein	27.3.7 RNA.regulation of transcription.C2C2(Zn) Constans-like zinc finger family (CO-like) | 27.3.34 RNA.regulation of transcription.orphan family	0	0.176446	753	772	763	-33.8	-22.2	0.656805	1	0.139023	0.390202	0.575841	0.827019	0.924058	0.860827	0.615148	0.251341	-	-
phasiRNA2135	NA	PGSC0003DMC400045431	BBX28	CONSTANS-like zinc finger protein	27.3.7 RNA.regulation of transcription.C2C2(Zn) Constans-like zinc finger family (CO-like) | 29.5.11.4.2 protein.degradation.ubiquitin.E3.RING	0	0.159729	236	260	252	-34	-23.7	0.697059	1	1.54417	0.51678	1.15031	0.12292	0.20807	0.795749	0.33845	0.899123	-	-
phasiRNA1071	NA	PGSC0003DMC400051894	HSP90-1	Heat shock protein 90	20.2.1 stress.abiotic.heat | 27.3.26 RNA.regulation of transcription.MYB-related transcription factor family	0	0.854779	678	699	690	-28.2	-18.6	0.659574	1	0.33663	1.78052	-0.945155	0.498738	0.829165	0.324178	0.502636	0.607488	-1.255	-
phasiRNA658	NA	PGSC0003DMC400052039	DELTA-OAT	Ornithine aminotransferase	13.2.2.3 amino acid metabolism.degradation.glutamate family.arginine | 19.3 tetrapyrrole synthesis.GSA	0	0.09612	546	567	557	-39.7	-26	0.654912	1	-1.86957	1.52628	0.410749	3.8066	0.333193	0.463713	0.829568	0.00404564	-	-
phasiRNA2464	NA	PGSC0003DMC400052874	TAF15B	RNA-binding protein FUS	27.3.99 RNA.regulation of transcription.unclassified	0	0.0227799	129	150	140	-29.5	-21.6	0.732203	1	-	-	-	-	-	-	-	-	1.547	-
phasiRNA996	NA	PGSC0003DMC400052875	TAF15B	RNA-binding protein FUS	27.3.99 RNA.regulation of transcription.unclassified	0	0.0371834	91	112	103	-41.4	-29.9	0.722222	1	-	-	-	-	-	-	-	-	1.547	-
phasiRNA1116	NA	PGSC0003DMC400053937	T4L20.210	CM0216.450.nc protein	35.2 not assigned.unknown	0	0.0274817	302	324	315	-36.4	-24.7	0.678571	1	-	-	-	-	-	-	-	-	-	-
phasiRNA1088	NA	PGSC0003DMC400054196	F7A10.1	Carboxyl-terminal peptidase	27.3.44 RNA.regulation of transcription.chromatin remodeling factors | 29.5 protein.degradation	0	0.237813	1077	1099	1088	-29.6	-19.5	0.658784	1	-0.531555	0.27763	-1.00929	-0.200101	0.588194	0.926068	0.321458	0.838418	-	-
phasiRNA1276	NA	PGSC0003DMC400062369	PGSC0003DMG400040265	Gene of unknown function	35.2 not assigned.unknown	0	0.640479	414	436	425	-35.3	-23.3	0.660057	1	0.428263	0.740203	1.03412	1.34606	0.722667	0.589861	0.300575	0.0470124	-	-
phasiRNA1517	NA	POACI53TP	Sotub06g030190	DnaJ domain containing protein expressed	20.2.1 stress.abiotic.heat | 29.2.4 protein.synthesis.elongation	0	0.217089	624	646	637	-28.5	-20.1	0.705263	1	0.111883	0.127608	0.108223	0.123948	0.948088	0.973878	0.941185	0.905097	1.244	-
phasiRNA1211	NA	POADG77TV	Sotub01g017260	cDNA clone J013057D02 full insert sequence	29.4 protein.postranslational modification	0	0.102006	174	202	185	-32.2	-21.3	0.661491	1	-	-	-	-	-	-	-	-	-	-
phasiRNA259	NA	Sotub01g021550	OBGL	GTPase obg	30.5 signalling.G-proteins	0	0.0992221	376	399	390	-33.3	-22.6	0.678679	1	0.00513014	-0.0716248	0.644518	0.567763	0.994567	0.973878	0.313643	0.289713	-	-
phasiRNA1778	NA	Sotub01g026570	SAP5	Zinc finger A20 and AN1 domain-containing stress-associated protein 6	27.3.99 RNA.regulation of transcription.unclassified	0	0.0788606	211	238	222	-24.3	-16	0.658436	1	-0.136188	-0.126023	-2.20319	-2.19303	0.902762	0.973878	0.0213117	0.00652213	0.733	-
phasiRNA348	NA	Sotub01g033550	Sotub01g033550	WD repeat protein	35.1 not assigned.no ontology	0	0.246525	1192	1221	1212	-30.1	-20.7	0.687708	1	-	-	-	-	-	-	-	-	NA	NA
phasiRNA2159	NA	Sotub02g015770	Sotub02g015770	Prune homolog 2	35.2 not assigned.unknown	0	0.0684185	293	319	310	-36	-24	0.666667	1	-0.627892	0.803775	-0.325843	1.10582	0.673638	0.74357	0.853771	0.275701	NA	NA
phasiRNA1792	NA	Sotub02g026610	STY17	Serine/threonine/tyrosine kinase	29.4 protein.postranslational modification | 30.2.16 signalling.receptor kinases.Catharanthus roseus-like RLK1	0	0.0068662	1604	1625	1615	-37.5	-29.6	0.789333	1	-0.268818	0.0946174	0.264014	0.62745	0.746778	0.970347	0.736478	0.251341	-	-
phasiRNA2279	NA	Sotub03g021060	Sotub03g021060	Abscisic acid receptor PYL6	20.2.99 stress.abiotic.unspecified	0	0.00867864	397	420	408	-32.6	-25.1	0.769939	1	-	-	-	-	-	-	-	-	-	-
phasiRNA1129	NA	Sotub03g028550	F13G24.250	Unknown Protein	26.22 misc.short chain dehydrogenase/reductase (SDR) | 27.3.32 RNA.regulation of transcription.WRKY domain transcription factor family | 30.3 signalling.calcium	0	0.0511403	355	380	367	-36	-23.8	0.661111	1	-	-	-	-	-	-	-	-	-	-
phasiRNA2502	NA	Sotub03g029310	RPE	Ribulose-5-phosphate-3-epimerase	1.3.11 PS.calvin cycle.RPE	0	0.013911	612	632	623	-31.7	-22.7	0.716088	1	-	-	-	-	-	-	-	-	-	-
phasiRNA1431	NA	Sotub03g032890	RPS7A	40S ribosomal protein S7-like protein	29.2.1.2.1.7 protein.synthesis.ribosomal protein.eukaryotic.40S subunit.S7 | 29.2.2 protein.synthesis.ribosome biogenesis	0	0.0198884	394	419	410	-33.1	-24.1	0.728097	1	0.336989	0.358966	-0.86684	-0.844863	0.698356	0.888217	0.388906	0.212745	-	-
phasiRNA1185	NA	Sotub04g008490	Sotub04g008490	cDNA clone J013057D02 full insert sequence	29.4 protein.postranslational modification	0	0.348471	314	339	331	-31	-20.4	0.658065	1	-	-	-	-	-	-	-	-	-	-
phasiRNA2488	NA	Sotub04g025610	EME1A	Essential meiotic endonuclease 1B	35.2 not assigned.unknown	0	0.085477	48	70	59	-32.8	-21.4	0.652439	1	-	-	-	-	-	-	-	-	-	-
phasiRNA2488	NA	Sotub04g025610	EME1A	Essential meiotic endonuclease 1B	35.2 not assigned.unknown	0	0.215424	48	70	59	-32.8	-21.4	0.652439	1	-	-	-	-	-	-	-	-	-	-
phasiRNA1659	NA	Sotub05g011110	Sotub05g011110	Unknown Protein	35.2 not assigned.unknown	0	0.102398	9	30	21	-31.6	-24.3	0.768987	1	0.224148	0.940118	1.78915	2.50512	0.911103	0.545832	0.137311	0.00542354	NA	NA
phasiRNA1302	NA	Sotub05g022290	Sotub05g022290	ARID/BRIGHT DNA-binding domain-containing protein/ELM2 domain-containing protein/Myb-like DNA-binding domain-containing protein	27.3.25 RNA.regulation of transcription.MYB domain transcription factor family | 27.3.67 RNA.regulation of transcription.putative transcription regulator	0	0.0511138	294	325	316	-33.2	-22.1	0.665663	1	-	-	-	-	-	-	-	-	NA	NA
phasiRNA1517	NA	Sotub07g010740	PME32	Pectinesterase	10.8.1 cell wall.pectinesterases.PME | 16.8.3 secondary metabolism.flavonoids.dihydroflavonols | 26.18 misc.invertase/pectin methylesterase inhibitor family protein | 27.3.99 RNA.regulation of transcription.unclassified | 28.1 DNA.synthesis/chromatin structure	0	0.294795	781	803	794	-28.5	-19.2	0.673684	1	0.111883	0.127608	0.108223	0.123948	0.948088	0.973878	0.941185	0.905097	-	-
phasiRNA1895	NA	Sotub07g010970	Sotub07g010970	Os10g0422600 protein (Fragment)	26.16 misc.myrosinases-lectin-jacalin | 33.99 development.unspecified	0	0.0914129	452	473	464	-35.7	-24.8	0.694678	1	0.838753	-0.439731	0.23457	-1.04391	0.360354	0.830113	0.842745	0.139424	1.276	-
phasiRNA1992	NA	Sotub07g020040	ULT1	Transcription factor (Fragment)	28.99 DNA.unspecified | 29.5.15 protein.degradation.inhibitors | 33.99 development.unspecified	0	0.011288	219	245	235	-37.3	-26.7	0.715818	1	1.85637	-1.08556	1.78259	-1.15934	0.231679	0.654396	0.221783	0.289947	-	-
phasiRNA551	NA	Sotub07g026670	Sotub07g026670	CHP-rich zinc finger protein-like	20.2.99 stress.abiotic.unspecified	0	0.392812	247	273	264	-29.2	-19.4	0.664384	1	-1.43154	-1.33913	-0.975363	-0.882955	0.342572	0.613274	0.49366	0.530646	-	-
phasiRNA1403	NA	Sotub08g015910	DNMT2	DNA cytosine-5--methyltransferase	27.3.46 RNA.regulation of transcription.DNA methyltransferases	0	0.0450503	28	49	40	-39.4	-26.4	0.670051	1	0.893133	-0.565846	0.300194	-1.15879	0.0752036	0.496025	0.602278	0.00934044	-	-
phasiRNA1186	NA	Sotub08g024420	PEX19-1	Peroxisomal biogenesis factor 19	17.5.1.2 hormone metabolism.ethylene.synthesis-degradation.1-aminocyclopropane-1-carboxylate oxidase | 31.1 cell.organisation	0	0.013911	271	296	287	-35.3	-25.2	0.713881	1	-	-	-	-	-	-	-	-	0.365	-
phasiRNA1719	NA	Sotub09g019570	F9P14.6	Mitochondrial inner membrane protease subunit 2	29.2.2 protein.synthesis.ribosome biogenesis	0	0.00323727	51	71	63	-36.6	-27.1	0.740437	1	-0.725921	0.188904	-0.918883	-0.0040574	0.260603	0.913611	0.146603	0.995747	-	-
phasiRNA686	NA	Sotub09g028510	GC1	NAD-dependent epimerase/dehydratase family	29.5.15 protein.degradation.inhibitors | 31.2.5 cell.division.plastid	0	0.0544615	484	518	506	-43.4	-28.3	0.652074	1	-0.967684	-0.363392	0.561105	1.1654	0.361581	0.860881	0.555925	0.137771	-	-
phasiRNA1071	NA	Sotub12g013560	HSP90-1	Heat shock protein 90	20.2.1 stress.abiotic.heat | 27.3.26 RNA.regulation of transcription.MYB-related transcription factor family	0	0.566324	678	699	690	-28.2	-18.6	0.659574	1	0.33663	1.78052	-0.945155	0.498738	0.829165	0.324178	0.502636	0.607488	-1.255	-
phasiRNA1071	NA	Sotub12g013560	HSP90-1	Heat shock protein 90	20.2.1 stress.abiotic.heat | 27.3.26 RNA.regulation of transcription.MYB-related transcription factor family	0	0.851794	678	699	690	-28.2	-18.6	0.659574	1	0.33663	1.78052	-0.945155	0.498738	0.829165	0.324178	0.502636	0.607488	-1.255	-
phasiRNA883	NA	SSBN001B21u.scf	ERF	Ethylene responsive transcription factor 2a	17.5.2 hormone metabolism.ethylene.signal transduction | 27.1 RNA.processing | 27.3.3 RNA.regulation of transcription.AP2/EREBP, APETALA2/ethylene-responsive element binding protein family	0	0.117482	616	641	627	-35.8	-23.7	0.662011	1	-	-	-	-	-	-	-	-	-	-
phasiRNA2135	NA	STMEW78TV	STMEW78TV	-	35.2 not assigned.unknown | 35.2 not assigned.unknown	0	0.0337985	605	629	620	-34	-26.2	0.770588	1	1.54417	0.51678	1.15031	0.12292	0.20807	0.795749	0.33845	0.899123	-	-
phasiRNA551	NA	TC195918	Sotub10g006970	Universal stress protein (Usp)	20.2.99 stress.abiotic.unspecified	0	0.391729	509	535	526	-29.2	-19.4	0.664384	1	-1.43154	-1.33913	-0.975363	-0.882955	0.342572	0.613274	0.49366	0.530646	-	-
phasiRNA718	NA	TC196918	RABE1A	Ras-related protein Rab-8A	29.2.2 protein.synthesis.ribosome biogenesis | 30.5 signalling.G-proteins	0	0.137683	781	805	796	-30	-19.6	0.653333	1	-0.66407	-1.02251	-0.56795	-0.92639	0.450788	0.537077	0.513048	0.246665	-	-
phasiRNA1659	NA	TC199949	T22D6.120	H/ACA ribonucleoprotein complex subunit 2	29.2.1.1.3.99 protein.synthesis.ribosomal protein.prokaryotic.unknown organellar.unknown | 29.2.2 protein.synthesis.ribosome biogenesis	0	0.75315	95	123	114	-31.6	-21.3	0.674051	1	0.224148	0.940118	1.78915	2.50512	0.911103	0.545832	0.137311	0.00542354	-	-
phasiRNA2408	NA	TC201731	HSP90-1	Heat shock protein 90 (Fragment)	20.2.1 stress.abiotic.heat | 27.3.26 RNA.regulation of transcription.MYB-related transcription factor family	0	0.117215	551	571	563	-33.5	-24.1	0.719403	1	-	-	-	-	-	-	-	-	1.355	-
phasiRNA2394	NA	TC201747	Sotub05g009940	RING finger protein 44	29.5.11.4.2 protein.degradation.ubiquitin.E3.RING	0	0.0115228	362	382	373	-28	-21.2	0.757143	1	-	-	-	-	-	-	-	-	-	-
phasiRNA2152	NA	TC204262	Sotub10g009200	Unknown Protein	10.4 cell wall.pectin synthesis	0	0.017722	337	357	348	-35.3	-28.1	0.796034	1	-	-	-	-	-	-	-	-	-	-
phasiRNA2460	NA	TC206393	PGSC0003DMG400041509	Major latex	20.2.99 stress.abiotic.unspecified	0	0.32836	176	198	188	-24.6	-16.5	0.670732	1	-	-	-	-	-	-	-	-	-1.179	-
phasiRNA1623	NA	TC207765	RPL27AB	60S ribosomal protein L27A	29.2.1.2.2.527 protein.synthesis.ribosomal protein.eukaryotic.60S subunit.L27A | 29.2.2 protein.synthesis.ribosome biogenesis	0	0.00133883	407	427	418	-30.5	-25.4	0.832787	1	0.767848	0.90249	-1.31138	-1.17674	0.608526	0.76785	0.389029	0.29814	-	-
phasiRNA1422	NA	TC207919	HIR4	SPFH domain / Band 7 family protein	27.3.44 RNA.regulation of transcription.chromatin remodeling factors	0	0.150219	1181	1203	1192	-35.8	-23.8	0.664804	1	0.196253	-0.508783	0.803948	0.0989117	0.895494	0.785803	0.417646	0.913585	-	-
phasiRNA2502	NA	TC212061	RPE	Ribulose-5-phosphate-3-epimerase	1.3.11 PS.calvin cycle.RPE	0	0.0302988	276	296	287	-31.7	-22.7	0.716088	1	-	-	-	-	-	-	-	-	-	-
phasiRNA1071	NA	TC217185	HSP90-1	Heat shock protein 90	20.2.1 stress.abiotic.heat | 27.3.26 RNA.regulation of transcription.MYB-related transcription factor family	0	0.842804	362	383	374	-28.2	-18.6	0.659574	1	0.33663	1.78052	-0.945155	0.498738	0.829165	0.324178	0.502636	0.607488	-1.255	-
phasiRNA872	NA	TC219582	F14L17.22	Unknown Protein	9.7 mitochondrial electron transport / ATP synthesis.cytochrome c oxidase	0	0.683816	23	45	35	-30.9	-20.6	0.666667	1	-0.820895	0.296561	0.423864	1.54132	0.500772	0.89815	0.705964	0.0555956	1.032	-
phasiRNA635	phasiTIR2	TC222171	CPuORF24	Protein kinase	29.4 protein.postranslational modification	0	0.15657	927	947	939	-31.3	-20.6	0.658147	1	-0.167975	0.279682	0.0401982	0.487855	0.800738	0.785803	0.950445	0.24864	-	-
phasiRNA2408	NA	TC222216	ELF5A-1	Eukaryotic translation initiation factor 5A	26.8 misc.nitrilases, nitrile lyases, berberine bridge enzymes, reticuline oxidases, troponine reductases | 29.2.3 protein.synthesis.initiation	0	0.116926	208	228	220	-33.5	-24.1	0.719403	1	-	-	-	-	-	-	-	-	-	-
phasiRNA2458	NA	bf_arrayxxx_0074g07.t3m.scf	BBD1	SEC14-like protein	20.2.4 stress.abiotic.touch/wounding | 27.3.39 RNA.regulation of transcription.AtSR transcription factor family | 34.99 transport.misc	0	0.0778415	482	501	493	-29.6	-20.8	0.702703	2	-	-	-	-	-	-	-	-	1.241	-
phasiRNA602	NA	BF_TUBSXXXX_0041B04_T3M.SCF	BF_TUBSXXXX_0041B04_T3M.SCF	-	35.2 not assigned.unknown | 35.2 not assigned.unknown	0	0.194552	118	138	129	-31.3	-20.6	0.658147	2	-0.0657923	-0.267712	-0.580049	-0.781969	0.913541	0.699238	0.120326	0.0213595	-	-
phasiRNA1368	NA	CK245702	ALEU	Cathepsin L-like cysteine proteinase	29.5.3 protein.degradation.cysteine protease	0	0.121981	603	627	618	-31.7	-20.98	0.66183	2	-	-	-	-	-	-	-	-	0.607	-
phasiRNA692	NA	CK256284	Sotub06g022680	Diphthamide biosynthesis protein 1	35.1 not assigned.no ontology	0	0.0088193	721	748	739	-35.7	-24.8	0.694678	2	-0.311487	0.237322	0.932035	1.48084	0.759344	0.890741	0.211528	0.0191956	-	-
phasiRNA987	NA	CK853875	T4L20.180	Unknown Protein	10.6.2 cell wall.degradation.mannan-xylose-arabinose-fucose | 27.3.9 RNA.regulation of transcription.C2C2(Zn) GATA transcription factor family	0	0.546397	27	50	41	-30.7	-21.2	0.690554	2	-0.578317	0.704762	-0.116194	1.16689	0.73754	0.79892	0.94897	0.29814	-	-
phasiRNA1820	NA	CV468798	Sotub03g029650	Endochitinase 1 (Fragment)	20.1.7.3 stress.biotic.PR-proteins.PR3/4/8/11 (chitinases and chitin binding proteins)	0	0.0689223	206	229	220	-35.5	-24.6	0.692958	2	0.921514	-0.635479	1.35334	-0.203652	0.260603	0.585669	0.0646362	0.768267	NA	NA
phasiRNA1710	NA	DN940411	PRA1H	PRA1 family protein H	30.5 signalling.G-proteins	0	0.0717706	673	696	687	-32.7	-21.9	0.669725	2	0.218007	0.00198213	0.110293	-0.105732	0.619252	0.997599	0.813815	0.785791	0.737	-
phasiRNA928	NA	GT888697	MNF13.23	Cystine transporter Cystinosin	26.2 misc.UDP glucosyl and glucoronyl transferases	0	0.00192976	310	330	321	-38.3	-32.3	0.843342	2	0.237555	0.351423	0.821016	0.934884	0.708219	0.699238	0.103965	0.0355464	0.715	-
phasiRNA919	NA	MICRO.109.C7	HIR1	Spfh domain / band 7 family protein	2.2.1.3.1 major CHO metabolism.degradation.sucrose.invertases.neutral | 20.1.2 stress.biotic.receptors | 27.3.35 RNA.regulation of transcription.bZIP transcription factor family | 29.5.5 protein.degradation.serine protease | 34.20 transport.porins	0	0.0531617	1176	1196	1187	-25.5	-17.7	0.694118	2	0.134873	0.320275	-1.37359	-1.18818	0.896558	0.890741	0.114536	0.0612829	-	-
phasiRNA1215	NA	MICRO.12401.C1	MRPL11	50S ribosomal protein L11	29.2.1.1.1.2.11 protein.synthesis.ribosomal protein.prokaryotic.chloroplast.50S subunit.L11 | 29.2.2 protein.synthesis.ribosome biogenesis	0	0.0884193	432	453	443	-26.2	-18.5	0.706107	2	-	-	-	-	-	-	-	-	-	-
phasiRNA659	NA	MICRO.13368.C1	BAM1	Beta-amylase	2.2.2.1.2 major CHO metabolism.degradation.starch.starch cleavage.beta amylase	0	0.51863	887	911	898	-28.7	-19.3	0.672474	2	-0.571675	0.603102	-0.514945	0.659833	0.588194	0.760771	0.652032	0.391211	-	-
phasiRNA901	NA	MICRO.134.C2	AXS1	Bifunctional polymyxin resistance arnA protein	10.1.3 cell wall.precursor synthesis.AXS | 10.1.5 cell wall.precursor synthesis.UXS	0	0.0320312	774	797	785	-29.3	-20.42	0.696928	2	0.220904	-2.03241	0.855112	-1.3982	0.923545	0.350782	0.605746	0.262778	-1.224	-
phasiRNA45	NA	MICRO.13519.C1	F22H5.9	2-hydroxyacid dehydrongenase (Fragment)	31.3 cell.cycle	0	0.0168706	953	973	963	-39	-27.4	0.702564	2	0.139214	-0.0751823	0.888391	0.673994	0.905947	0.974615	0.22506	0.24805	0.879	-
phasiRNA1349	NA	MICRO.13728.C1	Sotub12g020700	Peptidyl-prolyl cis-trans isomerase-like 4	29.5.3 protein.degradation.cysteine protease | 31.3.1 cell.cycle.peptidylprolyl isomerase	0	0.0941659	159	182	173	-28.8	-19.28	0.669444	2	0.515259	-2.48821	0.808948	-2.19452	0.737752	0.163331	0.570745	0.0490193	-	-
phasiRNA2531	NA	MICRO.14530.C1	Sotub09g023580	Protein RDM1	27.2 RNA.transcription | 29.3.4.3 protein.targeting.secretory pathway.vacuole	0	0.113588	308	329	320	-29.1	-21.4	0.735395	2	-	-	-	-	-	-	-	-	-	-
phasiRNA872	NA	MICRO.1476.C3	U2AF65A	Splicing factor U2AF subunit	27.1.1 RNA.processing.splicing	0	0.473795	277	298	289	-30.9	-21.4	0.692557	2	-0.820895	0.296561	0.423864	1.54132	0.500772	0.89815	0.705964	0.0555956	0.476	-
phasiRNA900	NA	MICRO.14817.C2	ZF-HD	Zinc finger-homeodomain protein 3 (Fragment)	27.3.80 RNA.regulation of transcription.zf-HD	0	0.0284127	857	878	869	-30.5	-22.7	0.744262	2	-	-	-	-	-	-	-	-	-	-
phasiRNA2513	NA	MICRO.15094.C1	CMTA4	Calmodulin-binding transcription activator 2	27.3.39 RNA.regulation of transcription.AtSR transcription factor family | 30.11 signalling.light	0	0.397145	622	646	637	-24.1	-16	0.6639	2	-	-	-	-	-	-	-	-	-	-
phasiRNA582	NA	MICRO.15702.C1	EMB2753	N-alpha-acetyltransferase 16, NatA auxiliary subunit	26.5 misc.acyl transferases	0	0.00539885	475	497	486	-34.9	-25.9	0.74212	2	0.144086	0.614914	0.567574	1.0384	0.862776	0.486514	0.322833	0.0290518	-	-
phasiRNA881	NA	MICRO.15930.C1	F9K21.200	DDB1- and CUL4-associated factor 8	27.3.67 RNA.regulation of transcription.putative transcription regulator | 29.5.11.4.99 protein.degradation.ubiquitin.E3.unspecified	0	0.227753	358	380	369	-26.5	-18.3	0.690566	2	1.44927	-0.57066	0.59819	-1.42174	0.363021	0.885659	0.74823	0.23201	-	-
phasiRNA782	NA	MICRO.165.C17	F28J7.25	tRNA threonylcarbamoyladenosine biosynthesis protein RimN	30.4 signalling.phosphinositides	0	0.0081687	1486	1507	1498	-35.8	-25.8	0.72067	2	-0.95539	0.670398	-2.66176	-1.03598	0.116761	0.691235	0.00470959	0.0887125	-	-
phasiRNA2383	NA	MICRO.16642.C1	T26I12.120	Plant-specific domain TIGR01589 family protein	2.2.1.3.1 major CHO metabolism.degradation.sucrose.invertases.neutral | 26.16 misc.myrosinases-lectin-jacalin | 27.3.99 RNA.regulation of transcription.unclassified	0	0.065813	303	325	314	-30.5	-23.5	0.770492	2	-	-	-	-	-	-	-	-	-	-
phasiRNA794	NA	MICRO.1718.C1	SWI3A	SWI/SNF complex subunit SMARCC2	27.3.44 RNA.regulation of transcription.chromatin remodeling factors | 30.2.16 signalling.receptor kinases.Catharanthus roseus-like RLK1	0	0.0397524	86	109	100	-39.5	-26.6	0.673418	2	-0.781133	0.56128	-0.392153	0.95026	0.399352	0.732528	0.701182	0.151472	-	-
phasiRNA1708	NA	MICRO.180.C3	NUCL1	Polyadenylate-binding protein 1	27.4 RNA.RNA binding | 29.2.6 protein.synthesis.ribosomal RNA | 30.5 signalling.G-proteins	0	0.00838518	1719	1739	1730	-31	-24.6	0.793548	2	0.303394	0.184916	-0.149626	-0.268104	0.566425	0.87091	0.792635	0.503975	0.984	-
phasiRNA815	NA	MICRO.1949.C1	Sotub06g032610	Binding protein	35.2 not assigned.unknown	0	0.145001	677	699	688	-31	-21.1	0.680645	2	-0.237768	-0.167582	-0.378855	-0.308669	0.686213	0.902743	0.496021	0.505251	-	-
phasiRNA377	NA	MICRO.1969.C1	SWAP70	PH domain containing protein	35.1 not assigned.no ontology	0	0.745335	240	265	255	-33.4	-21.9	0.655689	2	-	-	-	-	-	-	-	-	-	-
phasiRNA1740	NA	MICRO.2157.C1	Sotub12g010630	Os07g0419800 protein (Fragment)	17.3.1.2.1 hormone metabolism.brassinosteroid.synthesis-degradation.sterols.SMT1 | 27.3.44 RNA.regulation of transcription.chromatin remodeling factors | 29.5.11.4.2 protein.degradation.ubiquitin.E3.RING	0	0.0217422	460	480	472	-32.7	-22.6	0.691131	2	0.439966	1.267	-0.215693	0.611337	0.698405	0.43295	0.882364	0.388145	-	-
phasiRNA1634	NA	MICRO.2207.C1	AOR	Alcohol dehydrogenase zinc-containing	26.7 misc.oxidases - copper, flavone etc	0	0.0119852	892	911	902	-32.9	-25.3	0.768997	2	-	-	-	-	-	-	-	-	-	-
phasiRNA842	NA	MICRO.2468.C2	RPL12A	Ribosomal protein L12	15.2 metal handling.binding, chelation and storage | 29.2.1.2.2.12 protein.synthesis.ribosomal protein.eukaryotic.60S subunit.L12 | 29.2.2 protein.synthesis.ribosome biogenesis	0	0.151977	526	548	539	-31.5	-21.3	0.67619	2	1.33156	-0.203948	1.23616	-0.299346	0.34967	0.959665	0.356871	0.789161	-	-
phasiRNA1620	NA	MICRO.249.C14	Sotub09g029900	Glycine rich protein	26.28 misc.GDSL-motif lipase	0	0.521897	207	229	218	-27.4	-19.7	0.718978	2	-0.0107398	-0.439043	0.802529	0.374226	0.993489	0.766118	0.287882	0.575643	0.584	-
phasiRNA1368	NA	MICRO.4683.C2	ALEU	Cathepsin L-like cysteine proteinase	29.5.3 protein.degradation.cysteine protease	0	0.101032	602	626	617	-31.7	-20.98	0.66183	2	-	-	-	-	-	-	-	-	0.607	-
phasiRNA2503	NA	MICRO.4712.C1	F12G12.13	Ankyrin repeat family protein	11.9.2 lipid metabolism.lipid degradation.lipases | 29.2.3 protein.synthesis.initiation | 31.1 cell.organisation	0	0.0531977	92	112	103	-29.4	-20.7	0.704082	2	-0.769817	0.113404	-1.3837	-0.500478	0.475408	0.978215	0.214267	0.614343	-	-
phasiRNA602	NA	MICRO.6016.C1	SIA1	Alpha-2 8-sialyltransferase 8B 1	29.7 protein.glycosylation	0	0.383965	366	387	378	-31.3	-21	0.670927	2	-0.0657923	-0.267712	-0.580049	-0.781969	0.913541	0.699238	0.120326	0.0213595	-	-
phasiRNA2351	NA	MICRO.6060.C2	ORC3	Origin recognition complex subunit 3	10.1.5 cell wall.precursor synthesis.UXS | 27.3.1 RNA.regulation of transcription.ABI3/VP1-related B3-domain-containing transcription factor family | 28.1 DNA.synthesis/chromatin structure	0	0.12309	513	533	524	-32.3	-21	0.650155	2	-	-	-	-	-	-	-	-	-	-
phasiRNA1728	NA	MICRO.6082.C1	MDIS1	Receptor-like protein kinase	27.3.12 RNA.regulation of transcription.C3H zinc finger family | 28.1.3 DNA.synthesis/chromatin structure.histone | 29.4.1.51 protein.postranslational modification.kinase.receptor like cytoplasmatic kinase I | 29.4.1.57 protein.postranslational modification.kinase.receptor like cytoplasmatic kinase VII | 30.2.6 signalling.receptor kinases.leucine rich repeat VI | 30.2.11 signalling.receptor kinas…	0	0.0130435	496	515	507	-31	-22.8	0.735484	2	0.489632	-0.419235	-0.503181	-1.41205	0.502889	0.788266	0.515364	0.0196765	0.936	-
phasiRNA1358	NA	MICRO.61.C9	MICRO.61.C9	-	35.2 not assigned.unknown | 35.2 not assigned.unknown	0	0.237635	186	207	197	-32.8	-21.5	0.655488	2	-	-	-	-	-	-	-	-	-	-
phasiRNA2549	NA	MICRO.7523.C1	Sotub07g009550	NAC domain protein IPR003441	35.2 not assigned.unknown	0	0.143323	1043	1063	1054	-34.2	-22.5	0.657895	2	-	-	-	-	-	-	-	-	0.548	-
phasiRNA736	NA	MICRO.8986.C1	bHLH	Transcription factor (Fragment)	27.3.6 RNA.regulation of transcription.basic helix-loop-helix family (bHLH)	0	0.0178037	209	228	220	-30.4	-21.4	0.703947	2	0.253656	-0.322578	-0.816013	-1.39225	0.832025	0.92532	0.496021	0.117441	-	-
phasiRNA2476	NA	MICRO.9049.C1	F11A17.21	Organic anion transporter	26.27 misc.calcineurin-like phosphoesterase family protein | 27.3.99 RNA.regulation of transcription.unclassified | 34.8 transport.metabolite transporters at the envelope membrane	0	0.0734345	673	696	685	-30.8	-20.1	0.652597	2	-	-	-	-	-	-	-	-	-	-
phasiRNA2330	NA	MICRO.9241.C1	NOV	Unknow protein	35.2 not assigned.unknown	0	0.118657	614	638	629	-33.9	-22.2	0.654867	2	-1.37443	-0.535952	-2.03638	-1.1979	0.257092	0.87982	0.0869792	0.289947	-	-
phasiRNA872	NA	PGSC0003DMC400004974	T3F12.11	Microfibrillar-associated protein 1	2.2.2.6 major CHO metabolism.degradation.starch.transporter | 31.1 cell.organisation	0	0.717639	804	824	816	-30.9	-20.2	0.653722	2	-0.820895	0.296561	0.423864	1.54132	0.500772	0.89815	0.705964	0.0555956	-	-
phasiRNA45	NA	PGSC0003DMC400009117	F22H5.9	2-hydroxyacid dehydrongenase (Fragment)	31.3 cell.cycle	0	0.0234789	745	765	755	-39	-27.4	0.702564	2	0.139214	-0.0751823	0.888391	0.673994	0.905947	0.974615	0.22506	0.24805	0.879	-
phasiRNA2329	NA	PGSC0003DMC400010832	Sotub09g024960	U-box domain-containing protein	29.5.11.4.2 protein.degradation.ubiquitin.E3.RING	0	0.100994	1574	1597	1585	-31.9	-22.14	0.694044	2	-	-	-	-	-	-	-	-	-	-
phasiRNA1091	NA	PGSC0003DMC400010911	PGSC0003DMG400006151	Glycine-rich protein	35.2 not assigned.unknown	0	0.0111444	337	357	348	-38.9	-28.2	0.724936	2	-	-	-	-	-	-	-	-	NA	NA
phasiRNA1012	NA	PGSC0003DMC400012625	PTM	Chromodomain helicase DNA binding protein 5	27.3.67 RNA.regulation of transcription.putative transcription regulator | 29.5 protein.degradation	0	0.0883702	3301	3322	3313	-29	-19.8	0.682759	2	0.384077	0.139131	0.744517	0.499571	0.872958	0.978215	0.705964	0.736404	NA	NA
phasiRNA2152	NA	PGSC0003DMC400015314	(ET):EIN3(like)	Ethylene insensitive 3 class transcription factor	17.5.2 hormone metabolism.ethylene.signal transduction | 27.3.19 RNA.regulation of transcription.EIN3-like (EIL) transcription factor family	0	0.189569	115	138	129	-35.3	-24.5	0.694051	2	-	-	-	-	-	-	-	-	-	-
phasiRNA1211	NA	PGSC0003DMC400017363	PGSC0003DMG400009844	Ubiquitin carrier protein	29.5.11.3 protein.degradation.ubiquitin.E2	0	0.0187312	334	357	345	-32.2	-21.9	0.680124	2	-	-	-	-	-	-	-	-	-	-
phasiRNA1408	NA	PGSC0003DMC400019528	Sotub04g019170	Seven transmembrane receptor	35.2 not assigned.unknown	0	0.376181	1221	1242	1233	-24	-15.6	0.65	2	0.593343	-0.33483	-0.90578	-1.83395	0.293122	0.746286	0.0769715	0.000539283	-	-
phasiRNA636	phasiTIR3	PGSC0003DMC400021291	StAP2	AP2-like ethylene-responsive transcription factor At1g16060	27.3.3 RNA.regulation of transcription.AP2/EREBP, APETALA2/ethylene-responsive element binding protein family | 33.99 development.unspecified	0	0.00427795	512	532	523	-37.4	-26.6	0.71123	2	0.0133348	-0.208841	0.0891555	-0.133021	0.984511	0.824438	0.875282	0.764609	-	-
phasiRNA582	NA	PGSC0003DMC400023268	IBS1	Cyclin-dependent protein kinase-like	29.4.1 protein.postranslational modification.kinase	0	0.0894293	33	54	44	-34.9	-23.4	0.670487	2	0.144086	0.614914	0.567574	1.0384	0.862776	0.486514	0.322833	0.0290518	-	-
phasiRNA1829	NA	PGSC0003DMC400031879	EDA32	LOC100005105 protein (Fragment)	27.3.99 RNA.regulation of transcription.unclassified | 34.8 transport.metabolite transporters at the envelope membrane	0	0.163323	1434	1458	1449	-37.3	-25	0.670241	2	-0.172759	0.294287	1.21863	1.68567	0.822083	0.775731	0.026439	0.00120968	-	-
phasiRNA659	NA	PGSC0003DMC400035625	BAM1	Beta-amylase	2.2.2.1.2 major CHO metabolism.degradation.starch.starch cleavage.beta amylase	0	0.456516	1314	1338	1325	-28.7	-19.3	0.672474	2	-0.571675	0.603102	-0.514945	0.659833	0.588194	0.760771	0.652032	0.391211	-	-
phasiRNA579	NA	PGSC0003DMC400038916	Sotub02g021280	mRNA clone RTFL01-33-D01	29.4 protein.postranslational modification | 33.99 development.unspecified	0	0.172197	395	419	410	-28.9	-18.9	0.653979	2	0.100678	-0.0216449	-0.497414	-0.619736	0.900976	0.988914	0.39862	0.174161	-	-
phasiRNA987	NA	PGSC0003DMC400038935	CYCL1-1	Cyclin-dependent protein kinase	26.26.1 misc.aminotransferases.aminotransferase class IV family protein | 31.3 cell.cycle	0	0.427881	1012	1033	1024	-30.7	-21.7	0.70684	2	-0.578317	0.704762	-0.116194	1.16689	0.73754	0.79892	0.94897	0.29814	-	-
phasiRNA2431	NA	PGSC0003DMC400040570	Sotub05g029600	chaperonin	29.4 protein.postranslational modification | 29.6 protein.folding	0	0.0141491	131	150	141	-31.2	-23.2	0.74359	2	-0.199227	0.683307	0.612273	1.49481	0.822083	0.486514	0.353943	0.00594918	-	-
phasiRNA1669	NA	PGSC0003DMC400040801	PAS2	3-hydroxyacyl-CoA dehydratase	29.4 protein.postranslational modification	0	0.0094203	561	580	571	-36.2	-26.8	0.740331	2	-	-	-	-	-	-	-	-	-	-
phasiRNA1008	NA	PGSC0003DMC400040867	T17B22.15	Erwinia induced protein 2	20.1.2 stress.biotic.receptors	0	0.0503617	291	311	302	-36.3	-23.7	0.652893	2	-0.520883	0.0657908	0.600148	1.18682	0.297391	0.96533	0.146603	0.00300796	-	-
phasiRNA798	NA	PGSC0003DMC400041889	TOM2A	Tetraspanin family protein	33.99 development.unspecified	0	0.0282553	704	724	715	-36.7	-26.5	0.722071	2	-0.959485	-0.188504	1.26085	2.03183	0.617306	0.970347	0.39862	0.107882	-	-
phasiRNA855	NA	PGSC0003DMC400042887	RBOHA	Respiratory burst oxidase-like protein	20.1.1 stress.biotic.respiratory burst	0	0.229123	843	863	855	-29.1	-20.1	0.690722	2	0.214053	-0.250798	-1.82268	-2.28753	0.871625	0.959665	0.138794	0.0306797	NA	NA
phasiRNA1276	NA	PGSC0003DMC400049223	AFP1	Ninja-family protein 1	29.3.1 protein.targeting.nucleus	0	0.0450503	388	411	402	-35.3	-28.1	0.796034	2	0.428263	0.740203	1.03412	1.34606	0.722667	0.589861	0.300575	0.0470124	-	-
phasiRNA966	NA	PGSC0003DMC400049255	Sotub04g005110	Appr-1-p processing domain protein	35.1 not assigned.no ontology	0	0.0771141	1523	1543	1534	-31.2	-20.4	0.653846	2	-0.613036	-1.50045	0.219373	-0.668038	0.548371	0.362224	0.856783	0.502476	-	-
phasiRNA546	NA	PGSC0003DMC400050387	T24D18.26	Serine incorporator	27.3.27 RNA.regulation of transcription.NAC domain transcription factor family | 29.2.3 protein.synthesis.initiation | 33.99 development.unspecified	0	0.232067	38	62	49	-29.7	-20.3	0.683502	2	-0.216641	-0.452541	-0.148633	-0.384532	0.862358	0.853103	0.90449	0.683136	-	-
phasiRNA806	NA	PGSC0003DMC400050458	Sotub07g019370	Unknown Protein	27.3.44 RNA.regulation of transcription.chromatin remodeling factors	0	0.300271	522	543	533	-38.2	-25.2	0.659686	2	0.226623	0.177635	-0.0249072	-0.0738951	0.91013	0.973878	0.995762	0.959045	-	-
phasiRNA572	NA	PGSC0003DMC400051454	CNGC1	Cyclic nucleotide gated channel	34.22 transport.cyclic nucleotide or calcium regulated channels	0	0.0498837	891	913	902	-33.7	-23.1	0.68546	2	-0.342458	-0.127906	1.44279	1.65734	0.742675	0.951864	0.0565761	0.0123439	-	-
phasiRNA1495	NA	PGSC0003DMC400051871	bZIP	BZIP transcription factor	27.3.35 RNA.regulation of transcription.bZIP transcription factor family	0	0.281672	514	535	526	-28.8	-19	0.659722	2	0.116314	-0.316243	0.179019	-0.253539	0.953951	0.931689	0.908292	0.844186	-	-
phasiRNA2019	NA	PGSC0003DMC400053671	F12K8.21	Alcohol dehydrogenase 1	3.5 minor CHO metabolism.others | 5.3 fermentation.ADH | 26.11.1 misc.alcohol dehydrogenases.cinnamyl alcohol dehydrogenase	0	0.307964	230	252	243	-26.7	-17.6	0.659176	2	-0.59774	1.73539	-1.73606	0.597073	0.763637	0.570813	0.33616	0.688313	-	-
phasiRNA1232	NA	PGSC0003DMC400055313	PAP12	PAP fibrillin family protein	2.2.1.4 major CHO metabolism.degradation.sucrose.hexokinase | 31.1 cell.organisation	0	0.11321	850	870	861	-30.8	-21.4	0.694805	2	-0.966652	-0.540056	-0.696344	-0.269748	0.260603	0.779818	0.427697	0.76495	NA	NA
phasiRNA1311	NA	PGSC0003DMC400056451	PGSC0003DMG400034347	Transposon MuDR mudrA	27.3.99 RNA.regulation of transcription.unclassified | 28.99 DNA.unspecified	0	0.101477	372	392	383	-35.6	-23.6	0.662921	2	-0.0508651	-0.500055	1.15836	0.709173	0.969123	0.703391	0.122404	0.262999	NA	NA
phasiRNA1767	NA	PGSC0003DMC400056915	PGSC0003DMG400034811	NADH-ubiquinone oxidoreductase chain 4	35.2 not assigned.unknown	0	0.00619556	538	558	549	-33.3	-26.1	0.783784	2	0.606771	-0.0781462	0.296782	-0.388136	0.237484	0.961375	0.567725	0.314618	NA	NA
phasiRNA1003	NA	PGSC0003DMC400057417	PGSC0003DMG400035313	'chromo' domain containing protein	17.4.2 hormone metabolism.cytokinin.signal transduction | 17.5.2 hormone metabolism.ethylene.signal transduction | 20.1.2 stress.biotic.receptors | 20.1.7.6 stress.biotic.PR-proteins.PR6 (proteinase inhibitors) | 26.2 misc.UDP glucosyl and glucoronyl transferases | 27.3.3 RNA.regulation of transcription.AP2/EREBP, APETALA2/ethylene-responsive element binding protein family | 29.5.4 protein.degrad…	0	0.0196585	183	205	194	-33.9	-23.4	0.690265	2	0.986973	-1.33284	1.14542	-1.1744	0.512812	0.577216	0.415269	0.289713	NA	NA
phasiRNA1003	NA	PGSC0003DMC400057417	PGSC0003DMG400035313	'chromo' domain containing protein	17.4.2 hormone metabolism.cytokinin.signal transduction | 17.5.2 hormone metabolism.ethylene.signal transduction | 20.1.2 stress.biotic.receptors | 20.1.7.6 stress.biotic.PR-proteins.PR6 (proteinase inhibitors) | 26.2 misc.UDP glucosyl and glucoronyl transferases | 27.3.3 RNA.regulation of transcription.AP2/EREBP, APETALA2/ethylene-responsive element binding protein family | 29.5.4 protein.degrad…	0	0.0372046	183	205	194	-33.9	-23.4	0.690265	2	0.986973	-1.33284	1.14542	-1.1744	0.512812	0.577216	0.415269	0.289713	NA	NA
phasiRNA1003	NA	PGSC0003DMC400059719	PGSC0003DMG400037615	Gene of unknown function	35.2 not assigned.unknown	0	0.0084729	177	199	188	-33.9	-24.4	0.719764	2	0.986973	-1.33284	1.14542	-1.1744	0.512812	0.577216	0.415269	0.289713	NA	NA
phasiRNA1003	NA	PGSC0003DMC400059719	PGSC0003DMG400037615	Gene of unknown function	35.2 not assigned.unknown	0	0.0146556	177	199	188	-33.9	-24.4	0.719764	2	0.986973	-1.33284	1.14542	-1.1744	0.512812	0.577216	0.415269	0.289713	NA	NA
phasiRNA598	NA	PGSC0003DMC400062469	PGSC0003DMG400038342	Conserved gene of unknown function	35.2 not assigned.unknown	0	0.0700941	1005	1028	1015	-35.6	-23.28	0.653933	2	0.00727185	0.536009	0.641081	1.16982	0.993489	0.484346	0.179592	0.00561293	-	-
phasiRNA855	NA	PGSC0003DMC400063304	Sotub02g015080	Non-specific lipid-transfer protein	35.3 not assigned.disagreeing hits	0	0.126435	167	186	178	-29.1	-20.9	0.718213	2	0.214053	-0.250798	-1.82268	-2.28753	0.871625	0.959665	0.138794	0.0306797	NA	NA
phasiRNA1265	NA	PGSC0003DMC400063922	PGSC0003DMG400038835	Integrase core domain containing protein	16.1.5 secondary metabolism.isoprenoids.terpenoids | 20.1.2 stress.biotic.receptors | 27.2 RNA.transcription | 29.5.11.4.3.2 protein.degradation.ubiquitin.E3.SCF.FBOX	0	0.0304558	547	570	561	-34.8	-23.3	0.66954	2	-0.505	0.47481	0.030324	1.01013	0.44277	0.601894	0.964849	0.0290034	-	-
phasiRNA1778	NA	PGSC0003DMC400064257	PGSC0003DMG400042153	Movement protein	35.3 not assigned.disagreeing hits	0	0.2514	534	555	546	-24.3	-16.1	0.662551	2	-0.136188	-0.126023	-2.20319	-2.19303	0.902762	0.973878	0.0213117	0.00652213	NA	NA
phasiRNA663	NA	PGSC0003DMC400067745	PGSC0003DMG400045641	Gene of unknown function	35.2 not assigned.unknown	0	0.0521361	393	412	403	-32.2	-21	0.652174	2	-0.727322	0.761461	-1.49483	-0.0060448	0.281136	0.569293	0.0461343	0.994235	NA	NA
phasiRNA2191	NA	PGSC0003DMC400067755	PGSC0003DMG400045651	Gene of unknown function	3.3 minor CHO metabolism.sugar alcohols | 12.4 N-metabolism.misc | 16.8.3 secondary metabolism.flavonoids.dihydroflavonols | 17.4.1 hormone metabolism.cytokinin.synthesis-degradation | 20.1 stress.biotic | 26.10 misc.cytochrome P450 | 27.2 RNA.transcription | 27.4 RNA.RNA binding | 28.1.1.4 DNA.synthesis/chromatin structure.retrotransposon/transposase.hat-like transposase | 29.2.2 protein.synthes…	0	0.427975	216	239	229	-31.2	-20.5	0.657051	2	-	-	-	-	-	-	-	-	NA	NA
phasiRNA2223	NA	PGSC0003DMC400068078	PGSC0003DMG400045974	Integrase core domain containing protein	16.1.5 secondary metabolism.isoprenoids.terpenoids | 20.1.2 stress.biotic.receptors | 27.2 RNA.transcription | 29.5.11.4.3.2 protein.degradation.ubiquitin.E3.SCF.FBOX	0	0.0499	718	743	734	-30.8	-22.2	0.720779	2	0.598369	0.906027	-0.808541	-0.500883	0.723852	0.756874	0.634616	0.704689	NA	NA
phasiRNA52	NA	PPCBW92TH	RD19D	Cysteine proteinase cathepsin F	29.5.3 protein.degradation.cysteine protease	0	0.10526	337	360	348	-38.8	-25.7	0.662371	2	0.410538	0.244403	0.173885	0.00775035	0.780872	0.951199	0.912477	0.995625	0.443	-
phasiRNA1502	NA	Sotub01g010040	(ET):EIN3(like)	Ethylene insensitive 3 class transcription factor	17.5.2 hormone metabolism.ethylene.signal transduction | 27.3.19 RNA.regulation of transcription.EIN3-like (EIL) transcription factor family	0	0.197205	114	137	125	-34.2	-24.2	0.707602	2	-0.131186	0.277073	1.08392	1.49218	0.947508	0.916668	0.365498	0.0864455	-	-
phasiRNA1737	NA	Sotub01g010720	dl4090w	Os08g0100600 protein (Fragment)	27.1.2 RNA.processing.RNA helicase	0	0.0315557	726	749	737	-35.7	-24.64	0.690196	2	-0.151465	0.0277626	-0.196234	-0.017006	0.92976	0.993398	0.903069	0.990946	-	-
phasiRNA987	NA	Sotub01g026790	Sotub01g026790	Unknown Protein	20.1 stress.biotic | 28.1.3 DNA.synthesis/chromatin structure.histone	0	0.117356	549	572	563	-30.7	-22.6	0.736156	2	-0.578317	0.704762	-0.116194	1.16689	0.73754	0.79892	0.94897	0.29814	NA	NA
phasiRNA855	NA	Sotub01g037380	RBOHA	Respiratory burst oxidase-like protein	20.1.1 stress.biotic.respiratory burst	0	0.0910725	843	863	855	-29.1	-20.1	0.690722	2	0.214053	-0.250798	-1.82268	-2.28753	0.871625	0.959665	0.138794	0.0306797	NA	NA
phasiRNA855	NA	Sotub01g037380	RBOHA	Respiratory burst oxidase-like protein	20.1.1 stress.biotic.respiratory burst	0	0.225871	843	863	855	-29.1	-20.1	0.690722	2	0.214053	-0.250798	-1.82268	-2.28753	0.871625	0.959665	0.138794	0.0306797	NA	NA
phasiRNA1829	NA	Sotub01g038950	EDA32	LOC100005105 protein (Fragment)	27.3.99 RNA.regulation of transcription.unclassified | 34.8 transport.metabolite transporters at the envelope membrane	0	0.137141	1650	1674	1665	-37.3	-25	0.670241	2	-0.172759	0.294287	1.21863	1.68567	0.822083	0.775731	0.026439	0.00120968	-	-
phasiRNA1476	NA	Sotub01g040050	StARF1	Auxin response factor 1	17.2.2 hormone metabolism.auxin.signal transduction | 19.3 tetrapyrrole synthesis.GSA | 27.3.4 RNA.regulation of transcription.auxin response transcription factor family (ARF)	0	0.07314	858	880	869	-30.5	-21.8	0.714754	2	-0.0625562	-0.103577	-0.00477908	-0.0457999	0.92976	0.932296	0.997463	0.917944	-	-
phasiRNA855	NA	Sotub02g015080	Sotub02g015080	Non-specific lipid-transfer protein	35.3 not assigned.disagreeing hits	0	0.0589783	167	186	178	-29.1	-20.9	0.718213	2	0.214053	-0.250798	-1.82268	-2.28753	0.871625	0.959665	0.138794	0.0306797	NA	NA
phasiRNA855	NA	Sotub02g015080	Sotub02g015080	Non-specific lipid-transfer protein	35.3 not assigned.disagreeing hits	0	0.120251	167	186	178	-29.1	-20.9	0.718213	2	0.214053	-0.250798	-1.82268	-2.28753	0.871625	0.959665	0.138794	0.0306797	NA	NA
phasiRNA1620	NA	Sotub02g016580	PATL4	Phosphatidylinositol transfer protein SFH5	28.99 DNA.unspecified | 29.3.4.99 protein.targeting.secretory pathway.unspecified | 34.99 transport.misc	0	0.0902127	328	347	338	-27.4	-21.4	0.781022	2	-0.0107398	-0.439043	0.802529	0.374226	0.993489	0.766118	0.287882	0.575643	-	-
phasiRNA1128	NA	Sotub02g021490	MOR1	Microtubule associated protein	31.1 cell.organisation	0	0.0580192	2456	2476	2467	-33.7	-22.3	0.661721	2	-0.163319	-0.535952	-1.70297	-2.0756	0.924058	0.873654	0.160899	0.0496513	0.498	-
phasiRNA1186	NA	Sotub03g027080	Sotub03g027080	B12D protein	33.99 development.unspecified	0	0.0530209	46	68	57	-35.3	-23.4	0.66289	2	-	-	-	-	-	-	-	-	-	-
phasiRNA2129	NA	Sotub04g013280	AGC1-5	Protein kinase 5	20.1.2 stress.biotic.receptors | 26.27 misc.calcineurin-like phosphoesterase family protein | 29.4 protein.postranslational modification	0	0.0128585	1340	1363	1351	-29.3	-20.52	0.700341	2	-	-	-	-	-	-	-	-	-	-
phasiRNA987	NA	Sotub04g014940	Sotub04g014940	UDP-glucuronosyltransferase 1-7	26.2 misc.UDP glucosyl and glucoronyl transferases	0	0.459212	97	120	108	-30.7	-20.2	0.65798	2	-0.578317	0.704762	-0.116194	1.16689	0.73754	0.79892	0.94897	0.29814	-	-
phasiRNA45	NA	Sotub04g033610	Sotub04g033610	2-hydroxyacid dehydrongenase (Fragment)	31.3 cell.cycle	0	0.0170023	745	765	755	-39	-27.4	0.702564	2	0.139214	-0.0751823	0.888391	0.673994	0.905947	0.974615	0.22506	0.24805	0.879	-
phasiRNA1903	NA	Sotub06g011450	Sotub06g011450	Homeobox-leucine zipper protein ROC7	35.2 not assigned.unknown	0	0.0294149	192	214	203	-35.2	-24.7	0.701705	2	0.916315	0.528642	0.202062	-0.18561	0.0792115	0.562008	0.754832	0.701371	NA	NA
phasiRNA1708	NA	Sotub06g017850	SWI3C	Subunit of the SWI/SNF chromatin remodeling complex	27.3.44 RNA.regulation of transcription.chromatin remodeling factors	0	0.00620605	1942	1960	1951	-31	-23.9	0.770968	2	0.303394	0.184916	-0.149626	-0.268104	0.566425	0.87091	0.792635	0.503975	-	-
phasiRNA582	NA	Sotub06g023300	EMB2753	N-alpha-acetyltransferase 16, NatA auxiliary subunit	26.5 misc.acyl transferases	0	0.0018891	724	746	735	-34.9	-25.9	0.74212	2	0.144086	0.614914	0.567574	1.0384	0.862776	0.486514	0.322833	0.0290518	-	-
phasiRNA582	NA	Sotub06g023300	EMB2753	N-alpha-acetyltransferase 16, NatA auxiliary subunit	26.5 misc.acyl transferases	0	0.00516846	724	746	735	-34.9	-25.9	0.74212	2	0.144086	0.614914	0.567574	1.0384	0.862776	0.486514	0.322833	0.0290518	-	-
phasiRNA1269	NA	Sotub06g024780	CHR4	Chromodomain helicase DNA binding protein 3	27.3.44 RNA.regulation of transcription.chromatin remodeling factors | 28.1 DNA.synthesis/chromatin structure | 29.4.1.57 protein.postranslational modification.kinase.receptor like cytoplasmatic kinase VII | 30.2.17 signalling.receptor kinases.DUF 26 | 30.2.20 signalling.receptor kinases.wheat LRK10 like	0	0.01239	927	947	938	-37.1	-29.2	0.787062	2	1.67513	0.31906	1.2108	-0.145269	0.332677	0.939589	0.484611	0.911546	-	-
phasiRNA901	NA	Sotub06g031020	AXS1	Bifunctional polymyxin resistance arnA protein	10.1.3 cell wall.precursor synthesis.AXS | 10.1.5 cell wall.precursor synthesis.UXS	0	0.0107502	682	705	693	-29.3	-20.42	0.696928	2	0.220904	-2.03241	0.855112	-1.3982	0.923545	0.350782	0.605746	0.262778	-1.224	-
phasiRNA1012	NA	Sotub06g031040	PTM	Chromodomain helicase DNA binding protein 5	27.3.67 RNA.regulation of transcription.putative transcription regulator | 29.5 protein.degradation	0	0.0288834	3301	3322	3313	-29	-19.8	0.682759	2	0.384077	0.139131	0.744517	0.499571	0.872958	0.978215	0.705964	0.736404	NA	NA
phasiRNA1012	NA	Sotub06g031040	PTM	Chromodomain helicase DNA binding protein 5	27.3.67 RNA.regulation of transcription.putative transcription regulator | 29.5 protein.degradation	0	0.0877718	3301	3322	3313	-29	-19.8	0.682759	2	0.384077	0.139131	0.744517	0.499571	0.872958	0.978215	0.705964	0.736404	NA	NA
phasiRNA995	NA	Sotub07g006720	FIPS5	Pre-mRNA polyadenylation factor fip1	27.4 RNA.RNA binding	0	0.0841717	2664	2693	2675	-38	-26.6	0.7	2	-	-	-	-	-	-	-	-	-	-
phasiRNA1301	NA	Sotub07g011600	(SA):NPR	NPR1 protein (Fragment)	27.3.61 RNA.regulation of transcription.NPR1/NIM1 | 31.1 cell.organisation	0	0.00620674	390	412	401	-31.2	-22.4	0.717949	2	-	-	-	-	-	-	-	-	-	-
phasiRNA2383	NA	Sotub09g005680	T26I12.120	Plant-specific domain TIGR01589 family protein	2.2.1.3.1 major CHO metabolism.degradation.sucrose.invertases.neutral | 26.16 misc.myrosinases-lectin-jacalin | 27.3.99 RNA.regulation of transcription.unclassified	0	0.030718	140	162	151	-30.5	-23.5	0.770492	2	-	-	-	-	-	-	-	-	-	-
phasiRNA1707	NA	Sotub09g015170	EDL3	Circadian clock coupling factor ZGT	35.1 not assigned.no ontology	0	0.0890774	497	518	509	-37.6	-25.1	0.667553	2	0.431901	-0.612603	-0.87637	-1.92087	0.498177	0.547444	0.114781	0.000753207	-	-
phasiRNA1174	NA	Sotub09g017650	Sotub09g017650	N-alpha-acetyltransferase 25, NatB auxiliary subunit	35.2 not assigned.unknown	0	0.0126824	577	596	587	-26.8	-19.8	0.738806	2	-0.157372	-1.56169	-3.12413	-4.52845	0.856024	0.477852	0.00614839	0.00023901	-	-
phasiRNA348	NA	Sotub09g027760	Sotub09g027760	Unknown Protein	29.5.11.4.3.2 protein.degradation.ubiquitin.E3.SCF.FBOX | 30.5 signalling.G-proteins | 34.99 transport.misc	0	0.490365	27	55	46	-30.1	-19.6	0.651163	2	-	-	-	-	-	-	-	-	-	-
phasiRNA1559	NA	Sotub10g012820	Sotub10g012820	WD-repeat-containing protein	13.2.3.2 amino acid metabolism.degradation.aspartate family.threonine | 26.10 misc.cytochrome P450 | 33.99 development.unspecified	0	0.00940989	1394	1419	1410	-29.9	-20.8	0.695652	2	0.100822	0.215871	0.475947	0.590996	0.955682	0.949992	0.73128	0.512499	-	-
phasiRNA987	NA	Sotub11g009220	CURT1D	Unknown Protein	29.5 protein.degradation | 34.13 transport.peptides and oligopeptides	0	0.373222	153	176	165	-30.7	-21.6	0.703583	2	-0.578317	0.704762	-0.116194	1.16689	0.73754	0.79892	0.94897	0.29814	-	-
phasiRNA1085	NA	Sotub11g014870	Sotub11g014870	Tir-nbs-lrr resistance protein	20.1.2 stress.biotic.receptors	0	0.00440236	969	989	980	-39.6	-30	0.757576	2	-	-	-	-	-	-	-	-	-1.183	-
phasiRNA636	phasiTIR3	Sotub11g017720	StOPR1	NADPH dehydrogenase 3	17.7.1.5 hormone metabolism.jasmonate.synthesis-degradation.12-oxophytodienoate reductase 3	0	0.00327837	787	810	801	-37.4	-26.8	0.716578	2	0.0133348	-0.208841	0.0891555	-0.133021	0.984511	0.824438	0.875282	0.764609	-	-
phasiRNA1172	NA	Sotub11g024340	SCPL51	Serine carboxypeptidase family protein expressed	1.2.3 PS.photorespiration.aminotransferases peroxisomal | 16.2.1.10 secondary metabolism.phenylpropanoids.lignin biosynthesis.CAD | 29.5.5 protein.degradation.serine protease	0	0.12508	176	195	186	-22.4	-15.2	0.678571	2	-0.875926	-1.31344	-0.579509	-1.01702	0.498177	0.574138	0.659756	0.363897	-	-
phasiRNA931	NA	Sotub12g012340	Sotub12g012340	Leucine-rich repeat family protein / protein kinase family protein	30.2.8.2 signalling.receptor kinases.leucine rich repeat VIII.type 2	0	0.0401846	121	145	136	-34.5	-24.6	0.713043	2	4.15891	3.1713	1.86426	0.876655	0.00128851	0.0178333	0.23554	0.14166	-	-
phasiRNA1668	NA	Sotub12g019090	SMC2-1	Structural maintenance of chromosomes 2	28.1 DNA.synthesis/chromatin structure | 31.2 cell.division	0	0.298172	828	851	839	-34.9	-23	0.659026	2	-	-	-	-	-	-	-	-	-	-
phasiRNA2329	NA	Sotub12g021920	Sotub12g021920	Transcription factor	23.2 nucleotide metabolism.degradation | 27.3.30 RNA.regulation of transcription.triple-helix transcription factor family (Trihelix)	0	0.124914	455	476	467	-31.9	-21.8	0.683386	2	-	-	-	-	-	-	-	-	-	-
phasiRNA1128	NA	STMGA05TV	ALG12	Alpha-mannosyltransferase	29.2.2 protein.synthesis.ribosome biogenesis	0	0.100671	790	815	806	-33.7	-22.4	0.664688	2	-0.163319	-0.535952	-1.70297	-2.0756	0.924058	0.873654	0.160899	0.0496513	-	-
phasiRNA764	NA	TBSK03253FH01.t3m.scf	RBG8	Glycine-rich RNA-binding protein	17.2.2 hormone metabolism.auxin.signal transduction | 27.3.75 RNA.regulation of transcription.GRP | 27.4 RNA.RNA binding	0	0.073748	397	418	409	-45.4	-30.6	0.674009	2	0.250434	0.571262	3.03046	3.35129	0.934942	0.787949	0.0630788	0.00851905	2.298	-
phasiRNA1982	NA	TC197627	PGSC0003DMG400016686	Conserved gene of unknown function	35.2 not assigned.unknown	0	0.347654	631	650	641	-31.8	-20.7	0.650943	2	0.894754	0.416678	-0.455039	-0.933115	0.351657	0.877446	0.724012	0.203649	-	-
phasiRNA1764	NA	TC198278	PGSC0003DMG402017090	Patatin-04/09	33.1 development.storage proteins	0	0.216847	190	210	200	-28.5	-18.8	0.659649	2	-1.1248	-0.218075	-0.735915	0.170809	0.00552124	0.793043	0.0764473	0.685532	-	-
phasiRNA1167	NA	TC198500	Sotub04g018600	Calmodulin-like protein 1	30.3 signalling.calcium	0	0.0742037	1187	1211	1198	-41.9	-27.8	0.663484	2	-0.569735	0.265361	-1.13316	-0.298069	0.575738	0.932296	0.287882	0.764454	-	-
phasiRNA45	NA	TC203636	F22H5.9	2-hydroxyacid dehydrongenase (Fragment)	31.3 cell.cycle	0	0.0247984	953	973	963	-39	-27.4	0.702564	2	0.139214	-0.0751823	0.888391	0.673994	0.905947	0.974615	0.22506	0.24805	0.879	-
phasiRNA2191	NA	TC206503	PVA42	Vesicle-associated protein	8.1.1.1 TCA / organic transformation.TCA.pyruvate DH.E1 | 27.3.7 RNA.regulation of transcription.C2C2(Zn) Constans-like zinc finger family (CO-like) | 31.4 cell.vesicle transport	0	0.239595	788	813	799	-31.2	-21.7	0.695513	2	-	-	-	-	-	-	-	-	-	-
phasiRNA2423	NA	TC208775	DCR	N-hydroxycinnamoyl/benzoyltransferase 3	16.2 secondary metabolism.phenylpropanoids	0	0.0201579	807	830	820	-31.8	-21.5	0.676101	2	-	-	-	-	-	-	-	-	-	-
phasiRNA802	NA	TC209579	RPI3	Ribose-5-phosphate isomerase	1.3.10 PS.calvin cycle.Rib5P Isomerase | 7.2.4 OPP.non-reductive PP.ribose 5-phosphate isomerase	0	0.0597669	630	651	642	-31.2	-23.4	0.75	2	-0.537463	0.233344	0.906125	1.67693	0.551466	0.88995	0.212482	0.00835232	-	-
phasiRNA1436	NA	TC210256	F14G9.17	Dormancy/auxin associated protein expressed	33.99 development.unspecified	0	0.0515746	331	350	342	-36.4	-23.9	0.656593	2	-0.148385	-0.464309	1.95043	1.6345	0.933228	0.771803	0.0461343	0.0432447	-	-
phasiRNA855	NA	TC212272	RBOHA	Respiratory burst oxidase-like protein	20.1.1 stress.biotic.respiratory burst	0	0.203893	975	995	987	-29.1	-20.1	0.690722	2	0.214053	-0.250798	-1.82268	-2.28753	0.871625	0.959665	0.138794	0.0306797	NA	NA
phasiRNA1620	NA	TC212400	FRS3	Protein FAR1-RELATED SEQUENCE 3	7.1.1 OPP.oxidative PP.glucose-6-phosphate 1-dehydrogenase (G6PD) | 27.3.99 RNA.regulation of transcription.unclassified | 28.99 DNA.unspecified | 30.11 signalling.light	0	0.782761	3	21	12	-27.4	-18.9	0.689781	2	-0.0107398	-0.439043	0.802529	0.374226	0.993489	0.766118	0.287882	0.575643	-	-
phasiRNA2179	NA	TC214118	GEP	Peptidase S9 prolyl oligopeptidase domain protein	35.2 not assigned.unknown	0	0.0610502	182	203	194	-30.3	-20	0.660066	2	-0.388323	-0.340852	-0.700487	-0.653015	0.533722	0.760771	0.189602	0.166265	0.517	-
phasiRNA1620	NA	TC214655	BSK1	Receptor-like kinase	29.4.1.52 protein.postranslational modification.kinase.receptor like cytoplasmatic kinase II | 29.4.1.57 protein.postranslational modification.kinase.receptor like cytoplasmatic kinase VII | 29.5.7 protein.degradation.metalloprotease	0	0.813317	1169	1191	1180	-27.4	-18.5	0.675182	2	-0.0107398	-0.439043	0.802529	0.374226	0.993489	0.766118	0.287882	0.575643	-	-
phasiRNA1829	NA	TC215509	EDA32	LOC100005105 protein (Fragment)	27.3.99 RNA.regulation of transcription.unclassified | 34.8 transport.metabolite transporters at the envelope membrane	0	0.168297	617	641	632	-37.3	-25	0.670241	2	-0.172759	0.294287	1.21863	1.68567	0.822083	0.775731	0.026439	0.00120968	-	-
phasiRNA1983	NA	TC216296	PYRE-F	Orotidine 5'-phosphate decarboxylase (Orotate phosphoribosyltransferase)	23.1.1.5 nucleotide metabolism.synthesis.pyrimidine.uridine 5'-monophosphate synthase | 29.3.2 protein.targeting.mitochondria	0	0.0395669	399	419	411	-37.4	-25.9	0.692513	2	-1.04539	-0.0135743	-0.875067	0.156753	0.0827479	0.995008	0.166051	0.817835	-	-
phasiRNA778	NA	TC218786	DCP5	Protein LSM14 homolog B	11.1.9 lipid metabolism.FA synthesis and FA elongation.long chain fatty acid CoA ligase	0	0.690125	251	271	262	-25.8	-17.2	0.666667	2	-	-	-	-	-	-	-	-	-	-
phasiRNA1248	NA	TC220925	NF-YA	Nuclear transcription factor Y subunit A-7	10.1.2 cell wall.precursor synthesis.UGE | 27.3.14 RNA.regulation of transcription.CCAAT box binding factor family, HAP2	0	0.0208141	764	785	775	-31.2	-22.9	0.733974	2	-	-	-	-	-	-	-	-	-0.702	-0.894
phasiRNA582	NA	TC221409	EMB2753	N-alpha-acetyltransferase 16, NatA auxiliary subunit	26.5 misc.acyl transferases	0	0.00494473	393	415	404	-34.9	-25.9	0.74212	2	0.144086	0.614914	0.567574	1.0384	0.862776	0.486514	0.322833	0.0290518	-	-
phasiRNA1764	NA	TC222560	SKS1	Laccase-22	10.8.1 cell wall.pectinesterases.PME | 26.7 misc.oxidases - copper, flavone etc | 27.3.11 RNA.regulation of transcription.C2H2 zinc finger family	0	0.0414203	811	832	823	-28.5	-21.1	0.740351	2	-1.1248	-0.218075	-0.735915	0.170809	0.00552124	0.793043	0.0764473	0.685532	-	-
phasiRNA1358	NA	TC226168	TC226168	-	35.2 not assigned.unknown | 35.2 not assigned.unknown	0	0.238635	186	207	197	-32.8	-21.5	0.655488	2	-	-	-	-	-	-	-	-	-	-
phasiRNA896	phasiTIR13	AM907467	AM907467	-	35.2 not assigned.unknown	0	0.106849	37	57	48	-33.4	-21.8	0.652695	3	-2.00798	-0.960516	-1.26144	-0.213979	0.0922636	0.731839	0.299138	0.893524	NA	NA
phasiRNA931	NA	AM908907	AM908907	-	35.2 not assigned.unknown	0	0.0910725	228	247	238	-34.5	-23.3	0.675362	3	4.15891	3.1713	1.86426	0.876655	0.00128851	0.0178333	0.23554	0.14166	NA	NA
phasiRNA1557	NA	AM909120	AM909120	-	35.2 not assigned.unknown	0	0.0282712	391	416	407	-35.3	-24.3	0.688385	3	0.0649977	-1.05178	0.266198	-0.850583	0.965469	0.561756	0.818237	0.327256	NA	NA
phasiRNA1557	NA	AM909120	AM909120	-	35.2 not assigned.unknown	0	0.0601255	391	416	407	-35.3	-24.3	0.688385	3	0.0649977	-1.05178	0.266198	-0.850583	0.965469	0.561756	0.818237	0.327256	NA	NA
phasiRNA2103	NA	bf_mxflxxxx_0034c08.t3m.scf	AAC1	Mitochondrial ADP/ATP carrier proteins	2.1.2.5 major CHO metabolism.synthesis.starch.transporter | 34.8 transport.metabolite transporters at the envelope membrane | 34.9 transport.metabolite transporters at the mitochondrial membrane | 34.14 transport.unspecified cations	0	0.125575	385	407	397	-29.9	-19.8	0.662207	3	-0.368346	0.668873	-2.08197	-1.04475	0.791235	0.824438	0.0951211	0.332059	1.624	-
phasiRNA1318	NA	bf_stolxxxx_0055h02.t3m.scf	DME	HhH-GPD family protein	27.3.34 RNA.regulation of transcription.orphan family | 28.2 DNA.repair | 29.5.11.20 protein.degradation.ubiquitin.proteasom	0	0.0655064	512	532	523	-30.6	-20.9	0.683007	3	-	-	-	-	-	-	-	-	-	-
phasiRNA2494	NA	CK278266	ARI10	Ariadne-like ubiquitin ligase	29.5.5 protein.degradation.serine protease | 29.5.11.4.2 protein.degradation.ubiquitin.E3.RING	0	0.0412832	409	433	420	-32.9	-23.76	0.722188	3	-0.170508	1.20542	-0.931314	0.444612	0.924058	0.589861	0.525415	0.688962	0.365	-
phasiRNA2408	NA	CK862319	HSP90-1	Heat shock protein 90 (Fragment)	20.2.1 stress.abiotic.heat | 27.3.26 RNA.regulation of transcription.MYB-related transcription factor family	0	0.445091	337	357	348	-33.5	-22.2	0.662687	3	-	-	-	-	-	-	-	-	1.355	-
phasiRNA2116	NA	CK863740	CHR11	Chromodomain-helicase-DNA-binding protein 1	27.3.44 RNA.regulation of transcription.chromatin remodeling factors | 28.1 DNA.synthesis/chromatin structure	0	0.0265228	512	534	525	-33.2	-22.28	0.671084	3	1.48076	0.229634	-0.0162624	-1.26738	0.296155	0.961375	0.997463	0.218832	-	-
phasiRNA2460	NA	CN464650	TCTP1	Translationally-controlled tumor protein homolog	33.99 development.unspecified	0	0.219523	215	239	230	-24.6	-17	0.691057	3	-	-	-	-	-	-	-	-	1.875	-
phasiRNA841	NA	CN465454	CN465454	-	35.2 not assigned.unknown	0	0.0326896	255	278	266	-41.7	-27.2	0.652278	3	-0.253477	-0.478681	0.251334	0.0261301	0.871625	0.873654	0.874319	0.985223	NA	NA
phasiRNA595	NA	CN515275	HSP70-10	heat shock protein	10.3 cell wall.hemicellulose synthesis | 20.2.1 stress.abiotic.heat | 26.10 misc.cytochrome P450 | 29.6 protein.folding | 34.99 transport.misc	0	0.113115	194	215	206	-32.4	-21.4	0.660494	3	-1.33636	-0.579142	0.268809	1.02603	0.294955	0.785803	0.836278	0.300161	0.572	-
phasiRNA2506	NA	CN516233	HSP70-10	heat shock protein	10.3 cell wall.hemicellulose synthesis | 20.2.1 stress.abiotic.heat | 26.10 misc.cytochrome P450 | 29.6 protein.folding | 34.99 transport.misc	0	0.153546	250	269	261	-29.3	-19.8	0.675768	3	-	-	-	-	-	-	-	-	0.572	-
phasiRNA2024	NA	cSTB47O20TH	F24G24.160	Transmembrane protein 56	35.2 not assigned.unknown	0	0.053317	3	23	14	-30.9	-20.2	0.653722	3	-	-	-	-	-	-	-	-	-	-
phasiRNA987	NA	CV471173	CV471173	-	35.2 not assigned.unknown	0	0.00659626	91	111	102	-30.7	-26	0.846906	3	-0.578317	0.704762	-0.116194	1.16689	0.73754	0.79892	0.94897	0.29814	NA	NA
phasiRNA1245	NA	CV475738	RPT5A	26S protease regulatory subunit 6A	20.2.1 stress.abiotic.heat | 29.5.11.20 protein.degradation.ubiquitin.proteasom	0	0.15046	466	486	477	-31.3	-21.3	0.680511	3	-	-	-	-	-	-	-	-	-	-
phasiRNA2103	NA	CV504530	AAC1	Mitochondrial ADP/ATP carrier proteins	2.1.2.5 major CHO metabolism.synthesis.starch.transporter | 34.8 transport.metabolite transporters at the envelope membrane | 34.9 transport.metabolite transporters at the mitochondrial membrane | 34.14 transport.unspecified cations	0	0.128582	385	407	397	-29.9	-19.8	0.662207	3	-0.368346	0.668873	-2.08197	-1.04475	0.791235	0.824438	0.0951211	0.332059	1.624	-
phasiRNA736	NA	CX161787	TTM3	Adenylate cyclase	30.2.12 signalling.receptor kinases.leucine rich repeat XII	0	0.0438886	450	469	461	-30.4	-20.1	0.661184	3	0.253656	-0.322578	-0.816013	-1.39225	0.832025	0.92532	0.496021	0.117441	-	-
phasiRNA1318	NA	CX699294	DME	HhH-GPD family protein	27.3.34 RNA.regulation of transcription.orphan family | 28.2 DNA.repair | 29.5.11.20 protein.degradation.ubiquitin.proteasom	0	0.0656597	512	532	523	-30.6	-20.9	0.683007	3	-	-	-	-	-	-	-	-	-	-
phasiRNA2176	NA	DN848797	CPLS1	ATP-dependent Clp protease adapter protein ClpS 1	29.2.1.1.3.2.1712 protein.synthesis.ribosomal protein.prokaryotic.unknown organellar.50S subunit.L7/L12	0	0.170689	31	50	41	-28.4	-18.6	0.65493	3	-0.206477	0.755865	-1.84542	-0.883075	0.856024	0.759856	0.111076	0.258844	-	-
phasiRNA1403	NA	DN849967	Sotub10g005370	Ribonuclease 3	27.1.19 RNA.processing.ribonucleases	0	0.0792677	682	702	693	-39.4	-25.7	0.652284	3	0.893133	-0.565846	0.300194	-1.15879	0.0752036	0.496025	0.602278	0.00934044	-	-
phasiRNA987	NA	DN922904	G2-like	Two-component response regulator ARR11	27.3.20 RNA.regulation of transcription.G2-like transcription factor family (GARP)	0	0.212854	12	32	23	-30.7	-22.8	0.742671	3	-0.578317	0.704762	-0.116194	1.16689	0.73754	0.79892	0.94897	0.29814	-	-1.207
phasiRNA780	NA	MICRO.1165.C1	Sotub07g028370	Glycine-rich RNA-binding protein 8	27.4 RNA.RNA binding	0	0.136036	254	275	266	-30.4	-19.9	0.654605	3	-0.676942	-0.64744	0.482875	0.512377	0.594874	0.760771	0.69743	0.616138	0.874	-
phasiRNA1408	NA	MICRO.1176.C2	CYP90A1	Cytochrome P450	17.3.1.1.3 hormone metabolism.brassinosteroid.synthesis-degradation.BRs.CPD | 26.10 misc.cytochrome P450	0	0.176936	1445	1464	1455	-24	-16.4	0.683333	3	0.593343	-0.33483	-0.90578	-1.83395	0.293122	0.746286	0.0769715	0.000539283	-	-
phasiRNA536	NA	MICRO.12126.C1	Sotub12g028760	Zinc finger family protein	29.5.11.4.2 protein.degradation.ubiquitin.E3.RING	0	0.150902	673	694	685	-28.3	-19.1	0.674912	3	-0.939151	-0.0321644	-2.01876	-1.11177	0.0641408	0.988914	0.0030917	0.0268276	-	-
phasiRNA1955	NA	MICRO.12677.C1	Sotub10g028670	Proteinase inhibitor I	17.5.2 hormone metabolism.ethylene.signal transduction | 20.1.2 stress.biotic.receptors | 20.1.7.6 stress.biotic.PR-proteins.PR6 (proteinase inhibitors) | 27.3.3 RNA.regulation of transcription.AP2/EREBP, APETALA2/ethylene-responsive element binding protein family | 27.3.67 RNA.regulation of transcription.putative transcription regulator | 29.5.15 protein.degradation.inhibitors	0	0.0696363	624	646	636	-29.6	-19.4	0.655405	3	-1.30168	-1.60904	0.651854	0.344497	0.500772	0.533327	0.69743	0.844186	-	-
phasiRNA1480	NA	MICRO.13349.C2	MICRO.13349.C2	-	35.2 not assigned.unknown | 35.2 not assigned.unknown	0	0.0464728	240	259	251	-36.6	-25.5	0.696721	3	-0.447488	-0.679236	0.230123	-0.0016255	0.619252	0.647697	0.817069	0.997616	-	-
phasiRNA1480	NA	MICRO.13349.C2	MICRO.13349.C2	-	35.2 not assigned.unknown | 35.2 not assigned.unknown	0	0.108191	240	259	251	-36.6	-25.5	0.696721	3	-0.447488	-0.679236	0.230123	-0.0016255	0.619252	0.647697	0.817069	0.997616	-	-
phasiRNA823	NA	MICRO.15201.C1	T25B15_20	Nuclear receptor corepressor 2	27.3.25 RNA.regulation of transcription.MYB domain transcription factor family	0	0.0323043	925	946	937	-29.4	-21	0.714286	3	0.206443	-0.171561	-0.287172	-0.665176	0.823264	0.949992	0.762905	0.298635	-	-
phasiRNA798	NA	MICRO.17843.C1	PGSC0003DMG400006436	Copia-type reverse transcriptase	21.1 redox.thioredoxin | 30.2.17 signalling.receptor kinases.DUF 26	0	0.110091	847	873	858	-36.7	-24.7	0.673025	3	-0.959485	-0.188504	1.26085	2.03183	0.617306	0.970347	0.39862	0.107882	-	-
phasiRNA377	NA	MICRO.1933.C1	MED36A	rRNA 2'-O-methyltransferase fibrillarin	27.1 RNA.processing | 27.4 RNA.RNA binding	0	0.666054	132	151	141	-33.4	-22.5	0.673653	3	-	-	-	-	-	-	-	-	-	-
phasiRNA887	NA	MICRO.2346.C10	MICRO.2346.C10	-	33.99 development.unspecified | 33.99 development.unspecified	0	0.00807354	315	335	326	-43.2	-31.8	0.736111	3	-2.39071	0.316432	-0.509424	2.19772	0.204299	0.950477	0.780738	0.145292	1.949	-
phasiRNA887	NA	MICRO.2346.C9	Sotub11g006820	Unknown Protein	26.21 misc.protease inhibitor/seed storage/lipid transfer protein (LTP) family protein | 27.3.37 RNA.regulation of transcription.lateral organ boundaries gene family (AS2) | 33.99 development.unspecified	0	0.0188443	409	429	420	-43.2	-31.8	0.736111	3	-2.39071	0.316432	-0.509424	2.19772	0.204299	0.950477	0.780738	0.145292	-	-
phasiRNA2515	NA	MICRO.2578.C1	AtRZF1	RING finger protein 44	11.1.30 lipid metabolism.FA synthesis and FA elongation.pyruvate kinase | 26.2 misc.UDP glucosyl and glucoronyl transferases | 27.3.99 RNA.regulation of transcription.unclassified | 29.5.11.4.2 protein.degradation.ubiquitin.E3.RING	0	0.0309932	1104	1126	1115	-33.6	-23	0.684524	3	-	-	-	-	-	-	-	-	-	-
phasiRNA401	NA	MICRO.3718.C1	T19F6.4	Abhydrolase domain-containing protein 5	35.1 not assigned.no ontology	0	0.164753	399	418	410	-31.5	-21.3	0.67619	3	-	-	-	-	-	-	-	-	-	-
phasiRNA967	NA	MICRO.4273.C5	Sotub05g022150	ATP-dependent RNA Helicase	28.1 DNA.synthesis/chromatin structure | 29.2.3 protein.synthesis.initiation	0	0.012228	899	920	910	-31.1	-23.5	0.755627	3	1.0858	0.327037	0.761547	0.00278514	0.519419	0.932296	0.66093	0.997616	-	-
phasiRNA2260	NA	MICRO.5665.C3	T14P8.5	3-hydroxyacyl-CoA dehydratase 3	35.1.40 not assigned.no ontology.glycine rich proteins	0	0.13737	498	519	509	-34.8	-23.1	0.663793	3	0.38646	-0.708615	-0.74754	-1.84262	0.512812	0.36655	0.135903	0.000539283	1.034	-
phasiRNA344	NA	MICRO.5760.C2	Sotub01g026270	Chaperonin-like protein	29.5.15 protein.degradation.inhibitors	0	0.222237	347	365	356	-31	-21.6	0.696774	3	1.46179	0.186835	1.22853	-0.0464229	0.333302	0.970347	0.404681	0.970706	-	-
phasiRNA1070	NA	MICRO.5981.C3	F25G13.70	Auxin induced-like protein	17.2.3 hormone metabolism.auxin.induced-regulated-responsive-activated | 29.5.4 protein.degradation.aspartate protease	0	0.114314	750	775	761	-40.3	-26.2	0.650124	3	-0.275993	0.229634	-0.587078	-0.0814512	0.911103	0.971431	0.76355	0.964865	-1.183	-
phasiRNA1235	NA	MICRO.6021.C3	TRZ3	Aquaporin	5.2 fermentation.PDC | 20.1.7 stress.biotic.PR-proteins | 34.19.2 transport.major intrinsic proteins.TIP	0	0.065919	865	890	881	-34	-23	0.676471	3	-	-	-	-	-	-	-	-	-	-
phasiRNA1022	NA	MICRO.6109.C1	CML35	Calmodulin	30.3 signalling.calcium	0	0.0311821	524	543	535	-34.7	-23	0.662824	3	0.314843	-0.0860923	0.275462	-0.125473	0.822083	0.985179	0.858367	0.905097	-	-
phasiRNA2269	NA	MICRO.6845.C1	RPP0A	60S acidic ribosomal protein P0	29.2.1.2.2.80 protein.synthesis.ribosomal protein.eukaryotic.60S subunit.P0 | 29.2.2 protein.synthesis.ribosome biogenesis	0	0.0755327	632	652	643	-32.6	-22.6	0.693252	3	-	-	-	-	-	-	-	-	1.14	-
phasiRNA1374	NA	MICRO.7258.C1	F17A8.180	Holocarboxylase synthetase (Fragment)	29.2.2 protein.synthesis.ribosome biogenesis	0	0.0826613	198	220	211	-27.4	-19.2	0.70073	3	-	-	-	-	-	-	-	-	-	-
phasiRNA507	NA	MICRO.7463.C1	Sotub09g021310	Dienelactone hydrolase family protein	26.1 misc.misc2	0	0.0684146	821	840	831	-27.4	-19.9	0.726277	3	0.0953196	-0.311044	-0.18507	-0.591433	0.932676	0.885659	0.864408	0.378403	-	-
phasiRNA1383	NA	MICRO.7699.C1	FKBP20-1	FK506-binding protein 5(PEPTIDYL-PROLYL CIS-TRANS ISOMERASE)	29.6 protein.folding | 31.3.1 cell.cycle.peptidylprolyl isomerase	0	0.142032	365	386	376	-29.2	-19.9	0.681507	3	-	-	-	-	-	-	-	-	-	-
phasiRNA598	NA	MICRO.8045.C1	HAG3	Elongator complex histone acetyltransferase subunit Elp3	27.3.54 RNA.regulation of transcription.histone acetyltransferases | 34.22 transport.cyclic nucleotide or calcium regulated channels	0	0.074811	1498	1518	1508	-35.6	-23.2	0.651685	3	0.00727185	0.536009	0.641081	1.16982	0.993489	0.484346	0.179592	0.00561293	-	-
phasiRNA602	NA	MICRO.8634.C1	RUB1	Bi-ubiquitin	10.1.5 cell wall.precursor synthesis.UXS | 26.27 misc.calcineurin-like phosphoesterase family protein | 27.3.1 RNA.regulation of transcription.ABI3/VP1-related B3-domain-containing transcription factor family | 29.5.11.1 protein.degradation.ubiquitin.ubiquitin	0	0.116201	321	341	332	-31.3	-22.5	0.71885	3	-0.0657923	-0.267712	-0.580049	-0.781969	0.913541	0.699238	0.120326	0.0213595	-	-
phasiRNA893	NA	MICRO.9240.C1	VHA-a1	V-type proton ATPase subunit a	10.1.5 cell wall.precursor synthesis.UXS | 26.27 misc.calcineurin-like phosphoesterase family protein | 27.3.1 RNA.regulation of transcription.ABI3/VP1-related B3-domain-containing transcription factor family | 34.1 transport.p- and v-ATPases	0	0.567116	700	721	711	-27.5	-18.3	0.665455	3	0.368234	-0.149278	1.28409	0.766582	0.872958	0.975407	0.41966	0.555096	-	-
phasiRNA1400	NA	MICRO.9381.C1	T24D18.18	Chloroplast At1g16080 protein (Fragment)	21.6 redox.dismutases and catalases	0	0.0915053	208	231	222	-36.7	-25.02	0.681744	3	0.602207	-0.0636599	0.0739192	-0.591947	0.237484	0.971431	0.90449	0.122249	-	-
phasiRNA2462	NA	PGSC0003DMC400001754	(SA):NPR	NPR1-1 protein (Fragment)	31.1 cell.organisation	0	0.0430899	346	366	357	-35.4	-25.3	0.714689	3	-0.379657	-0.787717	-0.563038	-0.971098	0.864515	0.853479	0.780738	0.530646	0.644	-
phasiRNA1714	NA	PGSC0003DMC400002599	Sotub02g034500	Genomic DNA chromosome 3 P1 clone MXO21	27.3.32 RNA.regulation of transcription.WRKY domain transcription factor family	0	0.0453008	759	779	771	-35.5	-23.9	0.673239	3	0.494684	-0.172652	0.90958	0.242244	0.523916	0.916915	0.163775	0.693597	-	-
phasiRNA2191	NA	PGSC0003DMC400006159	Sotub01g030880	Gamma-glutamylaminecyclotransferase	35.2 not assigned.unknown	0	0.318279	383	407	398	-31.2	-21	0.673077	3	-	-	-	-	-	-	-	-	NA	NA
phasiRNA2394	NA	PGSC0003DMC400006412	PLDALPHA1	Phospholipase D	1.1.5.1 PS.lightreaction.other electron carrier (ox/red).plastocyanin | 11.9.3.1 lipid metabolism.lipid degradation.lysophospholipases.phospholipase D | 27.3.29 RNA.regulation of transcription.TCP transcription factor family	0	0.107711	1343	1363	1354	-28	-18.5	0.660714	3	-	-	-	-	-	-	-	-	-	-
phasiRNA900	NA	PGSC0003DMC400007054	Trihelix	Trihelix transcription factor	27.3.30 RNA.regulation of transcription.triple-helix transcription factor family (Trihelix)	0	0.00361073	448	468	459	-30.5	-24.2	0.793443	3	-	-	-	-	-	-	-	-	-	-
phasiRNA1814	NA	PGSC0003DMC400010805	Sotub09g025120	F-box family protein	27.3.69 RNA.regulation of transcription.SET-domain transcriptional regulator family | 29.5.11.4.3.2 protein.degradation.ubiquitin.E3.SCF.FBOX	0	0.202719	944	964	955	-29.7	-19.7	0.6633	3	-0.919124	-0.616359	-0.579242	-0.276477	0.22001	0.65985	0.434682	0.712491	-	-
phasiRNA987	NA	PGSC0003DMC400010835	NOP5-1	Nucleolar protein 5	27.3.67 RNA.regulation of transcription.putative transcription regulator	0	0.749602	1538	1564	1549	-30.7	-20.5	0.667752	3	-0.578317	0.704762	-0.116194	1.16689	0.73754	0.79892	0.94897	0.29814	-	-
phasiRNA2421	NA	PGSC0003DMC400012202	T4P13.10	Nucleic acid binding protein	2.2.1.3.1 major CHO metabolism.degradation.sucrose.invertases.neutral | 27.4 RNA.RNA binding	0	0.0494266	319	338	329	-29.2	-19.3	0.660959	3	0.195908	0.579594	-0.951762	-0.568075	0.862776	0.787583	0.376982	0.435786	-	-
phasiRNA889	NA	PGSC0003DMC400014935	Sotub04g019640	Receptor protein kinase-like protein	29.4.1.57 protein.postranslational modification.kinase.receptor like cytoplasmatic kinase VII	0	0.0685433	563	584	574	-30.9	-20.7	0.669903	3	-0.20074	-1.14883	-1.66832	-2.61641	0.871625	0.64635	0.146603	0.015945	-	-
phasiRNA944	NA	PGSC0003DMC400017799	CO-like	CONSTANS (Fragment)	27.3.7 RNA.regulation of transcription.C2C2(Zn) Constans-like zinc finger family (CO-like) | 33.99 development.unspecified	0	0.0517627	1004	1024	1014	-38.1	-26.2	0.687664	3	2.55801	-0.0318363	1.80544	-0.784403	0.00241641	0.988914	0.0549674	0.159044	-	-
phasiRNA944	NA	PGSC0003DMC400017800	CO-like	CONSTANS (Fragment)	27.3.7 RNA.regulation of transcription.C2C2(Zn) Constans-like zinc finger family (CO-like) | 33.99 development.unspecified	0	0.0526956	623	643	633	-38.1	-26.2	0.687664	3	2.55801	-0.0318363	1.80544	-0.784403	0.00241641	0.988914	0.0549674	0.159044	-	-
phasiRNA2008	NA	PGSC0003DMC400019495	SDR2a	Alcohol dehydrogenase (Fragment)	11.9.2 lipid metabolism.lipid degradation.lipases | 16.2.1.8 secondary metabolism.phenylpropanoids.lignin biosynthesis.F5H | 20.2.1 stress.abiotic.heat | 26.22 misc.short chain dehydrogenase/reductase (SDR) | 29.6 protein.folding	0	0.105468	121	143	134	-35	-24.18	0.690857	3	-0.720495	-0.0435988	0.573977	1.25087	0.573188	0.988914	0.624707	0.141313	-	-
phasiRNA602	NA	PGSC0003DMC400019895	RUB1	Bi-ubiquitin	10.1.5 cell wall.precursor synthesis.UXS | 26.27 misc.calcineurin-like phosphoesterase family protein | 27.3.1 RNA.regulation of transcription.ABI3/VP1-related B3-domain-containing transcription factor family | 29.5.11.1 protein.degradation.ubiquitin.ubiquitin	0	0.11736	209	229	220	-31.3	-22.5	0.71885	3	-0.0657923	-0.267712	-0.580049	-0.781969	0.913541	0.699238	0.120326	0.0213595	-	-
phasiRNA1620	NA	PGSC0003DMC400023125	T18N14.20	Conserved gene of unknown function	27.3.99 RNA.regulation of transcription.unclassified	0	0.212596	407	427	418	-27.4	-21.2	0.773723	3	-0.0107398	-0.439043	0.802529	0.374226	0.993489	0.766118	0.287882	0.575643	-	-
phasiRNA1403	NA	PGSC0003DMC400025098	PHS1	Dual specificity protein phosphatase	29.4 protein.postranslational modification	0	0.044174	418	438	429	-39.4	-26.4	0.670051	3	0.893133	-0.565846	0.300194	-1.15879	0.0752036	0.496025	0.602278	0.00934044	-	-
phasiRNA1823	NA	PGSC0003DMC400025182	F9N12.8	Os03g0107400 protein (Fragment)	16.1.3.3 secondary metabolism.isoprenoids.tocopherol biosynthesis.MPBQ/MSBQ methyltransferase | 29.3.4.99 protein.targeting.secretory pathway.unspecified	0	0.0255766	2072	2093	2084	-34.7	-24.9	0.717579	3	0.0643414	-1.48103	-1.14014	-2.68552	0.946165	0.106849	0.0713329	0.00023901	NA	NA
phasiRNA1558	NA	PGSC0003DMC400027137	IRX12	Laccase	16.2 secondary metabolism.phenylpropanoids | 16.10 secondary metabolism.simple phenols	0	0.106159	1327	1346	1338	-31.6	-21.1	0.667722	3	-0.742479	0.257811	-0.769571	0.23072	0.159835	0.820907	0.132785	0.625241	-	-
phasiRNA2477	NA	PGSC0003DMC400028471	PGSC0003DMG400016294	Casein kinase	10.1.5 cell wall.precursor synthesis.UXS | 27.3.1 RNA.regulation of transcription.ABI3/VP1-related B3-domain-containing transcription factor family | 29.4 protein.postranslational modification	0	0.0573462	374	394	384	-35.1	-24.4	0.695157	3	-	-	-	-	-	-	-	-	-0.35	-
phasiRNA1358	NA	PGSC0003DMC400030760	F23H11.4	Chaperone protein dnaJ 2	20.2.1 stress.abiotic.heat | 21.1 redox.thioredoxin | 27.3.39 RNA.regulation of transcription.AtSR transcription factor family | 29.2.4 protein.synthesis.elongation | 34.13 transport.peptides and oligopeptides	0	0.137259	765	786	776	-32.8	-22.3	0.679878	3	-	-	-	-	-	-	-	-	-	-
phasiRNA1868	NA	PGSC0003DMC400030810	T7N9.11	mRNA clone RTFL01-02-M16	27.3.22 RNA.regulation of transcription.homeobox transcription factor family (HB)	0	0.228577	68	91	82	-37	-24.84	0.671351	3	0.264055	0.322321	1.41343	1.47169	0.81178	0.822275	0.0786231	0.0149836	-	-
phasiRNA534	NA	PGSC0003DMC400033035	PGSC0003DMG400018977	Gene of unknown function	30.2.11 signalling.receptor kinases.leucine rich repeat XI	0	0.0313287	888	907	899	-31.2	-20.3	0.650641	3	-0.535038	0.248925	-1.61562	-0.831657	0.448213	0.89815	0.0250089	0.140894	NA	NA
phasiRNA1524	NA	PGSC0003DMC400033879	Sotub02g037280	Katanin p60 ATPase-containing subunit	29.3.99 protein.targeting.unknown | 29.5.9 protein.degradation.AAA type	0	0.0414404	180	199	191	-28.7	-21	0.731707	3	-	-	-	-	-	-	-	-	0.545	-
phasiRNA1868	NA	PGSC0003DMC400035709	At17.1	Unknown Protein	17.4.1 hormone metabolism.cytokinin.synthesis-degradation | 26.2 misc.UDP glucosyl and glucoronyl transferases | 27.1.20 RNA.processing.degradation dicer | 28.99 DNA.unspecified	0	0.307865	360	379	371	-37	-24.6	0.664865	3	0.264055	0.322321	1.41343	1.47169	0.81178	0.822275	0.0786231	0.0149836	NA	NA
phasiRNA1070	NA	PGSC0003DMC400036081	F25G13.70	Auxin induced-like protein	17.2.3 hormone metabolism.auxin.induced-regulated-responsive-activated | 29.5.4 protein.degradation.aspartate protease	0	0.130511	565	590	576	-40.3	-26.2	0.650124	3	-0.275993	0.229634	-0.587078	-0.0814512	0.911103	0.971431	0.76355	0.964865	-1.183	-
phasiRNA507	NA	PGSC0003DMC400039177	SNL1	Paired amphipathic helix protein SIN3	20.1.5 stress.biotic.regulation of transcription | 27.3.32 RNA.regulation of transcription.WRKY domain transcription factor family | 27.3.67 RNA.regulation of transcription.putative transcription regulator	0	0.248315	2140	2163	2154	-27.4	-18.42	0.672263	3	0.0953196	-0.311044	-0.18507	-0.591433	0.932676	0.885659	0.864408	0.378403	-	-
phasiRNA2484	NA	PGSC0003DMC400040498	ALIS1	Cell cycle control protein	20.1.7 stress.biotic.PR-proteins | 34.1 transport.p- and v-ATPases	0	0.0227046	712	733	724	-24.2	-17.1	0.706612	3	-	-	-	-	-	-	-	-	1.177	-
phasiRNA764	NA	PGSC0003DMC400042003	PGSC0003DMG400024277	Gene of unknown function	35.2 not assigned.unknown	0	0.0252039	384	405	396	-45.4	-31	0.682819	3	0.250434	0.571262	3.03046	3.35129	0.934942	0.787949	0.0630788	0.00851905	-	-
phasiRNA2460	NA	PGSC0003DMC400042801	TCTP1	Translationally-controlled tumor protein homolog	33.99 development.unspecified	0	0.21638	159	183	174	-24.6	-17	0.691057	3	-	-	-	-	-	-	-	-	1.875	-
phasiRNA2460	NA	PGSC0003DMC400042802	TCTP1	Translationally-controlled tumor protein homolog	33.99 development.unspecified	0	0.227015	159	183	174	-24.6	-17	0.691057	3	-	-	-	-	-	-	-	-	1.875	-
phasiRNA1952	NA	PGSC0003DMC400046760	FP3	Metal ion binding protein	15.2 metal handling.binding, chelation and storage	0	0.130847	626	646	637	-22.9	-15.4	0.672489	3	0.117344	1.67537	-3.42094	-1.86292	0.913541	0.442329	0.0111682	0.0225277	-	-
phasiRNA1740	NA	PGSC0003DMC400046916	Sotub06g027800	Unknown Protein	35.2 not assigned.unknown	0	0.0219406	303	323	314	-32.7	-22.5	0.688073	3	0.439966	1.267	-0.215693	0.611337	0.698405	0.43295	0.882364	0.388145	-	-
phasiRNA1414	NA	PGSC0003DMC400047117	SBPASE	Fructose-1 6-bisphosphatase class 1	1.3.9 PS.calvin cycle.sedoheptulose bisphosphatase | 13.2.3.2 amino acid metabolism.degradation.aspartate family.threonine | 26.8 misc.nitrilases, nitrile lyases, berberine bridge enzymes, reticuline oxidases, troponine reductases	0	0.0802587	560	579	571	-31.5	-21.1	0.669841	3	-1.30094	-0.398756	-0.588598	0.313586	0.386252	0.913611	0.698377	0.8352	-	-
phasiRNA2129	NA	PGSC0003DMC400051247	PAM68	ABC-type Co2+ transport system permease component	35.2 not assigned.unknown	0	0.0109499	422	442	433	-29.3	-20.8	0.709898	3	-	-	-	-	-	-	-	-	-	-
phasiRNA2164	NA	PGSC0003DMC400051307	Sotub04g007440	NBS-coding resistance gene analog (Fragment)	20.1.2 stress.biotic.receptors | 30.2.17 signalling.receptor kinases.DUF 26	0	0.0861007	1130	1151	1142	-34.4	-22.5	0.65407	3	-0.817938	-0.535952	-2.36088	-2.0789	0.574198	0.89815	0.095698	0.107882	-	-
phasiRNA759	NA	PGSC0003DMC400052917	HSP70-10	heat shock protein	10.3 cell wall.hemicellulose synthesis | 20.2.1 stress.abiotic.heat | 26.10 misc.cytochrome P450 | 29.6 protein.folding | 34.99 transport.misc	0	0.176872	1839	1862	1853	-32.9	-22.04	0.669909	3	0.709517	0.611914	-0.210514	-0.308117	0.475408	0.748227	0.874895	0.688313	1.205	-
phasiRNA1494	NA	PGSC0003DMC400053795	Sotub01g043600	Nbs-lrr resistance protein	17.4.1 hormone metabolism.cytokinin.synthesis-degradation | 20.1.2 stress.biotic.receptors | 30.2.11 signalling.receptor kinases.leucine rich repeat XI	0	0.0542943	1851	1870	1861	-31.9	-21.3	0.667712	3	0.273057	-0.933523	-0.246816	-1.4534	0.905947	0.778699	0.90449	0.262307	1.102	-
phasiRNA2415	NA	PGSC0003DMC400054323	T5L19.100	YkuD	27.3.1 RNA.regulation of transcription.ABI3/VP1-related B3-domain-containing transcription factor family | 29.2.2 protein.synthesis.ribosome biogenesis	0	0.0257343	209	230	221	-28.1	-19.6	0.697509	3	-0.596732	-1.90184	0.222239	-1.08287	0.617306	0.292978	0.868118	0.325979	-	-
phasiRNA2241	NA	PGSC0003DMC400055333	PCR1	Cell number regulator 2	16.2.1.8 secondary metabolism.phenylpropanoids.lignin biosynthesis.F5H	0	0.110637	336	355	347	-30.4	-20.3	0.667763	3	-	-	-	-	-	-	-	-	-	-
phasiRNA996	NA	PGSC0003DMC400056296	RBG8	Glycine-rich RNA-binding protein	17.2.2 hormone metabolism.auxin.signal transduction | 27.3.75 RNA.regulation of transcription.GRP | 27.4 RNA.RNA binding	0	0.143975	170	190	181	-41.4	-27.5	0.664251	3	-	-	-	-	-	-	-	-	2.298	-
phasiRNA1010	NA	PGSC0003DMC400056774	PGSC0003DMG400034670	Gene of unknown function	34.7 transport.phosphate	0	0.131399	173	194	185	-34.7	-23.1	0.665706	3	0.0589386	0.0268712	0.535903	0.503836	0.963987	0.988914	0.520655	0.414053	-	-
phasiRNA1760	NA	PGSC0003DMC400059019	Sotub01g019800	Unknown Protein	16.1.5 secondary metabolism.isoprenoids.terpenoids | 27.2 RNA.transcription	0	0.0590704	171	193	184	-32.6	-22.4	0.687117	3	-0.436325	0.188186	0.386493	1.011	0.332677	0.796969	0.29985	0.00404564	-	-
phasiRNA1753	NA	PGSC0003DMC400063116	PGSC0003DMG400041012	Gene of unknown function	35.2 not assigned.unknown	0	0.179465	338	356	348	-34	-24.3	0.714706	3	1.2882	-0.0401688	2.34519	1.01682	0.260603	0.988914	0.0213117	0.105801	NA	NA
phasiRNA736	NA	PGSC0003DMC400064283	PGSC0003DMG400042179	Zinc knuckle family protein	3.3 minor CHO metabolism.sugar alcohols | 10.8.1 cell wall.pectinesterases.PME | 12.4 N-metabolism.misc | 17.4.1 hormone metabolism.cytokinin.synthesis-degradation | 20.1 stress.biotic | 26.10 misc.cytochrome P450 | 27.2 RNA.transcription | 28.99 DNA.unspecified | 29.5.11.4.3.1 protein.degradation.ubiquitin.E3.SCF.SKP | 31.4 cell.vesicle transport | 34.16 transport.ABC transporters and multidrug …	0	0.001098	194	214	205	-30.4	-24.2	0.796053	3	0.253656	-0.322578	-0.816013	-1.39225	0.832025	0.92532	0.496021	0.117441	NA	NA
phasiRNA1524	NA	PGSC0003DMC400065748	PGSC0003DMG400043644	Gene of unknown function	35.2 not assigned.unknown	0	0.0159441	207	228	219	-28.7	-20.9	0.728223	3	-	-	-	-	-	-	-	-	NA	NA
phasiRNA1524	NA	PGSC0003DMC400065748	PGSC0003DMG400043644	Gene of unknown function	35.2 not assigned.unknown	0	0.0522828	207	228	219	-28.7	-20.9	0.728223	3	-	-	-	-	-	-	-	-	NA	NA
phasiRNA1952	NA	POABH29TV	Sotub06g006690	26S protease regulatory subunit 6B	29.5.11.20 protein.degradation.ubiquitin.proteasom	0	0.00404015	738	758	749	-22.9	-18.6	0.812227	3	0.117344	1.67537	-3.42094	-1.86292	0.913541	0.442329	0.0111682	0.0225277	NA	NA
phasiRNA781	NA	POAE175TV	CBSCBSPB2	CBS domain-containing protein	35.1 not assigned.no ontology	0	0.48484	200	217	208	-33.3	-21.7	0.651652	3	-0.711617	-0.552299	-0.00201749	0.157301	0.588623	0.853103	0.998024	0.905097	-	-
phasiRNA2453	NA	POCBU87TV	POCBU87TV	-	35.2 not assigned.unknown	0	0.00806397	93	113	104	-39.6	-30.4	0.767677	3	-	-	-	-	-	-	-	-	NA	NA
phasiRNA2517	NA	Sotub01g005220	Sotub01g005220	SEC14 cytosolic factor	29.3.4.99 protein.targeting.secretory pathway.unspecified | 34.99 transport.misc	0	0.0129897	621	640	632	-28.1	-20	0.711744	3	0.629641	0.179587	-0.937963	-1.38802	0.53494	0.970347	0.419056	0.0967323	-	-
phasiRNA1227	NA	Sotub01g009040	Sotub01g009040	Receptor-like kinase	29.4 protein.postranslational modification | 30.2.15 signalling.receptor kinases.thaumatin like | 30.2.17 signalling.receptor kinases.DUF 26 | 30.2.20 signalling.receptor kinases.wheat LRK10 like | 30.2.24 signalling.receptor kinases.S-locus glycoprotein like | 33.99 development.unspecified	0	0.028761	897	919	910	-38.7	-26.2	0.677003	3	3.30614	1.92738	1.53371	0.154951	0.00241641	0.196089	0.250565	0.85842	-	-
phasiRNA588	NA	Sotub01g011170	Sotub01g011170	Polyprotein	17.5.1 hormone metabolism.ethylene.synthesis-degradation | 21.2 redox.ascorbate and glutathione | 28.2 DNA.repair	0	0.0227732	2102	2120	2112	-26.6	-17.7	0.665414	3	0.038252	-0.416941	-1.143	-1.5982	0.961565	0.592094	0.0208938	0.000753207	0.911	-
phasiRNA1383	NA	Sotub01g014670	CYP704B1	Cytochrome P450	16.4.1 secondary metabolism.N misc.alkaloid-like | 26.10 misc.cytochrome P450 | 27.1.19 RNA.processing.ribonucleases	0	0.0291409	296	317	308	-29.2	-20.7	0.708904	3	-	-	-	-	-	-	-	-	-	-
phasiRNA2165	NA	Sotub01g019550	Sotub01g019550	Photosystem II CP47 chlorophyll apoprotein	1.1.1.2 PS.lightreaction.photosystem II.PSII polypeptide subunits | 29.5 protein.degradation	0	0.0336638	179	199	190	-32.4	-21.9	0.675926	3	-2.76364	0.383847	-3.67187	-0.524378	0.0121407	0.931689	0.00867006	0.733146	-0.507	-
phasiRNA2165	NA	Sotub01g019550	Sotub01g019550	Photosystem II CP47 chlorophyll apoprotein	1.1.1.2 PS.lightreaction.photosystem II.PSII polypeptide subunits | 29.5 protein.degradation	0	0.0772378	179	199	190	-32.4	-21.9	0.675926	3	-2.76364	0.383847	-3.67187	-0.524378	0.0121407	0.931689	0.00867006	0.733146	-0.507	-
phasiRNA2526	NA	Sotub01g024620	LNK2	Os01g0498200 protein (Fragment)	35.2 not assigned.unknown	0	0.0508141	561	581	572	-30.7	-20.1	0.654723	3	-0.30167	0.0434446	-0.960912	-0.615797	0.832025	0.989727	0.456211	0.57122	-	-0.688
phasiRNA1060	NA	Sotub01g027600	LHP1	Chromobox homolog 7	28.1 DNA.synthesis/chromatin structure	0	0.017722	888	908	899	-33.3	-24.9	0.747748	3	-0.146438	0.27369	0.420852	0.84098	0.819701	0.760771	0.382623	0.0355464	-	-
phasiRNA2460	NA	Sotub01g037550	Sotub01g037550	Translationally-controlled tumor protein homolog	33.99 development.unspecified	0	0.22629	81	105	96	-24.6	-17	0.691057	3	-	-	-	-	-	-	-	-	1.875	-
phasiRNA649	NA	Sotub01g045580	CRK1	Calcium-dependent protein kinase-like	16.1.5 secondary metabolism.isoprenoids.terpenoids | 26.10 misc.cytochrome P450 | 27.2 RNA.transcription | 29.4 protein.postranslational modification | 30.3 signalling.calcium	0	0.0910725	335	354	346	-36.2	-24.7	0.68232	3	1.21093	0.577063	1.70938	1.07552	0.48511	0.801365	0.233071	0.246665	-	-
phasiRNA2416	NA	Sotub01g049700	CLC-E	Chloride channel E	34.18 transport.unspecified anions	0	0.0105677	113	134	124	-31.1	-22.2	0.713826	3	-	-	-	-	-	-	-	-	-	-
phasiRNA1128	NA	Sotub02g009290	CUL3A	Cullin 4	29.5.11.4.3.3 protein.degradation.ubiquitin.E3.SCF.cullin	0	0.0847482	1949	1968	1959	-33.7	-22.6	0.670623	3	-0.163319	-0.535952	-1.70297	-2.0756	0.924058	0.873654	0.160899	0.0496513	-	-
phasiRNA1558	NA	Sotub02g010270	IRX12	Laccase	16.2 secondary metabolism.phenylpropanoids | 16.10 secondary metabolism.simple phenols	0	0.0903824	1090	1109	1101	-31.6	-21.1	0.667722	3	-0.742479	0.257811	-0.769571	0.23072	0.159835	0.820907	0.132785	0.625241	-	-
phasiRNA2421	NA	Sotub02g013270	T4P13.10	Nucleic acid binding protein	2.2.1.3.1 major CHO metabolism.degradation.sucrose.invertases.neutral | 27.4 RNA.RNA binding	0	0.0140816	670	689	680	-29.2	-19.3	0.660959	3	0.195908	0.579594	-0.951762	-0.568075	0.862776	0.787583	0.376982	0.435786	-	-
phasiRNA854	NA	Sotub02g017570	PRP39-2	Pre-mRNA-processing factor 39	35.1 not assigned.no ontology	0	0.0127352	321	342	333	-29.2	-20.4	0.69863	3	-	-	-	-	-	-	-	-	NA	NA
phasiRNA2330	NA	Sotub02g020690	MCL19.8	Transcription elongation factor 1 homolog	35.2 not assigned.unknown	0	0.0513665	45	62	55	-33.9	-22.3	0.657817	3	-1.37443	-0.535952	-2.03638	-1.1979	0.257092	0.87982	0.0869792	0.289947	-	-
phasiRNA846	NA	Sotub02g035960	HD-ZIP	Homeobox-leucine zipper-like protein	27.3.22 RNA.regulation of transcription.homeobox transcription factor family (HB)	0	0.194128	487	508	499	-37.3	-24.4	0.654155	3	-0.158314	0.743083	1.77581	2.67721	0.953951	0.723804	0.221077	0.0170757	-	-
phasiRNA1960	NA	Sotub03g008980	APD6	Protein phosphatase 2C	10.1.5 cell wall.precursor synthesis.UXS | 13.1.4.1 amino acid metabolism.synthesis.branched chain group.common | 19.4 tetrapyrrole synthesis.ALA dehydratase | 27.3.39 RNA.regulation of transcription.AtSR transcription factor family | 29.4 protein.postranslational modification	0	0.220691	27	47	39	-31.3	-20.7	0.661342	3	0.0781101	-0.402715	-0.8935	-1.37432	0.965469	0.91077	0.513048	0.195683	-	-
phasiRNA2517	NA	Sotub03g010510	Sotub03g010510	Unknown Protein	35.2 not assigned.unknown	0	0.0258182	71	90	82	-28.1	-19.5	0.69395	3	0.629641	0.179587	-0.937963	-1.38802	0.53494	0.970347	0.419056	0.0967323	NA	NA
phasiRNA2517	NA	Sotub03g010510	Sotub03g010510	Unknown Protein	35.2 not assigned.unknown	0	0.0811249	71	90	82	-28.1	-19.5	0.69395	3	0.629641	0.179587	-0.937963	-1.38802	0.53494	0.970347	0.419056	0.0967323	NA	NA
phasiRNA2460	NA	Sotub03g012580	MAKR6	Genomic DNA chromosome 5 P1 clone MXC20	20.2.2 stress.abiotic.cold	0	0.0147517	470	491	481	-24.6	-19	0.772358	3	-	-	-	-	-	-	-	-	-	-
phasiRNA2513	NA	Sotub03g012580	MAKR6	Genomic DNA chromosome 5 P1 clone MXC20	20.2.2 stress.abiotic.cold	0	0.0304558	471	492	482	-24.1	-19	0.788382	3	-	-	-	-	-	-	-	-	-	-
phasiRNA1823	NA	Sotub03g014360	F9N12.8	Os03g0107400 protein (Fragment)	16.1.3.3 secondary metabolism.isoprenoids.tocopherol biosynthesis.MPBQ/MSBQ methyltransferase | 29.3.4.99 protein.targeting.secretory pathway.unspecified	0	0.00836999	2333	2354	2345	-34.7	-24.9	0.717579	3	0.0643414	-1.48103	-1.14014	-2.68552	0.946165	0.106849	0.0713329	0.00023901	NA	NA
phasiRNA1956	NA	Sotub03g017010	Sotub03g017010	Genomic DNA chromosome 5 BAC clone T7	35.2 not assigned.unknown	0	0.0996149	741	760	751	-28.6	-20.2	0.706294	3	-	-	-	-	-	-	-	-	NA	NA
phasiRNA598	NA	Sotub03g024180	HAG3	Elongator complex histone acetyltransferase subunit Elp3	27.3.54 RNA.regulation of transcription.histone acetyltransferases | 34.22 transport.cyclic nucleotide or calcium regulated channels	0	0.0267388	1478	1498	1488	-35.6	-23.2	0.651685	3	0.00727185	0.536009	0.641081	1.16982	0.993489	0.484346	0.179592	0.00561293	-	-
phasiRNA598	NA	Sotub03g024180	HAG3	Elongator complex histone acetyltransferase subunit Elp3	27.3.54 RNA.regulation of transcription.histone acetyltransferases | 34.22 transport.cyclic nucleotide or calcium regulated channels	0	0.072684	1478	1498	1488	-35.6	-23.2	0.651685	3	0.00727185	0.536009	0.641081	1.16982	0.993489	0.484346	0.179592	0.00561293	-	-
phasiRNA2164	NA	Sotub04g007440	StNBS-LRR_19	NBS-coding resistance gene analog (Fragment)	20.1.2 stress.biotic.receptors | 30.2.17 signalling.receptor kinases.DUF 26	0	0.0311201	1004	1025	1016	-34.4	-22.5	0.65407	3	-0.817938	-0.535952	-2.36088	-2.0789	0.574198	0.89815	0.095698	0.107882	-	-
phasiRNA1184	NA	Sotub04g019030	SAMTL	Mitochondrial carrier C12B10.09	29.2.2 protein.synthesis.ribosome biogenesis | 34.9 transport.metabolite transporters at the mitochondrial membrane	0	0.0515458	281	302	293	-33	-22.9	0.693939	3	-	-	-	-	-	-	-	-	-	-
phasiRNA1184	NA	Sotub04g019030	SAMTL	Mitochondrial carrier C12B10.09	29.2.2 protein.synthesis.ribosome biogenesis | 34.9 transport.metabolite transporters at the mitochondrial membrane	0	0.107454	281	302	293	-33	-22.9	0.693939	3	-	-	-	-	-	-	-	-	-	-
phasiRNA546	NA	Sotub04g030130	HD-ZIP	Homeobox-leucine zipper protein 22	27.3.22 RNA.regulation of transcription.homeobox transcription factor family (HB) | 33.99 development.unspecified	0	0.0431616	122	143	133	-29.7	-21.1	0.710438	3	-0.216641	-0.452541	-0.148633	-0.384532	0.862358	0.853103	0.90449	0.683136	-	-
phasiRNA2426	NA	Sotub04g030370	F1K3.7	Chaperone protein dnaJ	20.2.1 stress.abiotic.heat	0	0.0162542	309	329	320	-36.4	-25.3	0.695055	3	0.321313	0.668549	1.14197	1.4892	0.766724	0.580486	0.160899	0.0152502	-0.747	-
phasiRNA987	NA	Sotub04g031980	GUX2	Glycosyl transferase family 8 glycogenin	2.1.2 major CHO metabolism.synthesis.starch | 10.3.2 cell wall.hemicellulose synthesis.glucuronoxylan | 26.2 misc.UDP glucosyl and glucoronyl transferases	0	0.314675	220	242	231	-30.7	-21.1	0.687296	3	-0.578317	0.704762	-0.116194	1.16689	0.73754	0.79892	0.94897	0.29814	-	-
phasiRNA1134	NA	Sotub04g035660	Sotub04g035660	CM0216.210.nc protein	35.2 not assigned.unknown	0	0.0192214	62	83	74	-33.9	-23.3	0.687316	3	-	-	-	-	-	-	-	-	NA	NA
phasiRNA2191	NA	Sotub05g008070	Sotub05g008070	Unknown Protein	35.2 not assigned.unknown	0	0.205552	111	131	122	-31.2	-21.7	0.695513	3	-	-	-	-	-	-	-	-	NA	NA
phasiRNA652	NA	Sotub05g014500	Sotub05g014500	Unknown protein (Fragment)	27.4 RNA.RNA binding	0	0.0484889	303	322	314	-39.8	-26	0.653266	3	1.00766	0.324184	2.3492	1.66573	0.523506	0.888217	0.0643814	0.0468093	NA	NA
phasiRNA841	NA	Sotub05g018250	NAC075	NAC domain protein IPR003441	27.3.27 RNA.regulation of transcription.NAC domain transcription factor family | 33.99 development.unspecified	0	0.0191158	981	1004	995	-41.7	-28.4	0.681055	3	-0.253477	-0.478681	0.251334	0.0261301	0.871625	0.873654	0.874319	0.985223	-	-
phasiRNA841	NA	Sotub05g018250	NAC075	NAC domain protein IPR003441	27.3.27 RNA.regulation of transcription.NAC domain transcription factor family | 33.99 development.unspecified	0	0.0410734	981	1004	995	-41.7	-28.4	0.681055	3	-0.253477	-0.478681	0.251334	0.0261301	0.871625	0.873654	0.874319	0.985223	-	-
phasiRNA1070	NA	Sotub05g018740	F25G13.70	Auxin induced-like protein	17.2.3 hormone metabolism.auxin.induced-regulated-responsive-activated | 29.5.4 protein.degradation.aspartate protease	0	0.0461723	565	590	576	-40.3	-26.2	0.650124	3	-0.275993	0.229634	-0.587078	-0.0814512	0.911103	0.971431	0.76355	0.964865	-1.183	-
phasiRNA1070	NA	Sotub05g018740	F25G13.70	Auxin induced-like protein	17.2.3 hormone metabolism.auxin.induced-regulated-responsive-activated | 29.5.4 protein.degradation.aspartate protease	0	0.126471	565	590	576	-40.3	-26.2	0.650124	3	-0.275993	0.229634	-0.587078	-0.0814512	0.911103	0.971431	0.76355	0.964865	-1.183	-
phasiRNA2484	NA	Sotub05g027880	ALIS1	Cell cycle control protein	20.1.7 stress.biotic.PR-proteins | 34.1 transport.p- and v-ATPases	0	0.0072222	712	733	724	-24.2	-17.1	0.706612	3	-	-	-	-	-	-	-	-	1.177	-
phasiRNA1980	NA	Sotub05g029420	EMB1691	Methyltransferase-like protein KIAA1627-like protein	27.3.67 RNA.regulation of transcription.putative transcription regulator	0	0.103078	794	816	807	-36.1	-24.58	0.680886	3	-0.230701	0.594411	1.01393	1.83905	0.708219	0.430195	0.0370402	0.00037653	0.546	-
phasiRNA402	NA	Sotub06g011180	CLSY1	Chromodomain helicase DNA binding protein	27.3.44 RNA.regulation of transcription.chromatin remodeling factors | 28.99 DNA.unspecified | 34.12 transport.metal	0	0.0506338	3351	3371	3362	-26.6	-19.3	0.725564	3	-	-	-	-	-	-	-	-	-	-
phasiRNA892	NA	Sotub06g021680	HTH	Choline dehydrogenase	26.8 misc.nitrilases, nitrile lyases, berberine bridge enzymes, reticuline oxidases, troponine reductases	0	0.0270454	921	942	932	-36.3	-23.7	0.652893	3	-0.0474997	0.774323	0.878193	1.70002	0.984714	0.785803	0.63789	0.15184	-	-
phasiRNA1557	NA	Sotub06g026950	ABCA11	ATP-binding cassette transporter A1	1.2.2 PS.photorespiration.glycolate oxydase | 34.16 transport.ABC transporters and multidrug resistance systems	0	0.00481742	2299	2319	2310	-35.3	-26.9	0.76204	3	0.0649977	-1.05178	0.266198	-0.850583	0.965469	0.561756	0.818237	0.327256	-	-
phasiRNA1117	NA	Sotub07g009020	Sotub07g009020	Xyloglucan endotransglucosylase/hydrolase 2	10.7 cell wall.modification	0	0.0178031	787	810	798	-40.9	-28.4	0.694377	3	-	-	-	-	-	-	-	-	-	-
phasiRNA806	NA	Sotub07g024610	ABCG10	Uncharacterized ABC transporter ATP-binding protein sll0415	34.16 transport.ABC transporters and multidrug resistance systems	0	0.253966	1403	1424	1414	-38.2	-25.4	0.664921	3	0.226623	0.177635	-0.0249072	-0.0738951	0.91013	0.973878	0.995762	0.959045	-	-
phasiRNA780	NA	Sotub07g028370	Sotub07g028370	Glycine-rich RNA-binding protein 8	27.4 RNA.RNA binding	0	0.056563	372	393	384	-30.4	-19.9	0.654605	3	-0.676942	-0.64744	0.482875	0.512377	0.594874	0.760771	0.69743	0.616138	0.874	-
phasiRNA780	NA	Sotub07g028370	Sotub07g028370	Glycine-rich RNA-binding protein 8	27.4 RNA.RNA binding	0	0.123564	372	393	384	-30.4	-19.9	0.654605	3	-0.676942	-0.64744	0.482875	0.512377	0.594874	0.760771	0.69743	0.616138	0.874	-
phasiRNA1934	NA	Sotub08g029260	SPPL2	Signal peptide peptidase	29.4 protein.postranslational modification | 29.5 protein.degradation | 34.13 transport.peptides and oligopeptides	0	0.0955646	117	140	131	-29.5	-19.8	0.671186	3	-0.181961	-0.655163	0.681722	0.20852	0.911375	0.756874	0.565696	0.849539	-	-
phasiRNA648	NA	Sotub09g013380	KPNB1	Importin subunit beta-1	18 Co-factor and vitamine metabolism | 29.3.1 protein.targeting.nucleus	0	0.0560406	1327	1350	1338	-38.4	-25.2	0.65625	3	1.27193	-0.182004	1.97734	0.523405	0.423644	0.959665	0.133743	0.583632	-	-
phasiRNA970	NA	Sotub09g014210	K8K14	Phototropic-responsive NPH3 family protein	27.3.99 RNA.regulation of transcription.unclassified | 30.11 signalling.light	0	0.026432	459	479	470	-35	-23.5	0.671429	3	1.06823	0.134844	-0.0174533	-0.950839	0.344745	0.973878	0.997463	0.250415	-	-
phasiRNA319	NA	Sotub09g021860	F4C21.6	3-beta-hydroxysteroid dehydrogenase 1	26.11.1 misc.alcohol dehydrogenases.cinnamyl alcohol dehydrogenase | 26.22 misc.short chain dehydrogenase/reductase (SDR)	0	0.00467807	376	397	387	-33.2	-25	0.753012	3	0.348952	1.85096	-0.947164	0.554847	0.770219	0.2686	0.463328	0.448777	-	-
phasiRNA987	NA	Sotub09g024980	NOP5-1	Nucleolar protein 5	27.3.67 RNA.regulation of transcription.putative transcription regulator	0	0.434533	1538	1564	1549	-30.7	-20.5	0.667752	3	-0.578317	0.704762	-0.116194	1.16689	0.73754	0.79892	0.94897	0.29814	-	-
phasiRNA658	NA	Sotub09g026970	MRH10.2	WD-repeat protein	27.3.99 RNA.regulation of transcription.unclassified | 33.99 development.unspecified	0	0.0970678	1321	1342	1332	-39.7	-26.2	0.65995	3	-1.86957	1.52628	0.410749	3.8066	0.333193	0.463713	0.829568	0.00404564	-	-
phasiRNA658	NA	Sotub09g026970	MRH10.2	WD-repeat protein	27.3.99 RNA.regulation of transcription.unclassified | 33.99 development.unspecified	0	0.168798	1321	1342	1332	-39.7	-26.2	0.65995	3	-1.86957	1.52628	0.410749	3.8066	0.333193	0.463713	0.829568	0.00404564	-	-
phasiRNA1403	NA	Sotub10g005420	Sotub10g005420	Ribonuclease 3-like protein 2	27.5.1.1 RNA.silencing.sRNA formation.DCL	0	0.0971356	89	109	100	-39.4	-25.7	0.652284	3	0.893133	-0.565846	0.300194	-1.15879	0.0752036	0.496025	0.602278	0.00934044	-	-
phasiRNA1403	NA	Sotub10g005430	Sotub10g005430	Endoribonuclease Dicer homolog 1	27.5.1.1 RNA.silencing.sRNA formation.DCL	0	0.0398388	302	322	313	-39.4	-25.7	0.652284	3	0.893133	-0.565846	0.300194	-1.15879	0.0752036	0.496025	0.602278	0.00934044	-	-
phasiRNA1403	NA	Sotub10g005430	Sotub10g005430	Endoribonuclease Dicer homolog 1	27.5.1.1 RNA.silencing.sRNA formation.DCL	0	0.079504	302	322	313	-39.4	-25.7	0.652284	3	0.893133	-0.565846	0.300194	-1.15879	0.0752036	0.496025	0.602278	0.00934044	-	-
phasiRNA602	NA	Sotub10g006080	RUB1	Bi-ubiquitin	10.1.5 cell wall.precursor synthesis.UXS | 26.27 misc.calcineurin-like phosphoesterase family protein | 27.3.1 RNA.regulation of transcription.ABI3/VP1-related B3-domain-containing transcription factor family | 29.5.11.1 protein.degradation.ubiquitin.ubiquitin	0	0.115331	209	229	220	-31.3	-22.5	0.71885	3	-0.0657923	-0.267712	-0.580049	-0.781969	0.913541	0.699238	0.120326	0.0213595	-	-
phasiRNA1445	NA	Sotub10g009500	Sotub10g009500	Guanylate-binding protein 10	30.5 signalling.G-proteins	0	0.126733	101	124	115	-35.2	-23.12	0.656818	3	-1.00661	-0.29376	1.01571	1.72856	0.225174	0.839726	0.122502	0.00675872	-	-
phasiRNA1060	NA	Sotub10g011220	PHYA	Phytochrome A	30.11 signalling.light	0	0.013911	1917	1936	1928	-33.3	-23.8	0.714715	3	-0.146438	0.27369	0.420852	0.84098	0.819701	0.760771	0.382623	0.0355464	-	-
phasiRNA2292	NA	Sotub10g013900	Sotub10g013900	Peroxidase	26.12 misc.peroxidases	0	0.455076	302	323	314	-26.5	-18.6	0.701887	3	0.0358027	-0.535952	-1.09789	-1.66964	0.984511	0.877446	0.407312	0.115655	-	-
phasiRNA2503	NA	Sotub11g009340	Sotub11g009340	Plant-specific domain TIGR01570 family protein	22.1.2 polyamine metabolism.synthesis.SAM decarboxylase | 27.3.67 RNA.regulation of transcription.putative transcription regulator | 29.4 protein.postranslational modification | 34.3 transport.amino acids	0	0.0485886	426	450	441	-29.4	-19.5	0.663265	3	-0.769817	0.113404	-1.3837	-0.500478	0.475408	0.978215	0.214267	0.614343	NA	NA
phasiRNA1658	NA	Sotub11g010140	AP2	AP2-like ethylene-responsive transcription factor At1g16060	27.3.3 RNA.regulation of transcription.AP2/EREBP, APETALA2/ethylene-responsive element binding protein family | 33.99 development.unspecified	0	0.01165	560	582	573	-36.2	-24.8	0.685083	3	0.0647004	0.217296	1.62942	1.78202	0.982512	0.959665	0.274026	0.114539	NA	NA
phasiRNA1318	NA	Sotub11g010340	DME	HhH-GPD family protein	27.3.34 RNA.regulation of transcription.orphan family | 28.2 DNA.repair | 29.5.11.20 protein.degradation.ubiquitin.proteasom	0	0.0276585	3560	3580	3571	-30.6	-20.9	0.683007	3	-	-	-	-	-	-	-	-	-	-
phasiRNA1318	NA	Sotub11g010340	DME	HhH-GPD family protein	27.3.34 RNA.regulation of transcription.orphan family | 28.2 DNA.repair | 29.5.11.20 protein.degradation.ubiquitin.proteasom	0	0.0647396	3560	3580	3571	-30.6	-20.9	0.683007	3	-	-	-	-	-	-	-	-	-	-
phasiRNA1232	NA	Sotub11g015500	HSP22.0	class IV heat shock protein	20.2.1 stress.abiotic.heat	0	0.033837	228	248	239	-30.8	-21.8	0.707792	3	-0.966652	-0.540056	-0.696344	-0.269748	0.260603	0.779818	0.427697	0.76495	-	-
phasiRNA1232	NA	Sotub11g015500	HSP22.0	class IV heat shock protein	20.2.1 stress.abiotic.heat	0	0.0699415	228	248	239	-30.8	-21.8	0.707792	3	-0.966652	-0.540056	-0.696344	-0.269748	0.260603	0.779818	0.427697	0.76495	-	-
phasiRNA1753	NA	Sotub11g015870	AMP1	N-acetylated alpha-linked acidic dipeptidase 2	1.2.2 PS.photorespiration.glycolate oxydase | 10.8.2 cell wall.pectinesterases.acetyl esterase | 27.3.37 RNA.regulation of transcription.lateral organ boundaries gene family (AS2) | 29.5 protein.degradation	0	0.179623	570	590	581	-34	-24.3	0.714706	3	1.2882	-0.0401688	2.34519	1.01682	0.260603	0.988914	0.0213117	0.105801	-	-
phasiRNA2415	NA	Sotub11g017900	T5L19.100	YkuD	27.3.1 RNA.regulation of transcription.ABI3/VP1-related B3-domain-containing transcription factor family | 29.2.2 protein.synthesis.ribosome biogenesis	0	0.0111444	731	752	743	-28.1	-19.6	0.697509	3	-0.596732	-1.90184	0.222239	-1.08287	0.617306	0.292978	0.868118	0.325979	-	-
phasiRNA2522	NA	Sotub11g021110	Sotub11g021110	Plectin-related protein-like	26.8 misc.nitrilases, nitrile lyases, berberine bridge enzymes, reticuline oxidases, troponine reductases | 27.1.19 RNA.processing.ribonucleases | 29.5.11.4.2 protein.degradation.ubiquitin.E3.RING | 31.1 cell.organisation	0	0.0483439	229	250	240	-38.5	-25.1	0.651948	3	0.0507219	0.0334575	0.871891	0.854627	0.965469	0.988914	0.187141	0.110672	-	-
phasiRNA1758	NA	Sotub12g008360	(ET):EBF	SCF E3 ubiquitin ligase complex F-box protein grrA	3.6 minor CHO metabolism.callose | 26.10 misc.cytochrome P450 | 27.3.99 RNA.regulation of transcription.unclassified | 29.5.11.4.3.2 protein.degradation.ubiquitin.E3.SCF.FBOX	0	0.235381	1220	1244	1231	-28.6	-19	0.664336	3	0.405813	1.40002	0.406397	1.4006	0.580766	0.0403869	0.555925	0.00652213	1.173	-
phasiRNA781	NA	Sotub12g020210	CBSCBSPB2	CBS domain-containing protein	35.1 not assigned.no ontology	0	0.240811	1366	1383	1374	-33.3	-21.7	0.651652	3	-0.711617	-0.552299	-0.00201749	0.157301	0.588623	0.853103	0.998024	0.905097	-	-
phasiRNA614	NA	Sotub12g027110	MAPKKK5	Protein serine/threonine kinase	29.4 protein.postranslational modification | 30.6 signalling.MAP kinases	0	0.0360791	1940	1962	1951	-38	-25.7	0.676316	3	-1.10361	-0.306137	-1.59952	-0.802041	0.350883	0.949992	0.190587	0.516162	-	-
phasiRNA2527	NA	Sotub12g028700	WRKY	WRKY transcription factor 11	27.3.32 RNA.regulation of transcription.WRKY domain transcription factor family	0	0.0346856	790	811	802	-30.1	-22.6	0.750831	3	-	-	-	-	-	-	-	-	-	-
phasiRNA2262	NA	STMJB75TH	PCAP1	Salt stress root protein RS1	20.2.3 stress.abiotic.drought/salt | 30.4 signalling.phosphinositides	0	0.253476	652	674	665	-31.4	-20.56	0.654777	3	-	-	-	-	-	-	-	-	-	-
phasiRNA256	NA	TC194697	F11A3.3	Succinyl-CoA ligase	8.1.6 TCA / organic transformation.TCA.succinyl-CoA ligase | 29.4 protein.postranslational modification	0	0.0130435	1003	1022	1013	-33.2	-23.7	0.713855	3	0.144396	0.112105	0.0371238	0.00483284	0.953951	0.988448	0.993616	0.997616	-	-
phasiRNA613	NA	TC195022	PAT1	Genomic DNA chromosome 3 P1 clone MMP21	35.2 not assigned.unknown	0	0.0946907	276	302	287	-32.2	-21.3	0.661491	3	-0.221686	-0.302673	-0.69752	-0.778508	0.81178	0.894607	0.412291	0.256669	-	-
phasiRNA2408	NA	TC196085	HSP90-1	Heat shock protein 90 (Fragment)	20.2.1 stress.abiotic.heat | 27.3.26 RNA.regulation of transcription.MYB-related transcription factor family	0	0.411798	1246	1266	1257	-33.5	-22.2	0.662687	3	-	-	-	-	-	-	-	-	1.355	-
phasiRNA377	NA	TC196351	MED36A	rRNA 2'-O-methyltransferase fibrillarin	27.1 RNA.processing | 27.4 RNA.RNA binding	0	0.651422	126	145	135	-33.4	-22.5	0.673653	3	-	-	-	-	-	-	-	-	-	-
phasiRNA893	NA	TC196684	Trihelix	Transcription factor TF2	27.3.30 RNA.regulation of transcription.triple-helix transcription factor family (Trihelix)	0	0.543092	275	294	285	-27.5	-18.6	0.676364	3	0.368234	-0.149278	1.28409	0.766582	0.872958	0.975407	0.41966	0.555096	0.463	-
phasiRNA579	NA	TC197350	RPL4A	60S ribosomal protein L4/L1	29.2.1.2.2.141 protein.synthesis.ribosomal protein.eukaryotic.60S subunit.L4/L1 | 29.2.2 protein.synthesis.ribosome biogenesis	0	0.084774	1095	1113	1105	-28.9	-19.8	0.685121	3	0.100678	-0.0216449	-0.497414	-0.619736	0.900976	0.988914	0.39862	0.174161	1.339	-
phasiRNA768	NA	TC199230	RH14	ATP dependent RNA helicase	27.1.2 RNA.processing.RNA helicase | 29.2.3 protein.synthesis.initiation	0	0.0689758	50	69	60	-31.2	-20.6	0.660256	3	0.657	1.3111	-0.686429	-0.0323305	0.468086	0.353324	0.515075	0.968277	1.595	-
phasiRNA1620	NA	TC200354	Sotub04g008460	Unknown Protein	17.5.2 hormone metabolism.ethylene.signal transduction	0	0.908723	402	424	415	-27.4	-17.9	0.653285	3	-0.0107398	-0.439043	0.802529	0.374226	0.993489	0.766118	0.287882	0.575643	-	-
phasiRNA598	NA	TC200759	HAG3	Elongator complex histone acetyltransferase subunit Elp3	27.3.54 RNA.regulation of transcription.histone acetyltransferases | 34.22 transport.cyclic nucleotide or calcium regulated channels	0	0.0708803	1482	1502	1492	-35.6	-23.2	0.651685	3	0.00727185	0.536009	0.641081	1.16982	0.993489	0.484346	0.179592	0.00561293	-	-
phasiRNA2260	NA	TC201242	T14P8.5	3-hydroxyacyl-CoA dehydratase 3	35.1.40 not assigned.no ontology.glycine rich proteins	0	0.113791	489	510	500	-34.8	-23.1	0.663793	3	0.38646	-0.708615	-0.74754	-1.84262	0.512812	0.36655	0.135903	0.000539283	1.034	-
phasiRNA2522	NA	TC201590	CYCB1-1	Os03g0364500 protein (Fragment)	26.8 misc.nitrilases, nitrile lyases, berberine bridge enzymes, reticuline oxidases, troponine reductases | 27.1.19 RNA.processing.ribonucleases | 29.5.11.4.2 protein.degradation.ubiquitin.E3.RING | 31.1 cell.organisation	0	0.048498	429	450	440	-38.5	-25.1	0.651948	3	0.0507219	0.0334575	0.871891	0.854627	0.965469	0.988914	0.187141	0.110672	-	-
phasiRNA2470	NA	TC202150	(ET):EIN3(like)	Ethylene insensitive 3 class transcription factor	17.5.2 hormone metabolism.ethylene.signal transduction | 27.3.19 RNA.regulation of transcription.EIN3-like (EIL) transcription factor family	0	0.0593954	420	444	435	-30	-20.8	0.693333	3	-0.544202	-1.36693	-0.115117	-0.937847	0.659977	0.533327	0.935479	0.389149	-	-
phasiRNA823	NA	TC202769	T25B15_20	Nuclear receptor corepressor 2	27.3.25 RNA.regulation of transcription.MYB domain transcription factor family	0	0.0284591	296	317	308	-29.4	-21	0.714286	3	0.206443	-0.171561	-0.287172	-0.665176	0.823264	0.949992	0.762905	0.298635	-	-
phasiRNA1070	NA	TC203288	F25G13.70	Auxin induced-like protein	17.2.3 hormone metabolism.auxin.induced-regulated-responsive-activated | 29.5.4 protein.degradation.aspartate protease	0	0.113297	793	818	804	-40.3	-26.2	0.650124	3	-0.275993	0.229634	-0.587078	-0.0814512	0.911103	0.971431	0.76355	0.964865	-1.183	-
phasiRNA602	NA	TC203482	RUB1	Bi-ubiquitin	10.1.5 cell wall.precursor synthesis.UXS | 26.27 misc.calcineurin-like phosphoesterase family protein | 27.3.1 RNA.regulation of transcription.ABI3/VP1-related B3-domain-containing transcription factor family | 29.5.11.1 protein.degradation.ubiquitin.ubiquitin	0	0.119096	332	352	343	-31.3	-22.5	0.71885	3	-0.0657923	-0.267712	-0.580049	-0.781969	0.913541	0.699238	0.120326	0.0213595	-	-
phasiRNA2220	NA	TC203924	T29F13.5	Catalytic/ protein phosphatase type 2C/ protein serine/threonine phosphatase	26.2 misc.UDP glucosyl and glucoronyl transferases | 27.3.28 RNA.regulation of transcription.squamosa promoter binding protein family (SBP) | 28.1 DNA.synthesis/chromatin structure | 29.4 protein.postranslational modification	0	0.257263	93	113	104	-22.5	-15.1	0.671111	3	-0.83764	-0.535952	-2.13945	-1.83776	0.512812	0.874642	0.0764473	0.0897389	-	-
phasiRNA1254	NA	TC205573	RPL36A	60S ribosomal protein L36	27.3.25 RNA.regulation of transcription.MYB domain transcription factor family | 29.2.1.2.2.36 protein.synthesis.ribosomal protein.eukaryotic.60S subunit.L36 | 29.2.2 protein.synthesis.ribosome biogenesis	0	0.00016192	1571	1590	1582	-32.2	-26.5	0.822981	3	-1.06993	-1.99318	-1.33131	-2.25456	0.247379	0.280159	0.172671	0.0285191	-	-
phasiRNA1128	NA	TC206433	CUL3A	Cullin 4	29.5.11.4.3.3 protein.degradation.ubiquitin.E3.SCF.cullin	0	0.108754	721	740	731	-33.7	-22.6	0.670623	3	-0.163319	-0.535952	-1.70297	-2.0756	0.924058	0.873654	0.160899	0.0496513	-	-
phasiRNA2484	NA	TC207570	ALIS1	Cell cycle control protein	20.1.7 stress.biotic.PR-proteins | 34.1 transport.p- and v-ATPases	0	0.0238262	67	88	79	-24.2	-17.1	0.706612	3	-	-	-	-	-	-	-	-	1.177	-
phasiRNA2460	NA	TC207952	TCTP1	Translationally-controlled tumor protein homolog	33.99 development.unspecified	0	0.316633	216	240	231	-24.6	-17	0.691057	3	-	-	-	-	-	-	-	-	1.875	-
phasiRNA2408	NA	TC208323	HSP90-1	Heat shock protein 90 (Fragment)	20.2.1 stress.abiotic.heat | 27.3.26 RNA.regulation of transcription.MYB-related transcription factor family	0	0.445841	191	211	202	-33.5	-22.2	0.662687	3	-	-	-	-	-	-	-	-	1.355	-
phasiRNA919	NA	TC209383	F3C22_140	Unknown Protein	35.2 not assigned.unknown	0	0.106556	311	334	325	-25.5	-16.72	0.655686	3	0.134873	0.320275	-1.37359	-1.18818	0.896558	0.890741	0.114536	0.0612829	-	-
phasiRNA1468	NA	TC209846	Sotub08g029360	Oxidoreductase/ transition metal ion binding protein	20.2.3 stress.abiotic.drought/salt	0	0.0551787	669	691	681	-42.1	-29	0.688836	3	-0.368539	0.0955608	0.292262	0.756362	0.779007	0.978215	0.818237	0.366283	-	-
phasiRNA1829	NA	TC210448	CO-like	CONSTANS-like protein	27.3.7 RNA.regulation of transcription.C2C2(Zn) Constans-like zinc finger family (CO-like) | 33.99 development.unspecified	0	0.128156	968	989	979	-37.3	-25.5	0.683646	3	-0.172759	0.294287	1.21863	1.68567	0.822083	0.775731	0.026439	0.00120968	-	-
phasiRNA2151	NA	TC210831	ALA1	Phospholipid-transporting ATPase	34.1 transport.p- and v-ATPases	0	0.074638	228	253	239	-33.1	-22.3	0.673716	3	-	-	-	-	-	-	-	-	-	-
phasiRNA2448	NA	TC212323	F4F15.100	Receptor-like serine/threonine-protein kinase At3g01300	29.4.1.57 protein.postranslational modification.kinase.receptor like cytoplasmatic kinase VII | 30.2.26 signalling.receptor kinases.crinkly like	0	0.171791	572	591	583	-32.3	-21.2	0.656347	3	-	-	-	-	-	-	-	-	-1.227	-
phasiRNA1128	NA	TC212430	CUL3A	Cullin 4	29.5.11.4.3.3 protein.degradation.ubiquitin.E3.SCF.cullin	0	0.0903713	543	562	553	-33.7	-22.6	0.670623	3	-0.163319	-0.535952	-1.70297	-2.0756	0.924058	0.873654	0.160899	0.0496513	-	-
phasiRNA952	NA	TC212656	Sotub03g015300	S-layer domain protein	35.1 not assigned.no ontology	0	0.0691557	560	580	571	-35.6	-23.7	0.66573	3	0.188312	-1.52508	0.158692	-1.5547	0.835703	0.178917	0.868118	0.0299691	-	-
phasiRNA1917	NA	TC212835	RPS3AA	40S ribosomal protein S3	29.2.1.2.1.53 protein.synthesis.ribosomal protein.eukaryotic.40S subunit.S3A | 29.2.2 protein.synthesis.ribosome biogenesis	0	0.0930299	876	896	887	-34.2	-22.7	0.663743	3	0.295464	0.172288	0.811321	0.688144	0.81178	0.950477	0.416818	0.327851	1.344	-
phasiRNA1480	NA	TC212863	TC212863	-	35.2 not assigned.unknown | 35.2 not assigned.unknown	0	0.124274	240	259	251	-36.6	-25.5	0.696721	3	-0.447488	-0.679236	0.230123	-0.0016255	0.619252	0.647697	0.817069	0.997616	-	-
phasiRNA1235	NA	TC213811	TRZ3	Aquaporin	5.2 fermentation.PDC | 20.1.7 stress.biotic.PR-proteins | 34.19.2 transport.major intrinsic proteins.TIP	0	0.0768791	527	552	543	-34	-23	0.676471	3	-	-	-	-	-	-	-	-	-	-
phasiRNA2460	NA	TC215496	TCTP1	Translationally-controlled tumor protein homolog	33.99 development.unspecified	0	0.232279	78	102	93	-24.6	-17	0.691057	3	-	-	-	-	-	-	-	-	1.875	-
phasiRNA2460	NA	TC216495	TCTP1	Translationally-controlled tumor protein homolog	33.99 development.unspecified	0	0.220672	338	362	353	-24.6	-17	0.691057	3	-	-	-	-	-	-	-	-	1.875	-
phasiRNA1918	NA	TC216591	TC216591	-	29.2.2 protein.synthesis.ribosome biogenesis | 29.2.2 protein.synthesis.ribosome biogenesis	0	0.0920758	13	33	24	-32.7	-22.5	0.688073	3	-0.132625	-0.697521	0.373262	-0.191634	0.942173	0.785803	0.799824	0.880462	-	-
phasiRNA1060	NA	TC216889	LHP1	Chromobox homolog 7	28.1 DNA.synthesis/chromatin structure	0	0.0141491	536	556	547	-33.3	-24.9	0.747748	3	-0.146438	0.27369	0.420852	0.84098	0.819701	0.760771	0.382623	0.0355464	-	-
phasiRNA1950	NA	TC217727	Sotub05g008630	Receptor-like serine/threonine-protein kinase At3g01300	29.4.1.57 protein.postranslational modification.kinase.receptor like cytoplasmatic kinase VII | 30.2.15 signalling.receptor kinases.thaumatin like | 30.2.17 signalling.receptor kinases.DUF 26 | 30.2.20 signalling.receptor kinases.wheat LRK10 like	0	0.116288	272	291	282	-43	-28.7	0.667442	3	-	-	-	-	-	-	-	-	-	-
phasiRNA887	NA	TC217928	TC217928	-	33.99 development.unspecified | 33.99 development.unspecified	0	0.0168706	315	335	326	-43.2	-31.8	0.736111	3	-2.39071	0.316432	-0.509424	2.19772	0.204299	0.950477	0.780738	0.145292	1.949	-
phasiRNA1620	NA	TC218723	DEK3	Dek protein	17.3.1.2.7 hormone metabolism.brassinosteroid.synthesis-degradation.sterols.DWF5 | 27.3.35 RNA.regulation of transcription.bZIP transcription factor family	0	0.793127	396	419	410	-27.4	-18.54	0.676642	3	-0.0107398	-0.439043	0.802529	0.374226	0.993489	0.766118	0.287882	0.575643	0.545	-
phasiRNA987	NA	TC220994	Sotub07g024350	Yippee zinc-binding-like protein	35.1 not assigned.no ontology	0	0.00212253	264	284	275	-30.7	-27.6	0.899023	3	-0.578317	0.704762	-0.116194	1.16689	0.73754	0.79892	0.94897	0.29814	-	-
phasiRNA2257	NA	TC222393	PGSC0003DMG400016906	BZIP transcription factor BZI-2	27.3.35 RNA.regulation of transcription.bZIP transcription factor family	0	0.0538756	438	459	449	-36.9	-24.42	0.661789	3	-1.19161	-1.42908	-0.951675	-1.18914	0.328514	0.567823	0.434197	0.314618	-1.474	-
phasiRNA987	NA	TC223996	Sotub01g047220	CM0216.380.nc protein	13.1.3.5 amino acid metabolism.synthesis.aspartate family.lysine | 27.2 RNA.transcription	0	0.104638	351	374	362	-30.7	-23.6	0.76873	3	-0.578317	0.704762	-0.116194	1.16689	0.73754	0.79892	0.94897	0.29814	-	-
phasiRNA2529	NA	TC224732	Sotub06g029550	mRNA clone RAFL24-05-D16	35.2 not assigned.unknown	0	0.245059	649	668	659	-31	-20.6	0.664516	3	-2.16044	-0.837301	-0.250873	1.07227	0.000112458	0.2686	0.659795	0.0338957	0.527	-
phasiRNA2393	NA	TC225131	Sotub05g013960	POT family domain containing protein expressed	35.2 not assigned.unknown	0	0.00838518	155	176	166	-30.8	-22.5	0.730519	3	-	-	-	-	-	-	-	-	0.775	-
phasiRNA2178	NA	CV468798	Sotub03g029650	Endochitinase 1 (Fragment)	20.1.7.3 stress.biotic.PR-proteins.PR3/4/8/11 (chitinases and chitin binding proteins)	1	0.0710009	214	238	226	-35.4	-25	0.706215	0	-0.158843	0.593028	0.836032	1.5879	0.809153	0.390796	0.0764473	0.000753207	NA	NA
phasiRNA1276	NA	MICRO.2036.C3	CAC3	Acetyl-coenzyme A carboxylase carboxyl transferase subunit alpha	11.1.1.2.1 lipid metabolism.FA synthesis and FA elongation.acetyl CoA carboxylation.heteromeric complex.alpha carboxyltransferase | 16.99 secondary metabolism.unspecified | 27.3.44 RNA.regulation of transcription.chromatin remodeling factors	1	0.0934347	1945	1972	1962	-35.3	-27.1	0.767705	0	0.428263	0.740203	1.03412	1.34606	0.722667	0.589861	0.300575	0.0470124	-	-
phasiRNA1506	NA	MICRO.4611.C2	Sotub04g013750	Uncharacterized conserved protein	35.2 not assigned.unknown	1	0.0342635	914	940	931	-34	-22.8	0.670588	0	0.418689	0.593686	0.649803	0.8248	0.733641	0.746286	0.589815	0.250831	-	-
phasiRNA1276	NA	PGSC0003DMC400000071	CAC3	Acetyl-coenzyme A carboxylase carboxyl transferase subunit alpha	11.1.1.2.1 lipid metabolism.FA synthesis and FA elongation.acetyl CoA carboxylation.heteromeric complex.alpha carboxyltransferase | 16.99 secondary metabolism.unspecified | 27.3.44 RNA.regulation of transcription.chromatin remodeling factors	1	0.0764087	1795	1822	1812	-35.3	-27.1	0.767705	0	0.428263	0.740203	1.03412	1.34606	0.722667	0.589861	0.300575	0.0470124	-	-
phasiRNA1276	NA	PGSC0003DMC400000072	CAC3	Acetyl-coenzyme A carboxylase carboxyl transferase subunit alpha	11.1.1.2.1 lipid metabolism.FA synthesis and FA elongation.acetyl CoA carboxylation.heteromeric complex.alpha carboxyltransferase | 16.99 secondary metabolism.unspecified | 27.3.44 RNA.regulation of transcription.chromatin remodeling factors	1	0.096413	1471	1498	1488	-35.3	-27.1	0.767705	0	0.428263	0.740203	1.03412	1.34606	0.722667	0.589861	0.300575	0.0470124	-	-
phasiRNA1695	NA	PGSC0003DMC400004377	PGSC0003DMG400002479	Alpha-1,4 glucan phosphorylase L-1 isozyme, chloroplastic/amyloplastic	2.2.2.2 major CHO metabolism.degradation.starch.starch phosphorylase	1	0.000244717	19	40	31	-29.4	-24.9	0.846939	0	0.39672	-0.0909915	-0.381012	-0.868723	0.535724	0.966185	0.54868	0.0713168	-	-
phasiRNA1699	NA	PGSC0003DMC400006035	C2H2	Nucleic acid binding protein	27.3.11 RNA.regulation of transcription.C2H2 zinc finger family	1	0.044425	1453	1475	1464	-35.4	-24.5	0.69209	0	1.29343	-1.22615	0.578265	-1.94132	0.20807	0.521305	0.629166	0.0339659	-	-
phasiRNA546	NA	PGSC0003DMC400017132	PUP10	Purine permease family protein	34.10 transport.nucleotides	1	0.255186	553	584	564	-29.7	-19.5	0.656566	0	-0.216641	-0.452541	-0.148633	-0.384532	0.862358	0.853103	0.90449	0.683136	NA	NA
phasiRNA1074	NA	PGSC0003DMC400037819	IPS1	Inositol-3-phosphate synthase	3.4.3 minor CHO metabolism.myo-inositol.InsP synthases	1	0.0198432	184	210	201	-33.7	-24.4	0.724036	0	-	-	-	-	-	-	-	-	0.948	-
phasiRNA664	NA	POACH60TV	T14P8.5	3-hydroxyacyl-CoA dehydratase 3	35.1.40 not assigned.no ontology.glycine rich proteins	1	0.358567	227	252	239	-33.1	-21.6	0.652568	0	-0.589777	0.164406	-1.56509	-0.810909	0.530824	0.971431	0.134567	0.347002	1.034	-
phasiRNA1300	NA	Sotub01g006400	Sotub01g006400	At3g32930-like protein (Fragment)	11.1.30 lipid metabolism.FA synthesis and FA elongation.pyruvate kinase | 27.3.35 RNA.regulation of transcription.bZIP transcription factor family	1	0.00115155	301	322	313	-32.4	-25	0.771605	0	-	-	-	-	-	-	-	-	-	-
phasiRNA1063	NA	Sotub01g029210	NDK1	Nucleoside diphosphate kinase	23.4.10 nucleotide metabolism.phosphotransfer and pyrophosphatases.nucleoside diphosphate kinase	1	0.00585671	205	229	219	-33	-24	0.727273	0	0.179445	-0.943451	-0.33019	-1.45309	0.920366	0.744047	0.85244	0.198401	-	-
phasiRNA698	NA	Sotub01g039100	Sotub01g039100	Mutator-like transposase-like protein	27.3.99 RNA.regulation of transcription.unclassified | 28.99 DNA.unspecified	1	0.00156075	1778	1800	1790	-33.4	-26.1	0.781437	0	-0.460731	-1.88701	-1.43925	-2.86553	0.526038	0.218274	0.0756823	0.00347353	-	-
phasiRNA1638	NA	Sotub01g040080	C3H	Splicing factor U2af subunit	27.1.1 RNA.processing.splicing	1	0.0291138	1357	1379	1369	-32.2	-21.9	0.680124	0	-0.462509	0.99281	-1.60672	-0.151405	0.708219	0.654618	0.170582	0.9011	-	-
phasiRNA781	NA	Sotub01g047060	RBG7	Glycine-rich RNA-binding protein	27.3.75 RNA.regulation of transcription.GRP | 27.4 RNA.RNA binding	1	0.220791	433	456	447	-33.3	-22.8	0.684685	0	-0.711617	-0.552299	-0.00201749	0.157301	0.588623	0.853103	0.998024	0.905097	1.483	-
phasiRNA2024	NA	Sotub02g021060	UBC23	Ubiquitin-conjugating enzyme 22	29.5.11.3 protein.degradation.ubiquitin.E2 | 29.5.11.4.2 protein.degradation.ubiquitin.E3.RING	1	0.0376631	979	1006	994	-30.9	-20.5	0.66343	0	-	-	-	-	-	-	-	-	1.489	-
phasiRNA2178	NA	Sotub05g010000	Sotub05g010000	TIR-NBS-LRR disease resistance-like protein	20.1.2 stress.biotic.receptors | 27.3.67 RNA.regulation of transcription.putative transcription regulator | 30.2.11 signalling.receptor kinases.leucine rich repeat XI	1	0.00359754	896	916	907	-35.4	-33.7	0.951977	0	-0.158843	0.593028	0.836032	1.5879	0.809153	0.390796	0.0764473	0.000753207	0.331	-
phasiRNA581	NA	Sotub09g022060	Sotub09g022060	Nucleolar protein (NOP16) involved in 60S ribosomal subunit biogenesis (ISS)	27.3.39 RNA.regulation of transcription.AtSR transcription factor family | 34.13 transport.peptides and oligopeptides	1	0.00925726	281	303	293	-37.1	-26.1	0.703504	0	0.47101	0.163724	1.23994	0.93265	0.498664	0.89815	0.028119	0.0360662	-	-
phasiRNA897	NA	Sotub09g030840	Sotub09g030840	NBS-coding resistance gene analog (Fragment)	20.1.2 stress.biotic.receptors | 30.2.17 signalling.receptor kinases.DUF 26	1	0.000298401	1160	1180	1171	-30.4	-31.9	1	0	0.0738217	0.130986	0.326052	0.383216	0.965469	0.973878	0.813815	0.691179	-	-0.477
phasiRNA1978	NA	Sotub10g024810	C2H2	Zinc finger family protein	27.3.11 RNA.regulation of transcription.C2H2 zinc finger family	1	0.0512601	370	403	394	-24.4	-16.4	0.672131	0	-0.305918	-0.296379	-0.835506	-0.825966	0.584673	0.76785	0.0824476	0.0492369	-	-
phasiRNA2509	NA	TC196588	RH21	ATP-dependent RNA helicase	27.1.2 RNA.processing.RNA helicase | 28.1 DNA.synthesis/chromatin structure | 29.2.3 protein.synthesis.initiation	1	0.0230774	624	649	640	-30.7	-22.8	0.742671	0	-	-	-	-	-	-	-	-	-	-
phasiRNA1523	NA	TC201570	Sotub01g028280	Unknown Protein	35.1 not assigned.no ontology	1	0.00273304	586	611	597	-34.2	-24.4	0.71345	0	-	-	-	-	-	-	-	-	-	-
phasiRNA1761	NA	TC214097	Sotub02g016870	Protein phosphatase 2C	29.4 protein.postranslational modification	1	0.0358519	319	344	335	-33.2	-22.8	0.686747	0	-0.439393	-0.633501	-0.855875	-1.04998	0.429715	0.34428	0.0582348	0.0114383	-	-
phasiRNA1695	NA	TC217745	PGSC0003DMG400007782	Alpha-1,4 glucan phosphorylase L-1 isozyme, chloroplastic/amyloplastic	2.2.2.2 major CHO metabolism.degradation.starch.starch phosphorylase	1	0.0011892	667	688	679	-29.4	-24.9	0.846939	0	0.39672	-0.0909915	-0.381012	-0.868723	0.535724	0.966185	0.54868	0.0713168	-	-
phasiRNA1930	NA	AM906899	EPSIN2	Epsin-1	3.5 minor CHO metabolism.others	1	0.0403683	287	309	298	-22.7	-14.8	0.651982	1	0.995109	0.266804	-1.06638	-1.79469	0.256246	0.93547	0.346688	0.0200237	-	-
phasiRNA2338	NA	BE922567	PGSC0003DMG400031495	Senescence-associated protein	11.3 lipid metabolism.phospholipid synthesis | 13.2.7 amino acid metabolism.degradation.histidine | 26.7 misc.oxidases - copper, flavone etc | 27.1.19 RNA.processing.ribonucleases	1	0.0122958	142	167	155	-40	-28.4	0.71	1	-	-	-	-	-	-	-	-	-	-
phasiRNA2019	NA	bf_mxflxxxx_0033h06.t3m.scf	Sotub12g030010	Unknown Protein	35.2 not assigned.unknown	1	0.0694591	388	410	399	-26.7	-19.1	0.715356	1	-0.59774	1.73539	-1.73606	0.597073	0.763637	0.570813	0.33616	0.688313	-	-
phasiRNA1588	NA	bf_mxlfxxxx_0064c08.t3m.scf	VPS26A	Vacuolar protein sorting-associated protein 26-like protein	29.3.4.3 protein.targeting.secretory pathway.vacuole	1	0.0142142	205	227	216	-33.7	-22.9	0.679525	1	2.68502	1.57794	0.752844	-0.354235	0.0235739	0.392439	0.657458	0.67206	-	-
phasiRNA1517	NA	bf_suspxxxx_0040b06.t3m.scf	ATR1	Cytochrome P450 NADPH-reductase	16.2 secondary metabolism.phenylpropanoids | 26.10 misc.cytochrome P450	1	0.192991	379	403	394	-28.5	-19.8	0.694737	1	0.111883	0.127608	0.108223	0.123948	0.948088	0.973878	0.941185	0.905097	-	-
phasiRNA1620	NA	BQ046569	ERF	Ethylene responsive transcription factor 1a	10.6.2 cell wall.degradation.mannan-xylose-arabinose-fucose | 17.5.2 hormone metabolism.ethylene.signal transduction | 20.1.5 stress.biotic.regulation of transcription | 27.3.3 RNA.regulation of transcription.AP2/EREBP, APETALA2/ethylene-responsive element binding protein family	1	0.0801377	242	264	255	-27.4	-21.9	0.79927	1	-0.0107398	-0.439043	0.802529	0.374226	0.993489	0.766118	0.287882	0.575643	-	-
phasiRNA1972	NA	CK278799	Sotub08g021360	Unknown Protein	29.5 protein.degradation	1	0.16036	243	263	253	-32.3	-21.5	0.665635	1	-	-	-	-	-	-	-	-	0.476	-
phasiRNA2408	NA	CK717502	HSP90-1	Heat shock protein 90 (Fragment)	20.2.1 stress.abiotic.heat | 27.3.26 RNA.regulation of transcription.MYB-related transcription factor family	1	0.091066	332	352	344	-33.5	-24.1	0.719403	1	-	-	-	-	-	-	-	-	1.355	-
phasiRNA1395	NA	CK853415	Sotub09g029900	Glycine rich protein	26.28 misc.GDSL-motif lipase	1	0.0989523	202	230	221	-35.6	-25.3	0.710674	1	0.0844286	0.638429	1.17656	1.73056	0.92976	0.477852	0.0422373	0.00142147	0.584	-
phasiRNA1395	NA	CK854349	Sotub09g029900	Glycine rich protein	26.28 misc.GDSL-motif lipase	1	0.126895	210	238	229	-35.6	-25.3	0.710674	1	0.0844286	0.638429	1.17656	1.73056	0.92976	0.477852	0.0422373	0.00142147	0.584	-
phasiRNA1982	NA	CN215972	F12E4_120	Heavy metal-associated domain containing protein expressed	15.2 metal handling.binding, chelation and storage | 34.12 transport.metal	1	0.00569526	219	239	230	-31.8	-25.2	0.792453	1	0.894754	0.416678	-0.455039	-0.933115	0.351657	0.877446	0.724012	0.203649	0.856	-
phasiRNA1010	NA	cPRO23B18TH	RPL15A	Ribosomal protein L15	29.2.1.2.2.15 protein.synthesis.ribosomal protein.eukaryotic.60S subunit.L15 | 29.2.2 protein.synthesis.ribosome biogenesis	1	0.07534	1	24	11	-34.7	-24	0.691643	1	0.0589386	0.0268712	0.535903	0.503836	0.963987	0.988914	0.520655	0.414053	1.264	-
phasiRNA952	NA	CV430592	AtLFG5	Transmembrane BAX inhibitor motif-containing protein 4	35.1 not assigned.no ontology	1	0.0211431	20	47	37	-35.6	-24.1	0.676966	1	0.188312	-1.52508	0.158692	-1.5547	0.835703	0.178917	0.868118	0.0299691	-	-
phasiRNA1338	NA	CV493136	bHLH	Transcription factor bHLH80	17.8.1 hormone metabolism.salicylic acid.synthesis-degradation | 27.3.6 RNA.regulation of transcription.basic helix-loop-helix family (bHLH)	1	0.0426158	21	43	33	-30.6	-22.2	0.72549	1	-	-	-	-	-	-	-	-	-	-0.846
phasiRNA1437	NA	CV497234	MJH23.3	RNA-binding protein-like	27.4 RNA.RNA binding	1	0.0990943	490	516	502	-38.3	-27.2	0.710183	1	-	-	-	-	-	-	-	-	-	-
phasiRNA584	NA	MICRO.10078.C1	RNP1	Heterogeneous nuclear ribonucleoprotein A3	27.4 RNA.RNA binding	1	0.00447157	184	205	196	-32.2	-25.6	0.795031	1	0.0754279	0.17673	0.311991	0.413293	0.930757	0.89815	0.619961	0.372958	-	-
phasiRNA1042	NA	MICRO.10518.C2	F3L24.12	3-dehydroquinate dehydratase	29.5.11.4.2 protein.degradation.ubiquitin.E3.RING	1	0.0788286	68	89	80	-38	-25.5	0.671053	1	-	-	-	-	-	-	-	-	-	-
phasiRNA613	NA	MICRO.1107.C1	TUFA	Elongation factor Tu	29.2.4 protein.synthesis.elongation	1	0.0197211	1044	1065	1055	-32.2	-22.9	0.71118	1	-0.221686	-0.302673	-0.69752	-0.778508	0.81178	0.894607	0.412291	0.256669	-	-
phasiRNA1133	NA	MICRO.122.C3	F8J2_160	Pyruvate kinase	4.1.14 glycolysis.cytosolic branch.pyruvate kinase (PK) | 11.1.30 lipid metabolism.FA synthesis and FA elongation.pyruvate kinase | 26.8 misc.nitrilases, nitrile lyases, berberine bridge enzymes, reticuline oxidases, troponine reductases | 27.3.24 RNA.regulation of transcription.MADS box transcription factor family	1	0.0373771	1684	1705	1696	-34	-22.9	0.673529	1	-	-	-	-	-	-	-	-	-	-
phasiRNA1269	NA	MICRO.13027.C3	ECHIA	Enoyl-CoA hydratase	11.9.4.4 lipid metabolism.lipid degradation.beta-oxidation.hydroxybutyryl CoA DH | 13.2.3.5 amino acid metabolism.degradation.aspartate family.lysine | 13.2.4.1 amino acid metabolism.degradation.branched chain group.shared | 13.2.6.3 amino acid metabolism.degradation.aromatic aa.tryptophan	1	0.00723214	543	562	553	-37.1	-30.4	0.819407	1	1.67513	0.31906	1.2108	-0.145269	0.332677	0.939589	0.484611	0.911546	-	-
phasiRNA1064	NA	MICRO.13136.C1	Sotub07g008680	BSD domain containing protein	9.7 mitochondrial electron transport / ATP synthesis.cytochrome c oxidase | 27.3.65 RNA.regulation of transcription.polycomb group (PcG)	1	0.0567135	418	438	429	-29.3	-21.7	0.740614	1	-	-	-	-	-	-	-	-	-	-
phasiRNA527	NA	MICRO.13869.C1	Sotub03g026720	Unknown Protein	35.2 not assigned.unknown	1	0.0236333	480	501	491	-31.2	-22.1	0.708333	1	0.0810295	0.361311	-1.71277	-1.43249	0.953951	0.916915	0.142798	0.115384	1.692	-
phasiRNA1010	NA	MICRO.1403.C1	Sotub05g029530	CCCH zinc finger and SMR domain-containing protein	28.1 DNA.synthesis/chromatin structure	1	0.0182291	1613	1635	1625	-34.7	-25.7	0.740634	1	0.0589386	0.0268712	0.535903	0.503836	0.963987	0.988914	0.520655	0.414053	-	-
phasiRNA1872	NA	MICRO.14596.C1	T6A9_9	Carbon catabolite repressor protein 4 homolog 3	28.1 DNA.synthesis/chromatin structure | 30.3 signalling.calcium	1	0.0502328	489	515	500	-31.1	-21.3	0.684887	1	-0.842279	-0.839359	-0.518128	-0.515208	0.474023	0.719294	0.666883	0.647563	-	-
phasiRNA1931	NA	MICRO.14816.C1	RIN2	E3 ubiquitin ligase	29.5.11.4.2 protein.degradation.ubiquitin.E3.RING	1	0.00876664	906	926	917	-34.3	-24.8	0.723032	1	-1.12725	-0.0224401	-0.977994	0.126814	0.399352	0.995545	0.484611	0.924231	0.4	-
phasiRNA1293	NA	MICRO.15188.C1	FTSH10	ATP-dependent zinc metalloprotease FtsH	29.5.7 protein.degradation.metalloprotease | 29.5.9 protein.degradation.AAA type	1	0.0228198	440	462	453	-30.6	-20.7	0.676471	1	0.586159	-0.0105128	1.56314	0.966467	0.530824	0.995545	0.0461343	0.0901466	-	-
phasiRNA631	NA	MICRO.1561.C2	RPP3A	60S acidic ribosomal protein P3	29.2.1.2.2.83 protein.synthesis.ribosomal protein.eukaryotic.60S subunit.P3 | 29.2.2 protein.synthesis.ribosome biogenesis	1	0.0239818	238	258	249	-32.7	-23.1	0.706422	1	-0.599621	-0.0296414	-0.776721	-0.206741	0.330437	0.988914	0.174444	0.711165	-	-
phasiRNA1808	NA	MICRO.16564.C1	UGT73B1	UDP glucosyltransferase	26.2 misc.UDP glucosyl and glucoronyl transferases	1	0.0869295	245	265	255	-37	-24.9	0.672973	1	0.12226	-0.739879	0.644841	-0.217298	0.934256	0.680585	0.537987	0.832119	-	-
phasiRNA702	NA	MICRO.1806.C2	RPS1	30S ribosomal protein S1	29.2.1.1.3.1.1 protein.synthesis.ribosomal protein.prokaryotic.unknown organellar.30S subunit.S1	1	0.0810539	441	466	457	-36.6	-24	0.655738	1	-0.468835	0.0434614	0.817544	1.32984	0.670458	0.988914	0.365498	0.0620102	-	-
phasiRNA377	NA	MICRO.2002.C1	F15E12.10	Eukaryotic translation initiation factor 3 subunit J	27.3.99 RNA.regulation of transcription.unclassified | 29.2.3 protein.synthesis.initiation	1	0.402256	156	180	171	-33.4	-23.3	0.697605	1	-	-	-	-	-	-	-	-	-	-
phasiRNA2502	NA	MICRO.3072.C3	RPE	Ribulose-5-phosphate-3-epimerase	1.3.11 PS.calvin cycle.RPE	1	0.0256826	293	313	304	-31.7	-22.7	0.716088	1	-	-	-	-	-	-	-	-	-	-
phasiRNA2502	NA	MICRO.3072.C4	RPE	Ribulose-5-phosphate-3-epimerase	1.3.11 PS.calvin cycle.RPE	1	0.0243302	942	962	953	-31.7	-22.7	0.716088	1	-	-	-	-	-	-	-	-	-	-
phasiRNA1179	NA	MICRO.4155.C1	LHCB6	Chlorophyll a-b binding protein, chloroplastic	1.1.1.1 PS.lightreaction.photosystem II.LHC-II	1	0.0727461	3	32	23	-32.8	-21.5	0.655488	1	-1.12548	0.0105914	-1.03983	0.0962415	0.116133	0.996013	0.172671	0.905097	-	-
phasiRNA1310	NA	MICRO.6562.C1	CGLD27	Ycf36 protein	35.2 not assigned.unknown	1	0.0672083	202	226	213	-32.1	-22.7	0.707165	1	-	-	-	-	-	-	-	-	-	-1.306
phasiRNA1074	NA	MICRO.665.C2	Sotub06g018630	Non-specific lipid-transfer protein	11.6 lipid metabolism.lipid transfer proteins etc | 26.21 misc.protease inhibitor/seed storage/lipid transfer protein (LTP) family protein	1	0.0438385	194	216	206	-33.7	-22.7	0.673591	1	-	-	-	-	-	-	-	-	-	-
phasiRNA2283	NA	MICRO.712.C20	PXG4	Calcium binding protein Caleosin	16.4.1 secondary metabolism.N misc.alkaloid-like | 33.99 development.unspecified	1	0.0124575	1038	1058	1050	-31.8	-23.3	0.732704	1	-	-	-	-	-	-	-	-	-	-
phasiRNA601	NA	MICRO.768.C13	F4H5.8	Receptor-like serine/threonine-protein kinase At3g01300	29.4.1.54 protein.postranslational modification.kinase.receptor like cytoplasmatic kinase IV | 29.4.1.57 protein.postranslational modification.kinase.receptor like cytoplasmatic kinase VII | 30.2.1 signalling.receptor kinases.leucine rich repeat I | 30.2.3 signalling.receptor kinases.leucine rich repeat III | 30.2.8.1 signalling.receptor kinases.leucine rich repeat VIII.type 1 | 30.2.11 signallin…	1	0.217598	465	491	476	-30.9	-20.3	0.656958	1	-0.0892259	0.362366	0.271168	0.72276	0.923545	0.746286	0.698707	0.13083	-	-
phasiRNA1308	NA	MICRO.9361.C2	Sotub11g023990	Histone H4	28.1.3 DNA.synthesis/chromatin structure.histone | 31.1 cell.organisation	1	0.0291937	37	69	48	-38	-26.5	0.697368	1	-	-	-	-	-	-	-	-	-	-
phasiRNA1059	NA	PGSC0003DMC400007046	T4C9.70	Maspardin	35.1 not assigned.no ontology	1	0.00149275	1119	1140	1131	-35.6	-29.3	0.823034	1	-	-	-	-	-	-	-	-	-	-
phasiRNA1517	NA	PGSC0003DMC400010524	Sotub06g030190	DnaJ domain containing protein expressed	20.2.1 stress.abiotic.heat | 29.2.4 protein.synthesis.elongation	1	0.178783	585	607	598	-28.5	-20.1	0.705263	1	0.111883	0.127608	0.108223	0.123948	0.948088	0.973878	0.941185	0.905097	1.244	-
phasiRNA2070	NA	PGSC0003DMC400012925	GUN1	Pentatricopeptide repeat-containing protein	27.3 RNA.regulation of transcription | 28.2 DNA.repair | 33.99 development.unspecified	1	0.017243	147	168	159	-25.7	-18.2	0.708171	1	-	-	-	-	-	-	-	-	-	-
phasiRNA1137	NA	PGSC0003DMC400017729	C7A10.260	Molybdenum cofactor sulfurase	17.1.1 hormone metabolism.abscisic acid.synthesis-degradation	1	0.110211	2094	2117	2108	-31.4	-22.1	0.703822	1	-	-	-	-	-	-	-	-	-	-
phasiRNA1071	NA	PGSC0003DMC400025373	HSP90-1	Heat shock protein 90-2	20.2.1 stress.abiotic.heat | 27.3.26 RNA.regulation of transcription.MYB-related transcription factor family	1	0.751028	426	447	438	-28.2	-18.6	0.659574	1	0.33663	1.78052	-0.945155	0.498738	0.829165	0.324178	0.502636	0.607488	-	-
phasiRNA2176	NA	PGSC0003DMC400026963	GTE4	Bromodomain containing 2 (Fragment)	27.3.52 RNA.regulation of transcription.global transcription factor group | 29.2.2 protein.synthesis.ribosome biogenesis	1	0.159647	356	378	368	-28.4	-18.9	0.665493	1	-0.206477	0.755865	-1.84542	-0.883075	0.856024	0.759856	0.111076	0.258844	NA	NA
phasiRNA2322	NA	PGSC0003DMC400027605	dl3120w	Protein transport protein Sec23	29.3.4.2 protein.targeting.secretory pathway.golgi	1	0.217231	475	499	489	-34	-22.1	0.65	1	-	-	-	-	-	-	-	-	-0.417	-
phasiRNA1767	NA	PGSC0003DMC400030627	Sotub08g021350	Unknown Protein	35.1.40 not assigned.no ontology.glycine rich proteins	1	0.0489713	358	381	369	-33.3	-23.3	0.6997	1	0.606771	-0.0781462	0.296782	-0.388136	0.237484	0.961375	0.567725	0.314618	-	-
phasiRNA898	NA	PGSC0003DMC400030627	Sotub08g021350	Unknown Protein	35.1.40 not assigned.no ontology.glycine rich proteins	1	0.0286634	365	386	376	-29.6	-21.1	0.712838	1	-	-	-	-	-	-	-	-	-	-
phasiRNA613	NA	PGSC0003DMC400031700	TUFA	Elongation factor Tu	29.2.4 protein.synthesis.elongation	1	0.0188665	1016	1037	1027	-32.2	-22.9	0.71118	1	-0.221686	-0.302673	-0.69752	-0.778508	0.81178	0.894607	0.412291	0.256669	-	-
phasiRNA824	NA	PGSC0003DMC400035060	F13K23.8	Unknown Protein	29.3.5 protein.targeting.peroxisomes	1	0.0267651	189	209	201	-33.8	-24	0.710059	1	0.27577	0.66023	-0.442662	-0.0582014	0.777224	0.689073	0.671933	0.941077	-	-
phasiRNA1010	NA	PGSC0003DMC400045689	RSZ21	Splicing factor arginine/serine-rich 7	27.1.1 RNA.processing.splicing	1	0.170128	215	236	227	-34.7	-23.4	0.674352	1	0.0589386	0.0268712	0.535903	0.503836	0.963987	0.988914	0.520655	0.414053	-	-
phasiRNA1659	NA	PGSC0003DMC400047626	MXC9.7	Elongation factor beta-1	21.1 redox.thioredoxin | 27.3.6 RNA.regulation of transcription.basic helix-loop-helix family (bHLH) | 29.2.4 protein.synthesis.elongation	1	0.138308	331	350	341	-31.6	-24.9	0.787975	1	0.224148	0.940118	1.78915	2.50512	0.911103	0.545832	0.137311	0.00542354	-	-
phasiRNA1442	NA	PGSC0003DMC400047743	TPS10	Alpha alpha-trehalose-phosphate synthase (UDP-forming)	3.2.1 minor CHO metabolism.trehalose.TPS | 34.16 transport.ABC transporters and multidrug resistance systems	1	0.0278634	99	118	109	-28.6	-21.6	0.755245	1	-	-	-	-	-	-	-	-	-	-
phasiRNA1183	NA	PGSC0003DMC400052424	Sotub05g024370	Prosystemin	20.1.3 stress.biotic.signalling	1	0.170699	454	478	469	-29	-19	0.655172	1	-0.590684	0.383346	-1.74546	-0.771429	0.530824	0.902743	0.112448	0.372126	-	-
phasiRNA1659	NA	PGSC0003DMC400053953	Sotub05g013300	Uncharacterized RNA-binding protein C839.10	26.27 misc.calcineurin-like phosphoesterase family protein | 27.1.1 RNA.processing.splicing	1	0.150911	1102	1121	1113	-31.6	-25.3	0.800633	1	0.224148	0.940118	1.78915	2.50512	0.911103	0.545832	0.137311	0.00542354	-	-
phasiRNA259	NA	PGSC0003DMC400056277	Sotub04g017050	GCN5-related N-acetyltransferase	10.1.5 cell wall.precursor synthesis.UXS | 26.24 misc.GCN5-related N-acetyltransferase | 27.3.1 RNA.regulation of transcription.ABI3/VP1-related B3-domain-containing transcription factor family	1	0.109221	392	415	405	-33.3	-22	0.660661	1	0.00513014	-0.0716248	0.644518	0.567763	0.994567	0.973878	0.313643	0.289713	-	-
phasiRNA2395	NA	Sotub01g009850	DGS1	Nuclear control of ATPase protein	27.1 RNA.processing | 27.3.25 RNA.regulation of transcription.MYB domain transcription factor family | 29.4 protein.postranslational modification | 34.99 transport.misc	1	0.057137	1590	1613	1604	-29.3	-19.34	0.660068	1	-	-	-	-	-	-	-	-	-	-
phasiRNA1778	NA	Sotub01g026570	SAP5	Zinc finger A20 and AN1 domain-containing stress-associated protein 6	27.3.99 RNA.regulation of transcription.unclassified	1	0.124639	211	238	222	-24.3	-16	0.658436	1	-0.136188	-0.126023	-2.20319	-2.19303	0.902762	0.973878	0.0213117	0.00652213	0.733	-
phasiRNA1088	NA	Sotub01g027540	F7A10.1	Carboxyl-terminal peptidase	27.3.44 RNA.regulation of transcription.chromatin remodeling factors | 29.5 protein.degradation	1	0.0767789	1092	1114	1103	-29.6	-19.5	0.658784	1	-0.531555	0.27763	-1.00929	-0.200101	0.588194	0.926068	0.321458	0.838418	-	-
phasiRNA2135	NA	Sotub01g033990	KEG	Serine/threonine protein kinase	29.4 protein.postranslational modification	1	0.0279914	4759	4790	4781	-34	-25	0.735294	1	1.54417	0.51678	1.15031	0.12292	0.20807	0.795749	0.33845	0.899123	-	-
phasiRNA2338	NA	Sotub01g039420	Sotub01g039420	Genomic DNA chromosome 5 P1 clone MXC17	35.1 not assigned.no ontology	1	0.00476374	2529	2551	2542	-40	-29.1	0.7275	1	-	-	-	-	-	-	-	-	-	-
phasiRNA596	NA	Sotub02g028490	SDH1-1	Succinate dehydrogenase flavoprotein subunit	8.1.7 TCA / organic transformation.TCA.succinate dehydrogenase | 26.2 misc.UDP glucosyl and glucoronyl transferases | 30.3 signalling.calcium	1	0.00387227	1643	1663	1654	-32.9	-23.1	0.702128	1	-0.262135	-1.4138	-0.288343	-1.44	0.798674	0.398284	0.786067	0.103438	-	-
phasiRNA2199	NA	Sotub03g005980	Sotub03g005980	Chlorophyll a-b binding protein 3C-like	1.1.1.1 PS.lightreaction.photosystem II.LHC-II | 1.1.1.2 PS.lightreaction.photosystem II.PSII polypeptide subunits	1	0.00764874	435	458	446	-34.1	-25.4	0.744868	1	1.41935	-1.263	-0.12128	-2.80363	0.296759	0.643465	0.947761	0.0156484	0.297	-
phasiRNA2396	NA	Sotub03g026670	Sotub03g026670	3 beta-hydroxysteroid dehydrogenase	26.11.1 misc.alcohol dehydrogenases.cinnamyl alcohol dehydrogenase | 26.22 misc.short chain dehydrogenase/reductase (SDR)	1	0.0102267	375	399	387	-33.2	-21.6	0.650602	1	-	-	-	-	-	-	-	-	-	-
phasiRNA1135	phasiTIR15	Sotub04g021090	EMB1303	Unknown Protein	33.99 development.unspecified	1	0.016523	249	275	266	-40.1	-26.9	0.670823	1	-	-	-	-	-	-	-	-	-	-
phasiRNA2379	NA	Sotub04g033240	RCE1	Ubiquitin-conjugating enzyme	29.5.11.3 protein.degradation.ubiquitin.E2	1	0.00244448	481	502	493	-33.8	-24.4	0.721893	1	-	-	-	-	-	-	-	-	0.613	-
phasiRNA1659	NA	Sotub05g007780	F4P12_340	Protein kinase-like protein	29.4 protein.postranslational modification	1	0.0100632	1254	1274	1265	-31.6	-27.9	0.882911	1	0.224148	0.940118	1.78915	2.50512	0.911103	0.545832	0.137311	0.00542354	-	-
phasiRNA1302	NA	Sotub05g022290	Sotub05g022290	ARID/BRIGHT DNA-binding domain-containing protein/ELM2 domain-containing protein/Myb-like DNA-binding domain-containing protein	27.3.25 RNA.regulation of transcription.MYB domain transcription factor family | 27.3.67 RNA.regulation of transcription.putative transcription regulator	1	0.0148187	294	325	316	-33.2	-22.1	0.665663	1	-	-	-	-	-	-	-	-	NA	NA
phasiRNA2070	NA	Sotub06g007860	GUN1	Pentatricopeptide repeat-containing protein	27.3 RNA.regulation of transcription | 28.2 DNA.repair | 33.99 development.unspecified	1	0.00713709	147	168	159	-25.7	-18.2	0.708171	1	-	-	-	-	-	-	-	-	-	-
phasiRNA1308	NA	Sotub06g010140	Sotub06g010140	Histone H4	28.1.3 DNA.synthesis/chromatin structure.histone | 31.1 cell.organisation	1	0.0187811	2	34	13	-38	-26.5	0.697368	1	-	-	-	-	-	-	-	-	-	-
phasiRNA1976	NA	Sotub06g029600	Sotub06g029600	PWWP domain-containing protein	27.3.68 RNA.regulation of transcription.PWWP domain protein	1	0.0785398	353	376	365	-29.5	-19.9	0.674576	1	0.209785	0.0272757	-0.359771	-0.54228	0.682632	0.988914	0.416334	0.138612	-	-
phasiRNA1767	NA	Sotub07g007330	ANTR6	Vesicular glutamate transporter 1	27.3.39 RNA.regulation of transcription.AtSR transcription factor family | 34.7 transport.phosphate	1	0.0850964	289	316	302	-33.3	-22.1	0.663664	1	0.606771	-0.0781462	0.296782	-0.388136	0.237484	0.961375	0.567725	0.314618	-	-
phasiRNA773	NA	Sotub07g009880	CIA2	CONSTANS-like zinc finger protein	27.3.7 RNA.regulation of transcription.C2C2(Zn) Constans-like zinc finger family (CO-like) | 27.3.34 RNA.regulation of transcription.orphan family	1	0.058517	753	772	763	-33.8	-22.2	0.656805	1	0.139023	0.390202	0.575841	0.827019	0.924058	0.860827	0.615148	0.251341	-	-
phasiRNA544	NA	Sotub07g018230	Sotub07g018230	BRCA1 C Terminus domain containing protein expressed	35.3 not assigned.disagreeing hits	1	0.0325847	1386	1406	1398	-37.5	-24.8	0.661333	1	-0.571492	-1.95796	-0.33939	-1.72585	0.576973	0.2686	0.765707	0.0901466	NA	NA
phasiRNA2135	NA	Sotub08g008510	CXIP4	CAX-interacting protein 4	27.3.50 RNA.regulation of transcription.general transcription | 27.3.67 RNA.regulation of transcription.putative transcription regulator | 34.21 transport.calcium	1	0.0659321	617	640	630	-34	-24	0.705882	1	1.54417	0.51678	1.15031	0.12292	0.20807	0.795749	0.33845	0.899123	0.677	-
phasiRNA2135	NA	Sotub08g008510	CXIP4	CAX-interacting protein 4	27.3.50 RNA.regulation of transcription.general transcription | 27.3.67 RNA.regulation of transcription.putative transcription regulator | 34.21 transport.calcium	1	0.124146	617	640	630	-34	-24	0.705882	1	1.54417	0.51678	1.15031	0.12292	0.20807	0.795749	0.33845	0.899123	0.677	-
phasiRNA2294	NA	Sotub08g017440	Sotub08g017440	NBS-LRR resistance protein	17.4.1 hormone metabolism.cytokinin.synthesis-degradation | 20.1.2 stress.biotic.receptors | 30.2.11 signalling.receptor kinases.leucine rich repeat XI	1	0.000894934	279	299	290	-35.4	-33	0.932203	1	0.351461	-0.249226	-0.170363	-0.77105	0.672639	0.91077	0.874881	0.229477	-	-
phasiRNA1059	NA	Sotub08g025850	T4C9.70	Maspardin	35.1 not assigned.no ontology	1	0.000951471	1119	1140	1131	-35.6	-29.3	0.823034	1	-	-	-	-	-	-	-	-	-	-
phasiRNA929	NA	Sotub09g013420	UBA1	Ubiquitin-activating enzyme E1	29.5.11.2 protein.degradation.ubiquitin.E1	1	0.0524766	680	701	692	-31.6	-20.9	0.661392	1	0.738722	-0.832248	0.714617	-0.856354	0.261078	0.359153	0.226171	0.0897389	-	-
phasiRNA2239	NA	Sotub09g021720	RKF3	G-type lectin S-receptor-like serine/threonine-protein kinase At4g11900	29.4.1.57 protein.postranslational modification.kinase.receptor like cytoplasmatic kinase VII | 30.2.17 signalling.receptor kinases.DUF 26 | 30.2.22 signalling.receptor kinases.proline extensin like | 30.2.23 signalling.receptor kinases.RKF3 like | 30.2.24 signalling.receptor kinases.S-locus glycoprotein like	1	0.0186222	831	853	844	-30.3	-22.4	0.739274	1	-0.356637	0.229634	-1.84569	-1.25942	0.782476	0.961642	0.126156	0.226694	-	-
phasiRNA2460	NA	Sotub09g021720	RKF3	G-type lectin S-receptor-like serine/threonine-protein kinase At4g11900	29.4.1.57 protein.postranslational modification.kinase.receptor like cytoplasmatic kinase VII | 30.2.17 signalling.receptor kinases.DUF 26 | 30.2.22 signalling.receptor kinases.proline extensin like | 30.2.23 signalling.receptor kinases.RKF3 like | 30.2.24 signalling.receptor kinases.S-locus glycoprotein like	1	0.182617	909	933	924	-24.6	-16.68	0.678049	1	-	-	-	-	-	-	-	-	-	-
phasiRNA2019	NA	Sotub09g025500	PDE318	GTPase obg	20.2.5 stress.abiotic.light | 27.1.1 RNA.processing.splicing | 29.5 protein.degradation | 30.5 signalling.G-proteins	1	0.0169864	644	668	655	-26.7	-19.5	0.730337	1	-0.59774	1.73539	-1.73606	0.597073	0.763637	0.570813	0.33616	0.688313	-	-
phasiRNA2019	NA	Sotub09g025500	PDE318	GTPase obg	20.2.5 stress.abiotic.light | 27.1.1 RNA.processing.splicing | 29.5 protein.degradation | 30.5 signalling.G-proteins	1	0.046935	644	668	655	-26.7	-19.5	0.730337	1	-0.59774	1.73539	-1.73606	0.597073	0.763637	0.570813	0.33616	0.688313	-	-
phasiRNA661	NA	Sotub09g025640	PAP6	Harpin binding protein 1	31.1 cell.organisation	1	0.00713709	755	775	765	-33.5	-22	0.656716	1	-0.872317	-0.734247	-1.204	-1.06593	0.197531	0.581246	0.0804231	0.0859714	0.744	-
phasiRNA1395	NA	Sotub09g029900	Sotub09g029900	Glycine rich protein	26.28 misc.GDSL-motif lipase	1	0.0556906	160	188	179	-35.6	-25.3	0.710674	1	0.0844286	0.638429	1.17656	1.73056	0.92976	0.477852	0.0422373	0.00142147	0.584	-
phasiRNA1395	NA	Sotub09g029900	Sotub09g029900	Glycine rich protein	26.28 misc.GDSL-motif lipase	1	0.121818	160	188	179	-35.6	-25.3	0.710674	1	0.0844286	0.638429	1.17656	1.73056	0.92976	0.477852	0.0422373	0.00142147	0.584	-
phasiRNA987	NA	Sotub10g010000	Sotub10g010000	Eukaryotic translation initiation factor 1A	29.2.3 protein.synthesis.initiation	1	0.00234021	7	27	18	-30.7	-26.9	0.876221	1	-0.578317	0.704762	-0.116194	1.16689	0.73754	0.79892	0.94897	0.29814	-	-
phasiRNA552	NA	Sotub11g007030	RAP74	Transcription initiation factor IIF alpha subunit (Fragment)	27.2 RNA.transcription	1	0.00612628	271	291	282	-38.9	-28.1	0.722365	1	-2.63734	-0.947596	-1.1907	0.499047	0.00257161	0.589861	0.152191	0.645861	-	-
phasiRNA2103	NA	Sotub11g017630	F1N18.8	Glycyl-tRNA synthetase	20.2.3 stress.abiotic.drought/salt | 27.3.34 RNA.regulation of transcription.orphan family | 29.1.14 protein.aa activation.glycine-tRNA ligase	1	0.031261	1099	1120	1111	-29.9	-20.3	0.67893	1	-0.368346	0.668873	-2.08197	-1.04475	0.791235	0.824438	0.0951211	0.332059	-	0.774
phasiRNA1071	NA	Sotub12g010810	T8P21.10	Ribosome biogenesis regulatory protein homolog	29.2.6 protein.synthesis.ribosomal RNA	1	0.278897	861	882	873	-28.2	-19.6	0.695035	1	0.33663	1.78052	-0.945155	0.498738	0.829165	0.324178	0.502636	0.607488	-	-
phasiRNA987	NA	Sotub12g019200	PEX11B	Peroxisomal membrane protein 11-4	31.1 cell.organisation	1	0.281292	434	457	447	-30.7	-20.6	0.67101	1	-0.578317	0.704762	-0.116194	1.16689	0.73754	0.79892	0.94897	0.29814	NA	NA
phasiRNA881	NA	STMCN68TV	PGSC0003DMG400015123	Gene of unknown function	26.13 misc.acid and other phosphatases	1	0.277532	592	614	604	-26.5	-17.5	0.660377	1	1.44927	-0.57066	0.59819	-1.42174	0.363021	0.885659	0.74823	0.23201	-	-
phasiRNA1201	NA	TC194679	ADG2	Glucose-1-phosphate adenylyltransferase	2.1.2.1 major CHO metabolism.synthesis.starch.AGPase	1	0.0341485	1709	1731	1720	-31.8	-21.8	0.685535	1	-	-	-	-	-	-	-	-	-	-
phasiRNA1778	NA	TC195397	SAP5	Zinc finger A20 and AN1 domain-containing stress-associated protein 6	27.3.99 RNA.regulation of transcription.unclassified	1	0.127518	596	623	607	-24.3	-16	0.658436	1	-0.136188	-0.126023	-2.20319	-2.19303	0.902762	0.973878	0.0213117	0.00652213	0.733	-
phasiRNA702	NA	TC195408	RPS1	30S ribosomal protein S1	29.2.1.1.3.1.1 protein.synthesis.ribosomal protein.prokaryotic.unknown organellar.30S subunit.S1	1	0.0787631	442	467	458	-36.6	-24	0.655738	1	-0.468835	0.0434614	0.817544	1.32984	0.670458	0.988914	0.365498	0.0620102	-	-
phasiRNA259	NA	TC196219	CLO	Elongation factor	29.2.4 protein.synthesis.elongation	1	0.148465	901	926	917	-33.3	-21.7	0.651652	1	0.00513014	-0.0716248	0.644518	0.567763	0.994567	0.973878	0.313643	0.289713	-	-
phasiRNA1623	NA	TC196588	RH21	ATP-dependent RNA helicase	27.1.2 RNA.processing.RNA helicase | 28.1 DNA.synthesis/chromatin structure | 29.2.3 protein.synthesis.initiation	1	0.0524794	585	605	596	-30.5	-20.3	0.665574	1	0.767848	0.90249	-1.31138	-1.17674	0.608526	0.76785	0.389029	0.29814	-	-
phasiRNA1107	NA	TC197123	VSR1	Vacuolar sorting receptor	29.3.4.3 protein.targeting.secretory pathway.vacuole	1	0.0435884	302	324	315	-28.9	-19.5	0.67474	1	-	-	-	-	-	-	-	-	-	-
phasiRNA596	NA	TC201293	A1	Elongation factor 1-alpha	29.2.4 protein.synthesis.elongation	1	0.020625	325	349	339	-32.9	-22.5	0.683891	1	-0.262135	-1.4138	-0.288343	-1.44	0.798674	0.398284	0.786067	0.103438	-0.317	-
phasiRNA1102	NA	TC201375	Sotub01g006680	Peroxidase	26.12 misc.peroxidases	1	0.0906938	637	660	647	-33.7	-22.6	0.670623	1	0.179436	-0.876205	1.10138	0.0457388	0.91013	0.594255	0.274026	0.968277	-	-
phasiRNA1659	NA	TC204519	DRM1	Auxin-repressed protein	17.2.2 hormone metabolism.auxin.signal transduction | 17.2.3 hormone metabolism.auxin.induced-regulated-responsive-activated | 27.4 RNA.RNA binding | 33.99 development.unspecified	1	0.414125	3	26	17	-31.6	-22.9	0.724684	1	0.224148	0.940118	1.78915	2.50512	0.911103	0.545832	0.137311	0.00542354	-	-
phasiRNA596	NA	TC209200	A1	Elongation factor 1-alpha	29.2.4 protein.synthesis.elongation	1	0.0171551	380	404	394	-32.9	-22.5	0.683891	1	-0.262135	-1.4138	-0.288343	-1.44	0.798674	0.398284	0.786067	0.103438	-0.317	-
phasiRNA631	NA	TC209424	RPP3A	60S acidic ribosomal protein P3	29.2.1.2.2.83 protein.synthesis.ribosomal protein.eukaryotic.60S subunit.P3 | 29.2.2 protein.synthesis.ribosome biogenesis	1	0.01499	282	302	293	-32.7	-23.1	0.706422	1	-0.599621	-0.0296414	-0.776721	-0.206741	0.330437	0.988914	0.174444	0.711165	-	-
phasiRNA2085	NA	TC212346	MPK15	Mitogen-activated protein kinase 16	29.4 protein.postranslational modification | 30.6 signalling.MAP kinases	1	0.000248946	516	536	527	-30.5	-25.1	0.822951	1	0.464602	0.384469	0.979454	0.899321	0.512812	0.703391	0.10944	0.0483422	0.833	-
phasiRNA377	NA	TC212913	MBD10	Methyl-CpG binding domain containing protein expressed	27.3.59 RNA.regulation of transcription.methyl binding domain proteins	1	0.441277	625	651	637	-33.4	-22.7	0.679641	1	-	-	-	-	-	-	-	-	1.123	-
phasiRNA1778	NA	TC213224	SAP5	Zinc finger A20 and AN1 domain-containing stress-associated protein 6	27.3.99 RNA.regulation of transcription.unclassified	1	0.179044	327	354	338	-24.3	-16	0.658436	1	-0.136188	-0.126023	-2.20319	-2.19303	0.902762	0.973878	0.0213117	0.00652213	0.733	-
phasiRNA1695	NA	TC215355	SR30	Splicing factor arginine/serine-rich 1	27.1.1 RNA.processing.splicing	1	0.0267651	1532	1555	1543	-29.4	-21	0.714286	1	0.39672	-0.0909915	-0.381012	-0.868723	0.535724	0.966185	0.54868	0.0713168	-	-
phasiRNA259	NA	TC216098	CLO	Elongation factor	29.2.4 protein.synthesis.elongation	1	0.180711	758	783	774	-33.3	-21.7	0.651652	1	0.00513014	-0.0716248	0.644518	0.567763	0.994567	0.973878	0.313643	0.289713	-	-
phasiRNA977	NA	TC218474	Sotub10g005950	Regulator of ribonuclease activity A	25 C1-metabolism | 29.5.11.4.2 protein.degradation.ubiquitin.E3.RING	1	0.344461	314	343	334	-32.6	-21.4	0.656442	1	0.537887	-0.833793	1.34789	-0.0237881	0.635094	0.589861	0.160426	0.984008	-	-
phasiRNA2019	NA	TC220806	Sotub12g030010	Unknown Protein	35.2 not assigned.unknown	1	0.19155	128	150	139	-26.7	-17.9	0.670412	1	-0.59774	1.73539	-1.73606	0.597073	0.763637	0.570813	0.33616	0.688313	-	-
phasiRNA1502	NA	TC220806	Sotub12g030010	Unknown Protein	35.2 not assigned.unknown	1	0.090802	18	38	29	-34.2	-24.9	0.72807	1	-0.131186	0.277073	1.08392	1.49218	0.947508	0.916668	0.365498	0.0864455	-	-
phasiRNA1502	NA	TC222333	FHA1	Forkhead box S1	27.3.48 RNA.regulation of transcription.FHA transcription factor | 28.1 DNA.synthesis/chromatin structure	1	0.0321686	138	158	149	-34.2	-26.3	0.769006	1	-0.131186	0.277073	1.08392	1.49218	0.947508	0.916668	0.365498	0.0864455	-	-
phasiRNA573	NA	TC222880	MAKR6	Genomic DNA chromosome 5 P1 clone MXC20	20.2.2 stress.abiotic.cold	1	0.0937183	599	618	609	-28.6	-19.6	0.685315	1	-0.379767	0.0390081	-1.34734	-0.928561	0.617306	0.988914	0.0699048	0.124481	-	-
phasiRNA759	NA	BE340223	T1N24.12	Serine/threonine-protein kinase bud32 (EC 2.7.11.1)	29.5 protein.degradation	1	0.277804	329	350	340	-32.9	-21.4	0.650456	2	0.709517	0.611914	-0.210514	-0.308117	0.475408	0.748227	0.874895	0.688313	-	-
phasiRNA22	NA	bf_ivrootxx_0001h11.t3m.scf	F17A9.4	Unknown Protein	35.2 not assigned.unknown	1	0.0525945	58	76	69	-29	-19.9	0.686207	2	0.367556	1.15077	-0.560622	0.222595	0.798674	0.606824	0.73128	0.835551	-	-
phasiRNA1695	NA	CK851759	RBG7	Glycine-rich RNA-binding protein	27.3.75 RNA.regulation of transcription.GRP | 27.4 RNA.RNA binding	1	0.129627	298	323	309	-29.4	-19.7	0.670068	2	0.39672	-0.0909915	-0.381012	-0.868723	0.535724	0.966185	0.54868	0.0713168	1.483	-
phasiRNA1620	NA	CK854349	Sotub09g029900	Glycine rich protein	26.28 misc.GDSL-motif lipase	1	0.314817	196	218	207	-27.4	-19.7	0.718978	2	-0.0107398	-0.439043	0.802529	0.374226	0.993489	0.766118	0.287882	0.575643	0.584	-
phasiRNA937	NA	CK862422	RBG7	Glycine-rich RNA-binding protein	27.3.75 RNA.regulation of transcription.GRP | 27.4 RNA.RNA binding	1	0.114083	372	396	385	-30.2	-20.08	0.664901	2	-0.0470581	-0.219647	0.216365	0.0437757	0.968574	0.909399	0.816865	0.956124	1.483	-
phasiRNA2019	NA	CN463874	Sotub01g050000	Glutathione transferase	26.9 misc.glutathione S transferases	1	0.165353	362	384	375	-26.7	-18.1	0.677903	2	-0.59774	1.73539	-1.73606	0.597073	0.763637	0.570813	0.33616	0.688313	-	-
phasiRNA1517	NA	CV431742	CV431742	-	35.2 not assigned.unknown	1	0.378378	128	148	140	-28.5	-18.7	0.65614	2	0.111883	0.127608	0.108223	0.123948	0.948088	0.973878	0.941185	0.905097	NA	NA
phasiRNA987	NA	CV471517	PGSC0003DMG400028222	KED	9.7 mitochondrial electron transport / ATP synthesis.cytochrome c oxidase | 34.10 transport.nucleotides	1	0.321271	109	134	120	-30.7	-21.8	0.710098	2	-0.578317	0.704762	-0.116194	1.16689	0.73754	0.79892	0.94897	0.29814	-	-
phasiRNA929	NA	FL670449	(JA):JAM	BHLH transcription factor	17.2.2 hormone metabolism.auxin.signal transduction | 27.3.6 RNA.regulation of transcription.basic helix-loop-helix family (bHLH)	1	0.00966816	118	138	129	-31.6	-23.2	0.734177	2	0.738722	-0.832248	0.714617	-0.856354	0.261078	0.359153	0.226171	0.0897389	-	-
phasiRNA1931	NA	MICRO.11618.C1	Sotub03g031320	IBR finger domain protein	29.5.11.4.2 protein.degradation.ubiquitin.E3.RING	1	0.0165207	297	322	312	-34.3	-24	0.699708	2	-1.12725	-0.0224401	-0.977994	0.126814	0.399352	0.995545	0.484611	0.924231	-	-
phasiRNA1641	NA	MICRO.126.C9	GAPC1	Glyceraldehyde-3-phosphate dehydrogenase	4.1.8 glycolysis.cytosolic branch.glyceraldehyde 3-phosphate dehydrogenase (GAP-DH)	1	0.117711	56	77	68	-31.1	-20.9	0.672026	2	-	-	-	-	-	-	-	-	0.755	-
phasiRNA1502	NA	MICRO.13138.C1	ERF	Ethylene responsive transcription factor 2b	17.5.2 hormone metabolism.ethylene.signal transduction | 27.3.3 RNA.regulation of transcription.AP2/EREBP, APETALA2/ethylene-responsive element binding protein family	1	0.213749	278	298	289	-34.2	-23.5	0.687135	2	-0.131186	0.277073	1.08392	1.49218	0.947508	0.916668	0.365498	0.0864455	-	-
phasiRNA1819	NA	MICRO.1316.C2	TS1	Threonine synthase	13.1.3.2.1 amino acid metabolism.synthesis.aspartate family.threonine.threonine synthase	1	0.0211431	1378	1398	1389	-28.9	-21.5	0.743945	2	-0.0656062	0.358577	-0.123403	0.30078	0.941747	0.734373	0.868118	0.528102	0.496	-
phasiRNA563	NA	MICRO.14272.C1	UBP16	Ubiquitin carboxyl-terminal hydrolase family protein	26.2 misc.UDP glucosyl and glucoronyl transferases | 28.1 DNA.synthesis/chromatin structure | 29.5.11.5 protein.degradation.ubiquitin.ubiquitin protease | 34.22 transport.cyclic nucleotide or calcium regulated channels	1	0.123513	2703	2724	2715	-27.1	-17.8	0.656827	2	2.01572	-2.31612	1.3988	-2.93304	0.130218	0.281116	0.315577	0.015945	-	-
phasiRNA1975	NA	MICRO.15506.C1	DCAF1	DDB1- and CUL4-associated factor homolog 1	35.2 not assigned.unknown	1	0.0160972	583	609	600	-27.8	-20.14	0.72446	2	-	-	-	-	-	-	-	-	-	-
phasiRNA1823	NA	MICRO.17917.C1	PRDA1	Genomic DNA chromosome 5 P1 clone MJE7	35.2 not assigned.unknown	1	0.113662	137	158	148	-34.7	-22.7	0.654179	2	0.0643414	-1.48103	-1.14014	-2.68552	0.946165	0.106849	0.0713329	0.00023901	-	-
phasiRNA1708	NA	MICRO.180.C1	NUCL1	Polyadenylate-binding protein 1	27.4 RNA.RNA binding | 29.2.6 protein.synthesis.ribosomal RNA | 30.5 signalling.G-proteins	1	0.00545861	629	649	640	-31	-24.6	0.793548	2	0.303394	0.184916	-0.149626	-0.268104	0.566425	0.87091	0.792635	0.503975	0.984	-
phasiRNA2089	NA	MICRO.1850.C1	SS2	Glycogen synthase	2.1.2.2 major CHO metabolism.synthesis.starch.starch synthase	1	0.0306123	2116	2135	2128	-42.1	-27.9	0.662708	2	-0.110125	0.685425	0.565454	1.361	0.955682	0.747009	0.701182	0.115384	1.266	-
phasiRNA837	NA	MICRO.1879.C1	Sotub11g012410	SKP1-like 1	29.5.11.4.3.1 protein.degradation.ubiquitin.E3.SCF.SKP | 30.2.17 signalling.receptor kinases.DUF 26	1	0.056189	673	698	689	-30.4	-20.4	0.671053	2	-	-	-	-	-	-	-	-	0.922	-
phasiRNA1338	NA	MICRO.1880.C1	AKR2A	Ankyrin repeat domain-containing protein 2	27.3.39 RNA.regulation of transcription.AtSR transcription factor family | 31.1 cell.organisation	1	0.106214	800	828	819	-30.6	-21.2	0.69281	2	-	-	-	-	-	-	-	-	-	-
phasiRNA764	NA	MICRO.233.C12	RBG8	Glycine-rich RNA-binding protein	17.2.2 hormone metabolism.auxin.signal transduction | 27.3.75 RNA.regulation of transcription.GRP | 27.4 RNA.RNA binding	1	0.0515733	274	295	286	-45.4	-30.6	0.674009	2	0.250434	0.571262	3.03046	3.35129	0.934942	0.787949	0.0630788	0.00851905	2.298	-
phasiRNA925	NA	MICRO.2381.C1	GLDP1	Glycine dehydrogenase P protein	1.2.4.1 PS.photorespiration.glycine cleavage.P subunit | 13.2.5.2 amino acid metabolism.degradation.serine-glycine-cysteine group.glycine | 25 C1-metabolism	1	0.0360485	2049	2069	2059	-28.9	-20.6	0.712803	2	-0.158924	-0.113878	-2.5825	-2.53746	0.876668	0.981856	0.0236617	0.00851905	-	-
phasiRNA1276	NA	MICRO.249.C13	Sotub09g029900	Glycine rich protein	26.28 misc.GDSL-motif lipase	1	0.549254	205	229	221	-35.3	-23.3	0.660057	2	0.428263	0.740203	1.03412	1.34606	0.722667	0.589861	0.300575	0.0470124	0.584	-
phasiRNA701	NA	MICRO.3155.C6	MYB_related	MYB transcription factor	27.3.25 RNA.regulation of transcription.MYB domain transcription factor family | 27.3.26 RNA.regulation of transcription.MYB-related transcription factor family | 29.2.2 protein.synthesis.ribosome biogenesis	1	0.00951297	1013	1034	1024	-32	-23.3	0.728125	2	-0.34195	-0.104887	-1.55063	-1.31357	0.619252	0.973878	0.033894	0.0322684	2.061	-
phasiRNA689	NA	MICRO.3260.C3	RPP2C	60s acidic ribosomal protein-like protein	29.2.1.2.2.82 protein.synthesis.ribosomal protein.eukaryotic.60S subunit.P2 | 29.2.2 protein.synthesis.ribosome biogenesis	1	0.0211431	199	219	210	-31.1	-22.1	0.710611	2	-0.385906	0.271652	-2.61363	-1.95607	0.595852	0.916915	0.00779766	0.00596373	-	-
phasiRNA792	NA	MICRO.3718.C1	T19F6.4	Abhydrolase domain-containing protein 5	35.1 not assigned.no ontology	1	0.0040997	63	83	74	-34.5	-25.7	0.744928	2	-0.691062	-0.440111	-1.29226	-1.04131	0.399352	0.853103	0.140991	0.155815	-	-
phasiRNA764	NA	MICRO.4998.C2	F10M6.30	TPR domain protein	35.1 not assigned.no ontology	1	0.0159308	432	453	445	-45.4	-32.4	0.713656	2	0.250434	0.571262	3.03046	3.35129	0.934942	0.787949	0.0630788	0.00851905	-	-
phasiRNA781	NA	MICRO.5057.C1	MICRO.5057.C1	-	35.2 not assigned.unknown | 35.2 not assigned.unknown	1	0.0850109	380	407	397	-33.3	-23.1	0.693694	2	-0.711617	-0.552299	-0.00201749	0.157301	0.588623	0.853103	0.998024	0.905097	-	-
phasiRNA781	NA	MICRO.5057.C1	MICRO.5057.C1	-	35.2 not assigned.unknown | 35.2 not assigned.unknown	1	0.170699	380	407	397	-33.3	-23.1	0.693694	2	-0.711617	-0.552299	-0.00201749	0.157301	0.588623	0.853103	0.998024	0.905097	-	-
phasiRNA1699	NA	MICRO.5452.C2	CBSX2	CBS domain-containing protein-like	17.5.1 hormone metabolism.ethylene.synthesis-degradation | 17.7.1 hormone metabolism.jasmonate.synthesis-degradation	1	0.0549529	61	85	76	-35.4	-23.8	0.672316	2	1.29343	-1.22615	0.578265	-1.94132	0.20807	0.521305	0.629166	0.0339659	-	-
phasiRNA1211	NA	MICRO.5719.C3	PGSC0003DMG400009844	Ubiquitin carrier protein	29.5.11.3 protein.degradation.ubiquitin.E2	1	0.0503957	483	506	494	-32.2	-21.9	0.680124	2	-	-	-	-	-	-	-	-	-	-
phasiRNA1436	NA	MICRO.613.C1	F14G9.17	Dormancy/auxin associated protein expressed	33.99 development.unspecified	1	0.0257718	490	509	501	-36.4	-23.9	0.656593	2	-0.148385	-0.464309	1.95043	1.6345	0.933228	0.771803	0.0461343	0.0432447	-	-
phasiRNA1798	NA	MICRO.725.C2	BS	Alpha-humulene/(-)-(E)-beta-caryophyllene synthase	16.1.5 secondary metabolism.isoprenoids.terpenoids | 27.3.32 RNA.regulation of transcription.WRKY domain transcription factor family | 34.15 transport.potassium	1	0.0266524	46	64	55	-27.2	-19	0.698529	2	-0.117128	-0.713361	-1.52842	-2.12465	0.908366	0.651905	0.0523832	0.00404564	-	-
phasiRNA908	NA	MICRO.7711.C1	AATL1	Lysine/histidine transporter	29.2.2 protein.synthesis.ribosome biogenesis | 34.3 transport.amino acids	1	0.0601365	1604	1627	1616	-42	-27.3	0.65	2	0.214208	0.0107682	0.944434	0.740994	0.908847	0.996585	0.455074	0.414548	-	-
phasiRNA2229	NA	MICRO.801.C4	TCTP1	Translationally-controlled tumor protein homolog	33.99 development.unspecified	1	0.0639795	113	139	131	-38.3	-25	0.652742	2	-	-	-	-	-	-	-	-	1.875	-
phasiRNA981	NA	MICRO.9069.C2	Sotub01g032260	MRNA clone RAFL21-79-C21	35.1 not assigned.no ontology	1	0.022037	448	470	461	-34.3	-24.7	0.720117	2	0.299913	-0.633592	-1.14145	-2.07495	0.786285	0.824438	0.311612	0.034379	-	-
phasiRNA2406	NA	MICRO.9882.C3	Sotub03g022320	O-methyltransferase	16.2 secondary metabolism.phenylpropanoids	1	0.217576	369	390	380	-30.5	-19.9	0.652459	2	-	-	-	-	-	-	-	-	-	-
phasiRNA1377	NA	MICRO.9941.C1	CPK10	Calcium-dependent protein kinase 2	29.4 protein.postranslational modification | 30.3 signalling.calcium	1	0.0350675	447	467	458	-31.4	-20.8	0.66242	2	-	-	-	-	-	-	-	-	-	-
phasiRNA1064	NA	MICRO.9995.C1	Sotub07g007360	F box protein family	27.2 RNA.transcription | 29.5.11.4.3.2 protein.degradation.ubiquitin.E3.SCF.FBOX	1	0.212011	529	549	540	-29.3	-19.8	0.675768	2	-	-	-	-	-	-	-	-	-	-
phasiRNA1708	NA	PGSC0003DMC400000405	A_IG005I10.16	Receptor-like kinase	30.2.16 signalling.receptor kinases.Catharanthus roseus-like RLK1	1	0.212157	408	430	419	-31	-20.3	0.654839	2	0.303394	0.184916	-0.149626	-0.268104	0.566425	0.87091	0.792635	0.503975	-1.193	-
phasiRNA549	NA	PGSC0003DMC400000948	MDAR4	Reductase	21.2.1 redox.ascorbate and glutathione.ascorbate	1	0.0382156	351	372	362	-33.4	-23.5	0.703593	2	-0.564881	-1.72675	-0.775385	-1.93726	0.617306	0.392439	0.513048	0.0656283	-	-
phasiRNA2463	NA	PGSC0003DMC400004154	Sotub05g020800	Strictosidine synthase family protein	16.4.1 secondary metabolism.N misc.alkaloid-like	1	0.0622165	111	134	125	-35.1	-24.54	0.699145	2	0.251455	-0.230057	-0.293265	-0.774776	0.878129	0.962325	0.867749	0.483723	-	-
phasiRNA1517	NA	PGSC0003DMC400005362	Sotub06g030190	DnaJ domain containing protein expressed	20.2.1 stress.abiotic.heat | 29.2.4 protein.synthesis.elongation	1	0.127852	579	601	592	-28.5	-20.5	0.719298	2	0.111883	0.127608	0.108223	0.123948	0.948088	0.973878	0.941185	0.905097	1.244	-
phasiRNA2135	NA	PGSC0003DMC400006022	CRWN1	Nuclear matrix constituent-like protein 1	27.1 RNA.processing | 29.5 protein.degradation	1	0.0785398	332	353	344	-34	-24.9	0.732353	2	1.54417	0.51678	1.15031	0.12292	0.20807	0.795749	0.33845	0.899123	-	-
phasiRNA377	NA	PGSC0003DMC400006267	C7A10.840	UBA/TS-N domain protein	13.1.2.3 amino acid metabolism.synthesis.glutamate family.arginine | 16.8.3 secondary metabolism.flavonoids.dihydroflavonols | 20.2.1 stress.abiotic.heat | 27.3.99 RNA.regulation of transcription.unclassified | 29.5.11.4.2 protein.degradation.ubiquitin.E3.RING | 31.4 cell.vesicle transport	1	0.479942	2275	2305	2296	-33.4	-22.6	0.676647	2	-	-	-	-	-	-	-	-	-	-
phasiRNA1620	NA	PGSC0003DMC400006656	F13P17.14	Dehydration-responsive family protein	20.2.3 stress.abiotic.drought/salt | 29.2.2 protein.synthesis.ribosome biogenesis	1	0.594559	463	488	479	-27.4	-18.9	0.689781	2	-0.0107398	-0.439043	0.802529	0.374226	0.993489	0.766118	0.287882	0.575643	-	-
phasiRNA1753	NA	PGSC0003DMC400006915	F12E4_120	Heavy metal-associated domain containing protein expressed	15.2 metal handling.binding, chelation and storage | 34.12 transport.metal	1	0.328239	192	219	209	-34	-23	0.676471	2	1.2882	-0.0401688	2.34519	1.01682	0.260603	0.988914	0.0213117	0.105801	0.856	-
phasiRNA2419	NA	PGSC0003DMC400008491	TL20.3	Pentapeptide repeat	21.2.2 redox.ascorbate and glutathione.glutathione | 29.5 protein.degradation	1	0.18685	437	456	447	-29.8	-20.1	0.674497	2	-	-	-	-	-	-	-	-	-	-
phasiRNA2071	NA	PGSC0003DMC400009370	Sotub05g021390	Unknown Protein	35.2 not assigned.unknown	1	0.0583561	51	73	62	-37.5	-24.9	0.664	2	-0.656246	0.949265	-2.04829	-0.44278	0.425156	0.597218	0.0422373	0.551899	-	-
phasiRNA1620	NA	PGSC0003DMC400010263	PGSC0003DMG400005789	Conserved gene of unknown function	10.6.3 cell wall.degradation.pectate lyases and polygalacturonases | 30.2.3 signalling.receptor kinases.leucine rich repeat III	1	0.544542	766	788	778	-27.4	-18.1	0.660584	2	-0.0107398	-0.439043	0.802529	0.374226	0.993489	0.766118	0.287882	0.575643	-	-
phasiRNA1779	NA	PGSC0003DMC400016582	T5N23_40	Conserved gene of unknown function	10.1.5 cell wall.precursor synthesis.UXS | 27.3.1 RNA.regulation of transcription.ABI3/VP1-related B3-domain-containing transcription factor family	1	0.0365694	457	482	473	-36.4	-24.06	0.660989	2	0.101106	0.0734897	1.26303	1.23541	0.965469	0.988914	0.365498	0.244994	-	-
phasiRNA2419	NA	PGSC0003DMC400022972	T6J4.11	Genomic DNA chromosome 3 P1 clone MPE11	35.2 not assigned.unknown	1	0.238285	341	369	352	-29.8	-19.8	0.66443	2	-	-	-	-	-	-	-	-	-	-
phasiRNA347	NA	PGSC0003DMC400023782	APS1	Sulfate adenylyltransferase	14.1 S-assimilation.APS	1	0.138177	717	738	728	-24.4	-17.1	0.70082	2	-0.786618	1.36988	-2.24805	-0.0915482	0.535724	0.562975	0.0764473	0.944685	-	-
phasiRNA1025	NA	PGSC0003DMC400029302	WRKY	WRKY transcription factor 1	27.3.32 RNA.regulation of transcription.WRKY domain transcription factor family	1	0.150246	1535	1554	1545	-28.8	-18.8	0.652778	2	-0.972112	-1.89146	-0.66993	-1.58928	0.232556	0.178917	0.40657	0.076871	-	-
phasiRNA1115	NA	PGSC0003DMC400030063	Sotub09g025580	Unknown Protein	27.3.44 RNA.regulation of transcription.chromatin remodeling factors	1	0.164061	1891	1910	1902	-34.2	-22.6	0.660819	2	-	-	-	-	-	-	-	-	NA	NA
phasiRNA761	NA	PGSC0003DMC400030063	Sotub09g025580	Unknown Protein	27.3.44 RNA.regulation of transcription.chromatin remodeling factors	1	0.220178	1916	1938	1926	-35.9	-24	0.668524	2	0.401721	-0.389957	1.41462	0.622942	0.835703	0.904694	0.314448	0.591413	NA	NA
phasiRNA1729	NA	PGSC0003DMC400030063	Sotub09g025580	Unknown Protein	27.3.44 RNA.regulation of transcription.chromatin remodeling factors	1	0.00628665	1922	1943	1933	-44.2	-32.1	0.726244	2	0.348756	0.142429	1.44068	1.23435	0.7924	0.959665	0.142867	0.0841946	NA	NA
phasiRNA773	NA	PGSC0003DMC400030063	Sotub09g025580	Unknown Protein	27.3.44 RNA.regulation of transcription.chromatin remodeling factors	1	0.165154	615	636	627	-33.8	-22.2	0.656805	2	0.139023	0.390202	0.575841	0.827019	0.924058	0.860827	0.615148	0.251341	NA	NA
phasiRNA1829	NA	PGSC0003DMC400031880	EDA32	LOC100005105 protein (Fragment)	27.3.99 RNA.regulation of transcription.unclassified | 34.8 transport.metabolite transporters at the envelope membrane	1	0.124277	1719	1743	1734	-37.3	-25	0.670241	2	-0.172759	0.294287	1.21863	1.68567	0.822083	0.775731	0.026439	0.00120968	-	-
phasiRNA2205	NA	PGSC0003DMC400033374	Sotub10g028420	Uncharacterized RNA-binding protein C328.05	27.4 RNA.RNA binding | 29.2.1.99.2.23 protein.synthesis.ribosomal protein.unknown.large subunit.L23	1	0.049735	158	185	176	-29.5	-19.6	0.664407	2	-	-	-	-	-	-	-	-	1.645	-
phasiRNA1983	NA	PGSC0003DMC400034086	PYRE-F	Orotidine 5'-phosphate decarboxylase (Orotate phosphoribosyltransferase)	23.1.1.5 nucleotide metabolism.synthesis.pyrimidine.uridine 5'-monophosphate synthase | 29.3.2 protein.targeting.mitochondria	1	0.0172032	385	405	397	-37.4	-25.9	0.692513	2	-1.04539	-0.0135743	-0.875067	0.156753	0.0827479	0.995008	0.166051	0.817835	-	-
phasiRNA377	NA	PGSC0003DMC400035094	CBSCLC6	Voltage-gated chloride channel	27.3.35 RNA.regulation of transcription.bZIP transcription factor family | 30.3 signalling.calcium | 34.18 transport.unspecified anions	1	0.021852	1973	1993	1984	-33.4	-27.1	0.811377	2	-	-	-	-	-	-	-	-	-	-
phasiRNA579	NA	PGSC0003DMC400038915	Sotub02g021280	mRNA clone RTFL01-33-D01	29.4 protein.postranslational modification | 33.99 development.unspecified	1	0.164767	65	89	80	-28.9	-18.9	0.653979	2	0.100678	-0.0216449	-0.497414	-0.619736	0.900976	0.988914	0.39862	0.174161	-	-
phasiRNA1659	NA	PGSC0003DMC400040334	CRT3	Calreticulin 2 calcium-binding protein	30.3 signalling.calcium | 34.3 transport.amino acids	1	0.570269	1140	1160	1151	-31.6	-22.1	0.699367	2	0.224148	0.940118	1.78915	2.50512	0.911103	0.545832	0.137311	0.00542354	-	-
phasiRNA987	NA	PGSC0003DMC400040334	CRT3	Calreticulin 2 calcium-binding protein	30.3 signalling.calcium | 34.3 transport.amino acids	1	0.0853012	1181	1201	1192	-30.7	-24	0.781759	2	-0.578317	0.704762	-0.116194	1.16689	0.73754	0.79892	0.94897	0.29814	-	-
phasiRNA2383	NA	PGSC0003DMC400041368	UXS1	Bifunctional polymyxin resistance protein ArnA	10.1.5 cell wall.precursor synthesis.UXS | 20.2.1 stress.abiotic.heat | 29.2.2 protein.synthesis.ribosome biogenesis	1	0.2891	346	367	357	-30.5	-21.1	0.691803	2	-	-	-	-	-	-	-	-	-	-
phasiRNA1583	NA	PGSC0003DMC400042825	F18C1.6	PHD-finger family protein	29.5.11.4.2 protein.degradation.ubiquitin.E3.RING	1	0.194964	788	812	799	-29.1	-19.38	0.665979	2	-	-	-	-	-	-	-	-	-	-
phasiRNA1753	NA	PGSC0003DMC400045879	PGSC0003DMG400026424	Conserved gene of unknown function	35.2 not assigned.unknown	1	0.307067	430	453	444	-34	-22.2	0.652941	2	1.2882	-0.0401688	2.34519	1.01682	0.260603	0.988914	0.0213117	0.105801	-	-
phasiRNA1276	NA	PGSC0003DMC400049222	AFP1	Ninja-family protein 1	29.3.1 protein.targeting.nucleus	1	0.0426265	388	411	402	-35.3	-28.1	0.796034	2	0.428263	0.740203	1.03412	1.34606	0.722667	0.589861	0.300575	0.0470124	-	-
phasiRNA987	NA	PGSC0003DMC400050459	Sotub07g019380	Unknown Protein	27.3.44 RNA.regulation of transcription.chromatin remodeling factors	1	0.31226	612	633	624	-30.7	-21.8	0.710098	2	-0.578317	0.704762	-0.116194	1.16689	0.73754	0.79892	0.94897	0.29814	NA	NA
phasiRNA846	NA	PGSC0003DMC400051625	Sotub09g028310	Unknown Protein	35.2 not assigned.unknown	1	0.12288	174	199	190	-37.3	-24.4	0.654155	2	-0.158314	0.743083	1.77581	2.67721	0.953951	0.723804	0.221077	0.0170757	-	-
phasiRNA1010	NA	PGSC0003DMC400054192	F19B15.150	2-hydroxy-3-oxopropionate reductase	4.3.1 glycolysis.unclear/dually targeted.UGPase | 7.1.3 OPP.oxidative PP.6-phosphogluconate dehydrogenase	1	0.0134733	327	349	340	-34.7	-26.8	0.772334	2	0.0589386	0.0268712	0.535903	0.503836	0.963987	0.988914	0.520655	0.414053	0.54	-
phasiRNA376	NA	PGSC0003DMC400056375	ALS	Acetolactate synthase	13.1.4.1.1 amino acid metabolism.synthesis.branched chain group.common.acetolactate synthase | 18.2 Co-factor and vitamine metabolism.thiamine	1	0.0489741	920	940	932	-28.4	-18.5	0.651408	2	-	-	-	-	-	-	-	-	-	-
phasiRNA1620	NA	PGSC0003DMC400057770	UGT71C1	UDP-glucosyltransferase	16.8.3 secondary metabolism.flavonoids.dihydroflavonols | 20.1.99 stress.biotic.misc | 26.2 misc.UDP glucosyl and glucoronyl transferases	1	0.547399	976	1001	987	-27.4	-19.2	0.70073	2	-0.0107398	-0.439043	0.802529	0.374226	0.993489	0.766118	0.287882	0.575643	-	-
phasiRNA1778	NA	PGSC0003DMC400064257	PGSC0003DMG400042153	Movement protein	35.3 not assigned.disagreeing hits	1	0.0798938	534	555	546	-24.3	-16.1	0.662551	2	-0.136188	-0.126023	-2.20319	-2.19303	0.902762	0.973878	0.0213117	0.00652213	NA	NA
phasiRNA1276	NA	SDBN003L16u.scf	T3A5.70	Acidic leucine-rich nuclear phosphoprotein 32 family member A	35.1 not assigned.no ontology	1	0.0792615	390	414	401	-35.3	-27.36	0.775071	2	0.428263	0.740203	1.03412	1.34606	0.722667	0.589861	0.300575	0.0470124	0.875	-
phasiRNA659	NA	Sotub01g007550	ABO6	ATP-dependent RNA helicase A-like protein	23.2 nucleotide metabolism.degradation | 28.1 DNA.synthesis/chromatin structure	1	0.227376	248	270	261	-28.7	-19	0.662021	2	-0.571675	0.603102	-0.514945	0.659833	0.588194	0.760771	0.652032	0.391211	-	-
phasiRNA659	NA	Sotub01g007550	ABO6	ATP-dependent RNA helicase A-like protein	23.2 nucleotide metabolism.degradation | 28.1 DNA.synthesis/chromatin structure	1	0.45526	248	270	261	-28.7	-19	0.662021	2	-0.571675	0.603102	-0.514945	0.659833	0.588194	0.760771	0.652032	0.391211	-	-
phasiRNA713	NA	Sotub01g020380	CP1	Calcium-binding protein CML37	30.3 signalling.calcium	1	0.00119307	155	175	166	-34.8	-27.1	0.778736	2	1.28985	0.799146	-0.0801054	-0.570811	0.233163	0.713874	0.961188	0.454088	-	-
phasiRNA1184	NA	Sotub01g025420	SCPL36	Serine carboxypeptidase 1	29.5.5 protein.degradation.serine protease	1	0.0970241	222	244	235	-33	-21.5	0.651515	2	-	-	-	-	-	-	-	-	-	-
phasiRNA872	NA	Sotub01g033230	Sotub01g033230	Splicing factor 3a subunit 3	26.23 misc.rhodanese | 27.1.1 RNA.processing.splicing | 29.5.11.1 protein.degradation.ubiquitin.ubiquitin	1	0.263058	467	490	481	-30.9	-22	0.711974	2	-0.820895	0.296561	0.423864	1.54132	0.500772	0.89815	0.705964	0.0555956	-	-
phasiRNA987	NA	Sotub01g035970	CYCL1-1	Cyclin-dependent protein kinase	26.26.1 misc.aminotransferases.aminotransferase class IV family protein | 31.3 cell.cycle	1	0.180787	1012	1033	1024	-30.7	-21.7	0.70684	2	-0.578317	0.704762	-0.116194	1.16689	0.73754	0.79892	0.94897	0.29814	-	-
phasiRNA1476	NA	Sotub01g040050	StARF1	Auxin response factor 1	17.2.2 hormone metabolism.auxin.signal transduction | 19.3 tetrapyrrole synthesis.GSA | 27.3.4 RNA.regulation of transcription.auxin response transcription factor family (ARF)	1	0.018058	858	880	869	-30.5	-21.8	0.714754	2	-0.0625562	-0.103577	-0.00477908	-0.0457999	0.92976	0.932296	0.997463	0.917944	-	-
phasiRNA1495	NA	Sotub01g041670	bZIP	BZIP transcription factor	27.3.35 RNA.regulation of transcription.bZIP transcription factor family	1	0.0928153	514	535	526	-28.8	-19	0.659722	2	0.116314	-0.316243	0.179019	-0.253539	0.953951	0.931689	0.908292	0.844186	-	-
phasiRNA2391	NA	Sotub01g045730	RBP47A	Polyadenylate-binding protein 1	27.3.99 RNA.regulation of transcription.unclassified | 28.99 DNA.unspecified	1	0.00172218	1069	1091	1082	-36.8	-26.8	0.728261	2	-	-	-	-	-	-	-	-	-	-
phasiRNA522	NA	Sotub01g046240	Sotub01g046240	1-aminocyclopropane-1-carboxylate oxidase	16.8.3 secondary metabolism.flavonoids.dihydroflavonols | 17.5.1.2 hormone metabolism.ethylene.synthesis-degradation.1-aminocyclopropane-1-carboxylate oxidase | 21.2 redox.ascorbate and glutathione	1	0.00293265	675	696	687	-31.4	-23.5	0.748408	2	0.565666	-0.119508	0.489102	-0.196072	0.350883	0.932296	0.369563	0.696501	-	-
phasiRNA633	NA	Sotub02g005270	NUCL1	Polyadenylate-binding protein 1	27.4 RNA.RNA binding | 29.2.6 protein.synthesis.ribosomal RNA | 30.5 signalling.G-proteins	1	0.146167	1684	1706	1697	-30.9	-20.8	0.673139	2	0.566325	0.216624	0.227954	-0.121747	0.442208	0.894607	0.780738	0.843121	0.984	-
phasiRNA958	NA	Sotub02g007840	ARR22	Vacuolar protein sorting-associated protein 54	35.2 not assigned.unknown	1	0.126621	500	520	511	-31.4	-20.7	0.659236	2	-	-	-	-	-	-	-	-	NA	NA
phasiRNA1215	NA	Sotub02g025920	MRPL11	50S ribosomal protein L11	29.2.1.1.1.2.11 protein.synthesis.ribosomal protein.prokaryotic.chloroplast.50S subunit.L11 | 29.2.2 protein.synthesis.ribosome biogenesis	1	0.0295132	411	432	422	-26.2	-18.5	0.706107	2	-	-	-	-	-	-	-	-	-	-
phasiRNA1996	NA	Sotub02g027810	Sotub02g027810	FG-GAP repeat-containing protein	29.5.11.3 protein.degradation.ubiquitin.E2	1	0.00555354	1568	1595	1579	-37.1	-26	0.700809	2	-1.06895	-1.37073	-1.90621	-2.20799	0.305854	0.589861	0.10944	0.0555956	1.611	-
phasiRNA377	NA	Sotub02g028190	C7A10.840	UBA/TS-N domain protein	13.1.2.3 amino acid metabolism.synthesis.glutamate family.arginine | 16.8.3 secondary metabolism.flavonoids.dihydroflavonols | 20.2.1 stress.abiotic.heat | 27.3.99 RNA.regulation of transcription.unclassified | 29.5.11.4.2 protein.degradation.ubiquitin.E3.RING | 31.4 cell.vesicle transport	1	0.546611	2275	2305	2296	-33.4	-22.6	0.676647	2	-	-	-	-	-	-	-	-	-	-
phasiRNA2152	NA	Sotub03g007520	F8B4.180	Plant-specific domain TIGR01615 family protein	17.5.2 hormone metabolism.ethylene.signal transduction	1	0.0554384	169	189	180	-35.3	-24.6	0.696884	2	-	-	-	-	-	-	-	-	-	-
phasiRNA1718	NA	Sotub03g036350	PSAH1	Photosystem I reaction center subunit VI, chloroplastic	1.1.2.2 PS.lightreaction.photosystem I.PSI polypeptide subunits | 26.7 misc.oxidases - copper, flavone etc	1	0.0381626	116	137	128	-40.3	-27.1	0.672457	2	-1.1834	0.132195	-0.328114	0.987484	0.350883	0.973878	0.81063	0.308513	-	-
phasiRNA781	NA	Sotub03g036750	Sotub03g036750	Glycine-rich protein-like	27.3.39 RNA.regulation of transcription.AtSR transcription factor family | 30.5 signalling.G-proteins	1	0.0799297	606	630	621	-33.3	-23.28	0.699099	2	-0.711617	-0.552299	-0.00201749	0.157301	0.588623	0.853103	0.998024	0.905097	-	-
phasiRNA1008	NA	Sotub04g011560	T17B22.15	Erwinia induced protein 2	20.1.2 stress.biotic.receptors	1	0.0112661	291	311	302	-36.3	-23.7	0.652893	2	-0.520883	0.0657908	0.600148	1.18682	0.297391	0.96533	0.146603	0.00300796	-	-
phasiRNA1008	NA	Sotub04g011560	T17B22.15	Erwinia induced protein 2	20.1.2 stress.biotic.receptors	1	0.0483103	291	311	302	-36.3	-23.7	0.652893	2	-0.520883	0.0657908	0.600148	1.18682	0.297391	0.96533	0.146603	0.00300796	-	-
phasiRNA2135	NA	Sotub04g023540	Sotub04g023540	Protein FAM188A	26.9 misc.glutathione S transferases | 29.5.11 protein.degradation.ubiquitin	1	0.354216	216	239	228	-34	-22.2	0.652941	2	1.54417	0.51678	1.15031	0.12292	0.20807	0.795749	0.33845	0.899123	-	-
phasiRNA1063	NA	Sotub04g028100	UGT85A1	UDP-glucuronosyltransferase	17.4.1 hormone metabolism.cytokinin.synthesis-degradation | 26.2 misc.UDP glucosyl and glucoronyl transferases | 29.4 protein.postranslational modification	1	0.0587077	1006	1025	1017	-33	-22.1	0.669697	2	0.179445	-0.943451	-0.33019	-1.45309	0.920366	0.744047	0.85244	0.198401	-	-
phasiRNA1276	NA	Sotub04g031350	GID2	F-box protein	29.5.11.4.3.2 protein.degradation.ubiquitin.E3.SCF.FBOX	1	0.0639253	69	91	81	-35.3	-25.8	0.730878	2	0.428263	0.740203	1.03412	1.34606	0.722667	0.589861	0.300575	0.0470124	-	-
phasiRNA1725	NA	Sotub05g005560	MPPBETA	Mitochondrial processing peptidase beta subunit	29.3.2 protein.targeting.mitochondria	1	0.0598127	38	57	48	-38	-24.7	0.65	2	-0.254385	-0.0358042	0.572768	0.791349	0.698405	0.988448	0.288843	0.0779375	-	-
phasiRNA1918	NA	Sotub05g005810	AFP1	Ninja-family protein 1	29.3.1 protein.targeting.nucleus	1	0.0454372	669	689	680	-32.7	-22.2	0.678899	2	-0.132625	-0.697521	0.373262	-0.191634	0.942173	0.785803	0.799824	0.880462	-	-
phasiRNA2135	NA	Sotub05g007780	F4P12_340	Protein kinase-like protein	29.4 protein.postranslational modification	1	0.0313863	1259	1278	1270	-34	-25.7	0.755882	2	1.54417	0.51678	1.15031	0.12292	0.20807	0.795749	0.33845	0.899123	-	-
phasiRNA854	NA	Sotub05g013730	Sotub05g013730	Pyrrolidone-carboxylate peptidase	27.3.3 RNA.regulation of transcription.AP2/EREBP, APETALA2/ethylene-responsive element binding protein family | 29.5 protein.degradation	1	0.0328734	200	220	211	-29.2	-19	0.650685	2	-	-	-	-	-	-	-	-	-	-
phasiRNA2407	NA	Sotub05g017910	Sotub05g017910	Nucleosome assembly protein 1-like protein 2	10.1.5 cell wall.precursor synthesis.UXS | 26.27 misc.calcineurin-like phosphoesterase family protein | 27.3.1 RNA.regulation of transcription.ABI3/VP1-related B3-domain-containing transcription factor family | 28.1 DNA.synthesis/chromatin structure	1	0.0761216	919	939	930	-31	-21.9	0.706452	2	0.776559	1.21527	0.642975	1.08168	0.644497	0.589861	0.729627	0.275701	-	-
phasiRNA1172	NA	Sotub06g007870	T12C14_60	Nodal modulator 2	35.2 not assigned.unknown	1	0.0224053	148	168	159	-22.4	-16.4	0.732143	2	-0.875926	-1.31344	-0.579509	-1.01702	0.498177	0.574138	0.659756	0.363897	-0.342	-
phasiRNA2020	NA	Sotub06g022200	RPT1A	26S protease regulatory subunit 7	29.5.11.20 protein.degradation.ubiquitin.proteasom	1	0.0210853	1090	1109	1100	-28.8	-19.9	0.690972	2	1.16904	1.20942	-0.0162624	0.0241163	0.475408	0.589861	0.997463	0.988309	0.738	-
phasiRNA1659	NA	Sotub06g025870	Sotub06g025870	PAP fibrillin domain containing protein expressed	35.2 not assigned.unknown	1	0.321536	614	633	624	-31.6	-21.5	0.68038	2	0.224148	0.940118	1.78915	2.50512	0.911103	0.545832	0.137311	0.00542354	0.91	-
phasiRNA1250	NA	Sotub06g025900	Sotub06g025900	Uncharacterized GPI-anchored protein At4g28100	35.2 not assigned.unknown	1	0.131806	550	573	563	-32.7	-21.3	0.651376	2	-	-	-	-	-	-	-	-	-	-
phasiRNA1308	NA	Sotub06g030700	CDC48A	Cell division control protein 48 homolog E	29.5.9 protein.degradation.AAA type | 29.5.11.20 protein.degradation.ubiquitin.proteasom | 31.2 cell.division	1	0.0311573	964	986	977	-38	-26	0.684211	2	-	-	-	-	-	-	-	-	-	-
phasiRNA1170	NA	Sotub06g031160	RPP2A	60S acidic ribosomal protein	29.2.1.2.2.82 protein.synthesis.ribosomal protein.eukaryotic.60S subunit.P2 | 29.2.2 protein.synthesis.ribosome biogenesis	1	0.0339206	146	167	157	-37.7	-24.7	0.655172	2	-	-	-	-	-	-	-	-	-	-
phasiRNA1478	NA	Sotub06g034240	F11A3.3	Succinyl-CoA ligase	8.1.6 TCA / organic transformation.TCA.succinyl-CoA ligase | 29.4 protein.postranslational modification	1	0.0466915	1031	1050	1042	-35.1	-23.4	0.666667	2	-	-	-	-	-	-	-	-	-	-
phasiRNA759	NA	Sotub06g034600	T1N24.12	Serine/threonine-protein kinase bud32 (EC 2.7.11.1)	29.5 protein.degradation	1	0.117809	359	380	370	-32.9	-21.4	0.650456	2	0.709517	0.611914	-0.210514	-0.308117	0.475408	0.748227	0.874895	0.688313	-	-
phasiRNA967	NA	Sotub07g008460	IAA29	Auxin responsive protein	17.2.3 hormone metabolism.auxin.induced-regulated-responsive-activated | 27.3.40 RNA.regulation of transcription.AUX/IAA family | 33.99 development.unspecified	1	0.0883954	161	190	181	-31.1	-20.4	0.655949	2	1.0858	0.327037	0.761547	0.00278514	0.519419	0.932296	0.66093	0.997616	-	-
[truncated: 3,725 more rows]
