# Supplementary material for: Salicylic Acid Perturbs sRNA-Gibberellin Regulatory Network in Immune Response of Potato to Potato virus Y Infection
Source: Front Plant Sci. 2017 Dec 22;8:2192. doi: 10.3389/fpls.2017.02192 (PMC5744193; doi:10.3389/fpls.2017.02192)
Supplement: Supplementary file 8 [file DataSheet8.XLSX]

## Sheet: Dataset S8
Dataset S8. PVY-derived siRNAs.
List of all identified PVYNTN-derived siRNA sequences (vsiRNAs). For each vsiRNA sequence and sample, raw counts and reads per million (RPM) values are given. In sample NahG-M3, higher number of vsiRNAs was most probably detected due to the lllumina index cross-talk (Kracht and Schober, 2015). D – Désirée; NahG – NahG-Désirée; M – mock; P – PVYNTN. 1, 2, 3 – biological replicates of individual pl…
vsiRNA ID	Sequence(5'-3')	raw counts												RPM
		NT_M1	NT_M2	NT_M3	NT_P1	NT_P2	NT_P3	NahG_M1	NahG_M2	NahG_M3	NahG_P1	NahG_P2	NahG_P3	NT_M1	NT_M2	NT_M3	NT_P1	NT_P2	NT_P3	NahG_M1	NahG_M2	NahG_M3	NahG_P1	NahG_P2	NahG_P3
vsiRNA1	CTTCAAGGCTTGAATTCTTTT	0	0	0	85	31	60	0	0	2	19	16	18	0	0	0	11.6934	6.00482	9.17904	0	0	0.621141	5.05267	2.55484	5.50809
vsiRNA2	TGAGTTGAGGCAAACTGGGCC	0	0	0	86	28	43	0	0	10	62	61	38	0	0	0	11.831	5.42371	6.57831	0	0	3.10571	16.4877	9.74034	11.6282
vsiRNA3	AGCTGGATAAGAATGCAAACT	0	0	0	448	269	293	0	1	20	158	82	85	0	0	0	61.6312	52.1063	44.8243	0	0.220659	6.21141	42.0169	13.0936	26.0104
vsiRNA4	GCGTGCTTGTGTAATATCTTA	0	0	0	29	11	17	0	0	4	25	22	18	0	0	0	3.98952	2.13074	2.60073	0	0	1.24228	6.64825	3.51291	5.50809
vsiRNA5	TCCTTTGAGATTAGTATTACT	0	0	0	351	171	206	0	1	17	124	102	93	0	0	0	48.2869	33.1234	31.5147	0	0.220659	5.2797	32.9753	16.2871	28.4585
vsiRNA6	ATCAACATCGCGAGGAAAATG	0	0	0	158	132	141	0	0	6	85	66	46	0	0	0	21.736	25.5689	21.5708	0	0	1.86342	22.604	10.5387	14.0762
vsiRNA7	AAGTTCGTGCTACTGATCTACG	0	0	0	37	12	24	0	0	1	11	18	10	0	0	0	5.09008	2.32445	3.67162	0	0	0.310571	2.92523	2.8742	3.06005
vsiRNA8	TCGCAAGTTTGGAGATGCAGC	0	0	0	81	38	52	0	0	5	42	62	31	0	0	0	11.1431	7.36074	7.95517	0	0	1.55285	11.1691	9.90001	9.48615
vsiRNA9	TCAAGTGTTGTGTCGAAGATCA	0	0	0	29	15	24	0	0	3	17	11	15	0	0	0	3.98952	2.90556	3.67162	0	0	0.931712	4.52081	1.75645	4.59007
vsiRNA10	CTGTTTGAGCAATTGGATTGA	0	0	0	87	46	42	0	0	6	35	26	22	0	0	0	11.9686	8.91038	6.42533	0	0	1.86342	9.30755	4.15162	6.73211
vsiRNA11	ATTGAAAGAGTTTGTTTGATG	0	0	0	308	221	233	0	0	17	79	95	75	0	0	0	42.3714	42.8085	35.6453	0	0	5.2797	21.0085	15.1694	22.9504
vsiRNA12	ACGTTAAATGTAGGTTGAACC	0	0	0	540	363	339	0	0	21	165	65	107	0	0	0	74.2876	70.3145	51.8616	0	0	6.52198	43.8784	10.379	32.7425
vsiRNA13	AAAGGTGATTGTTGCCTCTCC	0	0	0	157	82	87	0	0	10	32	17	19	0	0	0	21.5984	15.8837	13.3096	0	0	3.10571	8.50976	2.71452	5.81409
vsiRNA14	TTCGTGCTACTGATCTACGCA	0	0	0	26	15	12	0	0	1	11	4	8	0	0	0	3.57681	2.90556	1.83581	0	0	0.310571	2.92523	0.638711	2.44804
vsiRNA15	ATTCTGCGTGGATGTATGAGG	0	0	0	116	51	72	0	0	8	42	29	24	0	0	0	15.9581	9.87889	11.0149	0	0	2.48456	11.1691	4.63065	7.34412
vsiRNA16	ACTGATCGCACAAAGGTGTCA	0	0	0	157	75	104	0	0	10	69	24	40	0	0	0	21.5984	14.5278	15.9103	0	0	3.10571	18.3492	3.83226	12.2402
vsiRNA17	AGCTGTATTTTCCTTTCCTTTC	0	0	0	4	1	1	0	0	1	2	11	0	0	0	0	0.550278	0.193704	0.152984	0	0	0.310571	0.53186	1.75645	0
vsiRNA18	ATGGTGATGACTTATTGATTGC	0	0	0	25	14	22	0	0	2	10	7	3	0	0	0	3.43924	2.71185	3.36565	0	0	0.621141	2.6593	1.11774	0.918015
vsiRNA19	TCTTCAAACTCAACGCACTCC	0	0	0	97	25	30	0	0	3	41	62	22	0	0	0	13.3443	4.8426	4.58952	0	0	0.931712	10.9031	9.90001	6.73211
vsiRNA20	CTCAGCCAAATCAAGTGGTAC	0	0	0	53	12	27	0	0	1	15	9	11	0	0	0	7.29119	2.32445	4.13057	0	0	0.310571	3.98895	1.4371	3.36605
vsiRNA21	GTCAGCTGGTGACAAAGCACG	0	0	0	14	2	2	0	0	0	1	0	2	0	0	0	1.92597	0.387408	0.305968	0	0	0	0.26593	0	0.61201
vsiRNA22	TGTCAAGAACTTTTTGACATG	0	0	0	4	2	3	0	0	0	0	1	0	0	0	0	0.550278	0.387408	0.458952	0	0	0	0	0.159678	0
vsiRNA23	TCCAAGAACGGTGAGACTTTCA	0	0	0	17	8	5	0	0	0	4	2	4	0	0	0	2.33868	1.54963	0.76492	0	0	0	1.06372	0.319355	1.22402
vsiRNA24	GTACGTTAAATGTAGGTTGAA	0	0	0	31	11	22	0	0	1	8	12	7	0	0	0	4.26466	2.13074	3.36565	0	0	0.310571	2.12744	1.91613	2.14203
vsiRNA25	GCGCAGATTACGAACTAAACC	0	0	0	225	114	127	0	0	5	101	76	46	0	0	0	30.9532	22.0822	19.429	0	0	1.55285	26.8589	12.1355	14.0762
vsiRNA26	AATATGAGCGACTTGGAGTGG	0	0	0	71	42	56	0	0	9	67	89	30	0	0	0	9.76744	8.13556	8.56711	0	0	2.79514	17.8173	14.2113	9.18015
vsiRNA27	ACCGACAAATCCAGATGGGACA	0	0	0	10	1	11	0	0	0	4	8	3	0	0	0	1.3757	0.193704	1.68282	0	0	0	1.06372	1.27742	0.918015
vsiRNA28	ACTGCAAAATGGATACAATTC	0	0	0	68	29	29	0	0	6	26	19	16	0	0	0	9.35473	5.61741	4.43654	0	0	1.86342	6.91418	3.03387	4.89608
vsiRNA29	TGAGTAGAATCTCCTGATTTG	0	0	0	101	82	73	0	0	3	22	12	14	0	0	0	13.8945	15.8837	11.1678	0	0	0.931712	5.85046	1.91613	4.28407
vsiRNA30	TCCAGTGAGCGGATCAACGAA	0	0	0	29	15	10	0	0	1	9	9	9	0	0	0	3.98952	2.90556	1.52984	0	0	0.310571	2.39337	1.4371	2.75404
vsiRNA31	ATGGATCTGGCTACAACTTGTG	0	0	0	32	21	24	0	0	5	14	14	4	0	0	0	4.40223	4.06778	3.67162	0	0	1.55285	3.72302	2.23549	1.22402
vsiRNA32	GCTAATCAGTTGAACAGACCCT	0	0	0	13	2	6	0	0	0	4	12	1	0	0	0	1.7884	0.387408	0.917904	0	0	0	1.06372	1.91613	0.306005
vsiRNA33	TTGCATGTATCGATACAAGACC	0	0	0	213	117	144	0	0	11	92	62	51	0	0	0	29.3023	22.6633	22.0297	0	0	3.41628	24.4655	9.90001	15.6063
vsiRNA34	TATTTTGTTTGCTAATGATGA	0	0	0	15	12	10	0	0	0	1	5	6	0	0	0	2.06354	2.32445	1.52984	0	0	0	0.26593	0.798388	1.83603
vsiRNA35	TTTCTATATACGCTTCTGCAA	0	0	0	10	1	3	0	0	0	1	0	5	0	0	0	1.3757	0.193704	0.458952	0	0	0	0.26593	0	1.53002
vsiRNA36	CTGCGCTTGAGCAAACTGAACT	0	0	0	23	17	17	0	0	0	4	4	3	0	0	0	3.1641	3.29296	2.60073	0	0	0	1.06372	0.638711	0.918015
vsiRNA37	AACTGATTAGCAAGAAAAGTA	0	0	0	53	14	12	0	0	1	11	4	8	0	0	0	7.29119	2.71185	1.83581	0	0	0.310571	2.92523	0.638711	2.44804
vsiRNA38	GTTGCCTTGGATGATGAACTT	0	0	0	67	38	37	0	0	4	13	31	7	0	0	0	9.21716	7.36074	5.66041	0	0	1.24228	3.45709	4.95001	2.14203
vsiRNA39	CAGAAGATCATCCATGGCAACT	0	0	0	36	10	18	0	0	6	21	14	10	0	0	0	4.95251	1.93704	2.75371	0	0	1.86342	5.58453	2.23549	3.06005
vsiRNA40	TTCCATGATCTGTACGACGCT	0	0	0	138	86	99	0	0	12	53	81	40	0	0	0	18.9846	16.6585	15.1454	0	0	3.72685	14.0943	12.9339	12.2402
vsiRNA41	CTTCCATGTATGTGCTTCTGA	0	0	0	69	27	24	0	0	4	33	48	28	0	0	0	9.4923	5.23	3.67162	0	0	1.24228	8.77569	7.66453	8.56814
vsiRNA42	ATCAAGTGTAGTGCAACAACA	0	0	0	246	90	126	0	0	9	100	54	55	0	0	0	33.8421	17.4333	19.276	0	0	2.79514	26.593	8.62259	16.8303
vsiRNA43	TGTATCGATACAAGACCGATG	0	1	0	422	328	296	0	0	10	66	14	44	0	0.194677	0	58.0544	63.5349	45.2833	0	0	3.10571	17.5514	2.23549	13.4642
vsiRNA44	TGTTTGAGCAATTGGATTGAA	0	0	0	33	23	23	0	0	4	9	13	4	0	0	0	4.5398	4.45519	3.51863	0	0	1.24228	2.39337	2.07581	1.22402
vsiRNA45	CAGAATGAGAGGATTTGTTTGG	0	0	0	4	4	2	0	0	0	2	4	1	0	0	0	0.550278	0.774815	0.305968	0	0	0	0.53186	0.638711	0.306005
vsiRNA46	GAACTGCAAAGACTCATACCT	0	0	0	185	99	122	0	0	13	69	51	28	0	0	0	25.4504	19.1767	18.6641	0	0	4.03742	18.3492	8.14356	8.56814
vsiRNA47	ACAGACAAGAATATGATGGTCA	0	0	0	8	7	6	0	0	0	2	4	2	0	0	0	1.10056	1.35593	0.917904	0	0	0	0.53186	0.638711	0.61201
vsiRNA48	GAAAGAGTTTGTTTGATGAAG	0	0	0	76	45	48	0	0	8	37	59	21	0	0	0	10.4553	8.71667	7.34323	0	0	2.48456	9.8394	9.42098	6.4261
vsiRNA49	AAGGAGGAGTTATAATGTCTG	0	0	0	94	40	49	0	0	6	36	33	31	0	0	0	12.9315	7.74815	7.49622	0	0	1.86342	9.57348	5.26936	9.48615
vsiRNA50	CTAAACTTTGTATCTAGCACT	0	0	0	250	138	141	0	0	14	73	66	45	0	0	0	34.3924	26.7311	21.5708	0	0	4.34799	19.4129	10.5387	13.7702
vsiRNA51	TGGTGGTATTCCTAATGCATG	0	0	0	54	24	35	0	0	4	35	42	22	0	0	0	7.42876	4.64889	5.35444	0	0	1.24228	9.30755	6.70646	6.73211
vsiRNA52	CAAAATAAGTTGGGACACGCT	0	0	0	88	42	50	0	0	3	29	25	15	0	0	0	12.1061	8.13556	7.6492	0	0	0.931712	7.71197	3.99194	4.59007
vsiRNA53	GCTAGTCATGACGGAGATTGG	0	0	0	215	116	120	0	0	15	105	128	79	0	0	0	29.5775	22.4696	18.3581	0	0	4.65856	27.9226	20.4387	24.1744
vsiRNA54	CGTGTATCCCTGTTGTTGCAC	0	0	0	22	13	14	0	0	1	7	5	7	0	0	0	3.02653	2.51815	2.14178	0	0	0.310571	1.86151	0.798388	2.14203
vsiRNA55	CTTGAAGAGGAGCGAGTGAAGC	0	0	0	4	4	9	0	0	1	7	2	1	0	0	0	0.550278	0.774815	1.37686	0	0	0.310571	1.86151	0.319355	0.306005
vsiRNA56	CACGCAGAATGTTTAGCTTGC	0	0	0	17	4	13	0	0	1	8	3	7	0	0	0	2.33868	0.774815	1.98879	0	0	0.310571	2.12744	0.479033	2.14203
vsiRNA57	AGAGCCGCCTCTGTAGCGATC	0	0	0	114	41	33	0	0	10	62	20	40	0	0	0	15.6829	7.94186	5.04847	0	0	3.10571	16.4877	3.19355	12.2402
vsiRNA58	CGTAGCATCAAGGAGATCTGT	0	0	0	98	50	57	0	0	3	37	20	23	0	0	0	13.4818	9.68519	8.72009	0	0	0.931712	9.8394	3.19355	7.03811
vsiRNA59	AAGTCTTTCCAAGCATCGTTC	0	0	0	35	19	18	0	0	1	17	33	20	0	0	0	4.81494	3.68037	2.75371	0	0	0.310571	4.52081	5.26936	6.1201
vsiRNA60	GCATTCTCAACGATTGGTTT	0	0	0	33	17	17	0	0	2	17	13	7	0	0	0	4.5398	3.29296	2.60073	0	0	0.621141	4.52081	2.07581	2.14203
vsiRNA61	TCATTAGTGGCCAAAGACTTA	0	0	0	75	53	60	0	0	2	29	15	21	0	0	0	10.3177	10.2663	9.17904	0	0	0.621141	7.71197	2.39516	6.4261
vsiRNA62	AACTGCGGAACGCCATTGCGG	0	0	0	140	38	45	0	0	4	67	52	32	0	0	0	19.2597	7.36074	6.88428	0	0	1.24228	17.8173	8.30324	9.79216
vsiRNA63	ATAATGGGATTTTTGAACTTG	0	1	0	141	98	75	0	0	10	29	36	29	0	0.194677	0	19.3973	18.983	11.4738	0	0	3.10571	7.71197	5.74839	8.87414
vsiRNA64	CTTGCGTAGATCAGTAGCACG	0	0	0	699	401	454	0	0	53	259	185	150	0	0	0	96.1612	77.6752	69.4548	0	0	16.4602	68.8758	29.5404	45.9007
vsiRNA65	ATGGATTTGACCCAACAGAATA	0	0	0	1	1	0	0	0	0	1	1	0	0	0	0	0.13757	0.193704	0	0	0	0	0.26593	0.159678	0
vsiRNA66	AAGGGCGATAGTGGAGTTATA	0	0	0	75	40	57	0	1	3	42	67	28	0	0	0	10.3177	7.74815	8.72009	0	0.220659	0.931712	11.1691	10.6984	8.56814
vsiRNA67	ACGAGCTGTATTTTCCTTTCC	0	0	0	185	99	114	0	0	11	98	82	46	0	0	0	25.4504	19.1767	17.4402	0	0	3.41628	26.0611	13.0936	14.0762
vsiRNA68	TTCAGGAAAGATTGGTCTGAC	0	0	0	60	29	33	0	0	3	11	13	11	0	0	0	8.25418	5.61741	5.04847	0	0	0.931712	2.92523	2.07581	3.36605
vsiRNA69	TCGTTTGCATCCGAATGGGAC	0	0	0	204	112	136	0	0	15	90	77	52	0	0	0	28.0642	21.6948	20.8058	0	0	4.65856	23.9337	12.2952	15.9123
vsiRNA70	AATAGCTGCAAACTCTTGCCT	0	0	0	767	368	527	0	0	43	351	170	209	0	0	0	105.516	71.283	80.6226	0	0	13.3545	93.3414	27.1452	63.955
vsiRNA71	TGCATGTATCGATACAAGACC	0	0	0	901	555	578	0	0	62	314	224	170	0	0	0	123.95	107.506	88.4248	0	0	19.2554	83.502	35.7678	52.0208
vsiRNA72	GCGCGCAATCTGGACATCGGT	0	0	0	32	10	15	0	0	1	22	34	16	0	0	0	4.40223	1.93704	2.29476	0	0	0.310571	5.85046	5.42904	4.89608
vsiRNA73	TGGTGGAGAGACTGCTTGAAG	0	0	0	61	42	44	0	0	9	30	57	24	0	0	0	8.39175	8.13556	6.7313	0	0	2.79514	7.9779	9.10162	7.34412
vsiRNA74	CCGTTTCCCAAAGCATTTCGT	0	0	0	32	6	5	0	0	1	10	19	4	0	0	0	4.40223	1.16222	0.76492	0	0	0.310571	2.6593	3.03387	1.22402
vsiRNA75	GCATCCATCAAAGGCCTGAAG	0	0	0	59	26	28	0	0	4	28	34	19	0	0	0	8.11661	5.0363	4.28355	0	0	1.24228	7.44604	5.42904	5.81409
vsiRNA76	GGTAGACGCCGAAGTAATTTG	0	0	0	114	68	62	0	0	3	49	18	28	0	0	0	15.6829	13.1719	9.48501	0	0	0.931712	13.0306	2.8742	8.56814
vsiRNA77	TGTGATGTAGTGTCTCTCCGG	0	0	0	121	69	58	0	0	4	44	45	33	0	0	0	16.6459	13.3656	8.87308	0	0	1.24228	11.7009	7.18549	10.0982
vsiRNA78	TGTTGAATATGGAACGTCTGA	0	0	0	124	70	76	0	0	10	35	40	20	0	0	0	17.0586	13.5593	11.6268	0	0	3.10571	9.30755	6.38711	6.1201
vsiRNA79	AAAAGGAAAAGGACGTGAACG	0	0	0	77	49	43	0	0	6	42	37	24	0	0	0	10.5929	9.49149	6.57831	0	0	1.86342	11.1691	5.90807	7.34412
vsiRNA80	AGCAAACTGCGGAACGCCATT	0	0	0	178	73	87	0	0	11	54	49	30	0	0	0	24.4874	14.1404	13.3096	0	0	3.41628	14.3602	7.8242	9.18015
vsiRNA81	AATTGATACTGCAGCTACAGA	0	0	0	35	18	23	0	0	0	12	6	6	0	0	0	4.81494	3.48667	3.51863	0	0	0	3.19116	0.958066	1.83603
vsiRNA82	CGATCAATGCATGGAACATTC	0	0	0	88	48	75	0	0	8	27	22	27	0	0	0	12.1061	9.29778	11.4738	0	0	2.48456	7.18011	3.51291	8.26213
vsiRNA83	TGTATCCCTGTTGTTGCACTA	0	0	0	80	28	47	0	0	6	60	106	51	0	0	0	11.0056	5.42371	7.19025	0	0	1.86342	15.9558	16.9258	15.6063
vsiRNA84	TACGAAAGAGAGTGGACTTTC	0	0	0	397	274	313	0	0	27	136	72	80	0	0	0	54.6151	53.0748	47.884	0	0	8.38541	36.1665	11.4968	24.4804
vsiRNA85	TTGGCGGGTAAAATGTTGATTC	0	0	0	34	22	26	0	0	6	13	13	7	0	0	0	4.67737	4.26148	3.97759	0	0	1.86342	3.45709	2.07581	2.14203
vsiRNA86	GTGCTACTGATCTACGCAAGG	0	0	0	186	86	80	0	0	12	70	62	33	0	0	0	25.5879	16.6585	12.2387	0	0	3.72685	18.6151	9.90001	10.0982
vsiRNA87	CTGAAAGGTGATATTGTAGACC	0	0	0	77	67	57	0	0	5	26	29	15	0	0	0	10.5929	12.9782	8.72009	0	0	1.55285	6.91418	4.63065	4.59007
vsiRNA88	ATTCGCCAAGCTGTGTATTCC	1	0	0	140	105	102	0	0	5	77	64	46	0.207559	0	0	19.2597	20.3389	15.6044	0	0	1.55285	20.4766	10.2194	14.0762
vsiRNA89	ATTGTATGTAGTACTCGTTTC	0	0	0	126	104	98	0	0	13	32	32	30	0	0	0	17.3338	20.1452	14.9924	0	0	4.03742	8.50976	5.10968	9.18015
vsiRNA90	AGAAATGCAATTACATCACCGA	0	0	0	2	0	1	0	0	0	0	0	0	0	0	0	0.275139	0	0.152984	0	0	0	0	0	0
vsiRNA91	TTCTTTTGGATTTATTTTTCC	0	0	0	7	5	8	0	0	0	3	0	4	0	0	0	0.962987	0.968519	1.22387	0	0	0	0.79779	0	1.22402
vsiRNA92	ATTTGAAAGGGTTATACAACA	0	0	0	23	7	15	0	0	3	8	13	10	0	0	0	3.1641	1.35593	2.29476	0	0	0.931712	2.12744	2.07581	3.06005
vsiRNA93	ACTGGACCATGAAGTTAGAC	0	0	0	252	132	146	0	0	14	114	92	67	0	0	0	34.6675	25.5689	22.3357	0	0	4.34799	30.316	14.6903	20.5023
vsiRNA94	GCAAACAAAATAAGTTGGGACA	0	0	0	73	64	49	1	0	8	19	15	16	0	0	0	10.0426	12.397	7.49622	0.520208	0	2.48456	5.05267	2.39516	4.89608
vsiRNA95	TATTCTTTGTTAATGGTGATG	0	0	0	78	34	44	0	0	5	17	19	11	0	0	0	10.7304	6.58593	6.7313	0	0	1.55285	4.52081	3.03387	3.36605
vsiRNA96	AACAGTTTGCAGAGTAAAAGTG	0	0	0	8	1	1	0	0	1	2	4	1	0	0	0	1.10056	0.193704	0.152984	0	0	0.310571	0.53186	0.638711	0.306005
vsiRNA97	TTCACACACTTAGTATTGAAAT	0	0	0	1	1	1	0	0	2	1	0	0	0	0	0	0.13757	0.193704	0.152984	0	0	0.621141	0.26593	0	0
vsiRNA98	CTAACCAAGTTCGTGCTACTG	0	0	0	147	68	77	0	0	7	74	79	43	0	0	0	20.2227	13.1719	11.7798	0	0	2.17399	19.6788	12.6145	13.1582
vsiRNA99	TCATTGTAGCTCGACACGTAC	0	0	0	112	58	70	0	0	9	41	45	18	0	0	0	15.4078	11.2348	10.7089	0	0	2.79514	10.9031	7.18549	5.50809
vsiRNA100	TACAGATCATGGAAAAAAATT	0	0	0	37	29	27	0	0	1	5	14	7	0	0	0	5.09008	5.61741	4.13057	0	0	0.310571	1.32965	2.23549	2.14203
vsiRNA101	ATGTTCGAATTGTGTCCTCACT	0	0	0	97	63	61	0	0	3	40	26	23	0	0	0	13.3443	12.2033	9.33203	0	0	0.931712	10.6372	4.15162	7.03811
vsiRNA102	TTGGATGGTTCTGCATGTGAG	0	0	0	50	49	25	0	0	0	27	47	20	0	0	0	6.87848	9.49149	3.8246	0	0	0	7.18011	7.50485	6.1201
vsiRNA103	TGAATAGCCCTTCGCTGGATC	0	0	0	118	65	77	0	0	7	49	21	32	0	0	0	16.2332	12.5907	11.7798	0	0	2.17399	13.0306	3.35323	9.79216
vsiRNA104	CCTCTGTCAACTTTGGCGTGT	0	0	0	162	85	111	0	1	12	54	35	36	0	0	0	22.2863	16.4648	16.9812	0	0.220659	3.72685	14.3602	5.58872	11.0162
vsiRNA105	CAGCGGCAGAAACACTCGTCG	0	0	0	20	12	9	0	0	1	11	8	2	0	0	0	2.75139	2.32445	1.37686	0	0	0.310571	2.92523	1.27742	0.61201
vsiRNA106	CTCCTATACTTCCTCTGATCT	0	0	0	66	38	48	1	0	7	64	91	38	0	0	0	9.07959	7.36074	7.34323	0.520208	0	2.17399	17.0195	14.5307	11.6282
vsiRNA107	GCTATGTATGGAGGCAAGAAG	0	0	0	26	7	17	0	0	2	19	21	16	0	0	0	3.57681	1.35593	2.60073	0	0	0.621141	5.05267	3.35323	4.89608
vsiRNA108	ACTGCGTATGCGTGGAAATAG	0	0	0	49	28	41	0	0	1	16	17	9	0	0	0	6.74091	5.42371	6.27235	0	0	0.310571	4.25488	2.71452	2.75404
vsiRNA109	AATTGGGTGTACTGCGATGCC	0	0	0	133	61	96	0	0	12	66	85	49	0	0	0	18.2968	11.8159	14.6865	0	0	3.72685	17.5514	13.5726	14.9942
vsiRNA110	CCCAAGTCCCAATCTTCCATG	0	0	0	3	3	2	0	0	0	3	3	2	0	0	0	0.412709	0.581111	0.305968	0	0	0	0.79779	0.479033	0.61201
vsiRNA111	CAGGAAGTGGAGCATGAAGCC	0	0	0	221	145	156	0	0	14	92	95	49	0	0	0	30.4029	28.0871	23.8655	0	0	4.34799	24.4655	15.1694	14.9942
vsiRNA112	TCGAAATTGAAACTTAACAAA	0	0	0	53	23	28	0	0	0	10	4	3	0	0	0	7.29119	4.45519	4.28355	0	0	0	2.6593	0.638711	0.918015
vsiRNA113	TCTGCGGTGTAATCTTTTGCA	0	0	0	159	93	113	0	0	11	48	60	39	0	0	0	21.8736	18.0145	17.2872	0	0	3.41628	12.7646	9.58066	11.9342
vsiRNA114	TGATGACTTATTGATTGCTGT	0	0	0	13	19	7	0	0	3	5	19	8	0	0	0	1.7884	3.68037	1.07089	0	0	0.931712	1.32965	3.03387	2.44804
vsiRNA115	CGAATTGTGTCCTCACTCAATT	0	0	0	1	2	2	0	0	2	1	0	0	0	0	0	0.13757	0.387408	0.305968	0	0	0.621141	0.26593	0	0
vsiRNA116	CATTGAAGAAGCTGTACATGG	0	0	0	72	55	35	0	1	3	28	20	23	0	0	0	9.90501	10.6537	5.35444	0	0.220659	0.931712	7.44604	3.19355	7.03811
vsiRNA117	AGTAAAAGTGTCTGTTGAATA	0	0	0	139	85	80	0	0	10	48	49	34	0	0	0	19.1222	16.4648	12.2387	0	0	3.10571	12.7646	7.8242	10.4042
vsiRNA118	GCTATGCTTTTGACTTTTATG	0	0	0	61	19	33	0	0	1	11	36	10	0	0	0	8.39175	3.68037	5.04847	0	0	0.310571	2.92523	5.74839	3.06005
vsiRNA119	TTCCTCACATGCAGAACCATC	0	0	0	92	67	47	0	0	5	62	44	44	0	0	0	12.6564	12.9782	7.19025	0	0	1.55285	16.4877	7.02582	13.4642
vsiRNA120	ACATACATGGAAGATTGGGACT	1	0	0	72	46	68	0	0	3	49	33	21	0.207559	0	0	9.90501	8.91038	10.4029	0	0	0.931712	13.0306	5.26936	6.4261
vsiRNA121	TGCCTCTCTGTGTTCTCCTCT	0	0	0	17	4	9	0	0	1	9	18	9	0	0	0	2.33868	0.774815	1.37686	0	0	0.310571	2.39337	2.8742	2.75404
vsiRNA122	CATCGTCCATCAGCAAAATCG	0	0	0	84	37	40	0	0	4	43	56	27	0	0	0	11.5558	7.16704	6.11936	0	0	1.24228	11.435	8.94195	8.26213
vsiRNA123	TGAATATTCTGTTGGGTCAAA	0	0	0	84	51	52	0	0	3	44	70	26	0	0	0	11.5558	9.87889	7.95517	0	0	0.931712	11.7009	11.1774	7.95613
vsiRNA124	AGAGTTTGTTTGATGAAGATC	0	0	0	245	137	136	0	0	17	99	69	45	0	0	0	33.7046	26.5374	20.8058	0	0	5.2797	26.3271	11.0178	13.7702
vsiRNA125	CAGAAACCTTGCCTGGCAATA	0	0	0	64	27	22	0	0	3	28	31	12	0	0	0	8.80446	5.23	3.36565	0	0	0.931712	7.44604	4.95001	3.67206
vsiRNA126	AACGGTAGAAGGTTGACCGCT	0	0	0	89	76	92	0	0	8	14	8	11	0	0	0	12.2437	14.7215	14.0745	0	0	2.48456	3.72302	1.27742	3.36605
vsiRNA127	TACAGCTCGTGAATGGCAGGT	0	0	0	135	60	93	0	0	8	44	40	36	0	0	0	18.5719	11.6222	14.2275	0	0	2.48456	11.7009	6.38711	11.0162
vsiRNA128	GTAGAGGATGATGAAATCGAA	0	0	0	72	54	52	0	0	4	26	43	23	0	0	0	9.90501	10.46	7.95517	0	0	1.24228	6.91418	6.86614	7.03811
vsiRNA129	TATTGTCAATGTCCAAGAACG	0	0	0	110	81	64	0	0	5	28	42	19	0	0	0	15.1327	15.69	9.79098	0	0	1.55285	7.44604	6.70646	5.81409
vsiRNA130	ACCAACACTTAGGCAAATCAT	0	0	0	3	2	2	0	0	0	5	1	1	0	0	0	0.412709	0.387408	0.305968	0	0	0	1.32965	0.159678	0.306005
vsiRNA131	TCTAATATCAGCATAGACGTTC	0	0	0	9	5	5	0	0	0	3	5	1	0	0	0	1.23813	0.968519	0.76492	0	0	0	0.79779	0.798388	0.306005
vsiRNA132	GCATACGCAGTGTTGGCTTCTT	0	0	0	0	0	1	0	0	0	0	2	1	0	0	0	0	0	0.152984	0	0	0	0	0.319355	0.306005
vsiRNA133	AGGTAAGGCTCATCTAACAGC	0	0	0	14	6	9	0	0	3	13	10	12	0	0	0	1.92597	1.16222	1.37686	0	0	0.931712	3.45709	1.59678	3.67206
vsiRNA134	CCTCGCCAAACATCAACGGAG	0	0	0	75	31	40	0	0	4	30	67	30	0	0	0	10.3177	6.00482	6.11936	0	0	1.24228	7.9779	10.6984	9.18015
vsiRNA135	CACAACATTTCTCAGATCTTG	0	0	0	85	42	51	0	0	6	39	31	20	0	0	0	11.6934	8.13556	7.80219	0	0	1.86342	10.3713	4.95001	6.1201
vsiRNA136	AAGGCTTGAATTCTTTTGGAT	0	0	0	98	75	85	0	0	6	20	32	23	0	0	0	13.4818	14.5278	13.0036	0	0	1.86342	5.3186	5.10968	7.03811
vsiRNA137	CAAACAAAATAAGTTGGGACA	0	0	0	310	218	205	1	0	16	87	36	59	0	0	0	42.6466	42.2274	31.3617	0.520208	0	4.96913	23.1359	5.74839	18.0543
vsiRNA138	GCAAGTCAAGCAGGAGGTTTG	0	0	0	49	27	21	0	0	2	36	32	13	0	0	0	6.74091	5.23	3.21267	0	0	0.621141	9.57348	5.10968	3.97806
vsiRNA139	TCGGTTCTGTAATGTGGAAGT	0	0	0	105	83	103	0	0	3	44	25	21	0	0	0	14.4448	16.0774	15.7574	0	0	0.931712	11.7009	3.99194	6.4261
vsiRNA140	ATTGTAGCTCGACACGTACACA	0	0	0	26	12	23	0	0	2	7	7	3	0	0	0	3.57681	2.32445	3.51863	0	0	0.621141	1.86151	1.11774	0.918015
vsiRNA141	TATAGAGTTGGTGGTATTCCT	0	0	0	20	16	13	0	0	0	19	12	7	0	0	0	2.75139	3.09926	1.98879	0	0	0	5.05267	1.91613	2.14203
vsiRNA142	CCGCAACTAGCCCAAAAGGAG	0	0	0	13	6	10	0	0	2	6	9	4	0	0	0	1.7884	1.16222	1.52984	0	0	0.621141	1.59558	1.4371	1.22402
vsiRNA143	TATAGTGCTTAATGTCAGACT	0	0	0	302	188	212	0	0	14	100	67	67	0	0	0	41.546	36.4163	32.4326	0	0	4.34799	26.593	10.6984	20.5023
vsiRNA144	TCCAAGCATTCGAGCATCGTC	0	0	0	24	10	7	0	0	1	5	5	2	0	0	0	3.30167	1.93704	1.07089	0	0	0.310571	1.32965	0.798388	0.61201
vsiRNA145	TTAACATTTTCCTCGCGATGT	0	0	0	237	98	108	0	0	15	67	62	61	0	0	0	32.604	18.983	16.5223	0	0	4.65856	17.8173	9.90001	18.6663
vsiRNA146	ACGAAAGAGAGTGGACTTTCG	0	0	0	417	195	296	0	1	21	106	47	68	0	0	0	57.3665	37.7722	45.2833	0	0.220659	6.52198	28.1886	7.50485	20.8083
vsiRNA147	GAACAGCATTAATTAGGTATG	0	0	1	125	123	120	0	0	9	29	18	20	0	0	0.238357	17.1962	23.8256	18.3581	0	0	2.79514	7.71197	2.8742	6.1201
vsiRNA148	ACACATTGCGTACAGACCTCT	0	0	0	131	54	60	0	0	6	77	64	37	0	0	0	18.0216	10.46	9.17904	0	0	1.86342	20.4766	10.2194	11.3222
vsiRNA149	CGCTGTTGCAATTGGTGGAAT	0	0	0	98	36	47	0	0	7	28	40	19	0	0	0	13.4818	6.97334	7.19025	0	0	2.17399	7.44604	6.38711	5.81409
vsiRNA150	TTGGCAATTGTACTGTGCGCC	0	0	0	317	232	212	0	0	16	116	83	70	0	0	0	43.6096	44.9393	32.4326	0	0	4.96913	30.8479	13.2532	21.4203
vsiRNA151	TTCTGTCGTAGCAGTGACTATG	0	0	0	13	15	15	0	0	1	5	0	3	0	0	0	1.7884	2.90556	2.29476	0	0	0.310571	1.32965	0	0.918015
vsiRNA152	CTGTACTAAATTTGGAACACT	0	0	0	267	225	228	0	0	13	67	43	41	0	0	0	36.7311	43.5834	34.8804	0	0	4.03742	17.8173	6.86614	12.5462
vsiRNA153	CCCGGTACATTGTATGTAGTA	0	0	0	11	2	10	0	0	0	1	5	4	0	0	0	1.51327	0.387408	1.52984	0	0	0	0.26593	0.798388	1.22402
vsiRNA154	TCATGCTAAGCGATTTTTCTC	0	0	0	69	22	38	0	0	6	34	47	52	0	0	0	9.4923	4.26148	5.81339	0	0	1.86342	9.04162	7.50485	15.9123
vsiRNA155	ATCACTCGGTACATAAAACCC	0	0	0	163	98	120	0	0	6	58	62	36	0	0	0	22.4238	18.983	18.3581	0	0	1.86342	15.4239	9.90001	11.0162
vsiRNA156	AAGGATCCAGAACATGGCACT	0	0	0	1334	1005	913	0	0	56	329	119	176	0	0	0	183.518	194.672	139.674	0	0	17.392	87.4909	19.0016	53.8569
vsiRNA157	ATGGAAGTTTGGCTCGCTATG	0	0	0	113	50	76	0	0	5	39	54	24	0	0	0	15.5454	9.68519	11.6268	0	0	1.55285	10.3713	8.62259	7.34412
vsiRNA158	CTACTTGGAGTCAAGAACATGT	0	0	0	8	5	6	0	0	2	5	1	2	0	0	0	1.10056	0.968519	0.917904	0	0	0.621141	1.32965	0.159678	0.61201
vsiRNA159	CCACTGCGTTGATGGTGTTGC	0	0	0	18	4	11	0	0	0	3	7	0	0	0	0	2.47625	0.774815	1.68282	0	0	0	0.79779	1.11774	0
vsiRNA160	ATGAGAGGATTTGTTTGGTTG	0	0	0	58	33	26	0	0	7	20	41	18	0	0	0	7.97904	6.39223	3.97759	0	0	2.17399	5.3186	6.54678	5.50809
vsiRNA161	TAATTGTACCACTTGATTTGG	0	0	0	21	7	7	0	0	0	2	4	4	0	0	0	2.88896	1.35593	1.07089	0	0	0	0.53186	0.638711	1.22402
vsiRNA162	GTAGCAGTGACTATGTCTGGA	0	0	0	19	5	13	0	0	1	13	19	5	0	0	0	2.61382	0.968519	1.98879	0	0	0.310571	3.45709	3.03387	1.53002
vsiRNA163	TTGACAAATACTCTCAGAGCT	0	0	0	105	66	70	0	0	1	55	49	31	0	0	0	14.4448	12.7845	10.7089	0	0	0.310571	14.6261	7.8242	9.48615
vsiRNA164	GTGAACATGGGTACTTTTCTT	0	0	0	36	9	20	0	0	1	18	20	15	0	0	0	4.95251	1.74333	3.05968	0	0	0.310571	4.78674	3.19355	4.59007
vsiRNA165	TGGCGGGTAAAATGTTGATTC	0	0	0	85	61	92	0	0	10	47	68	25	0	0	0	11.6934	11.8159	14.0745	0	0	3.10571	12.4987	10.8581	7.65012
vsiRNA166	TCTCATCGACGAAGGATGCTC	0	0	0	30	30	27	0	0	3	16	4	5	0	0	0	4.12709	5.81111	4.13057	0	0	0.931712	4.25488	0.638711	1.53002
vsiRNA167	TTCCATGTATGTGCTTCTGATG	0	0	0	62	53	41	0	0	4	26	19	11	0	0	0	8.52932	10.2663	6.27235	0	0	1.24228	6.91418	3.03387	3.36605
vsiRNA168	TATAAACTTCGAGATTGTATG	0	0	0	161	144	137	0	0	7	27	10	18	0	0	0	22.1487	27.8933	20.9588	0	0	2.17399	7.18011	1.59678	5.50809
vsiRNA169	TGCTGTGGAGCGTACTCGAGTA	0	0	0	60	26	18	0	0	2	14	6	13	0	0	0	8.25418	5.0363	2.75371	0	0	0.621141	3.72302	0.958066	3.97806
vsiRNA170	TGCCATTCACGAGCTGTATTT	0	0	0	186	114	121	0	1	13	53	33	27	0	0	0	25.5879	22.0822	18.5111	0	0.220659	4.03742	14.0943	5.26936	8.26213
vsiRNA171	ACAAAGATCGCTTTGTGCATGT	0	0	0	7	11	11	0	0	0	2	2	1	0	0	0	0.962987	2.13074	1.68282	0	0	0	0.53186	0.319355	0.306005
vsiRNA172	CGCAGTGTTGGCTTCTTGAAGA	0	0	0	15	9	5	0	0	2	7	4	7	0	0	0	2.06354	1.74333	0.76492	0	0	0.621141	1.86151	0.638711	2.14203
vsiRNA173	ATTTTGCAGTGGGATAGAGC	0	0	0	226	164	159	0	1	19	112	96	65	0	0	0	31.0907	31.7674	24.3245	0	0.220659	5.90084	29.7841	15.3291	19.8903
vsiRNA174	GCAAGTTTGGAGATGCAGCTTA	0	0	0	9	8	12	0	0	2	4	8	4	0	0	0	1.23813	1.54963	1.83581	0	0	0.621141	1.06372	1.27742	1.22402
vsiRNA175	TACAAGGGCTCGCTTGGCATA	0	0	0	474	241	245	0	0	28	254	90	111	0	0	0	65.208	46.6826	37.4811	0	0	8.69598	67.5462	14.371	33.9665
vsiRNA176	AGTATTTGAAGTCAGTAAACCC	0	0	0	32	14	11	0	0	4	19	12	8	0	0	0	4.40223	2.71185	1.68282	0	0	1.24228	5.05267	1.91613	2.44804
vsiRNA177	ATATTCATTCATCCAGTTCGTT	0	0	0	3	2	0	0	0	1	1	3	1	0	0	0	0.412709	0.387408	0	0	0	0.310571	0.26593	0.479033	0.306005
vsiRNA178	AGGTATGGGGTGAGTGAACTA	0	0	0	36	24	37	0	0	6	33	72	30	0	0	0	4.95251	4.64889	5.66041	0	0	1.86342	8.77569	11.4968	9.18015
vsiRNA179	GATGTCTAGTTGGAATACACA	0	0	0	102	61	83	0	0	5	39	34	21	0	0	0	14.0321	11.8159	12.6977	0	0	1.55285	10.3713	5.42904	6.4261
vsiRNA180	TGGTCCAGTGAGGAAAGGACA	0	0	0	418	194	239	0	0	22	112	70	76	0	0	0	57.5041	37.5785	36.5632	0	0	6.83255	29.7841	11.1774	23.2564
vsiRNA181	CGCCAGGACGGACAAGTGGAC	0	0	0	62	38	16	0	0	11	79	56	50	0	0	0	8.52932	7.36074	2.44774	0	0	3.41628	21.0085	8.94195	15.3002
vsiRNA182	TCCGGCTACACTAAGATGAACA	0	0	0	29	19	12	0	0	1	14	25	3	0	0	0	3.98952	3.68037	1.83581	0	0	0.310571	3.72302	3.99194	0.918015
vsiRNA183	CATCATGAACATCAGGGTAGA	0	0	0	31	11	16	0	0	1	16	15	9	0	0	0	4.26466	2.13074	2.44774	0	0	0.310571	4.25488	2.39516	2.75404
vsiRNA184	GACACACTGTCTTTCCAATC	0	0	0	0	2	2	0	0	0	0	0	0	0	0	0	0	0.387408	0.305968	0	0	0	0	0	0
vsiRNA185	CAATCACCTTTCAAAAACCTG	0	0	0	53	16	19	0	0	2	16	48	11	0	0	0	7.29119	3.09926	2.9067	0	0	0.621141	4.25488	7.66453	3.36605
vsiRNA186	TCACGAGCTGTATTTTCCTTT	0	0	0	67	47	64	0	0	3	26	29	19	0	0	0	9.21716	9.10408	9.79098	0	0	0.931712	6.91418	4.63065	5.81409
vsiRNA187	TCACGTCCAAAATGAGAATGC	0	0	0	79	24	45	0	0	5	27	16	23	0	0	0	10.868	4.64889	6.88428	0	0	1.55285	7.18011	2.55484	7.03811
vsiRNA188	CAAGTTGTAGCCAGATCCATC	0	0	0	116	99	115	0	0	7	65	42	36	0	0	0	15.9581	19.1767	17.5932	0	0	2.17399	17.2854	6.70646	11.0162
vsiRNA189	AGGATGGAAACTACGTGTATC	0	0	0	259	109	148	0	1	13	115	121	70	0	0	0	35.6305	21.1137	22.6416	0	0.220659	4.03742	30.5819	19.321	21.4203
vsiRNA190	TCAGGGTAGAATATTTTCATT	0	0	0	300	171	214	0	0	14	95	64	54	0	0	0	41.2709	33.1234	32.7386	0	0	4.34799	25.2633	10.2194	16.5243
vsiRNA191	ACAACCATGAGTAGAATCTCC	0	0	0	175	66	72	0	1	7	66	31	40	0	0	0	24.0747	12.7845	11.0149	0	0.220659	2.17399	17.5514	4.95001	12.2402
vsiRNA192	AACGTTGGAACATCTGGAACT	0	0	0	170	146	142	0	0	9	65	49	27	0	0	0	23.3868	28.2808	21.7237	0	0	2.79514	17.2854	7.8242	8.26213
vsiRNA193	CGACGCTCGTGTTGTAACTT	0	0	0	434	331	283	0	0	26	122	70	49	0	0	0	59.7052	64.116	43.2945	0	0	8.07484	32.4434	11.1774	14.9942
vsiRNA194	CTTGACTGGTTGCTGTGTTGT	0	0	0	104	54	50	0	0	5	37	52	27	0	0	0	14.3072	10.46	7.6492	0	0	1.55285	9.8394	8.30324	8.26213
vsiRNA195	TGCACTGGAGCTCGGAAGTGC	0	0	0	179	76	96	0	0	8	96	37	62	0	0	0	24.625	14.7215	14.6865	0	0	2.48456	25.5293	5.90807	18.9723
vsiRNA196	ATGGTGTTCGATGCTGAAAGGA	0	0	0	16	6	7	0	0	1	20	13	5	0	0	0	2.20111	1.16222	1.07089	0	0	0.310571	5.3186	2.07581	1.53002
vsiRNA197	AGCTAAACATTCTGCGTGGATG	0	0	0	74	36	51	0	0	7	24	10	12	0	0	0	10.1802	6.97334	7.80219	0	0	2.17399	6.38232	1.59678	3.67206
vsiRNA198	CCAAGTCGCTCATATTCACTA	0	0	0	90	34	53	0	0	6	39	51	31	0	0	0	12.3813	6.58593	8.10815	0	0	1.86342	10.3713	8.14356	9.48615
vsiRNA199	GATGAGTGCCATGTTCTGGAT	1	0	0	22	9	18	0	0	2	7	9	6	0.207559	0	0	3.02653	1.74333	2.75371	0	0	0.621141	1.86151	1.4371	1.83603
vsiRNA200	TCGACGAAGGATGCTCAAGCA	0	0	0	136	70	70	0	0	6	61	37	19	0	0	0	18.7095	13.5593	10.7089	0	0	1.86342	16.2217	5.90807	5.81409
vsiRNA201	TCCGAATGGGACAAGAAAACTT	0	0	0	20	15	24	0	0	1	15	3	2	0	0	0	2.75139	2.90556	3.67162	0	0	0.310571	3.98895	0.479033	0.61201
vsiRNA202	TTGTATGACACCTTTGTGCGA	0	0	0	29	9	12	0	0	0	11	3	7	0	0	0	3.98952	1.74333	1.83581	0	0	0	2.92523	0.479033	2.14203
vsiRNA203	CTTGGAAGAAGTCATTAGTGG	0	0	0	48	12	19	0	0	2	13	8	6	0	0	0	6.60334	2.32445	2.9067	0	0	0.621141	3.45709	1.27742	1.83603
vsiRNA204	ATGGATTCAATGGTTCAGTTC	0	0	0	91	41	66	0	0	5	21	19	19	0	0	0	12.5188	7.94186	10.0969	0	0	1.55285	5.58453	3.03387	5.81409
vsiRNA205	ATCGCCCTTGCGTAGATCAGT	0	0	0	54	35	43	0	0	1	30	16	14	0	0	0	7.42876	6.77963	6.57831	0	0	0.310571	7.9779	2.55484	4.28407
vsiRNA206	TGATAAACACTCAGCAAACTG	0	0	0	100	62	54	0	0	3	27	16	13	0	0	0	13.757	12.0096	8.26114	0	0	0.931712	7.18011	2.55484	3.97806
vsiRNA207	CAAAGTCACTCCATTCTCAAT	0	0	0	14	2	6	0	0	1	3	7	3	0	0	0	1.92597	0.387408	0.917904	0	0	0.310571	0.79779	1.11774	0.918015
vsiRNA208	TCAGTTGAACAGACCCTCCTT	0	0	0	93	34	43	0	0	7	35	33	15	0	0	0	12.794	6.58593	6.57831	0	0	2.17399	9.30755	5.26936	4.59007
vsiRNA209	TGACAGAGGGACAAATGAACC	0	0	0	406	337	320	0	1	31	194	137	103	0	0	0	55.8533	65.2782	48.9549	0	0.220659	9.62769	51.5904	21.8758	31.5185
vsiRNA210	TGGATTGTTTCTCATTAATCC	0	0	0	107	87	73	0	0	0	15	9	18	0	0	0	14.7199	16.8522	11.1678	0	0	0	3.98895	1.4371	5.50809
vsiRNA211	CCAGCGAAGGGCTATTCAGCA	0	0	0	50	23	28	0	0	2	20	18	23	0	0	0	6.87848	4.45519	4.28355	0	0	0.621141	5.3186	2.8742	7.03811
vsiRNA212	TGCTAATGATGAGTTGGAGTC	0	0	0	80	52	54	0	0	2	11	8	22	0	0	0	11.0056	10.0726	8.26114	0	0	0.621141	2.92523	1.27742	6.73211
vsiRNA213	CGGTGTGATAAATGGACCGTT	0	0	0	95	83	66	0	0	7	18	12	11	0	0	0	13.0691	16.0774	10.0969	0	0	2.17399	4.78674	1.91613	3.36605
vsiRNA214	AATTTGCTGTGGAGCGTACTCG	0	0	0	9	11	12	0	0	0	10	14	6	0	0	0	1.23813	2.13074	1.83581	0	0	0	2.6593	2.23549	1.83603
vsiRNA215	CGTTTCCCAAAGCATTTCGTG	0	0	0	41	10	10	0	0	1	16	37	16	0	0	0	5.64035	1.93704	1.52984	0	0	0.310571	4.25488	5.90807	4.89608
vsiRNA216	CTGATATTATCCGTTCTGTT	0	0	0	393	208	275	0	0	19	123	145	90	0	0	0	54.0649	40.2904	42.0706	0	0	5.90084	32.7094	23.1533	27.5404
vsiRNA217	AACAAGGAAAAGGAAAAGGAC	0	0	0	58	46	53	0	0	4	36	48	16	0	0	0	7.97904	8.91038	8.10815	0	0	1.24228	9.57348	7.66453	4.89608
vsiRNA218	AACTATCGAATTGTGAACCATC	0	0	0	33	14	23	0	0	0	6	5	1	0	0	0	4.5398	2.71185	3.51863	0	0	0	1.59558	0.798388	0.306005
vsiRNA219	ATTTGGAACACTTACTCGAGTA	0	0	0	22	13	20	0	0	0	5	4	3	0	0	0	3.02653	2.51815	3.05968	0	0	0	1.32965	0.638711	0.918015
vsiRNA220	CATACGAAAATCGTTTGCATC	0	0	0	315	173	171	0	0	15	51	23	27	0	0	0	43.3344	33.5108	26.1603	0	0	4.65856	13.5624	3.67259	8.26213
vsiRNA221	CATTCACGAGCTGTATTTTCC	0	0	0	151	81	104	0	0	10	57	60	24	0	0	0	20.773	15.69	15.9103	0	0	3.10571	15.158	9.58066	7.34412
vsiRNA222	CAACTAGTCTGATTGGCAATT	0	0	0	111	64	89	0	0	5	18	22	24	0	0	0	15.2702	12.397	13.6156	0	0	1.55285	4.78674	3.51291	7.34412
vsiRNA223	TCAAGAACTTTTTGACATGCA	0	0	0	105	79	58	0	0	6	23	7	14	0	0	0	14.4448	15.3026	8.87308	0	0	1.86342	6.11639	1.11774	4.28407
vsiRNA224	GATAAATCGAATGGCATTGCT	0	0	0	64	55	36	0	0	2	22	37	11	0	0	0	8.80446	10.6537	5.50743	0	0	0.621141	5.85046	5.90807	3.36605
vsiRNA225	TTTAGATACTCTACTGGGTGG	0	0	0	92	45	71	0	0	4	17	13	23	0	0	0	12.6564	8.71667	10.8619	0	0	1.24228	4.52081	2.07581	7.03811
vsiRNA226	ACATACTTTTGATCGCCACTA	1	0	0	190	137	113	0	0	7	74	74	35	0.207559	0	0	26.1382	26.5374	17.2872	0	0	2.17399	19.6788	11.8161	10.7102
vsiRNA227	CTAGTCTGATTGGCAATTGTA	0	0	0	85	76	73	0	0	5	26	9	5	0	0	0	11.6934	14.7215	11.1678	0	0	1.55285	6.91418	1.4371	1.53002
vsiRNA228	TGGTCACAAAGGTTGATGGCA	0	0	0	25	13	18	0	0	1	11	5	5	0	0	0	3.43924	2.51815	2.75371	0	0	0.310571	2.92523	0.798388	1.53002
vsiRNA229	TCTAATCTGTGCTCTGGCAGAT	0	0	0	52	48	57	0	0	4	6	8	3	0	0	0	7.15362	9.29778	8.72009	0	0	1.24228	1.59558	1.27742	0.918015
vsiRNA230	CTCGTAGGGCTAAAGCTGATA	0	0	0	193	133	136	0	0	9	81	62	40	0	0	0	26.5509	25.7626	20.8058	0	0	2.79514	21.5403	9.90001	12.2402
vsiRNA231	ATACAGCTCGTGAATGGCAGG	0	0	0	359	180	173	0	0	23	152	79	95	0	0	0	49.3875	34.8667	26.4662	0	0	7.14312	40.4213	12.6145	29.0705
vsiRNA232	TTGTGAATTCCATGAAGTGCC	0	0	0	56	51	53	0	0	3	30	34	24	0	0	0	7.7039	9.87889	8.10815	0	0	0.931712	7.9779	5.42904	7.34412
vsiRNA233	AGACTGTGATGCATTTGAAGA	0	0	0	158	99	121	1	0	12	61	43	27	0	0	0	21.736	19.1767	18.5111	0.520208	0	3.72685	16.2217	6.86614	8.26213
vsiRNA234	TTGAAACTCTTGAATAGATGG	0	0	0	31	21	30	0	0	7	6	6	6	0	0	0	4.26466	4.06778	4.58952	0	0	2.17399	1.59558	0.958066	1.83603
vsiRNA235	ATATGATGGTCACAAAGGTTG	0	0	0	63	38	51	0	0	3	24	30	16	0	0	0	8.66689	7.36074	7.80219	0	0	0.931712	6.38232	4.79033	4.89608
vsiRNA236	TCAGCGCTTGAGAACTGAACC	0	0	0	411	342	325	0	0	21	81	44	44	0	0	0	56.5411	66.2467	49.7198	0	0	6.52198	21.5403	7.02582	13.4642
vsiRNA237	TTTTGATGAGAGGAATGAGA	0	0	0	125	103	110	0	0	13	74	81	52	0	0	0	17.1962	19.9515	16.8282	0	0	4.03742	19.6788	12.9339	15.9123
vsiRNA238	ACCGGTTGATCTGAGTCTAGA	0	0	0	88	41	35	0	0	2	48	25	23	0	0	0	12.1061	7.94186	5.35444	0	0	0.621141	12.7646	3.99194	7.03811
vsiRNA239	CTGCCATTCACGAGCTGTATT	0	0	0	133	112	116	0	0	11	41	26	25	0	0	0	18.2968	21.6948	17.7462	0	0	3.41628	10.9031	4.15162	7.65012
vsiRNA240	TCTGGATCTATCTGCTTGGGT	0	0	0	48	35	18	0	0	7	27	37	21	0	0	0	6.60334	6.77963	2.75371	0	0	2.17399	7.18011	5.90807	6.4261
vsiRNA241	CCATCTGGATTTGTCGGTCCC	0	0	0	40	17	15	0	0	2	7	8	5	0	0	0	5.50278	3.29296	2.29476	0	0	0.621141	1.86151	1.27742	1.53002
vsiRNA242	TGTACTTGTGTACGTGTCGAG	0	0	0	103	52	42	0	0	6	20	27	16	0	0	0	14.1697	10.0726	6.42533	0	0	1.86342	5.3186	4.3113	4.89608
vsiRNA243	GAGGATGATGAAATCGAATTG	0	0	0	89	50	42	0	0	5	21	17	16	0	0	0	12.2437	9.68519	6.42533	0	0	1.55285	5.58453	2.71452	4.89608
vsiRNA244	CAAAGGAGGGTCTGTTCAACT	0	0	0	201	143	159	0	0	11	97	80	67	0	0	0	27.6515	27.6996	24.3245	0	0	3.41628	25.7952	12.7742	20.5023
vsiRNA245	TGACACAATCGATGCAGGAGG	0	0	0	183	103	118	0	0	9	79	86	52	0	0	0	25.1752	19.9515	18.0521	0	0	2.79514	21.0085	13.7323	15.9123
vsiRNA246	GACACAACACTTGACGCAGCC	0	0	0	35	14	26	0	0	1	24	27	18	0	0	0	4.81494	2.71185	3.97759	0	0	0.310571	6.38232	4.3113	5.50809
vsiRNA247	TTCGAGATTGTATGACACCTT	0	0	0	76	38	44	0	0	6	20	31	17	0	0	0	10.4553	7.36074	6.7313	0	0	1.86342	5.3186	4.95001	5.20208
vsiRNA248	TCTACTCGAAGAACATTGAAT	0	0	0	36	28	28	0	0	3	9	3	8	0	0	0	4.95251	5.42371	4.28355	0	0	0.931712	2.39337	0.479033	2.44804
vsiRNA249	CGATATGGTTTAGTTCGTAAT	0	0	0	27	10	19	0	0	4	7	9	6	0	0	0	3.71438	1.93704	2.9067	0	0	1.24228	1.86151	1.4371	1.83603
vsiRNA250	ATCAGCATTAGTTTTAGAACC	0	0	0	417	243	306	0	0	20	143	92	97	0	0	0	57.3665	47.07	46.8131	0	0	6.21141	38.028	14.6903	29.6825
vsiRNA251	TTCAGGAAAGATTGGTCTGACA	0	0	0	45	22	25	0	0	3	9	11	6	0	0	0	6.19063	4.26148	3.8246	0	0	0.931712	2.39337	1.75645	1.83603
vsiRNA252	AGTGTTTCTGCCGCTGACACT	0	0	1	32	20	24	0	0	3	29	8	13	0	0	0.238357	4.40223	3.87408	3.67162	0	0	0.931712	7.71197	1.27742	3.97806
vsiRNA253	CTCAGCAAACTGCGGAACGCC	0	1	0	443	248	272	0	0	31	167	122	95	0	0.194677	0	60.9433	48.0385	41.6117	0	0	9.62769	44.4103	19.4807	29.0705
vsiRNA254	ATATTCTTGTCTGTTAGGAGC	0	0	0	208	98	129	0	1	9	99	70	47	0	0	0	28.6145	18.983	19.7349	0	0.220659	2.79514	26.3271	11.1774	14.3822
vsiRNA255	TCTATGTCCAAAGTCACTCCA	0	0	0	10	5	8	0	0	1	5	12	3	0	0	0	1.3757	0.968519	1.22387	0	0	0.310571	1.32965	1.91613	0.918015
vsiRNA256	TGTTCCATGCATTGATCGCACT	0	0	0	55	24	26	0	0	1	14	26	14	0	0	0	7.56633	4.64889	3.97759	0	0	0.310571	3.72302	4.15162	4.28407
vsiRNA257	ATCTGAGAAATGTTGTGACATT	0	0	0	20	1	10	0	0	1	4	1	1	0	0	0	2.75139	0.193704	1.52984	0	0	0.310571	1.06372	0.159678	0.306005
vsiRNA258	ACATGGGAGAAACTGAAATGC	0	0	1	201	115	109	0	0	5	87	65	54	0	0	0.238357	27.6515	22.2759	16.6753	0	0	1.55285	23.1359	10.379	16.5243
vsiRNA259	TTCTCAACGATTGGTTTCAGT	0	0	0	56	25	36	0	0	3	19	25	16	0	0	0	7.7039	4.8426	5.50743	0	0	0.931712	5.05267	3.99194	4.89608
vsiRNA260	ATTCAAATTGCTGCATTGTTT	0	0	0	141	90	83	0	0	5	53	43	35	0	0	0	19.3973	17.4333	12.6977	0	0	1.55285	14.0943	6.86614	10.7102
vsiRNA261	TCGCCAGGACGGACAAGTGGAC	0	0	0	16	14	4	0	0	7	21	9	13	0	0	0	2.20111	2.71185	0.611936	0	0	2.17399	5.58453	1.4371	3.97806
vsiRNA262	TAGAGGTTGATGTGAAAGAC	0	0	0	73	51	54	0	0	9	54	51	28	0	0	0	10.0426	9.87889	8.26114	0	0	2.79514	14.3602	8.14356	8.56814
vsiRNA263	TCAACGAACTGGATGAATGAA	0	0	0	94	52	60	0	0	10	15	15	15	0	0	0	12.9315	10.0726	9.17904	0	0	3.10571	3.98895	2.39516	4.59007
vsiRNA264	TCTTAGAGCACTTAACTGAAC	1	0	0	280	167	197	0	0	17	119	80	52	0.207559	0	0	38.5195	32.3485	30.1379	0	0	5.2797	31.6457	12.7742	15.9123
vsiRNA265	TAGTGAGTACAGCTGATGGAT	0	0	0	86	45	59	0	0	9	41	44	18	0	0	0	11.831	8.71667	9.02606	0	0	2.79514	10.9031	7.02582	5.50809
vsiRNA266	CGAAATAGTTCGAGAAAAAT	0	0	0	7	1	2	0	0	1	0	1	0	0	0	0	0.962987	0.193704	0.305968	0	0	0.310571	0	0.159678	0
vsiRNA267	TCAGGATTGAGCGAGCGATTT	0	0	0	42	46	38	0	0	4	37	48	26	0	0	0	5.77792	8.91038	5.81339	0	0	1.24228	9.8394	7.66453	7.95613
vsiRNA268	TTCCAAACTCTCGTAAATTGCA	0	0	0	70	16	31	0	0	10	30	50	27	0	0	0	9.62987	3.09926	4.74251	0	0	3.10571	7.9779	7.98388	8.26213
vsiRNA269	CGTGGGTCGCACGAAGGAAAA	0	0	0	28	9	5	0	0	1	15	13	16	0	0	0	3.85195	1.74333	0.76492	0	0	0.310571	3.98895	2.07581	4.89608
vsiRNA270	CATGTGATGTAGTGTCTCTCC	0	0	0	246	144	121	0	0	10	78	31	31	0	0	0	33.8421	27.8933	18.5111	0	0	3.10571	20.7425	4.95001	9.48615
vsiRNA271	CTTCGCAAGTTTGGAGATGCA	0	0	0	176	82	84	0	0	11	69	52	48	0	0	0	24.2123	15.8837	12.8507	0	0	3.41628	18.3492	8.30324	14.6882
vsiRNA272	AAATACAGCTCGTGAATGGCA	0	0	0	150	89	93	0	0	6	76	39	31	0	0	0	20.6354	17.2396	14.2275	0	0	1.86342	20.2107	6.22743	9.48615
vsiRNA273	ATCTTCCGCCTAAACTCAGCC	0	0	0	56	16	24	0	0	5	45	73	30	0	0	0	7.7039	3.09926	3.67162	0	0	1.55285	11.9668	11.6565	9.18015
vsiRNA274	GTGTACGTGTCGAGCTACAAT	0	0	0	52	32	34	0	0	3	13	8	9	0	0	0	7.15362	6.19852	5.20146	0	0	0.931712	3.45709	1.27742	2.75404
vsiRNA275	ATACGCAGTGTTGGCTTCTTG	0	0	0	80	54	60	0	0	10	30	47	24	0	0	0	11.0056	10.46	9.17904	0	0	3.10571	7.9779	7.50485	7.34412
vsiRNA276	AGCTTTTGGAAGGGATTGGACG	0	0	0	48	36	25	0	0	1	22	41	18	0	0	0	6.60334	6.97334	3.8246	0	0	0.310571	5.85046	6.54678	5.50809
vsiRNA277	ATCATGCTCATTAGTTCGGAGA	0	0	0	34	22	22	0	0	4	15	15	11	0	0	0	4.67737	4.26148	3.36565	0	0	1.24228	3.98895	2.39516	3.36605
vsiRNA278	ACAATGCAGCAATTTGAATTG	0	0	0	23	12	13	0	0	2	7	4	7	0	0	0	3.1641	2.32445	1.98879	0	0	0.621141	1.86151	0.638711	2.14203
vsiRNA279	CTTTTGATCGCCACTATTACC	0	0	0	90	87	102	0	0	4	61	29	28	0	0	0	12.3813	16.8522	15.6044	0	0	1.24228	16.2217	4.63065	8.56814
vsiRNA280	TGCAATTGGTGGAATAGGACT	0	0	0	168	146	170	0	0	19	111	106	72	0	0	0	23.1117	28.2808	26.0073	0	0	5.90084	29.5182	16.9258	22.0324
vsiRNA281	AGTCGCTCATATTCACTAACC	0	0	0	17	6	8	0	0	0	7	4	1	0	0	0	2.33868	1.16222	1.22387	0	0	0	1.86151	0.638711	0.306005
vsiRNA282	CAGTCTATACCATACAGGGCA	0	0	0	30	9	14	0	0	3	8	20	7	0	0	0	4.12709	1.74333	2.14178	0	0	0.931712	2.12744	3.19355	2.14203
vsiRNA283	ATATTATCCCCTGGCATACTG	0	0	0	120	31	47	0	0	7	87	95	35	0	0	0	16.5084	6.00482	7.19025	0	0	2.17399	23.1359	15.1694	10.7102
vsiRNA284	TGGAAAAAAATTATCTAGATC	0	0	0	53	17	28	0	0	2	8	7	7	0	0	0	7.29119	3.29296	4.28355	0	0	0.621141	2.12744	1.11774	2.14203
vsiRNA285	TTGACAATAGGAGCATTGCTT	0	0	0	53	40	30	0	0	2	29	13	21	0	0	0	7.29119	7.74815	4.58952	0	0	0.621141	7.71197	2.07581	6.4261
vsiRNA286	TTGATGTGTAAGTTGCCATGG	0	0	0	28	12	18	0	0	0	22	25	9	0	0	0	3.85195	2.32445	2.75371	0	0	0	5.85046	3.99194	2.75404
vsiRNA287	TCGCTCATATTCACTAACCGA	0	0	0	4	1	0	0	0	0	2	7	0	0	0	0	0.550278	0.193704	0	0	0	0	0.53186	1.11774	0
vsiRNA288	CGGGTCTGGAAAGTCAACTGG	0	0	0	28	8	12	0	0	2	13	10	6	0	0	0	3.85195	1.54963	1.83581	0	0	0.621141	3.45709	1.59678	1.83603
vsiRNA289	TCCTGTTTTGGAATGTCTTTC	0	0	0	51	39	41	0	0	1	12	9	5	0	0	0	7.01605	7.55445	6.27235	0	0	0.310571	3.19116	1.4371	1.53002
vsiRNA290	GGCCTCTATGGGACATGAACC	0	0	0	67	27	35	0	0	5	29	24	20	0	0	0	9.21716	5.23	5.35444	0	0	1.55285	7.71197	3.83226	6.1201
vsiRNA291	CAATTTCGATCTTCATCAAAC	0	0	0	201	95	107	0	0	9	43	47	38	0	0	0	27.6515	18.4019	16.3693	0	0	2.79514	11.435	7.50485	11.6282
vsiRNA292	CCAAGCATGATCGCTACAGAG	0	0	0	151	97	91	0	0	10	57	49	41	0	0	0	20.773	18.7893	13.9215	0	0	3.10571	15.158	7.8242	12.5462
vsiRNA293	CGATGCTGAAAGGAGTGATTG	0	0	0	102	63	79	0	0	8	41	37	24	0	0	0	14.0321	12.2033	12.0857	0	0	2.48456	10.9031	5.90807	7.34412
vsiRNA294	TGTAATGTGGAAGTGTATGTC	0	0	0	185	129	133	0	0	11	55	73	50	0	0	0	25.4504	24.9878	20.3469	0	0	3.41628	14.6261	11.6565	15.3002
vsiRNA295	AATTTGGAACACTTACTCGAGT	0	0	0	33	16	20	0	0	3	11	4	4	0	0	0	4.5398	3.09926	3.05968	0	0	0.931712	2.92523	0.638711	1.22402
vsiRNA296	AAATTTGGAACACTTACTCGA	0	0	0	18	10	5	0	0	3	6	3	4	0	0	0	2.47625	1.93704	0.76492	0	0	0.931712	1.59558	0.479033	1.22402
vsiRNA297	ACAATCTTAGAGCACTTAACTG	0	0	0	13	7	3	0	0	0	5	4	2	0	0	0	1.7884	1.35593	0.458952	0	0	0	1.32965	0.638711	0.61201
vsiRNA298	CCTGATTTGGTGCGTTAACTC	0	0	0	100	51	70	0	0	6	49	52	19	0	0	0	13.757	9.87889	10.7089	0	0	1.86342	13.0306	8.30324	5.81409
vsiRNA299	TCCTGGCGAGATGCTGTAGACG	0	0	0	53	18	19	0	0	6	16	8	14	0	0	0	7.29119	3.48667	2.9067	0	0	1.86342	4.25488	1.27742	4.28407
vsiRNA300	AGTTTAGTGATTGGTGGGACC	0	0	0	348	289	290	0	0	27	163	107	94	0	0	0	47.8742	55.9804	44.3654	0	0	8.38541	43.3466	17.0855	28.7645
vsiRNA301	ATACTTTTTAAGAATGTCATG	0	0	0	89	78	72	0	0	6	23	6	14	0	0	0	12.2437	15.1089	11.0149	0	0	1.86342	6.11639	0.958066	4.28407
vsiRNA302	TGTATCGATACATGCAAGTACC	0	0	0	6	1	0	0	0	0	0	0	0	0	0	0	0.825418	0.193704	0	0	0	0	0	0	0
vsiRNA303	AATTATATTCCTCTCTTTCTC	0	0	0	6	3	10	0	0	0	2	7	2	0	0	0	0.825418	0.581111	1.52984	0	0	0	0.53186	1.11774	0.61201
vsiRNA304	ATGGAGCGGTACAACTTGCATA	0	0	0	20	9	19	0	0	3	8	15	7	0	0	0	2.75139	1.74333	2.9067	0	0	0.931712	2.12744	2.39516	2.14203
vsiRNA305	CTTTCGTAAACCTCTCATATG	0	0	0	146	35	65	0	0	6	59	94	41	0	0	0	20.0852	6.77963	9.94396	0	0	1.86342	15.6899	15.0097	12.5462
vsiRNA306	CCAAAGCTTGGAACCTGGCCA	0	0	0	178	93	107	0	0	9	44	54	42	0	0	0	24.4874	18.0145	16.3693	0	0	2.79514	11.7009	8.62259	12.8522
vsiRNA307	TTAGAGCACTTAACTGAACC	1	0	0	348	265	304	0	0	16	140	125	94	0.207559	0	0	47.8742	51.3315	46.5072	0	0	4.96913	37.2302	19.9597	28.7645
vsiRNA308	GCAAGTTTGGAGATGCAGCTT	0	0	0	154	67	87	0	0	11	63	64	45	0	0	0	21.1857	12.9782	13.3096	0	0	3.41628	16.7536	10.2194	13.7702
vsiRNA309	TGGCATGTCTGCGTTTCGTGAT	0	0	0	20	17	12	0	0	2	6	11	8	0	0	0	2.75139	3.29296	1.83581	0	0	0.621141	1.59558	1.75645	2.44804
vsiRNA310	TTGATATGGAATGCAATTTTG	0	0	0	55	27	41	0	0	4	19	9	2	0	0	0	7.56633	5.23	6.27235	0	0	1.24228	5.05267	1.4371	0.61201
vsiRNA311	CCAAGAACGGTGAGACTTTCA	0	0	0	35	16	13	0	0	1	6	4	7	0	0	0	4.81494	3.09926	1.98879	0	0	0.310571	1.59558	0.638711	2.14203
vsiRNA312	CCCACGATGGATCAATGCATC	0	0	0	17	10	10	0	0	4	10	9	3	0	0	0	2.33868	1.93704	1.52984	0	0	1.24228	2.6593	1.4371	0.918015
vsiRNA313	CACTTGGTTATCGGTTAGTGA	0	0	0	84	38	37	0	0	2	29	19	12	0	0	0	11.5558	7.36074	5.66041	0	0	0.621141	7.71197	3.03387	3.67206
vsiRNA314	ATTGGAAAGACAGTGTGTCCTC	0	0	0	15	11	4	0	0	0	2	0	1	0	0	0	2.06354	2.13074	0.611936	0	0	0	0.53186	0	0.306005
vsiRNA315	ATTTCTAGACTCAGATCAACC	0	0	1	651	444	479	0	0	38	199	108	109	0	0	0.238357	89.5578	86.0045	73.2794	0	0	11.8017	52.92	17.2452	33.3545
vsiRNA316	TCGTAGCAGTGACTATGTCTG	0	0	0	43	27	39	0	0	2	14	1	14	0	0	0	5.91549	5.23	5.96638	0	0	0.621141	3.72302	0.159678	4.28407
vsiRNA317	TGATTTGCCTAAGTGTTGGTT	0	0	0	28	14	15	0	0	2	6	10	14	0	0	0	3.85195	2.71185	2.29476	0	0	0.621141	1.59558	1.59678	4.28407
vsiRNA318	ATCATGATGTTGTTGTAGAGC	0	0	0	260	182	158	0	0	10	75	52	59	0	0	0	35.7681	35.2541	24.1715	0	0	3.10571	19.9447	8.30324	18.0543
vsiRNA319	CATCAGCATTAGTTTTAGAACC	0	0	0	36	19	28	0	0	5	7	9	12	0	0	0	4.95251	3.68037	4.28355	0	0	1.55285	1.86151	1.4371	3.67206
vsiRNA320	ACTACTTCGAGCATTTTACTG	0	0	0	99	53	49	0	0	3	34	67	14	0	0	0	13.6194	10.2663	7.49622	0	0	0.931712	9.04162	10.6984	4.28407
vsiRNA321	AAGGCTTGAATTCTTTTGGATT	0	0	0	41	21	37	0	0	1	11	13	9	0	0	0	5.64035	4.06778	5.66041	0	0	0.310571	2.92523	2.07581	2.75404
vsiRNA322	ATGAGACTATTGATTTTGAAT	0	0	0	162	108	91	0	0	11	25	22	27	0	0	0	22.2863	20.92	13.9215	0	0	3.41628	6.64825	3.51291	8.26213
vsiRNA323	AGAAACACTCGTCGCACAGAG	0	0	0	187	85	81	0	0	6	91	93	63	0	0	0	25.7255	16.4648	12.3917	0	0	1.86342	24.1996	14.85	19.2783
vsiRNA324	GCTAAACATTCTGCGTGGATG	0	0	0	155	82	110	0	0	9	40	26	32	0	0	0	21.3233	15.8837	16.8282	0	0	2.79514	10.6372	4.15162	9.79216
vsiRNA325	TCAACGGAGTTTGGGTTATGA	0	0	0	84	54	52	0	0	9	55	67	43	0	0	0	11.5558	10.46	7.95517	0	0	2.79514	14.6261	10.6984	13.1582
vsiRNA326	TTCGACTTGTTCATCTCCATC	0	0	0	198	61	104	0	0	12	65	72	48	0	0	0	27.2388	11.8159	15.9103	0	0	3.72685	17.2854	11.4968	14.6882
vsiRNA327	GATCAACGAACTGGATGAATG	0	0	0	35	16	13	0	0	3	8	4	11	0	0	0	4.81494	3.09926	1.98879	0	0	0.931712	2.12744	0.638711	3.36605
vsiRNA328	CTAAGATGAACAGGCAACCCA	0	0	0	91	32	36	0	0	4	40	38	34	0	0	0	12.5188	6.19852	5.50743	0	0	1.24228	10.6372	6.06775	10.4042
vsiRNA329	ACTTGTATCTGTCATGTGATA	0	0	0	405	304	269	0	1	20	93	80	60	0	0	0	55.7157	58.886	41.1527	0	0.220659	6.21141	24.7315	12.7742	18.3603
vsiRNA330	CCATACAGGGCATCGAGCACT	0	0	0	34	12	21	0	0	0	16	13	10	0	0	0	4.67737	2.32445	3.21267	0	0	0	4.25488	2.07581	3.06005
vsiRNA331	GAAGAAGCTGTACATGGATAG	0	0	0	34	22	12	0	0	2	21	25	13	0	0	0	4.67737	4.26148	1.83581	0	0	0.621141	5.58453	3.99194	3.97806
vsiRNA332	TGTATGACAGGATGCATTGATC	0	0	0	23	7	19	0	0	1	9	5	5	0	0	0	3.1641	1.35593	2.9067	0	0	0.310571	2.39337	0.798388	1.53002
vsiRNA333	ATCAGTTGAACAGACCCTCCT	1	0	0	172	62	88	0	0	11	83	72	44	0.207559	0	0	23.662	12.0096	13.4626	0	0	3.41628	22.0722	11.4968	13.4642
vsiRNA334	TGCACGAGCTCGAAGGATGGAA	0	0	0	7	5	6	0	0	1	3	6	5	0	0	0	0.962987	0.968519	0.917904	0	0	0.310571	0.79779	0.958066	1.53002
vsiRNA335	GAACGGTGAGACTTTCAACCC	0	0	0	166	82	78	0	0	5	42	12	14	0	0	0	22.8366	15.8837	11.9328	0	0	1.55285	11.1691	1.91613	4.28407
vsiRNA336	CTAGGTGTTCGCTGTGGGCGA	0	0	0	18	6	7	0	0	5	13	16	10	0	0	0	2.47625	1.16222	1.07089	0	0	1.55285	3.45709	2.55484	3.06005
vsiRNA337	CCAAAGCAAATTGGAACTTGT	0	0	0	96	71	66	0	0	4	12	6	8	0	0	0	13.2067	13.753	10.0969	0	0	1.24228	3.19116	0.958066	2.44804
vsiRNA338	CGAGATGCTGTAGACGCACAA	0	0	0	26	25	14	0	0	1	5	7	0	0	0	0	3.57681	4.8426	2.14178	0	0	0.310571	1.32965	1.11774	0
vsiRNA339	ACTTCGAGATTGTATGACACC	0	0	0	507	364	374	0	0	36	189	139	95	0	0	0	69.7478	70.5082	57.216	0	0	11.1805	50.2607	22.1952	29.0705
vsiRNA340	TGATGGTTGCCTTGGATGATG	0	0	0	120	45	74	0	1	11	97	100	46	0	0	0	16.5084	8.71667	11.3208	0	0.220659	3.41628	25.7952	15.9678	14.0762
vsiRNA341	CAAGAACGGTGAGACTTTCAA	0	0	0	34	16	13	0	0	0	5	3	2	0	0	0	4.67737	3.09926	1.98879	0	0	0	1.32965	0.479033	0.61201
vsiRNA342	CCATGGATCCATTGAAACTCT	0	0	0	211	96	138	0	0	16	110	126	67	0	0	0	29.0272	18.5956	21.1118	0	0	4.96913	29.2523	20.1194	20.5023
vsiRNA343	TTTAATTGAACCAACGCGACC	0	0	0	298	170	216	0	0	16	99	80	69	0	0	0	40.9957	32.9296	33.0446	0	0	4.96913	26.3271	12.7742	21.1143
vsiRNA344	TGTGATAACCAGCTGGATAAG	0	0	0	82	42	51	0	0	6	61	77	35	0	0	0	11.2807	8.13556	7.80219	0	0	1.86342	16.2217	12.2952	10.7102
vsiRNA345	CTTCAAGAAAGGAGTAGCATT	0	0	0	87	54	51	0	0	4	22	11	23	0	0	0	11.9686	10.46	7.80219	0	0	1.24228	5.85046	1.75645	7.03811
vsiRNA346	CAACTGTACTAAATTTGGAAC	0	0	0	288	232	235	0	0	31	94	59	55	0	0	0	39.62	44.9393	35.9513	0	0	9.62769	24.9974	9.42098	16.8303
vsiRNA347	TGCGCTGTAAACTTGCATATA	0	0	0	160	138	134	0	0	12	43	17	19	0	0	0	22.0111	26.7311	20.4999	0	0	3.72685	11.435	2.71452	5.81409
vsiRNA348	TTGTGGTGACTCTATCTTTTA	0	0	0	63	41	46	0	0	4	16	9	15	0	0	0	8.66689	7.94186	7.03727	0	0	1.24228	4.25488	1.4371	4.59007
vsiRNA349	ATCATAGCTATGGATTGTTTC	0	0	0	66	44	47	0	0	4	15	21	8	0	0	0	9.07959	8.52297	7.19025	0	0	1.24228	3.98895	3.35323	2.44804
vsiRNA350	AAAGGAAAGGAAAATACAGCT	0	0	0	59	29	44	0	0	5	49	46	26	0	0	0	8.11661	5.61741	6.7313	0	0	1.55285	13.0306	7.34517	7.95613
vsiRNA351	CCATACCACGTATCAAACTGT	0	0	0	138	88	74	0	0	9	62	51	39	0	0	0	18.9846	17.0459	11.3208	0	0	2.79514	16.4877	8.14356	11.9342
vsiRNA352	GTTATAATGTCTGAGTCGGCA	0	0	0	64	50	53	0	0	4	26	16	19	0	0	0	8.80446	9.68519	8.10815	0	0	1.24228	6.91418	2.55484	5.81409
vsiRNA353	GTCGAAGATCACTATTGCTGG	0	0	0	117	33	44	0	0	3	46	86	32	0	0	0	16.0956	6.39223	6.7313	0	0	0.931712	12.2328	13.7323	9.79216
vsiRNA354	AAGTTAGACATCAGTCCTTAG	0	0	0	15	8	12	0	0	0	10	5	2	0	0	0	2.06354	1.54963	1.83581	0	0	0	2.6593	0.798388	0.61201
vsiRNA355	ATCATTAGCCACTTGGACAGC	0	0	0	39	16	16	0	0	5	20	29	12	0	0	0	5.36521	3.09926	2.44774	0	0	1.55285	5.3186	4.63065	3.67206
vsiRNA356	AGGGACAAATGAACCACCTTAT	0	0	0	11	5	4	0	0	1	3	1	0	0	0	0	1.51327	0.968519	0.611936	0	0	0.310571	0.79779	0.159678	0
vsiRNA357	TCTGGAAAGTCAACTGGGTTG	0	0	0	49	31	36	0	0	3	20	16	12	0	0	0	6.74091	6.00482	5.50743	0	0	0.931712	5.3186	2.55484	3.67206
vsiRNA358	TTTCTGTGATGATTGATGATG	0	0	0	96	85	64	0	0	5	38	27	23	0	0	0	13.2067	16.4648	9.79098	0	0	1.55285	10.1053	4.3113	7.03811
vsiRNA359	ACTTTGTATCTAGCACTGATG	0	0	0	200	172	183	0	0	10	56	16	32	0	0	0	27.5139	33.3171	27.9961	0	0	3.10571	14.8921	2.55484	9.79216
vsiRNA360	AACTGAACCGGTTGATCTGAG	0	0	0	113	64	58	0	0	9	36	42	30	0	0	0	15.5454	12.397	8.87308	0	0	2.79514	9.57348	6.70646	9.18015
vsiRNA361	AGGTTTTTGAAAGGTGATTGT	0	0	0	73	55	39	0	0	4	32	47	15	0	0	0	10.0426	10.6537	5.96638	0	0	1.24228	8.50976	7.50485	4.59007
vsiRNA362	ATCAGGAAAGGAGACATCTCG	0	0	0	155	88	102	0	0	7	67	70	34	0	0	0	21.3233	17.0459	15.6044	0	0	2.17399	17.8173	11.1774	10.4042
vsiRNA363	CCTCTATTGTGTCATCATTGTT	0	0	0	13	8	7	0	0	0	4	5	3	0	0	0	1.7884	1.54963	1.07089	0	0	0	1.06372	0.798388	0.918015
vsiRNA364	ATATTCAGGTTTTTGAAAGGTG	0	0	0	37	22	17	0	0	3	2	8	7	0	0	0	5.09008	4.26148	2.60073	0	0	0.931712	0.53186	1.27742	2.14203
vsiRNA365	ACTGTGTCTCACCAAGGGAAA	0	0	0	9	2	4	0	0	0	5	10	4	0	0	0	1.23813	0.387408	0.611936	0	0	0	1.32965	1.59678	1.22402
vsiRNA366	TCAGAAGTCTCATCGACGAAG	0	0	0	32	26	26	0	0	0	17	6	6	0	0	0	4.40223	5.0363	3.97759	0	0	0	4.52081	0.958066	1.83603
vsiRNA367	AACGGATAATATCAGGAAAGG	0	0	2	170	96	148	0	1	11	78	65	41	0	0	0.476713	23.3868	18.5956	22.6416	0	0.220659	3.41628	20.7425	10.379	12.5462
vsiRNA368	TGGAACTCATACTGTGCCACG	0	0	0	74	45	46	0	0	5	14	13	17	0	0	0	10.1802	8.71667	7.03727	0	0	1.55285	3.72302	2.07581	5.20208
vsiRNA369	CGAGCTACAATGAAGTTGACA	0	0	0	36	13	30	0	0	0	14	7	8	0	0	0	4.95251	2.51815	4.58952	0	0	0	3.72302	1.11774	2.44804
vsiRNA370	CCATTCACGAGCTGTATTTTCC	0	0	0	43	21	33	0	0	4	21	19	9	0	0	0	5.91549	4.06778	5.04847	0	0	1.24228	5.58453	3.03387	2.75404
vsiRNA371	AAGCTGCATCTCCAAACTTGCG	0	0	0	6	4	2	0	0	1	5	11	5	0	0	0	0.825418	0.774815	0.305968	0	0	0.310571	1.32965	1.75645	1.53002
vsiRNA372	TAGCGATCATGCTTGGAATTT	0	0	0	21	17	18	0	0	0	7	1	1	0	0	0	2.88896	3.29296	2.75371	0	0	0	1.86151	0.159678	0.306005
vsiRNA373	ATTGTGGTGACTCTATCTTTT	0	0	0	86	71	78	0	0	4	23	15	16	0	0	0	11.831	13.753	11.9328	0	0	1.24228	6.11639	2.39516	4.89608
vsiRNA374	GTTTACGAAAGAGAGTGGACT	0	0	0	291	229	242	0	0	11	92	53	44	0	0	0	40.0328	44.3582	37.0221	0	0	3.41628	24.4655	8.46291	13.4642
vsiRNA375	ATTTCTTCAAACTCAACGCAC	0	0	0	30	12	22	0	0	6	8	27	9	0	0	0	4.12709	2.32445	3.36565	0	0	1.86342	2.12744	4.3113	2.75404
vsiRNA376	TCATGAGAGGTTTAAGGGATT	0	0	0	110	81	93	0	0	8	67	66	37	0	0	0	15.1327	15.69	14.2275	0	0	2.48456	17.8173	10.5387	11.3222
vsiRNA377	AAGGAGGGTCTGTTCAACTGA	0	0	1	231	127	130	0	0	15	114	128	64	0	0	0.238357	31.7786	24.6004	19.8879	0	0	4.65856	30.316	20.4387	19.5843
vsiRNA378	TATGAGCGACTTGGAGTGGCC	0	0	0	180	122	136	0	0	19	70	61	68	0	0	0	24.7625	23.6319	20.8058	0	0	5.90084	18.6151	9.74034	20.8083
vsiRNA379	GCCGGATCTGTGCTTTTAATT	0	0	0	49	23	25	0	0	1	17	7	7	0	0	0	6.74091	4.45519	3.8246	0	0	0.310571	4.52081	1.11774	2.14203
vsiRNA380	AGCAGGAAATTTTCAAAGCTC	0	0	0	52	20	30	0	0	3	11	5	11	0	0	0	7.15362	3.87408	4.58952	0	0	0.931712	2.92523	0.798388	3.36605
vsiRNA381	ATAATTGAGAATGGAGTGACT	0	0	0	135	137	148	0	0	12	96	63	50	0	0	0	18.5719	26.5374	22.6416	0	0	3.72685	25.5293	10.0597	15.3002
vsiRNA382	TATGTAGTACTCGTTTCTGTG	0	0	0	63	43	52	0	0	6	17	32	16	0	0	0	8.66689	8.32926	7.95517	0	0	1.86342	4.52081	5.10968	4.89608
vsiRNA383	CTGTAGGATATCTCATTTGTG	0	0	0	139	107	131	0	0	13	40	38	30	0	0	0	19.1222	20.7263	20.0409	0	0	4.03742	10.6372	6.06775	9.18015
vsiRNA384	ACAATAAGGTGAGTGTTAGCT	0	0	0	93	37	44	0	0	3	52	68	38	0	0	0	12.794	7.16704	6.7313	0	0	0.931712	13.8284	10.8581	11.6282
vsiRNA385	CAAAACTTGTACAGGATTTAA	0	0	0	7	9	7	0	0	0	0	0	0	0	0	0	0.962987	1.74333	1.07089	0	0	0	0	0	0
vsiRNA386	TCAAGGAGATCTGTAGCTGCA	0	0	0	178	94	110	0	1	11	69	80	35	0	0	0	24.4874	18.2082	16.8282	0	0.220659	3.41628	18.3492	12.7742	10.7102
vsiRNA387	AATTGAAAGAGTTTGTTTGATG	0	0	0	112	95	97	0	0	6	39	45	22	0	0	0	15.4078	18.4019	14.8395	0	0	1.86342	10.3713	7.18549	6.73211
vsiRNA388	CAGTGACTTACTTAAGATATT	0	0	0	61	37	47	0	0	5	9	13	11	0	0	0	8.39175	7.16704	7.19025	0	0	1.55285	2.39337	2.07581	3.36605
vsiRNA389	ATTCAACCTCTCTTCCCACTG	0	0	0	23	9	7	0	0	3	13	20	8	0	0	0	3.1641	1.74333	1.07089	0	0	0.931712	3.45709	3.19355	2.44804
vsiRNA390	AACCAAACTGGATTGTTGATG	0	0	0	252	163	154	0	0	11	51	28	42	0	0	0	34.6675	31.5737	23.5595	0	0	3.41628	13.5624	4.47097	12.8522
vsiRNA391	CTGGTGTTCGTGATGTGACCT	0	0	0	101	54	79	0	0	4	45	25	22	0	0	0	13.8945	10.46	12.0857	0	0	1.24228	11.9668	3.99194	6.73211
vsiRNA392	TTCACACAATCAGTTGAGACT	0	0	0	92	56	73	0	0	4	27	14	18	0	0	0	12.6564	10.8474	11.1678	0	0	1.24228	7.18011	2.23549	5.50809
vsiRNA393	CTCCGTTGATGTTTGGCGAGG	0	0	0	155	86	87	0	0	14	58	42	42	0	0	0	21.3233	16.6585	13.3096	0	0	4.34799	15.4239	6.70646	12.8522
vsiRNA394	AGGATTTGTTTGGTTGGAACT	0	0	0	148	112	139	0	0	10	64	74	46	0	0	0	20.3603	21.6948	21.2648	0	0	3.10571	17.0195	11.8161	14.0762
vsiRNA395	TACCGTTGTGGATAATTCTCT	0	0	0	119	49	57	0	0	4	38	21	9	0	0	0	16.3708	9.49149	8.72009	0	0	1.24228	10.1053	3.35323	2.75404
vsiRNA396	AAAGTACCCATGTTCACTAT	0	0	0	2	1	2	0	0	0	0	1	0	0	0	0	0.275139	0.193704	0.305968	0	0	0	0	0.159678	0
vsiRNA397	AAGTTTGCATTCTTATCCAGC	0	0	0	14	7	3	0	0	1	1	3	1	0	0	0	1.92597	1.35593	0.458952	0	0	0.310571	0.26593	0.479033	0.306005
vsiRNA398	CATTGAAGCTCAAGGAGAGTG	0	0	0	180	130	146	0	0	11	45	21	29	0	0	0	24.7625	25.1815	22.3357	0	0	3.41628	11.9668	3.35323	8.87414
vsiRNA399	CACTGAAACCAATCGTTGAGA	0	0	0	234	129	150	0	0	10	94	54	49	0	0	0	32.1913	24.9878	22.9476	0	0	3.10571	24.9974	8.62259	14.9942
vsiRNA400	ACTGCAGCTACAGATCTCCTT	0	0	0	8	4	10	0	1	2	12	26	8	0	0	0	1.10056	0.774815	1.52984	0	0.220659	0.621141	3.19116	4.15162	2.44804
vsiRNA401	CTATTGATGTTGGAACAGTAG	0	0	0	59	57	43	0	1	5	6	10	7	0	0	0	8.11661	11.0411	6.57831	0	0.220659	1.55285	1.59558	1.59678	2.14203
vsiRNA402	TCTACCATTTTCTTGCGGACA	0	0	0	121	55	68	0	0	10	52	50	27	0	0	0	16.6459	10.6537	10.4029	0	0	3.10571	13.8284	7.98388	8.26213
vsiRNA403	ATGTGTAAGTTGCCATGGATG	0	0	0	217	122	118	0	0	21	102	156	84	0	0	0	29.8526	23.6319	18.0521	0	0	6.52198	27.1248	24.9097	25.7044
vsiRNA404	ATAGTGGCGATCAAAAGTATG	0	0	0	275	160	176	0	2	10	73	69	51	0	0	0	37.8316	30.9926	26.9252	0	0.441318	3.10571	19.4129	11.0178	15.6063
vsiRNA405	TTCAATGTTCTTCGAGTAGAA	0	0	0	121	82	82	0	0	6	36	30	28	0	0	0	16.6459	15.8837	12.5447	0	0	1.86342	9.57348	4.79033	8.56814
vsiRNA406	AGCCTCTTCAAATGCATCACA	0	0	0	86	75	77	0	0	5	27	17	14	0	0	0	11.831	14.5278	11.7798	0	0	1.55285	7.18011	2.71452	4.28407
vsiRNA407	AGTTTGAAGAAATCGACAGCA	0	0	0	17	9	15	0	0	0	8	1	3	0	0	0	2.33868	1.74333	2.29476	0	0	0	2.12744	0.159678	0.918015
vsiRNA408	TGCTGTGGAGCGTACTCGAGT	0	0	0	256	125	108	0	0	8	68	34	48	0	0	0	35.2178	24.213	16.5223	0	0	2.48456	18.0832	5.42904	14.6882
vsiRNA409	CTACGCTGGTTAACATACTAAT	0	0	0	1	2	3	0	0	1	0	2	2	0	0	0	0.13757	0.387408	0.458952	0	0	0.310571	0	0.319355	0.61201
vsiRNA410	AGTATAGGAGAGAAATCGAGT	0	0	0	36	16	24	0	0	5	20	29	16	0	0	0	4.95251	3.09926	3.67162	0	0	1.55285	5.3186	4.63065	4.89608
vsiRNA411	TTGTTTGCTAATGATGAGTTG	0	0	0	80	48	48	0	0	3	25	47	24	0	0	0	11.0056	9.29778	7.34323	0	0	0.931712	6.64825	7.50485	7.34412
vsiRNA412	CAACAGGGATACACGTAGTTTC	0	0	0	34	31	23	0	0	4	15	16	10	0	0	0	4.67737	6.00482	3.51863	0	0	1.24228	3.98895	2.55484	3.06005
vsiRNA413	CTTGTGTAATATCTTAAGTAAG	0	0	0	9	12	12	0	0	1	2	3	2	0	0	0	1.23813	2.32445	1.83581	0	0	0.310571	0.53186	0.479033	0.61201
vsiRNA414	ACTTTTGTCACTTTTGTTAAC	0	0	0	35	12	21	0	0	1	14	24	8	0	0	0	4.81494	2.32445	3.21267	0	0	0.310571	3.72302	3.83226	2.44804
vsiRNA415	CAAATCCGCTAGTCATGACGG	0	0	0	177	126	113	0	0	12	52	14	27	0	0	0	24.3498	24.4067	17.2872	0	0	3.72685	13.8284	2.23549	8.26213
vsiRNA416	ATTGCATTTCTGGAAGCCATG	0	0	0	88	45	82	0	0	7	32	24	26	0	0	0	12.1061	8.71667	12.5447	0	0	2.17399	8.50976	3.83226	7.95613
vsiRNA417	GTGGATTCGGAAGCAGAAGCT	0	0	0	29	18	12	0	0	1	16	11	6	0	0	0	3.98952	3.48667	1.83581	0	0	0.310571	4.25488	1.75645	1.83603
vsiRNA418	TGGAGTTGTGTGGATGACACC	0	0	0	420	281	251	0	0	24	147	84	91	0	0	0	57.7792	54.4308	38.399	0	0	7.45369	39.0917	13.4129	27.8465
vsiRNA419	TGGTGATGACTTATTGATTGCT	0	0	0	36	18	32	0	0	1	11	5	7	0	0	0	4.95251	3.48667	4.89549	0	0	0.310571	2.92523	0.798388	2.14203
vsiRNA420	TCGCACACTAAGCTGCATCTC	0	0	0	54	17	27	0	0	1	21	12	11	0	0	0	7.42876	3.29296	4.13057	0	0	0.310571	5.58453	1.91613	3.36605
vsiRNA421	ACAGTTGCTGTTAGATGAGCC	0	0	0	383	233	247	0	0	14	117	96	104	0	0	0	52.6892	45.133	37.7871	0	0	4.34799	31.1138	15.3291	31.8245
vsiRNA422	AAGTGCGGAGGGGTGTCATCC	0	0	0	12	1	8	0	0	3	13	28	18	0	0	0	1.65084	0.193704	1.22387	0	0	0.931712	3.45709	4.47097	5.50809
vsiRNA423	AACTCTAATATTGGTGGAGAG	0	0	0	7	2	5	0	0	1	1	2	0	0	0	0	0.962987	0.387408	0.76492	0	0	0.310571	0.26593	0.319355	0
vsiRNA424	ATGAGACTTCTGAATTGGCTC	0	0	0	178	161	114	0	0	10	46	17	25	0	0	0	24.4874	31.1863	17.4402	0	0	3.10571	12.2328	2.71452	7.65012
vsiRNA425	AGCTTTCAACTCTAATTCAAA	0	0	0	28	7	11	0	0	1	10	21	5	0	0	0	3.85195	1.35593	1.68282	0	0	0.310571	2.6593	3.35323	1.53002
vsiRNA426	TTAGTGAATATGAGCGACTTG	0	0	0	54	84	54	0	0	5	23	32	16	0	0	0	7.42876	16.2711	8.26114	0	0	1.55285	6.11639	5.10968	4.89608
vsiRNA427	CAAAGCCTATTGATGTTGGAA	0	0	0	66	30	27	0	0	1	18	12	5	0	0	0	9.07959	5.81111	4.13057	0	0	0.310571	4.78674	1.91613	1.53002
vsiRNA428	AAAGAGTTTTGGGATCACATC	0	0	0	60	26	25	0	0	1	37	40	28	0	0	0	8.25418	5.0363	3.8246	0	0	0.310571	9.8394	6.38711	8.56814
vsiRNA429	TAATTGAGAATGGAGTGACTT	0	0	0	66	91	106	0	0	6	75	61	41	0	0	0	9.07959	17.627	16.2163	0	0	1.86342	19.9447	9.74034	12.5462
vsiRNA430	CATTGTAGCTCGACACGTACA	0	1	0	157	111	120	1	0	17	79	59	55	0	0.194677	0	21.5984	21.5011	18.3581	0.520208	0	5.2797	21.0085	9.42098	16.8303
vsiRNA431	TACAGCATCTCGCCAGGACGG	0	0	0	117	39	31	1	0	5	59	70	42	0	0	0	16.0956	7.55445	4.74251	0.520208	0	1.55285	15.6899	11.1774	12.8522
vsiRNA432	CAATTTGAGCTCCAGTGAGCG	0	0	0	13	7	3	0	0	1	7	0	2	0	0	0	1.7884	1.35593	0.458952	0	0	0.310571	1.86151	0	0.61201
vsiRNA433	TGACTGGTTGCTGTGTTGTA	0	0	0	140	69	80	0	0	9	43	62	29	0	0	0	19.2597	13.3656	12.2387	0	0	2.79514	11.435	9.90001	8.87414
vsiRNA434	CTCAGACATTATAACTCCTCC	0	0	0	179	78	113	0	0	10	52	86	51	0	0	0	24.625	15.1089	17.2872	0	0	3.10571	13.8284	13.7323	15.6063
vsiRNA435	AAAGCTTTTGGAAGGGATTGG	0	0	0	139	107	97	1	0	12	76	97	48	0	0	0	19.1222	20.7263	14.8395	0.520208	0	3.72685	20.2107	15.4887	14.6882
vsiRNA436	TTTGCTAATGATGAGTTGGAG	0	0	0	31	41	34	0	0	2	9	5	5	0	0	0	4.26466	7.94186	5.20146	0	0	0.621141	2.39337	0.798388	1.53002
vsiRNA437	GTCGATCACGAAACGCAGACA	0	0	0	185	102	117	0	0	11	53	25	39	0	0	0	25.4504	19.7578	17.8991	0	0	3.41628	14.0943	3.99194	11.9342
vsiRNA438	ATGAAAAAGGATGAAATATTC	0	0	0	34	24	30	0	0	0	6	3	3	0	0	0	4.67737	4.64889	4.58952	0	0	0	1.59558	0.479033	0.918015
vsiRNA439	TAATCTGCGCGATGGAAGTT	0	0	0	114	60	50	0	0	5	38	33	33	0	0	0	15.6829	11.6222	7.6492	0	0	1.55285	10.1053	5.26936	10.0982
vsiRNA440	CTTGTGTACGTGTCGAGCTACA	0	0	0	30	6	11	0	0	0	8	5	8	0	0	0	4.12709	1.16222	1.68282	0	0	0	2.12744	0.798388	2.44804
vsiRNA441	CTGATCTACGCAAGGGCGATA	0	0	0	143	57	88	0	0	4	62	64	42	0	0	0	19.6725	11.0411	13.4626	0	0	1.24228	16.4877	10.2194	12.8522
vsiRNA442	GAGGAATGAGACTATTGATTT	0	0	0	88	62	71	0	0	2	30	35	17	0	0	0	12.1061	12.0096	10.8619	0	0	0.621141	7.9779	5.58872	5.20208
vsiRNA443	TTGAAATTGACAACAATGATG	0	0	0	40	21	19	0	0	2	9	7	4	0	0	0	5.50278	4.06778	2.9067	0	0	0.621141	2.39337	1.11774	1.22402
vsiRNA444	GTAAATACTTATATATCGTCC	0	0	0	64	48	47	1	0	2	8	20	10	0	0	0	8.80446	9.29778	7.19025	0.520208	0	0.621141	2.12744	3.19355	3.06005
vsiRNA445	AAAGTTGCCTTCGATTGTACA	0	0	0	131	74	85	0	0	4	44	45	37	0	0	0	18.0216	14.3341	13.0036	0	0	1.24228	11.7009	7.18549	11.3222
vsiRNA446	AGAATGGAGTGACTTTGGACA	0	0	0	188	170	190	0	0	18	138	97	67	0	0	0	25.8631	32.9296	29.067	0	0	5.59027	36.6983	15.4887	20.5023
vsiRNA447	AGTCGATCACGAAACGCAGACA	0	0	0	65	28	36	0	0	3	10	9	5	0	0	0	8.94202	5.42371	5.50743	0	0	0.931712	2.6593	1.4371	1.53002
vsiRNA448	TCGATCTTCATCAAACAAACT	0	0	0	157	114	168	0	0	7	48	26	26	0	0	0	21.5984	22.0822	25.7013	0	0	2.17399	12.7646	4.15162	7.95613
vsiRNA449	AATTGAACCAACGCGACCGCT	0	0	0	33	20	11	0	0	4	14	25	11	0	0	0	4.5398	3.87408	1.68282	0	0	1.24228	3.72302	3.99194	3.36605
vsiRNA450	ATAGCTGTTTGAAAACGTTCT	0	0	0	111	80	82	0	0	7	28	27	23	0	0	0	15.2702	15.4963	12.5447	0	0	2.17399	7.44604	4.3113	7.03811
vsiRNA451	AATGTCTGAGTCGGCAGCGCT	0	0	0	70	49	46	0	0	3	24	14	19	0	0	0	9.62987	9.49149	7.03727	0	0	0.931712	6.38232	2.23549	5.81409
vsiRNA452	TAAGGTGAGTGTTAGCTATGG	0	0	0	56	20	28	0	0	6	41	52	15	0	0	0	7.7039	3.87408	4.28355	0	0	1.86342	10.9031	8.30324	4.59007
vsiRNA453	CAGAGGGACAAATGAACCACC	0	0	0	345	213	223	0	0	17	100	94	67	0	0	0	47.4615	41.2589	34.1154	0	0	5.2797	26.593	15.0097	20.5023
vsiRNA454	TCAACTAGTCTGATTGGCAA	0	0	0	142	86	112	0	0	8	54	42	34	0	0	0	19.5349	16.6585	17.1342	0	0	2.48456	14.3602	6.70646	10.4042
vsiRNA455	TCTTCGACACAACACTTGACGC	0	0	0	1	2	3	0	0	0	4	7	0	0	0	0	0.13757	0.387408	0.458952	0	0	0	1.06372	1.11774	0
vsiRNA456	TGCATTGATCCATCGTGGGCA	0	0	0	158	92	118	0	0	14	93	75	42	0	0	0	21.736	17.8208	18.0521	0	0	4.34799	24.7315	11.9758	12.8522
vsiRNA457	CGAATGAAAAAGGATGAAATA	0	0	0	85	67	55	0	0	5	35	27	42	0	0	0	11.6934	12.9782	8.41412	0	0	1.55285	9.30755	4.3113	12.8522
vsiRNA458	TGGTATAGACTGATCGCACAA	0	0	0	69	32	34	0	0	4	28	36	20	0	0	0	9.4923	6.19852	5.20146	0	0	1.24228	7.44604	5.74839	6.1201
vsiRNA459	ACTTTCCAGACCCGACAGCTC	0	0	0	6	3	5	0	0	0	8	3	2	0	0	0	0.825418	0.581111	0.76492	0	0	0	2.12744	0.479033	0.61201
vsiRNA460	GCCCCTCGGTTCTGTAATGTG	0	0	0	25	20	20	0	0	5	16	28	6	0	0	0	3.43924	3.87408	3.05968	0	0	1.55285	4.25488	4.47097	1.83603
vsiRNA461	TATGGGGTGAGTGAACTATCG	0	0	0	47	32	38	0	0	2	28	27	23	0	0	0	6.46577	6.19852	5.81339	0	0	0.621141	7.44604	4.3113	7.03811
vsiRNA462	TACTTGGAGTCAAGAACATGT	0	0	0	87	47	72	0	0	4	23	10	17	0	0	0	11.9686	9.10408	11.0149	0	0	1.24228	6.11639	1.59678	5.20208
vsiRNA463	TCACTTTAGGTCTAAAAATTC	0	0	0	102	49	78	0	0	4	29	46	23	0	0	0	14.0321	9.49149	11.9328	0	0	1.24228	7.71197	7.34517	7.03811
vsiRNA464	TCTGATTGGCAATTGTACTGT	0	0	0	133	86	68	0	0	10	33	64	30	0	0	0	18.2968	16.6585	10.4029	0	0	3.10571	8.77569	10.2194	9.18015
vsiRNA465	GAACTGGATGAATGAATATTC	0	0	0	41	27	27	0	0	2	15	8	10	0	0	0	5.64035	5.23	4.13057	0	0	0.621141	3.98895	1.27742	3.06005
vsiRNA466	TAGAGCAAGCTAAACATTCTG	1	0	0	86	49	35	0	0	10	33	48	23	0.207559	0	0	11.831	9.49149	5.35444	0	0	3.10571	8.77569	7.66453	7.03811
vsiRNA467	TATCATTAGCCACTTGGACAG	0	0	0	55	42	38	0	0	5	42	38	20	0	0	0	7.56633	8.13556	5.81339	0	0	1.55285	11.1691	6.06775	6.1201
vsiRNA468	ACAGTTTGATACGTGGTATGG	0	0	0	124	83	83	0	0	8	45	58	33	0	0	0	17.0586	16.0774	12.6977	0	0	2.48456	11.9668	9.2613	10.0982
vsiRNA469	TACACAAGTACATTTGAACCA	0	0	0	44	39	45	0	0	3	20	8	11	0	0	0	6.05306	7.55445	6.88428	0	0	0.931712	5.3186	1.27742	3.36605
vsiRNA470	AAATGCATCACAGTCTACTGT	0	0	0	88	88	69	0	1	3	27	28	13	0	0	0	12.1061	17.0459	10.5559	0	0.220659	0.931712	7.18011	4.47097	3.97806
vsiRNA471	AATATAATTTCCAAATGGCTG	0	0	0	89	93	90	0	0	8	40	27	15	0	0	0	12.2437	18.0145	13.7686	0	0	2.48456	10.6372	4.3113	4.59007
vsiRNA472	TGCTGTAGACGCACAACGGTCC	0	0	0	119	76	77	0	0	9	76	52	31	0	0	0	16.3708	14.7215	11.7798	0	0	2.79514	20.2107	8.30324	9.48615
vsiRNA473	TCCGCTCACTGGAGCTCAAAT	0	0	0	40	20	11	0	0	2	8	1	7	0	0	0	5.50278	3.87408	1.68282	0	0	0.621141	2.12744	0.159678	2.14203
vsiRNA474	TGCTGTCGATTTCTTCAAACT	0	0	0	175	114	158	0	0	5	51	69	35	0	0	0	24.0747	22.0822	24.1715	0	0	1.55285	13.5624	11.0178	10.7102
vsiRNA475	AGTGTAGTGCAACAACAGGGA	0	0	0	45	13	23	0	0	6	44	79	26	0	0	0	6.19063	2.51815	3.51863	0	0	1.86342	11.7009	12.6145	7.95613
vsiRNA476	ACTAGCCCAAAAGGAGCGGGTG	0	0	0	118	55	32	0	0	8	38	31	28	0	0	0	16.2332	10.6537	4.89549	0	0	2.48456	10.1053	4.95001	8.56814
vsiRNA477	CAGTGAGCGGATCAACGAACT	0	0	0	146	119	115	0	0	6	48	35	41	0	0	0	20.0852	23.0508	17.5932	0	0	1.86342	12.7646	5.58872	12.5462
vsiRNA478	ACACCTTTGTGCGATCAGTCT	0	0	0	41	27	33	0	0	2	29	46	21	0	0	0	5.64035	5.23	5.04847	0	0	0.621141	7.71197	7.34517	6.4261
vsiRNA479	CGCAGACATGCCATGTGGTTG	0	0	0	98	43	48	0	0	13	81	49	28	0	0	0	13.4818	8.32926	7.34323	0	0	4.03742	21.5403	7.8242	8.56814
vsiRNA480	CAAAGGATCTCAAGTTGAAGG	0	0	0	212	136	143	0	0	12	105	91	47	0	0	0	29.1648	26.3437	21.8767	0	0	3.72685	27.9226	14.5307	14.3822
vsiRNA481	TAGTGCTTAATGTCAGACTCC	0	0	0	74	20	46	0	0	4	34	37	14	0	0	0	10.1802	3.87408	7.03727	0	0	1.24228	9.04162	5.90807	4.28407
vsiRNA482	TCCGGCTACACTAAGATGAAC	0	0	0	144	72	71	0	0	7	76	95	33	0	0	0	19.81	13.9467	10.8619	0	0	2.17399	20.2107	15.1694	10.0982
vsiRNA483	ACCGTGCTATAAGATAACCTG	0	0	0	181	68	74	0	0	8	66	131	57	0	0	0	24.9001	13.1719	11.3208	0	0	2.48456	17.5514	20.9178	17.4423
vsiRNA484	ATCAAAAGTATGTTGACTTAC	0	0	0	28	15	23	0	0	2	2	8	2	0	0	0	3.85195	2.90556	3.51863	0	0	0.621141	0.53186	1.27742	0.61201
vsiRNA485	TCAATGTTCTTCGAGTAGAATT	0	0	0	37	22	32	0	0	1	7	7	10	0	0	0	5.09008	4.26148	4.89549	0	0	0.310571	1.86151	1.11774	3.06005
vsiRNA486	ACGCTCCACAGCAAATTGACA	0	0	0	27	10	6	0	0	3	11	2	12	0	0	0	3.71438	1.93704	0.917904	0	0	0.931712	2.92523	0.319355	3.67206
vsiRNA487	AGAAGGAAGGAGGAATTGTGG	0	0	0	56	31	41	0	0	4	70	90	33	0	0	0	7.7039	6.00482	6.27235	0	0	1.24228	18.6151	14.371	10.0982
vsiRNA488	CTGGCTGGCAAGTTAGCATAT	0	0	0	37	15	26	0	0	3	16	11	8	0	0	0	5.09008	2.90556	3.97759	0	0	0.931712	4.25488	1.75645	2.44804
vsiRNA489	TCTTAGTGTAGCCGGATCTGT	0	0	0	71	36	47	0	0	4	35	24	18	0	0	0	9.76744	6.97334	7.19025	0	0	1.24228	9.30755	3.83226	5.50809
vsiRNA490	AGCTCGTGCACTTCTTACTCA	0	0	0	19	11	11	0	0	2	20	31	6	0	0	0	2.61382	2.13074	1.68282	0	0	0.621141	5.3186	4.95001	1.83603
vsiRNA491	CGCAAGTTTGGAGATGCAGCT	0	0	0	91	35	43	0	0	6	32	43	23	0	0	0	12.5188	6.77963	6.57831	0	0	1.86342	8.50976	6.86614	7.03811
vsiRNA492	TTTTGAACTTGCGGTAAGGTT	0	0	0	58	24	26	0	0	0	17	17	15	0	0	0	7.97904	4.64889	3.97759	0	0	0	4.52081	2.71452	4.59007
vsiRNA493	AATTGACATCTCAAATACTCG	0	0	0	90	37	42	0	0	5	30	36	19	0	0	0	12.3813	7.16704	6.42533	0	0	1.55285	7.9779	5.74839	5.81409
vsiRNA494	TAGTTTCCATCCTTCGAGCTCG	0	0	0	9	2	7	0	0	0	6	7	1	0	0	0	1.23813	0.387408	1.07089	0	0	0	1.59558	1.11774	0.306005
vsiRNA495	CTCTCATTAAGGAGTGCGTTG	0	0	0	33	14	22	0	0	5	11	3	4	0	0	0	4.5398	2.71185	3.36565	0	0	1.55285	2.92523	0.479033	1.22402
vsiRNA496	TCTCTAATATCAGCATAGACG	0	0	0	130	116	110	0	0	10	49	47	39	0	0	0	17.884	22.4696	16.8282	0	0	3.10571	13.0306	7.50485	11.9342
vsiRNA497	ATATAGAAATGCGCAACAAAA	0	0	0	2	0	3	0	0	1	1	5	2	0	0	0	0.275139	0	0.458952	0	0	0.310571	0.26593	0.798388	0.61201
vsiRNA498	CCTTGGATGATGAACTTGAGTG	0	0	0	19	13	17	0	0	1	7	5	4	0	0	0	2.61382	2.51815	2.60073	0	0	0.310571	1.86151	0.798388	1.22402
vsiRNA499	ATATGGTTTAGTTCGTAATCT	0	0	0	26	20	16	0	0	1	6	5	7	0	0	0	3.57681	3.87408	2.44774	0	0	0.310571	1.59558	0.798388	2.14203
vsiRNA500	CTTGATCACATCGTCTAAGGA	0	0	0	156	125	113	0	0	9	51	39	28	0	0	0	21.4609	24.213	17.2872	0	0	2.79514	13.5624	6.22743	8.56814
vsiRNA501	AATGATAGAATCCTGGGGTT	1	0	0	131	91	97	0	0	12	52	82	40	0.207559	0	0	18.0216	17.627	14.8395	0	0	3.72685	13.8284	13.0936	12.2402
vsiRNA502	CCCCTCGGTTCTGTAATGTGG	0	0	0	115	71	65	0	0	6	54	87	29	0	0	0	15.8205	13.753	9.94396	0	0	1.86342	14.3602	13.892	8.87414
vsiRNA503	TCGCCCTTGCGTAGATCAGT	0	0	1	92	52	69	0	0	3	57	51	23	0	0	0.238357	12.6564	10.0726	10.5559	0	0	0.931712	15.158	8.14356	7.03811
vsiRNA504	AACATGTGATGTAGTGTCTCT	0	0	0	320	255	230	0	0	30	63	57	58	0	0	0	44.0223	49.3945	35.1863	0	0	9.31712	16.7536	9.10162	17.7483
vsiRNA505	TTTGCATTCTTATCCAGCTGG	0	0	0	93	34	41	0	0	7	40	53	37	0	0	0	12.794	6.58593	6.27235	0	0	2.17399	10.6372	8.46291	11.3222
vsiRNA506	CCGTGCTATAAGATAACCTGC	0	0	0	159	54	76	0	1	13	63	91	42	0	0	0	21.8736	10.46	11.6268	0	0.220659	4.03742	16.7536	14.5307	12.8522
vsiRNA507	TCCTTGGAGTTGTGTGGATGA	0	0	0	160	59	91	0	0	18	107	143	69	0	0	0	22.0111	11.4285	13.9215	0	0	5.59027	28.4545	22.8339	21.1143
vsiRNA508	CATTGAATGCAAACTTCCATA	0	0	0	41	26	34	0	0	3	11	5	9	0	0	0	5.64035	5.0363	5.20146	0	0	0.931712	2.92523	0.798388	2.75404
vsiRNA509	TGATGGCAGAACAATGAAGCA	0	0	0	178	112	102	0	0	4	52	47	40	0	0	0	24.4874	21.6948	15.6044	0	0	1.24228	13.8284	7.50485	12.2402
vsiRNA510	TCAACGATTGGTTTCAGTGGGT	0	0	0	14	17	11	0	0	4	6	9	4	0	0	0	1.92597	3.29296	1.68282	0	0	1.24228	1.59558	1.4371	1.22402
vsiRNA511	TTGGATCTGCATACAGGAAGA	0	0	0	49	27	26	0	0	4	19	15	12	0	0	0	6.74091	5.23	3.97759	0	0	1.24228	5.05267	2.39516	3.67206
vsiRNA512	GTGTCAACTTCATTGTAGCTC	0	0	0	32	13	24	0	0	0	9	7	6	0	0	0	4.40223	2.51815	3.67162	0	0	0	2.39337	1.11774	1.83603
vsiRNA513	ACGATGCTTGGAAAGACTTAA	0	0	0	42	13	14	0	0	1	26	19	2	0	0	0	5.77792	2.51815	2.14178	0	0	0.310571	6.91418	3.03387	0.61201
vsiRNA514	CAAGTACATTTGAACCAAACT	0	0	0	167	134	137	0	0	5	30	20	25	0	0	0	22.9741	25.9563	20.9588	0	0	1.55285	7.9779	3.19355	7.65012
vsiRNA515	AGGGCAGGTTATCTTATAGCA	0	0	0	16	7	9	0	0	0	16	23	11	0	0	0	2.20111	1.35593	1.37686	0	0	0	4.25488	3.67259	3.36605
vsiRNA516	CATTATTGTACATAGCCATCA	0	0	0	15	8	7	0	0	2	0	2	0	0	0	0	2.06354	1.54963	1.07089	0	0	0.621141	0	0.319355	0
vsiRNA517	TTTGAAGAAATCGACAGCACG	0	0	0	101	81	62	0	0	5	50	17	24	0	0	0	13.8945	15.69	9.48501	0	0	1.55285	13.2965	2.71452	7.34412
vsiRNA518	AGAGGATTTGTTTGGTTGGAAC	0	0	0	17	15	13	0	0	2	15	11	4	0	0	0	2.33868	2.90556	1.98879	0	0	0.621141	3.98895	1.75645	1.22402
vsiRNA519	CCGGATCTGTGCTTTTAATTG	0	0	0	31	12	11	0	0	2	17	18	5	0	0	0	4.26466	2.32445	1.68282	0	0	0.621141	4.52081	2.8742	1.53002
vsiRNA520	TTTTCGGGTTGGACGGTGGCA	0	0	0	25	6	17	0	0	4	13	7	9	0	0	0	3.43924	1.16222	2.60073	0	0	1.24228	3.45709	1.11774	2.75404
vsiRNA521	ATAAGGTGGTTCATTTGTCCC	0	0	0	48	19	40	0	0	4	20	34	20	0	0	0	6.60334	3.68037	6.11936	0	0	1.24228	5.3186	5.42904	6.1201
vsiRNA522	AGGTGATGTTGCGATTCTGTCG	0	0	0	10	7	6	0	0	1	4	6	5	0	0	0	1.3757	1.35593	0.917904	0	0	0.310571	1.06372	0.958066	1.53002
vsiRNA523	AGCATTTCGTGGAGCTTAGGA	0	0	0	73	42	29	0	0	11	36	71	18	0	0	0	10.0426	8.13556	4.43654	0	0	3.41628	9.57348	11.3371	5.50809
vsiRNA524	AGTTCGTAATCTGCGCGATGG	0	0	0	154	87	89	0	0	10	49	25	27	0	0	0	21.1857	16.8522	13.6156	0	0	3.10571	13.0306	3.99194	8.26213
vsiRNA525	TTGAGTAACCTTGGAACGTGC	0	0	0	25	15	19	0	0	2	8	10	11	0	0	0	3.43924	2.90556	2.9067	0	0	0.621141	2.12744	1.59678	3.36605
vsiRNA526	CAATGTGTATGCGATTTTGCT	0	0	0	33	9	21	0	0	1	9	15	14	0	0	0	4.5398	1.74333	3.21267	0	0	0.310571	2.39337	2.39516	4.28407
vsiRNA527	AATCTACAACCACGTCTATGT	0	0	0	86	34	58	0	0	8	37	49	26	0	0	0	11.831	6.58593	8.87308	0	0	2.48456	9.8394	7.8242	7.95613
vsiRNA528	TGGAGCGGTACAACTTGCATA	0	0	0	110	70	85	0	0	5	50	48	23	0	0	0	15.1327	13.5593	13.0036	0	0	1.55285	13.2965	7.66453	7.03811
vsiRNA529	TCTACTGTTCCAACATCAATA	0	0	0	8	7	3	0	0	0	1	5	3	0	0	0	1.10056	1.35593	0.458952	0	0	0	0.26593	0.798388	0.918015
vsiRNA530	TACGAATGAAAAAGGATGAAAT	0	0	0	29	20	23	0	0	2	9	10	9	0	0	0	3.98952	3.87408	3.51863	0	0	0.621141	2.39337	1.59678	2.75404
vsiRNA531	ACAATCTTAGAGCACTTAACT	0	0	0	192	102	147	0	0	13	82	71	37	0	0	0	26.4134	19.7578	22.4887	0	0	4.03742	21.8062	11.3371	11.3222
vsiRNA532	AACTCTTTTATAGTGAACATG	0	0	0	37	37	54	0	0	1	14	1	7	0	0	0	5.09008	7.16704	8.26114	0	0	0.310571	3.72302	0.159678	2.14203
vsiRNA533	CGCAAGGGCGATAGTGGAGTT	0	0	0	118	47	58	0	0	11	98	61	46	0	0	0	16.2332	9.10408	8.87308	0	0	3.41628	26.0611	9.74034	14.0762
vsiRNA534	AATACTCAATGTACTCATCCC	0	1	0	76	26	32	0	0	4	39	54	24	0	0.194677	0	10.4553	5.0363	4.89549	0	0	1.24228	10.3713	8.62259	7.34412
vsiRNA535	GCCAGGACGGACAAGTGGACT	0	0	0	102	52	32	0	0	12	133	98	86	0	0	0	14.0321	10.0726	4.89549	0	0	3.72685	35.3687	15.6484	26.3164
vsiRNA536	GTGGGATAGAGCTGATCTGCC	0	0	0	48	32	26	0	0	3	46	19	20	0	0	0	6.60334	6.19852	3.97759	0	0	0.931712	12.2328	3.03387	6.1201
vsiRNA537	CACAAGAGCAACTGCTGTCCA	0	0	0	24	8	12	0	0	3	15	15	6	0	0	0	3.30167	1.54963	1.83581	0	0	0.931712	3.98895	2.39516	1.83603
vsiRNA538	AATGGCTGCGTCAAGTGTTGTG	0	0	0	27	9	19	0	1	5	15	32	9	0	0	0	3.71438	1.74333	2.9067	0	0.220659	1.55285	3.98895	5.10968	2.75404
vsiRNA539	ATCAGTAGCACGAACTTGGTT	0	0	0	149	79	80	0	0	13	88	70	57	0	0	0	20.4979	15.3026	12.2387	0	0	4.03742	23.4018	11.1774	17.4423
vsiRNA540	AGGATCCAGAACATGGCACTCA	0	0	0	198	132	131	0	0	10	47	25	22	0	0	0	27.2388	25.5689	20.0409	0	0	3.10571	12.4987	3.99194	6.73211
vsiRNA541	ATAAAGATGCCAAAGGATTTCC	0	0	0	10	6	2	0	0	0	2	0	0	0	0	0	1.3757	1.16222	0.305968	0	0	0	0.53186	0	0
vsiRNA542	CCAGATGGAACAATTGTCAAG	0	0	0	55	32	22	0	0	1	21	42	18	0	0	0	7.56633	6.19852	3.36565	0	0	0.310571	5.58453	6.70646	5.50809
vsiRNA543	ATCGACTAGTATTCTAGGCAGT	0	0	0	22	17	11	0	0	2	8	2	5	0	0	0	3.02653	3.29296	1.68282	0	0	0.621141	2.12744	0.319355	1.53002
vsiRNA544	ACCGTTTCCCAAAGCATTTCG	0	0	0	8	1	2	0	0	0	2	1	1	0	0	0	1.10056	0.193704	0.305968	0	0	0	0.53186	0.159678	0.306005
vsiRNA545	CTGCAAACTCTTGCCTTCGTA	0	0	0	104	43	41	0	0	2	35	53	20	0	0	0	14.3072	8.32926	6.27235	0	0	0.621141	9.30755	8.46291	6.1201
vsiRNA546	CCCTTTTGGTAAGTCAACATA	0	0	0	54	14	14	0	0	5	27	31	17	0	0	0	7.42876	2.71185	2.14178	0	0	1.55285	7.18011	4.95001	5.20208
vsiRNA547	TTGAAAGAATTCTCAAATTTG	0	0	0	15	11	10	0	0	0	1	1	3	0	0	0	2.06354	2.13074	1.52984	0	0	0	0.26593	0.159678	0.918015
vsiRNA548	AGCGATCATGCTTGGAATTTC	0	0	0	118	106	82	0	0	8	26	8	13	0	0	0	16.2332	20.5326	12.5447	0	0	2.48456	6.91418	1.27742	3.97806
vsiRNA549	ACTTATATATCGTCCGGAGA	0	0	0	83	48	52	0	0	3	29	10	8	0	0	0	11.4183	9.29778	7.95517	0	0	0.931712	7.71197	1.59678	2.44804
vsiRNA550	TTGATGTTGGAACAGTAGACT	0	0	0	252	164	184	0	0	5	77	50	42	0	0	0	34.6675	31.7674	28.1491	0	0	1.55285	20.4766	7.98388	12.8522
vsiRNA551	CACTTCAAAGAGTTCTTAACT	0	0	0	7	5	4	0	0	0	1	0	2	0	0	0	0.962987	0.968519	0.611936	0	0	0	0.26593	0	0.61201
vsiRNA552	ATGCCATTCGATTTATCACAGA	0	0	0	8	3	5	0	0	0	2	0	1	0	0	0	1.10056	0.581111	0.76492	0	0	0	0.53186	0	0.306005
vsiRNA553	GCGATCAAAAGTATGTTGACT	0	0	0	217	100	119	1	0	15	49	35	49	0	0	0	29.8526	19.3704	18.2051	0.520208	0	4.65856	13.0306	5.58872	14.9942
vsiRNA554	GTAATGTGGAAGTGTATGTCC	0	0	0	126	62	81	0	0	5	38	45	36	0	0	0	17.3338	12.0096	12.3917	0	0	1.55285	10.1053	7.18549	11.0162
vsiRNA555	ACTTCTGAATTGGCTCTGCTT	0	0	0	119	61	63	0	0	11	61	48	32	0	0	0	16.3708	11.8159	9.638	0	0	3.41628	16.2217	7.66453	9.79216
vsiRNA556	CAATGGAACCAAACTGGATTG	0	0	0	151	131	117	0	0	7	59	51	34	0	0	0	20.773	25.3752	17.8991	0	0	2.17399	15.6899	8.14356	10.4042
vsiRNA557	ATAATTATTAAATCGCTCGCT	0	0	0	58	24	26	0	0	3	15	24	10	0	0	0	7.97904	4.64889	3.97759	0	0	0.931712	3.98895	3.83226	3.06005
vsiRNA558	CGGTTGATCTGAGTCTAGAAA	0	0	1	84	49	51	0	1	7	30	53	17	0	0	0.238357	11.5558	9.49149	7.80219	0	0.220659	2.17399	7.9779	8.46291	5.20208
vsiRNA559	TTGGACATTGACAATAGGAGC	0	0	0	173	108	94	0	0	10	68	62	48	0	0	0	23.7995	20.92	14.3805	0	0	3.10571	18.0832	9.90001	14.6882
vsiRNA560	GAAGGGCTATTCAGCATACGA	0	0	0	6	6	1	0	0	0	10	4	1	0	0	0	0.825418	1.16222	0.152984	0	0	0	2.6593	0.638711	0.306005
vsiRNA561	TGCCACACATGTATGATCTGTA	0	0	0	37	12	23	0	0	3	20	20	11	0	0	0	5.09008	2.32445	3.51863	0	0	0.931712	5.3186	3.19355	3.36605
vsiRNA562	GATGTAGTGTCTCTCCGGACG	0	0	0	95	65	53	0	0	8	37	37	27	0	0	0	13.0691	12.5907	8.10815	0	0	2.48456	9.8394	5.90807	8.26213
vsiRNA563	TTTTGTTTGCTAATGATGAGT	0	0	0	74	22	37	0	0	2	17	17	23	0	0	0	10.1802	4.26148	5.66041	0	0	0.621141	4.52081	2.71452	7.03811
vsiRNA564	GAATCCACAGTTAAGAACTCT	0	0	0	46	30	34	0	0	2	14	15	17	0	0	0	6.3282	5.81111	5.20146	0	0	0.621141	3.72302	2.39516	5.20208
vsiRNA565	TTGTCAGACCAATCTTTCCTG	0	0	0	16	18	10	0	0	1	8	5	5	0	0	0	2.20111	3.48667	1.52984	0	0	0.310571	2.12744	0.798388	1.53002
vsiRNA566	ATTCCCTTCTCAGTGTGTCCA	0	0	0	6	2	4	0	0	0	3	2	1	0	0	0	0.825418	0.387408	0.611936	0	0	0	0.79779	0.319355	0.306005
vsiRNA567	AAATGGCTGCGTCAAGTGTTG	0	0	0	165	82	112	0	0	12	108	104	59	0	0	0	22.699	15.8837	17.1342	0	0	3.72685	28.7204	16.6065	18.0543
vsiRNA568	CGTAGTGGCAGTGTGTCAGGC	0	0	0	51	24	35	0	0	3	27	38	12	0	0	0	7.01605	4.64889	5.35444	0	0	0.931712	7.18011	6.06775	3.67206
vsiRNA569	TTATATACCCACGATTTGGTC	0	0	0	56	42	35	0	0	3	16	11	9	0	0	0	7.7039	8.13556	5.35444	0	0	0.931712	4.25488	1.75645	2.75404
vsiRNA570	CATACACATTGCGTACAGACC	0	0	0	482	264	330	0	0	22	244	168	130	0	0	0	66.3086	51.1378	50.4847	0	0	6.83255	64.8869	26.8258	39.7806
vsiRNA571	TCGCGTTGGTTCAATTAAAAG	0	0	0	160	71	77	0	0	6	36	59	30	0	0	0	22.0111	13.753	11.7798	0	0	1.86342	9.57348	9.42098	9.18015
vsiRNA572	TCGTGCACTTCTTACTCACCC	0	0	0	207	76	108	0	0	12	85	94	49	0	0	0	28.4769	14.7215	16.5223	0	0	3.72685	22.604	15.0097	14.9942
vsiRNA573	GTGTAGCCGGATCTGTGCTTT	0	0	0	62	29	29	0	0	3	9	7	12	0	0	0	8.52932	5.61741	4.43654	0	0	0.931712	2.39337	1.11774	3.67206
vsiRNA574	AGTACCATGTTGCGGATAATT	0	0	0	123	78	99	0	0	9	29	46	28	0	0	0	16.9211	15.1089	15.1454	0	0	2.79514	7.71197	7.34517	8.56814
vsiRNA575	GTTATCGGTTAGTGAATATGA	0	0	0	66	49	51	0	0	7	20	33	28	0	0	0	9.07959	9.49149	7.80219	0	0	2.17399	5.3186	5.26936	8.56814
vsiRNA576	TTACCGTGCTATAAGATAACC	0	0	0	179	55	100	0	1	9	107	98	63	0	0	0	24.625	10.6537	15.2984	0	0.220659	2.79514	28.4545	15.6484	19.2783
vsiRNA577	CAGTAGACTGTGATGCATTTG	0	0	0	73	56	45	0	0	5	23	24	16	0	0	0	10.0426	10.8474	6.88428	0	0	1.55285	6.11639	3.83226	4.89608
vsiRNA578	CAAAGTTGCCTTCGATTGTACA	0	0	0	61	30	49	0	0	1	25	18	14	0	0	0	8.39175	5.81111	7.49622	0	0	0.310571	6.64825	2.8742	4.28407
vsiRNA579	AAAACAGGAAGTGGAGCATGA	0	0	0	118	96	93	0	0	13	89	102	51	0	0	0	16.2332	18.5956	14.2275	0	0	4.03742	23.6678	16.2871	15.6063
vsiRNA580	AGTTTGGTTCAAATGTACTTGT	0	0	0	10	11	8	0	0	0	2	4	3	0	0	0	1.3757	2.13074	1.22387	0	0	0	0.53186	0.638711	0.918015
vsiRNA581	ACCATCATATTCTTGTCTGTT	0	0	0	29	13	18	0	0	1	19	25	14	0	0	0	3.98952	2.51815	2.75371	0	0	0.310571	5.05267	3.99194	4.28407
vsiRNA582	TGTTTGGTTGGAACTAATTTT	0	0	0	33	28	28	0	0	1	11	5	5	0	0	0	4.5398	5.42371	4.28355	0	0	0.310571	2.92523	0.798388	1.53002
vsiRNA583	ATGTTCATGATGCAGAACTGC	0	0	0	139	49	76	0	0	3	35	15	34	0	0	0	19.1222	9.49149	11.6268	0	0	0.931712	9.30755	2.39516	10.4042
vsiRNA584	TACGAATGAAAAAGGATGAAA	0	0	0	81	46	75	0	0	7	33	31	27	0	0	0	11.1431	8.91038	11.4738	0	0	2.17399	8.77569	4.95001	8.26213
vsiRNA585	ATTGAGAGTTTTGAACACGCA	0	0	0	227	242	244	0	0	25	66	50	53	0	0	0	31.2283	46.8763	37.3281	0	0	7.76426	17.5514	7.98388	16.2183
vsiRNA586	TTCATCTTAGTGTAGCCGGATC	0	0	0	19	9	11	0	0	0	8	15	7	0	0	0	2.61382	1.74333	1.68282	0	0	0	2.12744	2.39516	2.14203
vsiRNA587	CCTTGGATGATGAACTTGAGT	0	0	0	139	118	91	0	0	14	54	30	26	0	0	0	19.1222	22.857	13.9215	0	0	4.34799	14.3602	4.79033	7.95613
vsiRNA588	TTACTGAATTACGATAGCTTA	0	0	0	42	20	22	0	0	1	17	25	10	0	0	0	5.77792	3.87408	3.36565	0	0	0.310571	4.52081	3.99194	3.06005
vsiRNA589	TGATAAAAGTAGTACAGGAAA	0	0	0	46	23	34	0	0	1	24	27	18	0	0	0	6.3282	4.45519	5.20146	0	0	0.310571	6.38232	4.3113	5.50809
vsiRNA590	TTGTGTCGAAGATCACTATTG	0	0	0	223	169	156	0	0	9	33	35	39	0	0	0	30.678	32.7359	23.8655	0	0	2.79514	8.77569	5.58872	11.9342
vsiRNA591	ATGTGGTTGACTCGTTTGGCT	0	0	0	369	435	315	1	0	24	170	174	92	0	0	0	50.7632	84.2612	48.19	0.520208	0	7.45369	45.2081	27.7839	28.1525
vsiRNA592	CATTGTGGATTACCAGTAGTG	0	0	0	42	28	49	0	0	4	8	10	10	0	0	0	5.77792	5.42371	7.49622	0	0	1.24228	2.12744	1.59678	3.06005
vsiRNA593	GTTGGAGTCTGACATTAAGCA	0	0	0	35	31	35	0	0	4	25	15	6	0	0	0	4.81494	6.00482	5.35444	0	0	1.24228	6.64825	2.39516	1.83603
vsiRNA594	CATTCTTGGATGTTCGAATAGC	0	0	0	9	7	10	0	0	0	4	2	2	0	0	0	1.23813	1.35593	1.52984	0	0	0	1.06372	0.319355	0.61201
vsiRNA595	CGTTCTGTTCTTTTGGAATCT	0	0	0	144	109	112	0	0	2	42	9	18	0	0	0	19.81	21.1137	17.1342	0	0	0.621141	11.1691	1.4371	5.50809
vsiRNA596	ATCTAAGACTTAATAATGCGG	0	0	0	47	29	34	0	1	0	23	30	16	0	0	0	6.46577	5.61741	5.20146	0	0.220659	0	6.11639	4.79033	4.89608
vsiRNA597	TTGGTGCATTGAAAATGGAAC	0	0	0	34	10	24	0	0	0	12	13	4	0	0	0	4.67737	1.93704	3.67162	0	0	0	3.19116	2.07581	1.22402
vsiRNA598	TCTGAGAAATGTTGTGACATT	0	0	0	313	184	212	0	0	12	44	30	36	0	0	0	43.0593	35.6415	32.4326	0	0	3.72685	11.7009	4.79033	11.0162
vsiRNA599	CAGTCAAGTTAATAGTGGAGG	0	0	0	134	75	92	0	0	6	59	69	36	0	0	0	18.4343	14.5278	14.0745	0	0	1.86342	15.6899	11.0178	11.0162
vsiRNA600	TTGATTCAACAGCTGAGCCATC	0	0	0	20	18	11	0	1	2	5	7	4	0	0	0	2.75139	3.48667	1.68282	0	0.220659	0.621141	1.32965	1.11774	1.22402
vsiRNA601	ACGATAGCTTACACTGAAATT	0	0	0	98	59	72	0	0	3	38	26	39	0	0	0	13.4818	11.4285	11.0149	0	0	0.931712	10.1053	4.15162	11.9342
vsiRNA602	TTGCAATTGGTGGAATAGGACT	0	0	0	16	29	14	0	0	3	17	21	7	0	0	0	2.20111	5.61741	2.14178	0	0	0.931712	4.52081	3.35323	2.14203
vsiRNA603	GGCTCATCTAACAGCAACTGT	0	0	0	5	2	4	0	0	1	4	2	4	0	0	0	0.687848	0.387408	0.611936	0	0	0.310571	1.06372	0.319355	1.22402
vsiRNA604	AACAACGACAACCCGGCACTT	0	0	0	5	2	2	0	0	3	8	16	4	0	0	0	0.687848	0.387408	0.305968	0	0	0.931712	2.12744	2.55484	1.22402
vsiRNA605	TAATACTTTGCATGCTTGATG	0	0	0	42	17	33	0	0	1	28	18	14	0	0	0	5.77792	3.29296	5.04847	0	0	0.310571	7.44604	2.8742	4.28407
vsiRNA606	ACGTGGTATGGAGCGGTACAA	0	0	0	13	2	3	0	0	0	16	17	6	0	0	0	1.7884	0.387408	0.458952	0	0	0	4.25488	2.71452	1.83603
vsiRNA607	TTTCTAGACTCAGATCAACCG	0	0	0	113	55	55	0	0	5	31	46	19	0	0	0	15.5454	10.6537	8.41412	0	0	1.55285	8.24383	7.34517	5.81409
vsiRNA608	AGATTCCAAAAGAACAGAACGG	0	0	0	6	4	2	0	0	0	3	3	4	0	0	0	0.825418	0.774815	0.305968	0	0	0	0.79779	0.479033	1.22402
vsiRNA609	CTGATGGACGATGCTCGAATGC	0	0	0	10	10	9	0	0	1	5	14	3	0	0	0	1.3757	1.93704	1.37686	0	0	0.310571	1.32965	2.23549	0.918015
vsiRNA610	TACAGATCATACATGTGTGGC	0	0	0	47	23	26	0	0	2	14	13	10	0	0	0	6.46577	4.45519	3.97759	0	0	0.621141	3.72302	2.07581	3.06005
vsiRNA611	GCAAACTGGGCCAGCAATAGA	0	0	0	1	7	0	0	0	0	0	0	1	0	0	0	0.13757	1.35593	0	0	0	0	0	0	0.306005
vsiRNA612	AGAACGGTGAGACTTTCAACC	0	0	0	432	243	249	0	1	11	128	58	53	0	0	0	59.4301	47.07	38.093	0	0.220659	3.41628	34.039	9.2613	16.2183
vsiRNA613	ATTTGGTCCACTCATCATGCT	0	0	0	17	11	18	0	0	1	9	19	3	0	0	0	2.33868	2.13074	2.75371	0	0	0.310571	2.39337	3.03387	0.918015
vsiRNA614	ACAGGAGGCGTCTCAACTAGT	0	0	0	103	61	58	0	0	4	50	42	41	0	0	0	14.1697	11.8159	8.87308	0	0	1.24228	13.2965	6.70646	12.5462
vsiRNA615	TTTTCCTTGTTGAGATTTGGT	0	1	0	27	21	9	0	0	3	8	16	11	0	0.194677	0	3.71438	4.06778	1.37686	0	0	0.931712	2.12744	2.55484	3.36605
vsiRNA616	TGGAGGTTGGGACAAATTACT	0	0	0	134	85	87	0	0	7	59	70	39	0	0	0	18.4343	16.4648	13.3096	0	0	2.17399	15.6899	11.1774	11.9342
vsiRNA617	TGTCACTTTTGTTAACTCATT	0	0	0	99	33	45	0	0	5	15	29	17	0	0	0	13.6194	6.39223	6.88428	0	0	1.55285	3.98895	4.63065	5.20208
vsiRNA618	ACAAATTGCTTCTAATCTGTG	0	0	0	34	11	19	0	0	2	11	7	9	0	0	0	4.67737	2.13074	2.9067	0	0	0.621141	2.92523	1.11774	2.75404
vsiRNA619	TACTAGAAAGTCTAGGTGTTCG	0	0	0	10	7	6	0	0	0	3	3	5	0	0	0	1.3757	1.35593	0.917904	0	0	0	0.79779	0.479033	1.53002
vsiRNA620	TAAACCATCGCTTGCGTGCTT	0	0	0	57	15	33	0	0	2	32	31	16	0	0	0	7.84147	2.90556	5.04847	0	0	0.621141	8.50976	4.95001	4.89608
vsiRNA621	CAGGAAGAAGGGAAAAGGTA	0	0	0	29	21	18	0	0	5	37	42	9	0	0	0	3.98952	4.06778	2.75371	0	0	1.55285	9.8394	6.70646	2.75404
vsiRNA622	TTGGAACTTGTATCTGTCATG	0	0	0	210	134	153	0	1	12	54	48	49	0	0	0	28.8896	25.9563	23.4066	0	0.220659	3.72685	14.3602	7.66453	14.9942
vsiRNA623	ACTATGATTTTTCGTCGAGAA	0	0	0	45	25	31	0	0	0	9	2	5	0	0	0	6.19063	4.8426	4.74251	0	0	0	2.39337	0.319355	1.53002
vsiRNA624	CAAGGGCTCGCTTGGCATATG	0	0	0	90	43	32	0	0	4	60	40	31	0	0	0	12.3813	8.32926	4.89549	0	0	1.24228	15.9558	6.38711	9.48615
vsiRNA625	TAGGCGGAAGATGAAAGGTGA	0	0	0	36	19	22	0	0	5	31	41	24	0	0	0	4.95251	3.68037	3.36565	0	0	1.55285	8.24383	6.54678	7.34412
vsiRNA626	GCAGTGTTGGCTTCTTGAAGA	0	0	0	17	11	5	0	0	2	10	5	7	0	0	0	2.33868	2.13074	0.76492	0	0	0.621141	2.6593	0.798388	2.14203
vsiRNA627	TCCTCCTGCATCGATTGTGTC	0	0	0	87	38	49	0	0	8	47	73	33	0	0	0	11.9686	7.36074	7.49622	0	0	2.48456	12.4987	11.6565	10.0982
vsiRNA628	AGGAAAAGGACGTGAACGTTG	0	0	0	69	64	48	0	0	6	37	46	38	0	0	0	9.4923	12.397	7.34323	0	0	1.86342	9.8394	7.34517	11.6282
vsiRNA629	CTGATGGATGTCTAGTTGGAA	0	0	0	85	39	41	0	0	5	17	50	17	0	0	0	11.6934	7.55445	6.27235	0	0	1.55285	4.52081	7.98388	5.20208
vsiRNA630	TGTGGAAGTGTATGTCCCATC	0	0	0	65	45	44	0	0	3	16	11	9	0	0	0	8.94202	8.71667	6.7313	0	0	0.931712	4.25488	1.75645	2.75404
vsiRNA631	CTAAAGCGCTCTTGGATGTCT	0	0	0	69	55	66	0	0	5	25	36	20	0	0	0	9.4923	10.6537	10.0969	0	0	1.55285	6.64825	5.74839	6.1201
vsiRNA632	CGAAGGAAAAATCTATGATGC	0	0	0	161	61	64	0	0	8	45	67	40	0	0	0	22.1487	11.8159	9.79098	0	0	2.48456	11.9668	10.6984	12.2402
vsiRNA633	TCGTGGGCAACGAAATTCTGGA	0	0	0	12	14	16	0	0	1	10	3	6	0	0	0	1.65084	2.71185	2.44774	0	0	0.310571	2.6593	0.479033	1.83603
vsiRNA634	ACAGCTCGTGAATGGCAGGTG	0	0	1	72	34	41	0	0	5	43	48	29	0	0	0.238357	9.90501	6.58593	6.27235	0	0	1.55285	11.435	7.66453	8.87414
vsiRNA635	CATACATGGAAGATTGGGACT	1	0	0	482	344	355	0	1	29	262	156	121	0.207559	0	0	66.3086	66.6341	54.3093	0	0.220659	9.00655	69.6736	24.9097	37.0266
vsiRNA636	TTGGTGATGAACGAACTGCAAA	0	0	0	4	6	8	0	0	0	0	6	4	0	0	0	0.550278	1.16222	1.22387	0	0	0	0	0.958066	1.22402
vsiRNA637	TTGGATGTCTCTAATATCAGC	0	0	0	156	85	87	0	0	11	37	32	25	0	0	0	21.4609	16.4648	13.3096	0	0	3.41628	9.8394	5.10968	7.65012
vsiRNA638	AGCGTCCAACACGACCCAGCC	0	0	0	3	4	2	0	0	0	3	1	0	0	0	0	0.412709	0.774815	0.305968	0	0	0	0.79779	0.159678	0
vsiRNA639	TCTTGGGCATTCTCATTTTGG	0	0	0	41	13	15	0	0	2	18	36	11	0	0	0	5.64035	2.51815	2.29476	0	0	0.621141	4.78674	5.74839	3.36605
vsiRNA640	TCCAGAACATGGCACTCATCA	0	0	0	22	4	15	0	0	2	4	13	8	0	0	0	3.02653	0.774815	2.29476	0	0	0.621141	1.06372	2.07581	2.44804
vsiRNA641	CATCCATCAGCTGTACTCACT	1	0	0	121	40	58	0	0	9	59	52	30	0.207559	0	0	16.6459	7.74815	8.87308	0	0	2.79514	15.6899	8.30324	9.18015
vsiRNA642	ATATGGAATGCAATTTTGACT	0	0	0	365	318	366	0	0	24	112	62	55	0	0	0	50.2129	61.5978	55.9922	0	0	7.45369	29.7841	9.90001	16.8303
vsiRNA643	GTATGACAGGATGCATTGATC	0	0	0	32	9	28	0	0	6	16	13	12	0	0	0	4.40223	1.74333	4.28355	0	0	1.86342	4.25488	2.07581	3.67206
vsiRNA644	TGTTTTAACTTGGCGCACAGT	0	0	0	0	0	1	0	0	0	1	0	0	0	0	0	0	0	0.152984	0	0	0	0.26593	0	0
vsiRNA645	TAGATCCAGACATAGTCACTG	0	0	0	58	33	31	0	0	4	24	17	15	0	0	0	7.97904	6.39223	4.74251	0	0	1.24228	6.38232	2.71452	4.59007
vsiRNA646	CTGAATTGGCTCTGCTTCACT	0	0	0	253	202	212	0	1	19	98	93	71	0	0	0	34.8051	39.1282	32.4326	0	0.220659	5.90084	26.0611	14.85	21.7264
vsiRNA647	TTGGAATGACTAAGTTTTATG	0	0	0	72	36	45	0	0	1	17	17	14	0	0	0	9.90501	6.97334	6.88428	0	0	0.310571	4.52081	2.71452	4.28407
vsiRNA648	ATTGCCTGACACACTGCCACT	0	0	0	64	32	29	0	0	7	26	25	20	0	0	0	8.80446	6.19852	4.43654	0	0	2.17399	6.91418	3.99194	6.1201
vsiRNA649	CGTCTCAACTAGTCTGATTGG	0	0	0	88	58	50	0	0	8	29	42	19	0	0	0	12.1061	11.2348	7.6492	0	0	2.48456	7.71197	6.70646	5.81409
vsiRNA650	GCTTTGAAATTGACAACAATG	0	0	0	53	39	24	0	0	5	10	11	15	0	0	0	7.29119	7.55445	3.67162	0	0	1.55285	2.6593	1.75645	4.59007
vsiRNA651	CTACAACAAAATGTGGTCTCG	0	0	0	79	62	62	0	0	2	22	4	11	0	0	0	10.868	12.0096	9.48501	0	0	0.621141	5.85046	0.638711	3.36605
vsiRNA652	TTCTTATCCAGCTGGTTATCA	0	0	0	35	17	19	0	0	4	19	25	13	0	0	0	4.81494	3.29296	2.9067	0	0	1.24228	5.05267	3.99194	3.97806
vsiRNA653	TGAGAACTGAACCATTGAAT	0	0	0	189	155	185	0	0	7	73	40	47	0	0	0	26.0007	30.0241	28.302	0	0	2.17399	19.4129	6.38711	14.3822
vsiRNA654	TTCTCTCATGGTTGTCCTTGCT	0	0	0	16	6	6	0	0	0	8	21	5	0	0	0	2.20111	1.16222	0.917904	0	0	0	2.12744	3.35323	1.53002
vsiRNA655	TGGTTTGAACTATGATTTTTCG	0	0	0	10	5	10	0	0	0	1	4	4	0	0	0	1.3757	0.968519	1.52984	0	0	0	0.26593	0.638711	1.22402
vsiRNA656	ATGAGACAGTTGCTGTTAGATG	0	0	0	56	30	42	0	0	3	11	12	12	0	0	0	7.7039	5.81111	6.42533	0	0	0.931712	2.92523	1.91613	3.67206
vsiRNA657	TGCACCTTTAGATACTCTACT	0	0	0	168	88	92	0	0	10	40	32	29	0	0	0	23.1117	17.0459	14.0745	0	0	3.10571	10.6372	5.10968	8.87414
vsiRNA658	CATCCTTGGAGTTGTGTGGATG	0	0	0	194	128	148	0	0	11	82	45	50	0	0	0	26.6885	24.7941	22.6416	0	0	3.41628	21.8062	7.18549	15.3002
vsiRNA659	CTAATGCATGCCCTGAACTTGG	0	0	0	19	17	23	0	0	1	12	9	9	0	0	0	2.61382	3.29296	3.51863	0	0	0.310571	3.19116	1.4371	2.75404
vsiRNA660	GCCAATCAGACTAGTTGAGAC	0	0	0	75	50	49	0	0	6	35	25	21	0	0	0	10.3177	9.68519	7.49622	0	0	1.86342	9.30755	3.99194	6.4261
vsiRNA661	AAGCAAATTGGAACTTGTATC	0	0	0	452	229	275	0	0	16	59	23	58	0	0	0	62.1815	44.3582	42.0706	0	0	4.96913	15.6899	3.67259	17.7483
vsiRNA662	GACATCCATCAGCTGTACTC	0	0	0	99	64	55	0	0	9	46	57	24	0	0	0	13.6194	12.397	8.41412	0	0	2.79514	12.2328	9.10162	7.34412
vsiRNA663	AAAGCGCTCTTGGATGTCTCT	0	0	0	67	46	48	0	0	2	24	27	16	0	0	0	9.21716	8.91038	7.34323	0	0	0.621141	6.38232	4.3113	4.89608
vsiRNA664	CACACGTGCTGTCGATTTCTTC	0	0	0	71	41	41	0	0	4	26	27	10	0	0	0	9.76744	7.94186	6.27235	0	0	1.24228	6.91418	4.3113	3.06005
vsiRNA665	TTAATATGTATGGATTTGACC	0	0	0	124	99	94	0	0	6	37	26	19	0	0	0	17.0586	19.1767	14.3805	0	0	1.86342	9.8394	4.15162	5.81409
vsiRNA666	CGACTCAGACATTATAACTCC	0	0	0	131	71	80	0	0	10	51	60	37	0	0	0	18.0216	13.753	12.2387	0	0	3.10571	13.5624	9.58066	11.3222
vsiRNA667	GAAATGCGCAACAAAAAGGAAC	0	0	0	2	0	2	0	0	0	1	4	0	0	0	0	0.275139	0	0.305968	0	0	0	0.26593	0.638711	0
vsiRNA668	ATCAAACAAACTCTTTCAATT	0	0	0	29	12	20	0	0	2	9	24	12	0	0	0	3.98952	2.32445	3.05968	0	0	0.621141	2.39337	3.83226	3.67206
vsiRNA669	GATACAAAGTTTAGTGATTGG	0	0	0	149	98	122	0	0	6	41	24	28	0	0	0	20.4979	18.983	18.6641	0	0	1.86342	10.9031	3.83226	8.56814
vsiRNA670	CATCTTAGTGTAGCCGGATCT	0	0	0	108	73	64	0	0	7	55	55	26	0	0	0	14.8575	14.1404	9.79098	0	0	2.17399	14.6261	8.78227	7.95613
vsiRNA671	TGCAGATTCCCTGTTAGAGCC	0	0	0	124	82	83	0	0	4	49	53	31	0	0	0	17.0586	15.8837	12.6977	0	0	1.24228	13.0306	8.46291	9.48615
vsiRNA672	TTTTCGTATGCTGAATAGCCC	0	0	0	118	71	67	0	0	1	42	27	21	0	0	0	16.2332	13.753	10.2499	0	0	0.310571	11.1691	4.3113	6.4261
vsiRNA673	CTCGAATGCTTGGAAATAAGC	0	0	0	12	3	2	0	0	0	2	4	3	0	0	0	1.65084	0.581111	0.305968	0	0	0	0.53186	0.638711	0.918015
vsiRNA674	AAGCCTATTGATGTTGGAACA	0	0	0	225	148	171	0	0	19	80	45	54	0	0	0	30.9532	28.6682	26.1603	0	0	5.90084	21.2744	7.18549	16.5243
vsiRNA675	ACATTAGTGAGGAAGATGCAA	0	0	0	20	11	9	0	0	1	13	21	10	0	0	0	2.75139	2.13074	1.37686	0	0	0.310571	3.45709	3.35323	3.06005
vsiRNA676	AGGATGTCTCTCCAAGTATGC	0	0	0	20	14	17	0	0	2	9	16	7	0	0	0	2.75139	2.71185	2.60073	0	0	0.621141	2.39337	2.55484	2.14203
vsiRNA677	CGAAGGGCTATTCAGCATACG	0	0	0	106	69	56	0	0	5	47	29	20	0	0	0	14.5824	13.3656	8.56711	0	0	1.55285	12.4987	4.63065	6.1201
vsiRNA678	AGTGAACTATCGAATTGTGAA	0	0	0	127	102	84	0	0	6	26	29	26	0	0	0	17.4713	19.7578	12.8507	0	0	1.86342	6.91418	4.63065	7.95613
vsiRNA679	AAGTGTATGTCCCATCTGGAT	0	0	0	183	100	109	0	0	7	63	57	24	0	0	0	25.1752	19.3704	16.6753	0	0	2.17399	16.7536	9.10162	7.34412
vsiRNA680	TGTCCCCACAGGAAGTTTGCA	0	0	0	16	6	7	0	0	0	3	9	5	0	0	0	2.20111	1.16222	1.07089	0	0	0	0.79779	1.4371	1.53002
vsiRNA681	TGGTTCATTTGTCCCTCTGTC	0	0	0	157	86	88	0	1	10	59	87	40	0	0	0	21.5984	16.6585	13.4626	0	0.220659	3.10571	15.6899	13.892	12.2402
vsiRNA682	TAGCAGGCGCTGTTGCAATTG	0	0	0	79	47	41	0	0	5	36	27	16	0	0	0	10.868	9.10408	6.27235	0	0	1.55285	9.57348	4.3113	4.89608
vsiRNA683	CAAAGTATTAAAAGTGTCAGC	0	0	0	144	78	92	0	0	9	39	50	21	0	0	0	19.81	15.1089	14.0745	0	0	2.79514	10.3713	7.98388	6.4261
vsiRNA684	GCAAATTGGAACTTGTATCTG	0	0	0	78	35	40	0	0	2	15	15	9	0	0	0	10.7304	6.77963	6.11936	0	0	0.621141	3.98895	2.39516	2.75404
vsiRNA685	GATGCTGTAGACGCACAACGG	0	0	0	101	89	66	0	1	5	34	16	9	0	0	0	13.8945	17.2396	10.0969	0	0.220659	1.55285	9.04162	2.55484	2.75404
vsiRNA686	TTCATATTGAGAGCTTTGAAA	0	0	0	106	72	60	0	0	3	14	14	9	0	0	0	14.5824	13.9467	9.17904	0	0	0.931712	3.72302	2.23549	2.75404
vsiRNA687	TTAGTGAGGAAGATGCAAAGG	0	0	0	146	93	108	0	0	15	108	145	61	0	0	0	20.0852	18.0145	16.5223	0	0	4.65856	28.7204	23.1533	18.6663
vsiRNA688	GCATGTCTGCGTTTCGTGATC	0	0	0	362	268	228	0	0	17	113	74	68	0	0	0	49.8002	51.9126	34.8804	0	0	5.2797	30.0501	11.8161	20.8083
vsiRNA689	ATGGTTCAGTTCTCAAGCGCT	0	0	0	310	161	202	0	0	24	146	158	71	0	0	0	42.6466	31.1863	30.9028	0	0	7.45369	38.8258	25.2291	21.7264
vsiRNA690	GTAATATCTTAAGTAAGTCAC	0	0	0	8	5	5	0	0	1	1	4	1	0	0	0	1.10056	0.968519	0.76492	0	0	0.310571	0.26593	0.638711	0.306005
vsiRNA691	TTTGCAGCTATTCGAACATCCA	0	0	0	11	9	3	0	0	0	3	14	3	0	0	0	1.51327	1.74333	0.458952	0	0	0	0.79779	2.23549	0.918015
vsiRNA692	TTGAATCAACATTTTACCCGCC	0	0	0	3	2	1	0	0	0	2	0	1	0	0	0	0.412709	0.387408	0.152984	0	0	0	0.53186	0	0.306005
vsiRNA693	TCTGGAAAGTCAACTGGGTTGC	0	0	0	6	6	6	0	0	2	6	9	2	0	0	0	0.825418	1.16222	0.917904	0	0	0.621141	1.59558	1.4371	0.61201
vsiRNA694	ATGATAAACACTCAGCAAACT	0	0	0	57	45	41	0	0	4	20	6	13	0	0	0	7.84147	8.71667	6.27235	0	0	1.24228	5.3186	0.958066	3.97806
vsiRNA695	AGTGATCTTCGACACAACACT	0	0	0	194	154	137	0	0	14	43	22	29	0	0	0	26.6885	29.8304	20.9588	0	0	4.34799	11.435	3.51291	8.87414
vsiRNA696	CAATTTGTTAAGTTTCAATTT	0	0	0	2	1	1	0	0	0	1	0	0	0	0	0	0.275139	0.193704	0.152984	0	0	0	0.26593	0	0
vsiRNA697	CGTGCACTTCTTACTCACCCC	0	0	0	81	26	44	0	0	4	52	61	22	0	0	0	11.1431	5.0363	6.7313	0	0	1.24228	13.8284	9.74034	6.73211
vsiRNA698	ATAATGGGATTTTTGAACTTGC	0	1	0	50	40	25	0	0	3	9	17	4	0	0.194677	0	6.87848	7.74815	3.8246	0	0	0.931712	2.39337	2.71452	1.22402
vsiRNA699	CTGTGCGCATCCTTGGAGTTG	0	0	0	78	28	30	0	0	3	51	61	26	0	0	0	10.7304	5.42371	4.58952	0	0	0.931712	13.5624	9.74034	7.95613
vsiRNA700	TCTTAGAGCACTTAACTGAACC	0	0	0	82	65	73	0	0	3	39	21	14	0	0	0	11.2807	12.5907	11.1678	0	0	0.931712	10.3713	3.35323	4.28407
vsiRNA701	TTGGATGATGAACTTGAGTGC	0	0	0	50	33	35	0	0	6	16	38	16	0	0	0	6.87848	6.39223	5.35444	0	0	1.86342	4.25488	6.06775	4.89608
vsiRNA702	TTGGATTGAAACAAATGATGGG	0	0	0	9	1	4	0	0	0	4	6	2	0	0	0	1.23813	0.193704	0.611936	0	0	0	1.06372	0.958066	0.61201
vsiRNA703	CAAATTGCTGCATTGTTTTAA	0	0	0	11	6	4	0	0	1	4	6	2	0	0	0	1.51327	1.16222	0.611936	0	0	0.310571	1.06372	0.958066	0.61201
vsiRNA704	TTTAACACCTGGTGTGGAACG	0	0	0	106	84	87	0	0	3	27	12	16	0	0	0	14.5824	16.2711	13.3096	0	0	0.931712	7.18011	1.91613	4.89608
vsiRNA705	CTTCGCAAGTTTGGAGATGC	0	0	0	256	124	121	0	0	16	110	74	73	0	0	0	35.2178	24.0193	18.5111	0	0	4.96913	29.2523	11.8161	22.3384
vsiRNA706	ATGATGGCTCAGCTGTTGAAT	0	0	0	204	110	173	0	0	12	57	34	32	0	0	0	28.0642	21.3074	26.4662	0	0	3.72685	15.158	5.42904	9.79216
vsiRNA707	ATTTGTTGATGCACAAGGTTC	0	0	0	47	14	26	0	0	2	11	9	10	0	0	0	6.46577	2.71185	3.97759	0	0	0.621141	2.92523	1.4371	3.06005
vsiRNA708	TCTAATCTGTGCTCTGGCAGA	0	0	0	224	221	209	0	0	19	76	64	69	0	0	0	30.8156	42.8085	31.9737	0	0	5.90084	20.2107	10.2194	21.1143
vsiRNA709	ATCTGGACATCGGTCTTGTATC	0	0	0	22	26	22	0	0	2	6	4	6	0	0	0	3.02653	5.0363	3.36565	0	0	0.621141	1.59558	0.638711	1.83603
vsiRNA710	CGTGTCGAGCTACAATGAAGT	0	0	0	169	108	138	0	0	10	66	64	42	0	0	0	23.2493	20.92	21.1118	0	0	3.10571	17.5514	10.2194	12.8522
vsiRNA711	TTAAAAATTTGGAACAAGTGG	0	0	0	31	8	23	0	0	3	14	11	12	0	0	0	4.26466	1.54963	3.51863	0	0	0.931712	3.72302	1.75645	3.67206
vsiRNA712	CGGGCAGATTTGAAAGGGTTA	0	0	0	28	28	27	0	0	6	32	51	28	0	0	0	3.85195	5.42371	4.13057	0	0	1.86342	8.50976	8.14356	8.56814
vsiRNA713	TTCGAATTGTGTCCTCACTCA	0	0	0	118	59	44	0	0	11	30	23	17	0	0	0	16.2332	11.4285	6.7313	0	0	3.41628	7.9779	3.67259	5.20208
vsiRNA714	GTGGATTAATGAGAAACAATC	0	0	0	70	34	39	0	0	3	11	3	6	0	0	0	9.62987	6.58593	5.96638	0	0	0.931712	2.92523	0.479033	1.83603
vsiRNA715	TCCATCTGGAGTTGAGATTGG	0	0	0	201	120	140	0	0	12	63	30	40	0	0	0	27.6515	23.2445	21.4178	0	0	3.72685	16.7536	4.79033	12.2402
vsiRNA716	CAAGTTTTGAAGGTGGCTCTC	0	0	0	54	37	35	0	0	6	48	51	19	0	0	0	7.42876	7.16704	5.35444	0	0	1.86342	12.7646	8.14356	5.81409
vsiRNA717	CAGGGCATCGAGCACTTGGTT	0	0	0	92	42	38	0	0	4	38	20	21	0	0	0	12.6564	8.13556	5.81339	0	0	1.24228	10.1053	3.19355	6.4261
vsiRNA718	TTGGAATAACTTACTGAATT	0	0	0	319	250	264	0	0	20	63	27	61	0	0	0	43.8847	48.426	40.3878	0	0	6.21141	16.7536	4.3113	18.6663
vsiRNA719	ATCTAGCTCTGAGAGTATTTG	0	0	0	49	38	42	0	0	2	13	8	8	0	0	0	6.74091	7.36074	6.42533	0	0	0.621141	3.45709	1.27742	2.44804
vsiRNA720	AAGAAGCTGTACATGGATAGG	0	0	0	73	41	48	0	0	6	41	44	19	0	0	0	10.0426	7.94186	7.34323	0	0	1.86342	10.9031	7.02582	5.81409
vsiRNA721	TTATGGAGGTTGGGACAAATT	0	0	0	27	18	32	0	0	2	28	28	20	0	0	0	3.71438	3.48667	4.89549	0	0	0.621141	7.44604	4.47097	6.1201
vsiRNA722	CATGGATCCATTGAAACTCTTG	0	0	0	9	2	5	0	0	1	1	3	2	0	0	0	1.23813	0.387408	0.76492	0	0	0.310571	0.26593	0.479033	0.61201
vsiRNA723	TCCAAGAGCGCTTTAGTGATG	0	1	1	209	95	128	0	0	11	77	77	42	0	0.194677	0.238357	28.752	18.4019	19.582	0	0	3.41628	20.4766	12.2952	12.8522
vsiRNA724	GATTGGCAATTGTACTGTGCG	0	0	0	27	20	12	0	0	1	7	21	5	0	0	0	3.71438	3.87408	1.83581	0	0	0.310571	1.86151	3.35323	1.53002
vsiRNA725	AGAAAATGGTAGAGGATGATG	0	0	0	84	47	58	0	0	5	50	53	35	0	0	0	11.5558	9.10408	8.87308	0	0	1.55285	13.2965	8.46291	10.7102
vsiRNA726	GTATAGACTGATCGCACAAAG	0	0	0	83	52	49	0	0	3	32	40	16	0	0	0	11.4183	10.0726	7.49622	0	0	0.931712	8.50976	6.38711	4.89608
vsiRNA727	ACAGGTAGGGCAGGTTATCTT	0	0	0	19	5	11	0	0	3	30	38	14	0	0	0	2.61382	0.968519	1.68282	0	0	0.931712	7.9779	6.06775	4.28407
vsiRNA728	GTCAAGTTAATAGTGGAGGAC	0	0	0	58	32	32	0	0	5	31	39	26	0	0	0	7.97904	6.19852	4.89549	0	0	1.55285	8.24383	6.22743	7.95613
vsiRNA729	GAAGCAATTTGTGCAGCAATG	0	0	0	61	27	37	0	0	2	16	11	11	0	0	0	8.39175	5.23	5.66041	0	0	0.621141	4.25488	1.75645	3.36605
vsiRNA730	ATGTTCGAATAGCTGCAAACT	0	0	0	258	135	191	0	0	17	112	47	61	0	0	0	35.493	26.15	29.22	0	0	5.2797	29.7841	7.50485	18.6663
vsiRNA731	AAAAGCACAGATCCGGCTACA	1	0	0	135	61	69	0	0	6	43	21	33	0.207559	0	0	18.5719	11.8159	10.5559	0	0	1.86342	11.435	3.35323	10.0982
vsiRNA732	TTACTCAAGGGGTTATGGATT	0	0	0	270	210	214	0	0	22	134	107	70	0	0	0	37.1438	40.6778	32.7386	0	0	6.83255	35.6346	17.0855	21.4203
vsiRNA733	GCATACGACATGGGAGAAACT	0	0	0	59	19	28	0	0	3	36	34	16	0	0	0	8.11661	3.68037	4.28355	0	0	0.931712	9.57348	5.42904	4.89608
vsiRNA734	AAGCATTTCGTGGAGCTTAGG	0	0	0	130	64	71	0	0	11	43	40	25	0	0	0	17.884	12.397	10.8619	0	0	3.41628	11.435	6.38711	7.65012
vsiRNA735	GCTACACTAAGATGAACAGGC	0	0	0	16	5	9	0	0	0	16	17	12	0	0	0	2.20111	0.968519	1.37686	0	0	0	4.25488	2.71452	3.67206
vsiRNA736	TGGCATTGAAGAAGCTGTACA	0	0	0	202	152	165	0	0	9	43	23	31	0	0	0	27.7891	29.443	25.2424	0	0	2.79514	11.435	3.67259	9.48615
vsiRNA737	AGGTGCTTCTTAGTTGGCGGG	0	0	0	99	53	52	0	0	7	65	93	40	0	0	0	13.6194	10.2663	7.95517	0	0	2.17399	17.2854	14.85	12.2402
vsiRNA738	TATGGGACATGAACCACAATT	0	0	0	28	19	23	0	0	0	2	0	5	0	0	0	3.85195	3.68037	3.51863	0	0	0	0.53186	0	1.53002
vsiRNA739	TTTGTTTGGTTGGAACTAATT	0	0	0	94	81	60	0	0	7	15	22	18	0	0	0	12.9315	15.69	9.17904	0	0	2.17399	3.98895	3.51291	5.50809
vsiRNA740	TTCATTCGTAGAATCTTTAGGC	0	0	0	5	2	2	0	0	0	3	10	0	0	0	0	0.687848	0.387408	0.305968	0	0	0	0.79779	1.59678	0
vsiRNA741	ATTTATCACAGATTTTGAGTG	0	0	0	55	32	37	0	0	2	15	5	2	0	0	0	7.56633	6.19852	5.66041	0	0	0.621141	3.98895	0.798388	0.61201
vsiRNA742	TCTTGGTTTGAACTATGATTT	0	0	0	97	54	57	0	1	0	8	5	11	0	0	0	13.3443	10.46	8.72009	0	0.220659	0	2.12744	0.798388	3.36605
vsiRNA743	TCTTGAAGAATGGTTCACTAG	0	0	0	22	8	22	0	0	2	5	4	3	0	0	0	3.02653	1.54963	3.36565	0	0	0.621141	1.32965	0.638711	0.918015
vsiRNA744	CATCAGCATTAGTTTTAGAAC	0	0	0	92	48	62	0	0	10	23	18	24	0	0	0	12.6564	9.29778	9.48501	0	0	3.10571	6.11639	2.8742	7.34412
vsiRNA745	CAGTTTGCTGAGTGTTTATCA	0	0	0	13	8	8	0	0	0	2	9	2	0	0	0	1.7884	1.54963	1.22387	0	0	0	0.53186	1.4371	0.61201
vsiRNA746	CTGTTCTTTTGGAATCTTGCC	0	0	0	154	36	54	0	0	6	41	34	23	0	0	0	21.1857	6.97334	8.26114	0	0	1.86342	10.9031	5.42904	7.03811
vsiRNA747	ATGAATGGGCTTATGGTTTGG	0	0	0	32	20	31	0	0	6	40	31	21	0	0	0	4.40223	3.87408	4.74251	0	0	1.86342	10.6372	4.95001	6.4261
vsiRNA748	TGGATCCATTGAAACTCTTGA	0	0	0	80	38	28	0	0	7	14	23	9	0	0	0	11.0056	7.36074	4.28355	0	0	2.17399	3.72302	3.67259	2.75404
vsiRNA749	TTACCTATTACGAGGTGCTTCT	0	0	0	0	0	1	0	0	0	0	0	1	0	0	0	0	0	0.152984	0	0	0	0	0	0.306005
vsiRNA750	TCACAGTTGGCATTTCAGTTTC	0	0	0	2	0	1	0	0	0	1	0	2	0	0	0	0.275139	0	0.152984	0	0	0	0.26593	0	0.61201
vsiRNA751	GACACTTTTACTCTGCAAACT	0	0	0	175	155	171	0	0	7	68	54	43	0	0	0	24.0747	30.0241	26.1603	0	0	2.17399	18.0832	8.62259	13.1582
vsiRNA752	AATGAGTTAACAAAAGTGACA	0	0	0	244	108	177	0	0	17	69	32	44	0	0	0	33.567	20.92	27.0782	0	0	5.2797	18.3492	5.10968	13.4642
vsiRNA753	CCCCTGGCTGTCTTTTATAATC	0	0	0	21	3	4	0	0	0	7	18	4	0	0	0	2.88896	0.581111	0.611936	0	0	0	1.86151	2.8742	1.22402
vsiRNA754	GCGCACATTCAAATGAAGGC	0	0	0	16	4	8	0	0	0	6	4	3	0	0	0	2.20111	0.774815	1.22387	0	0	0	1.59558	0.638711	0.918015
vsiRNA755	AAGAAGGGACTCAATTCAAAT	0	0	0	88	43	41	0	0	5	35	31	16	0	0	0	12.1061	8.32926	6.27235	0	0	1.55285	9.30755	4.95001	4.89608
vsiRNA756	TGGATAGGACAGTAGATGAGGA	0	0	1	70	45	60	0	0	5	38	46	17	0	0	0.238357	9.62987	8.71667	9.17904	0	0	1.55285	10.1053	7.34517	5.20208
vsiRNA757	TCCTTCGAGCTCGTGCACTTC	0	0	0	268	89	100	0	0	21	121	150	57	0	0	0	36.8687	17.2396	15.2984	0	0	6.52198	32.1775	23.9516	17.4423
vsiRNA758	TCGTAATAGGTAATAGTGGCG	0	0	0	112	81	80	0	1	9	65	61	33	0	0	0	15.4078	15.69	12.2387	0	0.220659	2.79514	17.2854	9.74034	10.0982
vsiRNA759	CATAATTTGCTTCACCTGCTT	0	0	0	26	20	22	0	0	3	15	2	4	0	0	0	3.57681	3.87408	3.36565	0	0	0.931712	3.98895	0.319355	1.22402
vsiRNA760	ATGGAATGGATCATTGAAAGC	0	0	0	96	59	69	0	0	7	27	33	13	0	0	0	13.2067	11.4285	10.5559	0	0	2.17399	7.18011	5.26936	3.97806
vsiRNA761	ATTCAGAGTGAAGAATTTGCA	0	0	0	61	53	42	0	0	2	25	14	28	0	0	0	8.39175	10.2663	6.42533	0	0	0.621141	6.64825	2.23549	8.56814
vsiRNA762	CTTGTTGAGATTTGGTTGAATG	0	0	0	30	7	12	0	0	1	4	15	6	0	0	0	4.12709	1.35593	1.83581	0	0	0.310571	1.06372	2.39516	1.83603
vsiRNA763	TCGATTGTACAAGGGCTCGCT	0	0	0	91	59	59	0	0	8	31	59	23	0	0	0	12.5188	11.4285	9.02606	0	0	2.48456	8.24383	9.42098	7.03811
vsiRNA764	ATTTACAACACAGCAACCAGT	0	0	0	3	4	6	0	0	0	1	0	2	0	0	0	0.412709	0.774815	0.917904	0	0	0	0.26593	0	0.61201
vsiRNA765	CGTGTTGTAACTTGGAAAACC	0	0	0	550	317	382	0	0	27	206	153	130	0	0	0	75.6633	61.4041	58.4399	0	0	8.38541	54.7816	24.4307	39.7806
vsiRNA766	ATAGGGTTATCATTTATCTGC	0	0	0	42	14	20	0	0	3	19	15	13	0	0	0	5.77792	2.71185	3.05968	0	0	0.931712	5.05267	2.39516	3.97806
vsiRNA767	GATGTTGGAACAGTAGACTGT	0	0	0	46	42	28	0	0	4	24	11	16	0	0	0	6.3282	8.13556	4.28355	0	0	1.24228	6.38232	1.75645	4.89608
vsiRNA768	TGCGTCTACAGCATCTCGCCA	0	0	0	29	14	16	0	0	2	16	38	18	0	0	0	3.98952	2.71185	2.44774	0	0	0.621141	4.25488	6.06775	5.50809
vsiRNA769	TCAATGTCCAAGAACGGTGAG	0	0	0	70	48	40	0	0	4	14	15	19	0	0	0	9.62987	9.29778	6.11936	0	0	1.24228	3.72302	2.39516	5.81409
vsiRNA770	TAATTAGGTATGGGGTGAGTG	0	0	0	11	6	9	0	0	3	14	27	14	0	0	0	1.51327	1.16222	1.37686	0	0	0.931712	3.72302	4.3113	4.28407
vsiRNA771	GATTGAAACAAATGATGGGCA	0	0	0	46	17	23	0	0	3	30	26	20	0	0	0	6.3282	3.29296	3.51863	0	0	0.931712	7.9779	4.15162	6.1201
vsiRNA772	ATATCCTACAGATCATACATG	0	0	0	176	94	95	0	0	16	55	36	28	0	0	0	24.2123	18.2082	14.5335	0	0	4.96913	14.6261	5.74839	8.56814
vsiRNA773	CATGTGGTTGACTCGTTTGGC	0	0	0	55	69	56	0	0	2	32	28	17	0	0	0	7.56633	13.3656	8.56711	0	0	0.621141	8.50976	4.47097	5.20208
vsiRNA774	AAACTTCGAGATTGTATGACA	0	0	0	154	121	117	0	0	8	45	31	21	0	0	0	21.1857	23.4382	17.8991	0	0	2.48456	11.9668	4.95001	6.4261
vsiRNA775	ACGTATCAAACTGTGATTGAG	0	0	0	134	109	92	0	0	4	29	9	24	0	0	0	18.4343	21.1137	14.0745	0	0	1.24228	7.71197	1.4371	7.34412
vsiRNA776	CAAAGTTGCCTTCGATTGTAC	0	0	0	141	64	99	0	0	4	46	41	32	0	0	0	19.3973	12.397	15.1454	0	0	1.24228	12.2328	6.54678	9.79216
vsiRNA777	TGGTATTCCTAATGCATGCCCT	0	0	0	1	0	1	0	0	0	0	0	0	0	0	0	0.13757	0	0.152984	0	0	0	0	0	0
vsiRNA778	TACGCTCCACAGCAAATTGACA	0	0	0	4	4	2	0	0	1	1	0	1	0	0	0	0.550278	0.774815	0.305968	0	0	0.310571	0.26593	0	0.306005
vsiRNA779	TTAGCCAAGGTGTCAACTTC	0	0	0	38	9	18	0	0	2	19	20	11	0	0	0	5.22765	1.74333	2.75371	0	0	0.621141	5.05267	3.19355	3.36605
vsiRNA780	TTCGAGCTCGTGCACTTCTTA	0	0	0	64	25	34	0	0	7	34	27	16	0	0	0	8.80446	4.8426	5.20146	0	0	2.17399	9.04162	4.3113	4.89608
vsiRNA781	CCCTTGCGTAGATCAGTAGCAC	0	0	0	7	2	1	0	0	1	5	10	5	0	0	0	0.962987	0.387408	0.152984	0	0	0.310571	1.32965	1.59678	1.53002
vsiRNA782	AGATTGGTCTGACAAGGCTCT	0	0	0	56	43	34	0	0	1	10	3	4	0	0	0	7.7039	8.32926	5.20146	0	0	0.310571	2.6593	0.479033	1.22402
vsiRNA783	TAAAGATTCTACGAATGAAAA	0	0	0	27	11	10	0	0	1	6	7	1	0	0	0	3.71438	2.13074	1.52984	0	0	0.310571	1.59558	1.11774	0.306005
vsiRNA784	TAGACGTGGTTGTAGATTTTG	0	0	0	102	62	63	0	0	5	41	55	20	0	0	0	14.0321	12.0096	9.638	0	0	1.55285	10.9031	8.78227	6.1201
vsiRNA785	AAGATGCCAAAGGATTTCCCT	0	0	0	12	4	3	0	0	0	1	0	2	0	0	0	1.65084	0.774815	0.458952	0	0	0	0.26593	0	0.61201
vsiRNA786	CTATAGAGTTGGTGGTATTCC	0	0	0	139	84	81	0	0	6	64	56	34	0	0	0	19.1222	16.2711	12.3917	0	0	1.86342	17.0195	8.94195	10.4042
vsiRNA787	TATCAATTATAATCCTCTGTG	0	0	0	50	26	25	0	0	3	13	23	19	0	0	0	6.87848	5.0363	3.8246	0	0	0.931712	3.45709	3.67259	5.81409
vsiRNA788	AGTCCTTAGACGATGTGATC	0	0	1	71	22	28	0	0	4	22	8	9	0	0	0.238357	9.76744	4.26148	4.28355	0	0	1.24228	5.85046	1.27742	2.75404
vsiRNA789	ACTAAGAAGGTTCGTGACATGT	0	0	0	17	7	15	0	0	2	10	6	1	0	0	0	2.33868	1.35593	2.29476	0	0	0.621141	2.6593	0.958066	0.306005
vsiRNA790	TATCGGTTAGTGAATATGAGC	0	0	0	92	56	72	0	0	2	36	20	11	0	0	0	12.6564	10.8474	11.0149	0	0	0.621141	9.57348	3.19355	3.36605
vsiRNA791	TGTGCGACGAGTGTTTCTGCC	0	0	0	85	45	35	0	0	5	23	13	13	0	0	0	11.6934	8.71667	5.35444	0	0	1.55285	6.11639	2.07581	3.97806
vsiRNA792	TTGGACATAGACGTGGTTGTA	0	0	0	84	54	39	0	0	6	25	24	23	0	0	0	11.5558	10.46	5.96638	0	0	1.86342	6.64825	3.83226	7.03811
vsiRNA793	CCTTGAATAGGGTATCATCAC	0	0	0	8	8	10	0	0	1	1	2	0	0	0	0	1.10056	1.54963	1.52984	0	0	0.310571	0.26593	0.319355	0
vsiRNA794	TGTGGCAGGTTTACCAGTTGA	0	0	0	37	22	24	0	0	3	5	3	3	0	0	0	5.09008	4.26148	3.67162	0	0	0.931712	1.32965	0.479033	0.918015
vsiRNA795	GCAACTGTACTAAATTTGGAA	0	0	0	14	14	10	0	0	0	8	2	4	0	0	0	1.92597	2.71185	1.52984	0	0	0	2.12744	0.319355	1.22402
vsiRNA796	ATCTAGATAATTTTTTTCCATG	0	0	0	7	8	7	0	0	0	3	2	0	0	0	0	0.962987	1.54963	1.07089	0	0	0	0.79779	0.319355	0
vsiRNA797	TGGAATAACTTACTGAATTAC	0	0	0	137	83	94	0	0	3	29	29	21	0	0	0	18.847	16.0774	14.3805	0	0	0.931712	7.71197	4.63065	6.4261
vsiRNA798	AATAGAGGAATTCTTTGGATC	0	0	0	222	152	138	0	0	15	44	16	35	0	0	0	30.5405	29.443	21.1118	0	0	4.65856	11.7009	2.55484	10.7102
vsiRNA799	ACTTGATTTGGCTGAGTTTAG	0	0	0	74	46	44	0	0	7	46	47	35	0	0	0	10.1802	8.91038	6.7313	0	0	2.17399	12.2328	7.50485	10.7102
vsiRNA800	AAGAGTTTGTTTGATGAAGAT	0	0	0	96	44	51	0	0	5	22	55	34	0	0	0	13.2067	8.52297	7.80219	0	0	1.55285	5.85046	8.78227	10.4042
vsiRNA801	TTGTATAACCCTTTCAAATCT	0	0	0	94	73	91	0	0	4	59	35	28	0	0	0	12.9315	14.1404	13.9215	0	0	1.24228	15.6899	5.58872	8.56814
vsiRNA802	CACAGGTAGGGCAGGTTATCT	0	0	0	23	12	11	0	0	2	27	25	14	0	0	0	3.1641	2.32445	1.68282	0	0	0.621141	7.18011	3.99194	4.28407
vsiRNA803	TACAGCATCTCGCCAGGACGGA	0	0	0	27	7	4	1	0	3	19	19	18	0	0	0	3.71438	1.35593	0.611936	0.520208	0	0.931712	5.05267	3.03387	5.50809
vsiRNA804	CTCAGATCAACCGGTTCAGTT	1	0	0	143	100	85	0	1	10	70	84	47	0.207559	0	0	19.6725	19.3704	13.0036	0	0.220659	3.10571	18.6151	13.4129	14.3822
vsiRNA805	AAGGCAACTTTGCATAACAAT	0	0	0	15	6	12	0	0	0	8	3	5	0	0	0	2.06354	1.16222	1.83581	0	0	0	2.12744	0.479033	1.53002
vsiRNA806	CAGTTGCTGTTAGATGAGCCT	0	0	0	307	242	267	0	0	19	113	63	73	0	0	0	42.2339	46.8763	40.8467	0	0	5.90084	30.0501	10.0597	22.3384
vsiRNA807	CACTAAGAAGGTTCGTGACATG	0	0	0	52	36	41	0	0	3	22	12	4	0	0	0	7.15362	6.97334	6.27235	0	0	0.931712	5.85046	1.91613	1.22402
vsiRNA808	GAATTCTTTGGATCTGCATAC	0	0	0	14	10	9	0	0	0	5	6	6	0	0	0	1.92597	1.93704	1.37686	0	0	0	1.32965	0.958066	1.83603
vsiRNA809	TTCTCGATAGAATGTCACAAC	0	0	0	101	48	52	0	0	5	27	9	14	0	0	0	13.8945	9.29778	7.95517	0	0	1.55285	7.18011	1.4371	4.28407
vsiRNA810	TTGATGGCAGAACAATGAAGCA	0	0	0	23	22	14	0	0	0	9	8	10	0	0	0	3.1641	4.26148	2.14178	0	0	0	2.39337	1.27742	3.06005
vsiRNA811	TAGGGGCACTCTCCTTGAGCT	0	0	0	39	15	12	0	0	0	19	12	5	0	0	0	5.36521	2.90556	1.83581	0	0	0	5.05267	1.91613	1.53002
vsiRNA812	ATTCGAGCATCGTCCATCAGCA	0	0	0	5	2	1	0	0	0	0	3	1	0	0	0	0.687848	0.387408	0.152984	0	0	0	0	0.479033	0.306005
vsiRNA813	ACAACTGCGCGATGTGATCCC	0	0	0	39	13	39	0	0	6	38	92	21	0	0	0	5.36521	2.51815	5.96638	0	0	1.86342	10.1053	14.6903	6.4261
vsiRNA814	TCAAAGGCCTGAAGAAAGCTT	0	0	0	111	77	99	0	0	3	20	11	13	0	0	0	15.2702	14.9152	15.1454	0	0	0.931712	5.3186	1.75645	3.97806
vsiRNA815	CGATCAAAAGTATGTTGACTT	0	0	0	44	35	42	0	0	0	6	9	6	0	0	0	6.05306	6.77963	6.42533	0	0	0	1.59558	1.4371	1.83603
vsiRNA816	TAAAAGTGCCGGGTTGTCGTTG	0	0	0	15	6	8	0	0	0	0	4	1	0	0	0	2.06354	1.16222	1.22387	0	0	0	0	0.638711	0.306005
vsiRNA817	TGTTCTCGACGAAAAATCATA	0	0	0	40	12	19	0	0	2	17	8	7	0	0	0	5.50278	2.32445	2.9067	0	0	0.621141	4.52081	1.27742	2.14203
vsiRNA818	AATAGTGATCTTCGACACAAC	0	0	0	43	25	28	0	0	3	13	6	9	0	0	0	5.91549	4.8426	4.28355	0	0	0.931712	3.45709	0.958066	2.75404
vsiRNA819	TAAAAGAGTTTTGGGATCACA	0	0	0	154	45	92	0	0	9	97	123	52	0	0	0	21.1857	8.71667	14.0745	0	0	2.79514	25.7952	19.6403	15.9123
vsiRNA820	AGTTGACAGAGGGACAAATGA	0	0	0	71	45	61	0	0	3	74	63	50	0	0	0	9.76744	8.71667	9.33203	0	0	0.931712	19.6788	10.0597	15.3002
vsiRNA821	TCATCTTAGTGTAGCCGGATC	0	0	0	96	47	67	0	0	5	39	54	30	0	0	0	13.2067	9.10408	10.2499	0	0	1.55285	10.3713	8.62259	9.18015
vsiRNA822	ATGGAATTCACAAGAGCAACT	0	0	0	24	10	23	0	0	3	7	0	1	0	0	0	3.30167	1.93704	3.51863	0	0	0.931712	1.86151	0	0.306005
vsiRNA823	CGATAGTGGAGTTATATTGAG	0	0	0	119	53	65	0	0	7	44	50	50	0	0	0	16.3708	10.2663	9.94396	0	0	2.17399	11.7009	7.98388	15.3002
vsiRNA824	TATTAGAGTTCTTGGGATGGC	0	0	0	103	46	56	0	0	6	66	62	30	0	0	0	14.1697	8.91038	8.56711	0	0	1.86342	17.5514	9.90001	9.18015
vsiRNA825	AATTGAAGAGAACGTCTATGCT	0	0	0	24	15	19	0	0	2	10	8	10	0	0	0	3.30167	2.90556	2.9067	0	0	0.621141	2.6593	1.27742	3.06005
vsiRNA826	ATCTGTCATGTGATAACCAGC	0	0	0	35	16	21	0	0	2	12	15	7	0	0	0	4.81494	3.09926	3.21267	0	0	0.621141	3.19116	2.39516	2.14203
vsiRNA827	TCAACATCGCGAGGAAAATGT	0	0	0	231	167	149	0	0	9	93	82	62	0	0	0	31.7786	32.3485	22.7946	0	0	2.79514	24.7315	13.0936	18.9723
vsiRNA828	TTGCGGACATCACTAAAGCGC	0	0	0	41	36	45	0	0	1	20	16	11	0	0	0	5.64035	6.97334	6.88428	0	0	0.310571	5.3186	2.55484	3.36605
vsiRNA829	CACCTTTACTCTTGGGCATTCT	0	0	0	8	1	2	0	0	0	3	0	1	0	0	0	1.10056	0.193704	0.305968	0	0	0	0.79779	0	0.306005
vsiRNA830	TTGCTGCATTGTTTTAACTTG	0	0	0	127	71	78	0	0	4	33	50	25	0	0	0	17.4713	13.753	11.9328	0	0	1.24228	8.77569	7.98388	7.65012
vsiRNA831	GCATTTATGGCTTTAGTCATC	0	0	0	21	6	5	0	0	1	3	1	6	0	0	0	2.88896	1.16222	0.76492	0	0	0.310571	0.79779	0.159678	1.83603
vsiRNA832	TTACTCTGCAAACTGTTTGAGC	0	0	0	7	10	8	0	0	0	1	0	0	0	0	0	0.962987	1.93704	1.22387	0	0	0	0.26593	0	0
vsiRNA833	ATGGTAGAGGATGATGAAATC	0	0	0	94	81	79	0	0	7	60	55	34	0	0	0	12.9315	15.69	12.0857	0	0	2.17399	15.9558	8.78227	10.4042
vsiRNA834	TCAACGAACTGGATGAATGAAT	0	0	0	12	6	17	0	0	2	5	1	1	0	0	0	1.65084	1.16222	2.60073	0	0	0.621141	1.32965	0.159678	0.306005
vsiRNA835	TTTGAAGGGAATTTTTAGACC	0	0	0	266	172	175	0	0	9	47	19	30	0	0	0	36.5935	33.3171	26.7722	0	0	2.79514	12.4987	3.03387	9.18015
vsiRNA836	TGTAGCAACCAACATAATTGA	0	0	0	49	25	30	0	0	0	11	8	8	0	0	0	6.74091	4.8426	4.58952	0	0	0	2.92523	1.27742	2.44804
vsiRNA837	CCAGTTGAAGACTGTGGCAGA	0	0	0	195	103	106	0	0	7	37	16	19	0	0	0	26.8261	19.9515	16.2163	0	0	2.17399	9.8394	2.55484	5.81409
vsiRNA838	AAGAGAACGTCTATGCTGATA	0	0	0	176	105	93	0	0	14	62	91	40	0	0	0	24.2123	20.3389	14.2275	0	0	4.34799	16.4877	14.5307	12.2402
vsiRNA839	CCCTCTGTCAACTTTGGCGTG	0	0	0	116	46	69	0	1	10	68	88	48	0	0	0	15.9581	8.91038	10.5559	0	0.220659	3.10571	18.0832	14.0516	14.6882
vsiRNA840	CTAGATAGCTGTTTGAAAACG	0	0	0	158	96	95	0	0	7	36	23	28	0	0	0	21.736	18.5956	14.5335	0	0	2.17399	9.57348	3.67259	8.56814
vsiRNA841	CGTGAACGTTGGAACATCTGG	0	0	0	51	30	30	0	0	4	12	25	11	0	0	0	7.01605	5.81111	4.58952	0	0	1.24228	3.19116	3.99194	3.36605
vsiRNA842	CCTTTTGTGACAATTTCTAGG	0	0	0	115	46	84	0	0	7	56	33	29	0	0	0	15.8205	8.91038	12.8507	0	0	2.17399	14.8921	5.26936	8.87414
vsiRNA843	AATTACGATAGCTTACACTGA	0	0	0	141	50	73	0	0	14	47	69	33	0	0	0	19.3973	9.68519	11.1678	0	0	4.34799	12.4987	11.0178	10.0982
vsiRNA844	TTAGTGGCCAAAGACTTAATC	0	0	0	175	101	110	0	0	11	46	17	25	0	0	0	24.0747	19.5641	16.8282	0	0	3.41628	12.2328	2.71452	7.65012
vsiRNA845	TAACACCTGGTGTGGAACGCT	0	0	0	136	59	70	0	0	11	36	23	23	0	0	0	18.7095	11.4285	10.7089	0	0	3.41628	9.57348	3.67259	7.03811
vsiRNA846	ATCCTCATCGAAGGCTGAATA	0	0	0	61	38	54	0	0	6	26	6	7	0	0	0	8.39175	7.36074	8.26114	0	0	1.86342	6.91418	0.958066	2.14203
vsiRNA847	TGGCGATCAAAAGTATGTTGA	0	0	0	97	35	37	0	0	3	37	29	21	0	0	0	13.3443	6.77963	5.66041	0	0	0.931712	9.8394	4.63065	6.4261
vsiRNA848	AGAGCACTTAACTGAACCGGT	0	0	0	62	56	41	0	0	6	34	33	18	0	0	0	8.52932	10.8474	6.27235	0	0	1.86342	9.04162	5.26936	5.50809
vsiRNA849	TGATGATAATGTCTCTGCCTT	0	0	0	65	31	37	0	0	7	37	28	21	0	0	0	8.94202	6.00482	5.66041	0	0	2.17399	9.8394	4.47097	6.4261
vsiRNA850	AAGGTTGATGGCAGAACAATG	0	0	0	120	50	67	0	0	7	92	73	38	0	0	0	16.5084	9.68519	10.2499	0	0	2.17399	24.4655	11.6565	11.6282
vsiRNA851	TCGGTGATGTAATTGCATTTC	0	0	0	59	41	40	0	0	3	20	8	6	0	0	0	8.11661	7.94186	6.11936	0	0	0.931712	5.3186	1.27742	1.83603
vsiRNA852	CCATATTCAACAGACACTTTT	0	0	0	15	6	3	0	0	3	11	11	8	0	0	0	2.06354	1.16222	0.458952	0	0	0.931712	2.92523	1.75645	2.44804
vsiRNA853	AAACTGGATTGTTGATGTGTAA	0	0	0	33	13	20	0	0	1	19	14	8	0	0	0	4.5398	2.51815	3.05968	0	0	0.310571	5.05267	2.23549	2.44804
vsiRNA854	AAATGTAGGTTGAACCCATCG	0	0	0	91	54	60	0	0	5	22	7	11	0	0	0	12.5188	10.46	9.17904	0	0	1.55285	5.85046	1.11774	3.36605
vsiRNA855	AGACTTCTGAATTGGCTCTGC	0	0	0	73	46	28	0	0	4	21	21	19	0	0	0	10.0426	8.91038	4.28355	0	0	1.24228	5.58453	3.35323	5.81409
vsiRNA856	CTCATGAGAGGTTTAAGGGAT	0	0	0	139	88	105	0	0	6	60	52	36	0	0	0	19.1222	17.0459	16.0633	0	0	1.86342	15.9558	8.30324	11.0162
vsiRNA857	CGAAGGATGCTCAAGCATGTT	0	0	0	22	23	22	0	0	0	4	3	6	0	0	0	3.02653	4.45519	3.36565	0	0	0	1.06372	0.479033	1.83603
vsiRNA858	ATTATAATTGATACTGCAGCT	0	0	0	94	65	70	0	0	3	29	25	26	0	0	0	12.9315	12.5907	10.7089	0	0	0.931712	7.71197	3.99194	7.95613
vsiRNA859	ATTGGCTCTGCTTCACTCGCT	0	0	0	52	18	21	0	0	6	28	38	13	0	0	0	7.15362	3.48667	3.21267	0	0	1.86342	7.44604	6.06775	3.97806
vsiRNA860	TCAAAGCCAGCCCTTTTGTCAC	0	0	0	0	2	0	0	0	0	0	3	0	0	0	0	0	0.387408	0	0	0	0	0	0.479033	0
vsiRNA861	ATATGGAACGTCTGAAATGTA	1	0	0	78	49	74	0	0	7	33	37	19	0.207559	0	0	10.7304	9.49149	11.3208	0	0	2.17399	8.77569	5.90807	5.81409
vsiRNA862	CATCGGTGATGTAATTGCATTT	0	0	0	19	5	8	0	0	0	3	4	3	0	0	0	2.61382	0.968519	1.22387	0	0	0	0.79779	0.638711	0.918015
vsiRNA863	GCGGTCGCGTTGGTTCAATTA	0	0	0	10	10	6	0	0	2	10	16	2	0	0	0	1.3757	1.93704	0.917904	0	0	0.621141	2.6593	2.55484	0.61201
vsiRNA864	ACATGGAAGATTGGGACTTGG	0	0	0	192	152	140	0	0	10	113	89	82	0	0	0	26.4134	29.443	21.4178	0	0	3.10571	30.0501	14.2113	25.0924
vsiRNA865	TGTCATGTGATAACCAGCTGG	0	0	0	109	40	34	0	0	6	40	55	35	0	0	0	14.9951	7.74815	5.20146	0	0	1.86342	10.6372	8.78227	10.7102
vsiRNA866	CGCGAGGAAAATGTTAATGTA	0	0	0	44	18	29	0	0	4	23	23	14	0	0	0	6.05306	3.48667	4.43654	0	0	1.24228	6.11639	3.67259	4.28407
vsiRNA867	CCTTCGATTGTACAAGGGCT	0	0	0	89	57	55	0	0	6	29	13	7	0	0	0	12.2437	11.0411	8.41412	0	0	1.86342	7.71197	2.07581	2.14203
vsiRNA868	TGAACGAACTGCAAAGACTCA	1	0	0	140	99	98	0	0	8	50	29	28	0.207559	0	0	19.2597	19.1767	14.9924	0	0	2.48456	13.2965	4.63065	8.56814
vsiRNA869	ATTTTCCTCACATGCAGAACC	0	0	0	373	221	168	0	0	15	150	158	104	0	0	0	51.3135	42.8085	25.7013	0	0	4.65856	39.8895	25.2291	31.8245
vsiRNA870	GCTGATGGATGTCTAGTTGGA	0	0	0	39	34	36	0	0	3	16	20	18	0	0	0	5.36521	6.58593	5.50743	0	0	0.931712	4.25488	3.19355	5.50809
vsiRNA871	TTGGACGGTGGCATCAGTACA	0	0	0	15	9	10	0	0	1	8	4	1	0	0	0	2.06354	1.74333	1.52984	0	0	0.310571	2.12744	0.638711	0.306005
vsiRNA872	TCGTACAGATCATGGAAAAAA	0	0	0	64	37	42	0	0	2	29	16	21	0	0	0	8.80446	7.16704	6.42533	0	0	0.621141	7.71197	2.55484	6.4261
vsiRNA873	CTTGAACGATGCTTGGAAAGA	0	0	0	86	52	52	0	0	3	34	16	23	0	0	0	11.831	10.0726	7.95517	0	0	0.931712	9.04162	2.55484	7.03811
vsiRNA874	TCCTGATTTGGTGCGTTAACT	0	0	0	83	40	50	0	0	6	48	72	43	0	0	0	11.4183	7.74815	7.6492	0	0	1.86342	12.7646	11.4968	13.1582
vsiRNA875	CCTTCCAAAAGCTTTCAGCGCT	0	0	0	1	0	1	0	0	0	0	0	1	0	0	0	0.13757	0	0.152984	0	0	0	0	0	0.306005
vsiRNA876	CTGTCGATTTCTTCAAACTCA	0	0	0	73	43	63	0	0	7	35	45	19	0	0	0	10.0426	8.32926	9.638	0	0	2.17399	9.30755	7.18549	5.81409
vsiRNA877	CCAAACTCTCGTAAATTGCAG	0	0	0	114	34	58	0	0	5	61	114	31	0	0	0	15.6829	6.58593	8.87308	0	0	1.55285	16.2217	18.2032	9.48615
vsiRNA878	ACTTGTACAGGATTTAATTGA	1	0	0	80	36	54	0	0	4	16	15	18	0.207559	0	0	11.0056	6.97334	8.26114	0	0	1.24228	4.25488	2.39516	5.50809
vsiRNA879	TTGGAACCTGGCCAACCATGA	0	0	0	27	14	15	0	0	1	10	10	8	0	0	0	3.71438	2.71185	2.29476	0	0	0.310571	2.6593	1.59678	2.44804
vsiRNA880	AAGGAAACTTTGGAAGAAGCT	0	0	0	234	188	189	0	0	13	78	35	29	0	0	0	32.1913	36.4163	28.914	0	0	4.03742	20.7425	5.58872	8.87414
vsiRNA881	AACTTTGTGATATTTGATGAG	0	0	0	93	51	43	0	0	7	30	37	31	0	0	0	12.794	9.87889	6.57831	0	0	2.17399	7.9779	5.90807	9.48615
vsiRNA882	GAGGAAATTGTTATGCAAAGTT	0	0	0	2	1	3	0	0	0	0	1	0	0	0	0	0.275139	0.193704	0.458952	0	0	0	0	0.159678	0
vsiRNA883	TGTGATATGTTTTTGCTGTGC	0	0	0	124	80	102	0	0	5	31	37	28	0	0	0	17.0586	15.4963	15.6044	0	0	1.55285	8.24383	5.90807	8.56814
vsiRNA884	TGCTGCATTGTTTTAACTTGG	0	0	0	59	27	47	0	0	3	29	50	15	0	0	0	8.11661	5.23	7.19025	0	0	0.931712	7.71197	7.98388	4.59007
vsiRNA885	AATTTGCTGTGGAGCGTACTC	0	0	0	31	24	25	0	0	0	26	21	7	0	0	0	4.26466	4.64889	3.8246	0	0	0	6.91418	3.35323	2.14203
vsiRNA886	ACCAGTAGTGAGTACAGCTGA	0	0	0	36	11	8	0	0	2	18	8	5	0	0	0	4.95251	2.13074	1.22387	0	0	0.621141	4.78674	1.27742	1.53002
vsiRNA887	GGAAACCTAATTGTACCACTT	0	0	0	2	1	0	0	0	0	1	3	3	0	0	0	0.275139	0.193704	0	0	0	0	0.26593	0.479033	0.918015
vsiRNA888	GCAAGAGTTTGCAGCTATTCG	0	0	0	4	3	3	0	0	2	2	0	1	0	0	0	0.550278	0.581111	0.458952	0	0	0.621141	0.53186	0	0.306005
vsiRNA889	CTATAGTGCTTAATGTCAGACT	0	0	0	19	13	14	0	0	2	7	10	5	0	0	0	2.61382	2.51815	2.14178	0	0	0.621141	1.86151	1.59678	1.53002
vsiRNA890	TGGCTTTGAAATTGACAACAA	0	0	0	5	6	1	0	0	0	1	4	0	0	0	0	0.687848	1.16222	0.152984	0	0	0	0.26593	0.638711	0
vsiRNA891	CAAATGGCTGCGTCAAGTGTT	0	0	0	114	61	64	0	0	7	47	50	39	0	0	0	15.6829	11.8159	9.79098	0	0	2.17399	12.4987	7.98388	11.9342
vsiRNA892	TCCAAACTCTCGTAAATTGCA	0	0	0	207	78	99	0	0	19	125	166	88	0	0	0	28.4769	15.1089	15.1454	0	0	5.90084	33.2412	26.5065	26.9284
vsiRNA893	AAGGTAAAGGCACCACTGTTG	0	0	0	9	0	6	0	0	0	2	3	3	0	0	0	1.23813	0	0.917904	0	0	0	0.53186	0.479033	0.918015
vsiRNA894	ATAAGACAAGGACATTCACTG	0	0	0	73	51	57	0	0	5	25	28	18	0	0	0	10.0426	9.87889	8.72009	0	0	1.55285	6.64825	4.47097	5.50809
vsiRNA895	ATGCTTGGAAAGACTTAACTT	0	0	0	184	88	112	0	0	5	53	72	23	0	0	0	25.3128	17.0459	17.1342	0	0	1.55285	14.0943	11.4968	7.03811
vsiRNA896	TGTGCTCTGGCAGATCAGCTCT	0	0	0	9	1	4	0	0	0	2	2	1	0	0	0	1.23813	0.193704	0.611936	0	0	0	0.53186	0.319355	0.306005
vsiRNA897	CCAATCGTTGAGAATGCAAAAC	0	0	0	9	3	2	0	0	0	1	0	5	0	0	0	1.23813	0.581111	0.305968	0	0	0	0.26593	0	1.53002
vsiRNA898	ATGATGCAGAACTGCCTAGAA	0	0	0	152	77	94	0	0	6	56	34	48	0	0	0	20.9106	14.9152	14.3805	0	0	1.86342	14.8921	5.42904	14.6882
vsiRNA899	CTCGACTTTTCGGGTTGGACG	0	0	1	150	108	125	0	0	10	55	24	20	0	0	0.238357	20.6354	20.92	19.123	0	0	3.10571	14.6261	3.83226	6.1201
vsiRNA900	AAGTGCTCTAAGATTGTCAAG	0	0	0	107	47	53	0	0	3	44	51	26	0	0	0	14.7199	9.10408	8.10815	0	0	0.931712	11.7009	8.14356	7.95613
vsiRNA901	TTGACCACGTGCTTTGTCACC	0	0	0	45	9	20	0	0	0	19	14	14	0	0	0	6.19063	1.74333	3.05968	0	0	0	5.05267	2.23549	4.28407
vsiRNA902	AAACCAATCGTTGAGAATGCA	0	0	0	72	54	74	0	0	4	29	15	16	0	0	0	9.90501	10.46	11.3208	0	0	1.24228	7.71197	2.39516	4.89608
vsiRNA903	ACACAACTCCAAGGATGCGCA	0	0	0	79	25	39	1	1	3	50	90	23	0	0	0	10.868	4.8426	5.96638	0.520208	0.220659	0.931712	13.2965	14.371	7.03811
vsiRNA904	AACCATATCGTGGCATATATG	0	0	0	117	47	63	0	0	1	18	12	16	0	0	0	16.0956	9.10408	9.638	0	0	0.310571	4.78674	1.91613	4.89608
vsiRNA905	GAACTATCGAATTGTGAACC	0	0	0	411	275	243	0	0	19	117	81	66	0	0	0	56.5411	53.2685	37.1751	0	0	5.90084	31.1138	12.9339	20.1963
vsiRNA906	ATGTGGTCTCGCACTGGTTCC	1	0	0	182	115	120	0	0	13	75	52	38	0.207559	0	0	25.0377	22.2759	18.3581	0	0	4.03742	19.9447	8.30324	11.6282
vsiRNA907	TGTCCCTCTGTCAACTTTGGC	0	0	0	50	24	16	0	0	4	34	43	20	0	0	0	6.87848	4.64889	2.44774	0	0	1.24228	9.04162	6.86614	6.1201
vsiRNA908	TTGGAAAGACTTAACTTGGCG	0	1	0	205	98	77	0	0	12	63	63	51	0	0.194677	0	28.2018	18.983	11.7798	0	0	3.72685	16.7536	10.0597	15.6063
vsiRNA909	TGTGTCATCATTGTTGTCAAT	0	0	0	35	10	16	0	0	1	12	11	10	0	0	0	4.81494	1.93704	2.44774	0	0	0.310571	3.19116	1.75645	3.06005
vsiRNA910	TGTGGATTCGGAAGCAGAAGC	0	0	0	86	56	39	0	0	3	42	33	30	0	0	0	11.831	10.8474	5.96638	0	0	0.931712	11.1691	5.26936	9.18015
vsiRNA911	AATTCTGAGATGTTATATATT	0	0	0	17	5	4	0	0	0	4	10	0	0	0	0	2.33868	0.968519	0.611936	0	0	0	1.06372	1.59678	0
vsiRNA912	ACTGATGCCACCGTCCAACCC	0	0	0	61	38	58	0	0	3	11	14	7	0	0	0	8.39175	7.36074	8.87308	0	0	0.931712	2.92523	2.23549	2.14203
vsiRNA913	TCAATGAAGAGTCAGCTGGTG	0	0	0	92	50	36	0	1	11	35	43	18	0	0	0	12.6564	9.68519	5.50743	0	0.220659	3.41628	9.30755	6.86614	5.50809
vsiRNA914	CAAGAGCGCTTTAGTGATGTC	0	0	0	33	15	14	0	0	0	19	14	13	0	0	0	4.5398	2.90556	2.14178	0	0	0	5.05267	2.23549	3.97806
vsiRNA915	GAGTGGACCAAATCGTGGGTA	0	0	0	111	70	90	0	0	8	46	32	25	0	0	0	15.2702	13.5593	13.7686	0	0	2.48456	12.2328	5.10968	7.65012
vsiRNA916	CTGCGTTTCGTGATCGACTAGT	0	0	0	8	2	5	0	0	0	5	7	0	0	0	0	1.10056	0.387408	0.76492	0	0	0	1.32965	1.11774	0
vsiRNA917	TACAGCGCAAACTTGAACGCGA	0	0	0	1	2	1	0	0	0	0	0	0	0	0	0	0.13757	0.387408	0.152984	0	0	0	0	0	0
vsiRNA918	GAACCGGTTGATCTGAGTCTA	0	0	0	28	10	20	0	0	1	7	1	3	0	0	0	3.85195	1.93704	3.05968	0	0	0.310571	1.86151	0.159678	0.918015
vsiRNA919	TTATAGTGAACATGGGTACTT	0	0	0	141	89	79	0	0	8	42	29	26	0	0	0	19.3973	17.2396	12.0857	0	0	2.48456	11.1691	4.63065	7.95613
vsiRNA920	ATCTAGATCTCTTGAACGATG	0	0	0	132	99	94	0	0	9	33	23	32	0	0	0	18.1592	19.1767	14.3805	0	0	2.79514	8.77569	3.67259	9.79216
vsiRNA921	CATTGTTGTCAATTTCAAAGC	0	0	0	43	25	23	0	0	0	5	7	4	0	0	0	5.91549	4.8426	3.51863	0	0	0	1.32965	1.11774	1.22402
vsiRNA922	TGAAAGGAGTGATTGCGTGTT	0	0	0	51	21	26	0	0	5	27	36	26	0	0	0	7.01605	4.06778	3.97759	0	0	1.55285	7.18011	5.74839	7.95613
vsiRNA923	TTTCTTCAAACTCAACGCACT	0	0	0	154	47	73	0	1	10	38	52	29	0	0	0	21.1857	9.10408	11.1678	0	0.220659	3.10571	10.1053	8.30324	8.87414
vsiRNA924	TCACTAAGAAGGTTCGTGACA	0	0	0	394	253	273	0	0	25	143	87	65	0	0	0	54.2024	49.0071	41.7646	0	0	7.76426	38.028	13.892	19.8903
vsiRNA925	AAATATGATACCCAGTTGTTTG	0	0	0	32	11	8	0	0	3	3	5	2	0	0	0	4.40223	2.13074	1.22387	0	0	0.931712	0.79779	0.798388	0.61201
vsiRNA926	TGTCGAAGATCACTATTGCTGG	0	0	0	74	23	27	0	0	2	25	54	21	0	0	0	10.1802	4.45519	4.13057	0	0	0.621141	6.64825	8.62259	6.4261
vsiRNA927	AATTGAAGAGAACGTCTATGC	0	0	0	175	90	118	0	0	10	44	46	34	0	0	0	24.0747	17.4333	18.0521	0	0	3.10571	11.7009	7.34517	10.4042
vsiRNA928	ACGATTGGTTTCAGTGGGTATT	0	0	0	5	3	0	0	0	0	1	4	2	0	0	0	0.687848	0.581111	0	0	0	0	0.26593	0.638711	0.61201
vsiRNA929	AGGAGATCTGTAGCTGCAGTA	0	0	0	98	46	48	1	0	3	42	57	24	0	0	0	13.4818	8.91038	7.34323	0.520208	0	0.931712	11.1691	9.10162	7.34412
vsiRNA930	TGTCCCATTCGGATGCAAACG	0	0	0	102	50	54	0	0	1	34	10	7	0	0	0	14.0321	9.68519	8.26114	0	0	0.310571	9.04162	1.59678	2.14203
vsiRNA931	AGAGTTCTTAACTGTGGATTC	0	0	0	61	46	41	0	0	4	10	5	8	0	0	0	8.39175	8.91038	6.27235	0	0	1.24228	2.6593	0.798388	2.44804
vsiRNA932	TGATGGTGTTGCAAGTTGTTA	0	0	0	14	3	4	0	0	3	12	11	14	0	0	0	1.92597	0.581111	0.611936	0	0	0.931712	3.19116	1.75645	4.28407
vsiRNA933	TCCCAAAGCATTTCGTGGAGC	0	0	0	310	171	184	0	0	15	117	91	65	0	0	0	42.6466	33.1234	28.1491	0	0	4.65856	31.1138	14.5307	19.8903
vsiRNA934	GAGAAAGTGAGAAGTCAATTG	0	0	0	37	19	25	0	0	2	14	24	13	0	0	0	5.09008	3.68037	3.8246	0	0	0.621141	3.72302	3.83226	3.97806
vsiRNA935	TGCAGTGGGATAGAGCTGATC	0	0	0	178	117	124	0	0	9	41	21	26	0	0	0	24.4874	22.6633	18.97	0	0	2.79514	10.9031	3.35323	7.95613
vsiRNA936	CTAAAGCGCTCTTGGATGTCTC	0	0	0	8	1	4	0	0	1	7	10	2	0	0	0	1.10056	0.193704	0.611936	0	0	0.310571	1.86151	1.59678	0.61201
vsiRNA937	TGAGTTGGAGTCTGACATTAAG	0	0	0	21	13	14	0	0	0	2	14	3	0	0	0	2.88896	2.51815	2.14178	0	0	0	0.53186	2.23549	0.918015
vsiRNA938	CCATTGAAACTCTTGAATAGA	0	0	0	62	44	42	0	0	6	13	20	9	0	0	0	8.52932	8.52297	6.42533	0	0	1.86342	3.45709	3.19355	2.75404
vsiRNA939	CCATGCATTGATCGCACTTCC	0	0	0	136	45	78	0	0	7	43	25	30	0	0	0	18.7095	8.71667	11.9328	0	0	2.17399	11.435	3.99194	9.18015
vsiRNA940	TTGCCAGCCAGTGACTTACTT	0	0	0	25	12	6	0	0	2	10	19	7	0	0	0	3.43924	2.32445	0.917904	0	0	0.621141	2.6593	3.03387	2.14203
vsiRNA941	CTGTTAGAGCCTCATACATCC	0	0	0	79	59	54	0	0	6	41	29	21	0	0	0	10.868	11.4285	8.26114	0	0	1.86342	10.9031	4.63065	6.4261
vsiRNA942	CTTGGATGTCTCTAATATCAG	0	0	0	38	12	20	0	0	2	5	15	5	0	0	0	5.22765	2.32445	3.05968	0	0	0.621141	1.32965	2.39516	1.53002
vsiRNA943	TCCTATACTTCCTCTGATCTA	0	0	0	42	21	33	0	0	3	27	43	6	0	0	0	5.77792	4.06778	5.04847	0	0	0.931712	7.18011	6.86614	1.83603
vsiRNA944	TATTGAGAGTTTTGAACACGCA	0	0	0	17	20	15	0	0	3	6	5	2	0	0	0	2.33868	3.87408	2.29476	0	0	0.931712	1.59558	0.798388	0.61201
vsiRNA945	ATTCAGGTTTTTGAAAGGTG	0	0	0	85	55	42	0	0	4	12	29	17	0	0	0	11.6934	10.6537	6.42533	0	0	1.24228	3.19116	4.63065	5.20208
vsiRNA946	CATGTATCGATACAAGACCGA	0	0	0	306	170	179	0	0	9	93	83	48	0	0	0	42.0963	32.9296	27.3841	0	0	2.79514	24.7315	13.2532	14.6882
vsiRNA947	TTGCAGTGGGATAGAGCTGATC	0	0	0	14	12	21	0	0	2	2	0	1	0	0	0	1.92597	2.32445	3.21267	0	0	0.621141	0.53186	0	0.306005
vsiRNA948	AGAAGCTGTACATGGATAGGA	0	0	0	147	137	114	0	0	9	74	66	38	0	0	0	20.2227	26.5374	17.4402	0	0	2.79514	19.6788	10.5387	11.6282
vsiRNA949	TCTCATTTGTGCCCAATTGCC	0	0	0	24	15	9	0	0	1	9	5	5	0	0	0	3.30167	2.90556	1.37686	0	0	0.310571	2.39337	0.798388	1.53002
vsiRNA950	AGGGATGCAAAACAAGAGCAA	0	0	0	13	8	4	0	0	0	3	9	7	0	0	0	1.7884	1.54963	0.611936	0	0	0	0.79779	1.4371	2.14203
vsiRNA951	TTAGTCCACTTGTCCGTCCTGG	0	0	0	6	3	7	0	0	0	3	14	5	0	0	0	0.825418	0.581111	1.07089	0	0	0	0.79779	2.23549	1.53002
vsiRNA952	TTCTTGCGGACATCACTAAAG	0	0	0	40	24	21	0	0	5	17	23	8	0	0	0	5.50278	4.64889	3.21267	0	0	1.55285	4.52081	3.67259	2.44804
vsiRNA953	AACGAACTGCAAAGACTCATA	0	0	0	158	89	95	0	0	5	40	20	21	0	0	0	21.736	17.2396	14.5335	0	0	1.55285	10.6372	3.19355	6.4261
vsiRNA954	GTTCGGAGATACTTACTCTCA	0	0	0	57	34	28	0	0	4	14	5	14	0	0	0	7.84147	6.58593	4.28355	0	0	1.24228	3.72302	0.798388	4.28407
vsiRNA955	TAACTTGACTGGTTGCTGTGT	0	0	0	83	58	50	0	0	3	29	28	26	0	0	0	11.4183	11.2348	7.6492	0	0	0.931712	7.71197	4.47097	7.95613
vsiRNA956	GCAGATAGTTTATTCCTAAAG	0	0	0	5	0	1	0	0	0	1	3	0	0	0	0	0.687848	0	0.152984	0	0	0	0.26593	0.479033	0
vsiRNA957	CTGAGCCATCATCAAGTGTAG	0	0	0	32	8	23	0	0	1	14	28	14	0	0	0	4.40223	1.54963	3.51863	0	0	0.310571	3.72302	4.47097	4.28407
vsiRNA958	ACTTGCGAAGGGGTCAGTGGT	0	0	0	20	12	12	0	0	3	45	80	23	0	0	0	2.75139	2.32445	1.83581	0	0	0.931712	11.9668	12.7742	7.03811
vsiRNA959	CCATCGCGCAGATTACGAACT	0	0	0	142	109	119	0	0	9	78	48	39	0	0	0	19.5349	21.1137	18.2051	0	0	2.79514	20.7425	7.66453	11.9342
vsiRNA960	TTGCTAATCAGTTGAACAGAC	0	0	0	446	211	252	0	0	30	142	115	100	0	0	0	61.356	40.8715	38.552	0	0	9.31712	37.762	18.3629	30.6005
vsiRNA961	CTTGGATGTTCGAATAGCTGC	0	0	1	217	165	193	0	0	12	99	112	67	0	0	0.238357	29.8526	31.9611	29.5259	0	0	3.72685	26.3271	17.8839	20.5023
vsiRNA962	TTGGATGTTCGAATAGCTGCA	0	0	0	229	203	169	0	0	9	79	63	45	0	0	0	31.5034	39.3219	25.8543	0	0	2.79514	21.0085	10.0597	13.7702
vsiRNA963	CCAACTCTATAGTGCTTAATG	0	0	0	135	56	75	1	0	7	51	52	39	0	0	0	18.5719	10.8474	11.4738	0.520208	0	2.17399	13.5624	8.30324	11.9342
vsiRNA964	GCAGCTTGGTGATGAACGAAC	0	0	0	99	53	46	0	0	5	47	57	39	0	0	0	13.6194	10.2663	7.03727	0	0	1.55285	12.4987	9.10162	11.9342
vsiRNA965	AAGGACATTCACTGCTGCACC	0	0	0	474	262	247	0	0	23	194	187	88	0	0	0	65.208	50.7504	37.7871	0	0	7.14312	51.5904	29.8597	26.9284
vsiRNA966	TCCAGTGAGCGGATCAACGA	0	0	0	50	27	20	0	0	3	18	21	19	0	0	0	6.87848	5.23	3.05968	0	0	0.931712	4.78674	3.35323	5.81409
vsiRNA967	CGAAGTAATTTGTCCCAACCT	0	0	0	8	4	5	0	0	1	5	4	0	0	0	0	1.10056	0.774815	0.76492	0	0	0.310571	1.32965	0.638711	0
vsiRNA968	AGTGATGAGACAGTTGCTGTT	0	0	0	131	60	87	0	0	6	18	9	17	0	0	0	18.0216	11.6222	13.3096	0	0	1.86342	4.78674	1.4371	5.20208
vsiRNA969	ATAAAAGAGTTTTGGGATCACA	0	0	0	30	11	16	0	0	2	20	22	17	0	0	0	4.12709	2.13074	2.44774	0	0	0.621141	5.3186	3.51291	5.20208
vsiRNA970	TTCAATGGTTCAGTTCTCAAGC	0	0	0	1	0	3	0	0	0	2	0	1	0	0	0	0.13757	0	0.458952	0	0	0	0.53186	0	0.306005
vsiRNA971	AACTTTGGAAGAAGCTCGGAGG	0	0	0	33	21	15	0	0	1	9	10	6	0	0	0	4.5398	4.06778	2.29476	0	0	0.310571	2.39337	1.59678	1.83603
vsiRNA972	CGTAATCGCACACTAAGCTGC	0	0	0	293	233	216	0	0	20	132	120	86	0	0	0	40.3079	45.133	33.0446	0	0	6.21141	35.1027	19.1613	26.3164
vsiRNA973	TCTGTAGGATATCTCATTTGT	0	0	0	114	94	110	0	0	9	34	18	22	0	0	0	15.6829	18.2082	16.8282	0	0	2.79514	9.04162	2.8742	6.73211
vsiRNA974	ATAAGACAAGGACATTCACT	0	1	0	156	103	109	0	0	13	48	44	36	0	0.194677	0	21.4609	19.9515	16.6753	0	0	4.03742	12.7646	7.02582	11.0162
vsiRNA975	TGAGGAAAATTTAATAAAGAG	0	0	0	108	44	43	0	0	3	25	43	27	0	0	0	14.8575	8.52297	6.57831	0	0	0.931712	6.64825	6.86614	8.26213
vsiRNA976	TGTGATAAATCGAATGGCATT	0	0	0	387	237	267	0	0	20	118	89	66	0	0	0	53.2394	45.9078	40.8467	0	0	6.21141	31.3797	14.2113	20.1963
vsiRNA977	GACGGAGATTGGAGAAGAGCC	0	0	0	33	19	33	0	0	2	18	25	14	0	0	0	4.5398	3.68037	5.04847	0	0	0.621141	4.78674	3.99194	4.28407
vsiRNA978	GTGGTATGGAGCGGTACAACT	0	0	0	141	68	80	0	0	11	75	54	37	0	0	0	19.3973	13.1719	12.2387	0	0	3.41628	19.9447	8.62259	11.3222
vsiRNA979	TATGATCTGTAGGATATCTCA	0	0	0	107	78	81	0	0	6	39	19	21	0	0	0	14.7199	15.1089	12.3917	0	0	1.86342	10.3713	3.03387	6.4261
vsiRNA980	CAACCATTCATGCTTACTTCA	0	0	1	3	3	2	0	0	1	0	1	0	0	0	0.238357	0.412709	0.581111	0.305968	0	0	0.310571	0	0.159678	0
vsiRNA981	TCTAGGCAGTTCTGCATCATG	0	0	0	64	28	26	0	1	4	20	6	11	0	0	0	8.80446	5.42371	3.97759	0	0.220659	1.24228	5.3186	0.958066	3.36605
vsiRNA982	AATCGCACACTAAGCTGCATC	0	0	0	30	14	16	0	0	1	6	0	3	0	0	0	4.12709	2.71185	2.44774	0	0	0.310571	1.59558	0	0.918015
vsiRNA983	GAATGCTTGTGGTGATATGTT	0	0	0	190	121	115	0	0	8	31	62	43	0	0	0	26.1382	23.4382	17.5932	0	0	2.48456	8.24383	9.90001	13.1582
vsiRNA984	GTGTGTCAGGCAATAATTTTAG	0	0	0	15	2	5	0	0	1	8	5	6	0	0	0	2.06354	0.387408	0.76492	0	0	0.310571	2.12744	0.798388	1.83603
vsiRNA985	TTGCTGTTAGATGAGCCTTACC	0	0	0	68	59	29	0	0	2	30	17	11	0	0	0	9.35473	11.4285	4.43654	0	0	0.621141	7.9779	2.71452	3.36605
vsiRNA986	GGAAACGGTTGTCAAGTACA	0	0	0	27	19	14	0	0	5	22	28	8	0	0	0	3.71438	3.68037	2.14178	0	0	1.55285	5.85046	4.47097	2.44804
vsiRNA987	AATATTAGAGTTCTTGGGATG	0	0	0	194	104	112	0	0	6	90	75	64	0	0	0	26.6885	20.1452	17.1342	0	0	1.86342	23.9337	11.9758	19.5843
vsiRNA988	ATCTGGAACTCATACTGTGCC	0	0	0	277	141	171	0	0	17	81	77	46	0	0	0	38.1068	27.3122	26.1603	0	0	5.2797	21.5403	12.2952	14.0762
vsiRNA989	AACAGAACGGATAATATCAGG	0	0	0	161	96	93	0	0	12	73	78	33	0	0	0	22.1487	18.5956	14.2275	0	0	3.72685	19.4129	12.4549	10.0982
vsiRNA990	TTGAGCAATTGGATTGAAATC	0	0	0	88	29	44	0	0	4	19	12	14	0	0	0	12.1061	5.61741	6.7313	0	0	1.24228	5.05267	1.91613	4.28407
vsiRNA991	CTATTGTCAATGTCCAAGAACG	0	0	0	17	13	5	0	0	1	2	8	2	0	0	0	2.33868	2.51815	0.76492	0	0	0.310571	0.53186	1.27742	0.61201
vsiRNA992	TAAGTTGGGACACGCTAGATG	0	0	0	105	42	54	0	0	9	56	61	43	0	0	0	14.4448	8.13556	8.26114	0	0	2.79514	14.8921	9.74034	13.1582
vsiRNA993	CCTAATTAATGCTGTTCTCATC	0	0	0	58	18	35	0	0	2	22	35	19	0	0	0	7.97904	3.48667	5.35444	0	0	0.621141	5.85046	5.58872	5.81409
vsiRNA994	TGTGCTCTGGCAGATCAGCTC	0	0	0	84	39	40	0	0	6	41	33	18	0	0	0	11.5558	7.55445	6.11936	0	0	1.86342	10.9031	5.26936	5.50809
vsiRNA995	TGCTAATCAGTTGAACAGACC	0	0	0	338	146	186	0	1	22	99	89	63	0	0	0	46.4985	28.2808	28.455	0	0.220659	6.83255	26.3271	14.2113	19.2783
vsiRNA996	ATAGCTTTAATTCGTGGCACA	0	0	0	33	12	24	0	0	0	12	13	7	0	0	0	4.5398	2.32445	3.67162	0	0	0	3.19116	2.07581	2.14203
vsiRNA997	GTTGTAGATTTTGGGTTGAAA	0	0	0	65	53	45	0	1	6	20	30	11	0	0	0	8.94202	10.2663	6.88428	0	0.220659	1.86342	5.3186	4.79033	3.36605
vsiRNA998	TTTCCAAATGGCTGCGTCAAG	0	0	0	102	54	76	0	0	8	54	98	50	0	0	0	14.0321	10.46	11.6268	0	0	2.48456	14.3602	15.6484	15.3002
vsiRNA999	CTCTAAGATTGTCAAGAACTT	0	0	0	86	66	65	0	0	5	32	26	15	0	0	0	11.831	12.7845	9.94396	0	0	1.55285	8.50976	4.15162	4.59007
vsiRNA1000	TCCCCTATAGACTTGAATACT	0	0	0	418	303	310	0	0	24	235	204	94	0	0	0	57.5041	58.6923	47.4251	0	0	7.45369	62.4935	32.5742	28.7645
vsiRNA1001	ATTGCCAGGCAAGGTTTCTGT	0	0	0	36	31	31	0	0	4	23	12	12	0	0	0	4.95251	6.00482	4.74251	0	0	1.24228	6.11639	1.91613	3.67206
vsiRNA1002	TGGTTTAAATCGATTGGGGGC	0	0	0	53	34	33	0	0	5	24	36	16	0	0	0	7.29119	6.58593	5.04847	0	0	1.55285	6.38232	5.74839	4.89608
vsiRNA1003	CCAATCACTAAACTTTGTATC	0	0	0	96	53	55	0	0	6	34	36	21	0	0	0	13.2067	10.2663	8.41412	0	0	1.86342	9.04162	5.74839	6.4261
vsiRNA1004	CAAAGACGTTTGCTTATTTCC	0	0	0	38	19	21	0	0	3	16	20	8	0	0	0	5.22765	3.68037	3.21267	0	0	0.931712	4.25488	3.19355	2.44804
vsiRNA1005	TTCATTGTAGCTCGACACGTAC	0	0	0	16	6	3	0	0	2	6	12	2	0	0	0	2.20111	1.16222	0.458952	0	0	0.621141	1.59558	1.91613	0.61201
vsiRNA1006	ATTACAGAACCGAGGGGCACT	0	0	0	191	87	93	0	0	7	75	80	63	0	0	0	26.2758	16.8522	14.2275	0	0	2.17399	19.9447	12.7742	19.2783
vsiRNA1007	ATTTCGATCTTCATCAAACAA	0	0	0	97	38	49	0	0	4	21	23	21	0	0	0	13.3443	7.36074	7.49622	0	0	1.24228	5.58453	3.67259	6.4261
vsiRNA1008	CTGCCATTCACGAGCTGTATTT	0	0	0	11	10	4	0	0	1	1	0	0	0	0	0	1.51327	1.93704	0.611936	0	0	0.310571	0.26593	0	0
vsiRNA1009	GTCAAGTACAAAGACGTTTGC	0	0	0	26	17	21	0	0	1	7	1	5	0	0	0	3.57681	3.29296	3.21267	0	0	0.310571	1.86151	0.159678	1.53002
vsiRNA1010	TCGCCAGGACGGACAAGTGGA	0	0	0	52	31	15	0	0	11	65	42	36	0	0	0	7.15362	6.00482	2.29476	0	0	3.41628	17.2854	6.70646	11.0162
vsiRNA1011	GTCATGACTAGCGGATTTGCG	0	0	0	97	65	68	0	0	5	53	67	30	0	0	0	13.3443	12.5907	10.4029	0	0	1.55285	14.0943	10.6984	9.18015
vsiRNA1012	AGCGATTTTTCTCGAACTATT	0	0	0	161	113	121	0	0	8	33	6	20	0	0	0	22.1487	21.8885	18.5111	0	0	2.48456	8.77569	0.958066	6.1201
vsiRNA1013	GCGCTGAAAGCTTTTGGAAGG	0	0	0	249	174	140	0	0	18	96	58	51	0	0	0	34.2548	33.7045	21.4178	0	0	5.59027	25.5293	9.2613	15.6063
vsiRNA1014	AACTGTGGATTCGGAAGCAGA	0	0	0	81	48	59	0	0	4	26	5	11	0	0	0	11.1431	9.29778	9.02606	0	0	1.24228	6.91418	0.798388	3.36605
vsiRNA1015	TGCAAAGTTGCCTTCGATTGT	0	0	0	101	81	76	0	0	6	58	41	27	0	0	0	13.8945	15.69	11.6268	0	0	1.86342	15.4239	6.54678	8.26213
vsiRNA1016	CGTTCATCACCAAGCTGCGAC	0	0	0	25	7	10	0	0	2	7	35	8	0	0	0	3.43924	1.35593	1.52984	0	0	0.621141	1.86151	5.58872	2.44804
vsiRNA1017	TGAGGTCACATCACGAACACC	0	0	0	203	97	116	0	0	11	119	97	64	0	0	0	27.9266	18.7893	17.7462	0	0	3.41628	31.6457	15.4887	19.5843
vsiRNA1018	CTCCTGCATCGATTGTGTCATT	0	0	0	70	40	48	0	0	5	34	28	23	0	0	0	9.62987	7.74815	7.34323	0	0	1.55285	9.04162	4.47097	7.03811
vsiRNA1019	TGATATTATCCGTTCTGTTCT	0	0	0	134	54	73	0	0	6	45	48	23	0	0	0	18.4343	10.46	11.1678	0	0	1.86342	11.9668	7.66453	7.03811
vsiRNA1020	TGGCGAGATGCTGTAGACGCA	0	0	0	264	134	158	0	0	13	98	61	39	0	0	0	36.3184	25.9563	24.1715	0	0	4.03742	26.0611	9.74034	11.9342
vsiRNA1021	AATCATCCACAACAACGACAAC	0	0	0	1	1	1	0	0	2	4	0	3	0	0	0	0.13757	0.193704	0.152984	0	0	0.621141	1.06372	0	0.918015
vsiRNA1022	ATAGAGGAATTCTTTGGATCTG	0	0	0	24	8	8	0	0	3	5	7	5	0	0	0	3.30167	1.54963	1.22387	0	0	0.931712	1.32965	1.11774	1.53002
vsiRNA1023	TATGGAATGCAATTTTGACTTG	0	0	0	13	7	7	0	0	2	5	1	2	0	0	0	1.7884	1.35593	1.07089	0	0	0.621141	1.32965	0.159678	0.61201
vsiRNA1024	AACAGGGATACACGTAGTTTC	0	0	0	124	92	98	0	0	9	61	52	42	0	0	0	17.0586	17.8208	14.9924	0	0	2.79514	16.2217	8.30324	12.8522
vsiRNA1025	CACAACGGTAGAAGGTTGACC	0	0	0	205	150	142	0	1	18	53	30	35	0	0	0	28.2018	29.0556	21.7237	0	0.220659	5.59027	14.0943	4.79033	10.7102
vsiRNA1026	TTTACTATAATATACGCACCA	0	0	0	7	5	3	0	0	1	5	4	1	0	0	0	0.962987	0.968519	0.458952	0	0	0.310571	1.32965	0.638711	0.306005
vsiRNA1027	GTATGCAAGTTGTACCGCTCC	0	0	0	56	22	18	0	0	0	14	12	6	0	0	0	7.7039	4.26148	2.75371	0	0	0	3.72302	1.91613	1.83603
vsiRNA1028	TGTACAAGGGCTCGCTTGGCA	0	0	0	419	308	314	0	0	22	145	51	68	0	0	0	57.6417	59.6608	48.037	0	0	6.83255	38.5598	8.14356	20.8083
vsiRNA1029	TTAAGTCTTAGATAAAAGTGC	0	0	0	75	33	44	0	0	0	14	10	15	0	0	0	10.3177	6.39223	6.7313	0	0	0	3.72302	1.59678	4.59007
vsiRNA1030	CTGCATATGTAAATACTTATA	0	0	0	9	6	4	0	0	0	5	8	2	0	0	0	1.23813	1.16222	0.611936	0	0	0	1.32965	1.27742	0.61201
vsiRNA1031	TAGTGGCGATCAAAAGTATGTT	0	0	0	33	27	30	0	0	1	17	17	9	0	0	0	4.5398	5.23	4.58952	0	0	0.310571	4.52081	2.71452	2.75404
vsiRNA1032	CATCTCCATCCATCATAACCC	0	0	0	10	2	4	0	0	1	6	6	4	0	0	0	1.3757	0.387408	0.611936	0	0	0.310571	1.59558	0.958066	1.22402
vsiRNA1033	AATCTGGACATCGGTCTTGTA	0	0	0	81	76	67	0	0	8	18	9	5	0	0	0	11.1431	14.7215	10.2499	0	0	2.48456	4.78674	1.4371	1.53002
vsiRNA1034	TGAGTCTAGAAATTTTCAATG	0	0	0	211	118	126	0	0	8	31	26	21	0	0	0	29.0272	22.857	19.276	0	0	2.48456	8.24383	4.15162	6.4261
vsiRNA1035	TCAAACTGTGATTGAGTTGCT	0	0	0	87	56	50	0	0	5	41	20	31	0	0	0	11.9686	10.8474	7.6492	0	0	1.55285	10.9031	3.19355	9.48615
vsiRNA1036	AATTGCAAGCATTGGGCAGCA	0	0	0	35	13	20	0	0	1	23	13	6	0	0	0	4.81494	2.51815	3.05968	0	0	0.310571	6.11639	2.07581	1.83603
vsiRNA1037	CATGCATTGATCGCACTTCCA	0	0	0	43	13	29	0	0	4	20	25	13	0	0	0	5.91549	2.51815	4.43654	0	0	1.24228	5.3186	3.99194	3.97806
vsiRNA1038	CGCTAGCGGTCGCGTTGGTTC	0	0	0	27	11	17	0	0	2	15	6	13	0	0	0	3.71438	2.13074	2.60073	0	0	0.621141	3.98895	0.958066	3.97806
vsiRNA1039	GTCAACTTTGGCGTGTGATATG	0	0	0	25	23	21	0	0	3	4	3	6	0	0	0	3.43924	4.45519	3.21267	0	0	0.931712	1.06372	0.479033	1.83603
vsiRNA1040	CGATTAGGTGATGTTGCGATT	0	0	0	122	94	81	0	0	11	28	49	18	0	0	0	16.7835	18.2082	12.3917	0	0	3.41628	7.44604	7.8242	5.50809
vsiRNA1041	CTCCGAACTAATGAGCATGATG	0	0	0	26	15	22	0	0	1	7	4	5	0	0	0	3.57681	2.90556	3.36565	0	0	0.310571	1.86151	0.638711	1.53002
vsiRNA1042	CTCGTGTTGTAACTTGGAAAA	0	0	0	51	24	36	0	0	2	21	26	5	0	0	0	7.01605	4.64889	5.50743	0	0	0.621141	5.58453	4.15162	1.53002
vsiRNA1043	TGATAGAATCAACAGGTAAGG	0	0	0	169	90	116	0	0	2	63	52	38	0	0	0	23.2493	17.4333	17.7462	0	0	0.621141	16.7536	8.30324	11.6282
vsiRNA1044	TTATTGAGAGTTTTGAACACGC	0	0	0	2	1	6	0	0	0	1	3	0	0	0	0	0.275139	0.193704	0.917904	0	0	0	0.26593	0.479033	0
vsiRNA1045	CTGTTCAACTGATTAGCAAGA	0	0	0	180	73	75	0	0	15	44	23	43	0	0	0	24.7625	14.1404	11.4738	0	0	4.65856	11.7009	3.67259	13.1582
vsiRNA1046	GAATAGAAATGAATGTGATGA	0	0	0	26	21	24	0	0	4	23	35	21	0	0	0	3.57681	4.06778	3.67162	0	0	1.24228	6.11639	5.58872	6.4261
vsiRNA1047	ATTTCAATGCTGCGGCCTTCA	0	0	0	17	12	13	0	0	3	11	9	11	0	0	0	2.33868	2.32445	1.98879	0	0	0.931712	2.92523	1.4371	3.36605
vsiRNA1048	TTGAATTAGAGTTGAAAGCTT	0	0	0	29	29	38	0	0	1	16	7	14	0	0	0	3.98952	5.61741	5.81339	0	0	0.310571	4.25488	1.11774	4.28407
vsiRNA1049	TAATTGATACTGCAGCTACAG	0	0	0	9	6	9	0	0	0	1	2	2	0	0	0	1.23813	1.16222	1.37686	0	0	0	0.26593	0.319355	0.61201
vsiRNA1050	TCAATGCATCCTGTCATACATG	0	0	0	24	17	12	0	0	1	12	7	5	0	0	0	3.30167	3.29296	1.83581	0	0	0.310571	3.19116	1.11774	1.53002
vsiRNA1051	AAGTTAGCATATTGTTGGGCA	0	0	0	144	73	101	0	0	4	62	67	29	0	0	0	19.81	14.1404	15.4514	0	0	1.24228	16.4877	10.6984	8.87414
vsiRNA1052	TTATTTCTGTGTACAAATTGC	0	0	0	15	5	1	0	0	0	3	5	2	0	0	0	2.06354	0.968519	0.152984	0	0	0	0.79779	0.798388	0.61201
vsiRNA1053	GATAGTGGAGTTATATTGAGTA	0	0	0	4	0	1	0	0	0	0	1	4	0	0	0	0.550278	0	0.152984	0	0	0	0	0.159678	1.22402
vsiRNA1054	AGCACAGATCCGGCTACACTA	0	0	0	71	26	40	0	0	8	40	36	23	0	0	0	9.76744	5.0363	6.11936	0	0	2.48456	10.6372	5.74839	7.03811
vsiRNA1055	AATTTCTAGACTCAGATCAACC	0	0	1	50	36	26	0	0	4	14	9	14	0	0	0.238357	6.87848	6.97334	3.97759	0	0	1.24228	3.72302	1.4371	4.28407
vsiRNA1056	AGTGGGAAGAGAGGTTGAATT	0	0	0	65	22	36	0	0	8	52	65	29	0	0	0	8.94202	4.26148	5.50743	0	0	2.48456	13.8284	10.379	8.87414
vsiRNA1057	CTGCAAGCTGTGGCGTCAATG	0	0	0	41	30	27	0	0	3	25	35	9	0	0	0	5.64035	5.81111	4.13057	0	0	0.931712	6.64825	5.58872	2.75404
vsiRNA1058	GCAGTGGGATAGAGCTGATCT	0	0	0	84	34	43	0	0	2	16	8	15	0	0	0	11.5558	6.58593	6.57831	0	0	0.621141	4.25488	1.27742	4.59007
vsiRNA1059	AGCTGATGGATGTCTAGTTGG	0	0	0	35	28	17	0	0	2	16	21	16	0	0	0	4.81494	5.42371	2.60073	0	0	0.621141	4.25488	3.35323	4.89608
vsiRNA1060	ATAGAGCTGATCTGCCAGAGC	0	0	0	95	59	62	0	0	7	40	24	15	0	0	0	13.0691	11.4285	9.48501	0	0	2.17399	10.6372	3.83226	4.59007
vsiRNA1061	TTTTACTGAGGCGGATAAAGA	0	0	0	110	84	82	0	0	7	31	20	17	0	0	0	15.1327	16.2711	12.5447	0	0	2.17399	8.24383	3.19355	5.20208
vsiRNA1062	AAATGGTAGAGGATGATGAAAT	0	0	0	9	5	1	0	0	0	8	4	6	0	0	0	1.23813	0.968519	0.152984	0	0	0	2.12744	0.638711	1.83603
vsiRNA1063	TCTATACCATACAGGGCATCG	0	0	0	46	12	31	0	0	3	21	32	6	0	0	0	6.3282	2.32445	4.74251	0	0	0.931712	5.58453	5.10968	1.83603
vsiRNA1064	CCCAAAGCATTTCGTGGAGC	0	0	0	351	185	209	0	0	16	135	114	76	0	0	0	48.2869	35.8352	31.9737	0	0	4.96913	35.9005	18.2032	23.2564
vsiRNA1065	TAAATTATTTCTGTGTACAAA	0	0	0	22	10	15	0	0	4	3	5	3	0	0	0	3.02653	1.93704	2.29476	0	0	1.24228	0.79779	0.798388	0.918015
vsiRNA1066	GTCAACTTCATTGTAGCTCGA	0	0	0	21	5	9	0	0	0	4	3	3	0	0	0	2.88896	0.968519	1.37686	0	0	0	1.06372	0.479033	0.918015
vsiRNA1067	TTTTTCCTTCGTGCGACCCACG	0	0	0	3	7	2	0	0	0	0	4	1	0	0	0	0.412709	1.35593	0.305968	0	0	0	0	0.638711	0.306005
vsiRNA1068	ATACATGGAAGATTGGGACTT	0	0	0	50	33	45	0	0	3	24	27	18	0	0	0	6.87848	6.39223	6.88428	0	0	0.931712	6.38232	4.3113	5.50809
vsiRNA1069	AGTATTTGAAGTCAGTAAACC	0	0	0	157	79	95	1	0	10	76	71	47	0	0	0	21.5984	15.3026	14.5335	0.520208	0	3.10571	20.2107	11.3371	14.3822
vsiRNA1070	CCAAACCATAAGCCCATTCATC	0	0	0	1	2	1	0	0	0	0	1	1	0	0	0	0.13757	0.387408	0.152984	0	0	0	0	0.159678	0.306005
vsiRNA1071	AATACAGCTCGTGAATGGCAGG	0	0	0	77	51	35	0	0	6	18	14	23	0	0	0	10.5929	9.87889	5.35444	0	0	1.86342	4.78674	2.23549	7.03811
vsiRNA1072	CGTGTTGTAACTTGGAAAACCC	0	0	0	41	16	22	0	0	3	11	19	15	0	0	0	5.64035	3.09926	3.36565	0	0	0.931712	2.92523	3.03387	4.59007
vsiRNA1073	AGGAAACTTAGCAATGCCATT	0	0	0	58	26	28	0	0	7	20	13	8	0	0	0	7.97904	5.0363	4.28355	0	0	2.17399	5.3186	2.07581	2.44804
vsiRNA1074	AGGTGATTGTTGCCTCTCCCC	0	0	0	138	59	55	0	0	6	50	61	30	0	0	0	18.9846	11.4285	8.41412	0	0	1.86342	13.2965	9.74034	9.18015
vsiRNA1075	AGGTGATATTGTAGACCCAAG	0	0	1	100	56	51	0	0	4	20	11	16	0	0	0.238357	13.757	10.8474	7.80219	0	0	1.24228	5.3186	1.75645	4.89608
vsiRNA1076	ATTTTTAGACCTAAAGTGATG	0	0	0	157	111	92	0	0	4	31	15	17	0	0	0	21.5984	21.5011	14.0745	0	0	1.24228	8.24383	2.39516	5.20208
vsiRNA1077	AGCATGATCGCTACAGAGGCG	0	0	0	184	115	119	0	0	10	53	46	26	0	0	0	25.3128	22.2759	18.2051	0	0	3.10571	14.0943	7.34517	7.95613
vsiRNA1078	TCCTCGCGCTTCTTTTGAATG	0	0	0	78	27	69	0	0	11	62	141	41	0	0	0	10.7304	5.23	10.5559	0	0	3.41628	16.4877	22.5145	12.5462
vsiRNA1079	ACGTCTATGCTGATATTAGAGA	0	0	0	3	5	2	0	0	0	1	2	2	0	0	0	0.412709	0.968519	0.305968	0	0	0	0.26593	0.319355	0.61201
vsiRNA1080	AACATGGGTACTTTTCTTGCT	0	0	0	19	11	10	0	0	3	9	16	9	0	0	0	2.61382	2.13074	1.52984	0	0	0.931712	2.39337	2.55484	2.75404
vsiRNA1081	TGGTGATGAACGAACTGCAAA	0	0	0	116	75	67	0	0	5	28	38	24	0	0	0	15.9581	14.5278	10.2499	0	0	1.55285	7.44604	6.06775	7.34412
vsiRNA1082	TGCAGACGATCTCATTCTTCTC	0	0	0	3	1	3	0	0	0	0	0	3	0	0	0	0.412709	0.193704	0.458952	0	0	0	0	0	0.918015
vsiRNA1083	AATTGCTGCATTGTTTTAACT	0	0	0	135	71	90	0	0	7	52	61	40	0	0	0	18.5719	13.753	13.7686	0	0	2.17399	13.8284	9.74034	12.2402
vsiRNA1084	AAACCATATCGTGGCATATATG	0	0	0	68	31	32	0	0	1	8	6	11	0	0	0	9.35473	6.00482	4.89549	0	0	0.310571	2.12744	0.958066	3.36605
vsiRNA1085	CTGATTAGCAAGAAAAGTACC	0	0	0	43	18	25	0	0	5	18	22	10	0	0	0	5.91549	3.48667	3.8246	0	0	1.55285	4.78674	3.51291	3.06005
vsiRNA1086	ACTCATGGTTGTTGCAACAGC	0	0	0	129	74	53	0	0	5	31	29	24	0	0	0	17.7465	14.3341	8.10815	0	0	1.55285	8.24383	4.63065	7.34412
vsiRNA1087	ATTGCTGCATTGTTTTAACTT	0	0	0	140	77	108	0	0	7	28	47	33	0	0	0	19.2597	14.9152	16.5223	0	0	2.17399	7.44604	7.50485	10.0982
vsiRNA1088	ATGAGCATGATGAGTGGACCA	0	0	0	175	99	118	0	0	11	96	58	53	0	0	0	24.0747	19.1767	18.0521	0	0	3.41628	25.5293	9.2613	16.2183
vsiRNA1089	AAAGCTTTCAACTCTAATTCA	0	0	0	48	14	15	0	0	1	18	24	26	0	0	0	6.60334	2.71185	2.29476	0	0	0.310571	4.78674	3.83226	7.95613
vsiRNA1090	TAGAGGTTGATGTGAAAGACA	0	0	0	23	16	19	0	0	3	21	18	14	0	0	0	3.1641	3.09926	2.9067	0	0	0.931712	5.58453	2.8742	4.28407
vsiRNA1091	ACAAGTGGACTAACCAAGTTC	0	0	0	110	81	75	0	0	3	31	16	9	0	0	0	15.1327	15.69	11.4738	0	0	0.931712	8.24383	2.55484	2.75404
vsiRNA1092	TCATAATTAATAATCAGTTTG	0	0	0	39	30	31	0	0	2	5	2	2	0	0	0	5.36521	5.81111	4.74251	0	0	0.621141	1.32965	0.319355	0.61201
vsiRNA1093	TATTGAGAGCTTTGAAAATTT	0	0	0	47	27	35	0	0	0	11	7	11	0	0	0	6.46577	5.23	5.35444	0	0	0	2.92523	1.11774	3.36605
vsiRNA1094	TTCAAGTTTTGAAGGTGGCTCT	0	0	0	23	13	20	0	0	0	11	14	10	0	0	0	3.1641	2.51815	3.05968	0	0	0	2.92523	2.23549	3.06005
vsiRNA1095	TGAAAGACATTCCAAAACAGG	0	0	0	11	5	1	0	0	0	1	9	6	0	0	0	1.51327	0.968519	0.152984	0	0	0	0.26593	1.4371	1.83603
vsiRNA1096	TCAAATACTCAATGTACTCAT	0	0	0	9	6	4	0	0	0	6	5	3	0	0	0	1.23813	1.16222	0.611936	0	0	0	1.59558	0.798388	0.918015
vsiRNA1097	CTTTCCAAGCATCGTTCAAGA	0	0	0	110	49	67	0	0	6	60	46	28	0	0	0	15.1327	9.49149	10.2499	0	0	1.86342	15.9558	7.34517	8.56814
vsiRNA1098	AATTTCGATCTTCATCAAACA	0	0	0	294	132	180	0	0	9	62	82	67	0	0	0	40.4455	25.5689	27.5371	0	0	2.79514	16.4877	13.0936	20.5023
vsiRNA1099	GCAATAGTGATCTTCGACACA	0	0	0	214	143	130	0	1	10	79	60	47	0	0	0	29.4399	27.6996	19.8879	0	0.220659	3.10571	21.0085	9.58066	14.3822
vsiRNA1100	CAATTCTCTCTTCTTCAAGCT	0	0	0	21	6	11	0	0	3	11	5	9	0	0	0	2.88896	1.16222	1.68282	0	0	0.931712	2.92523	0.798388	2.75404
vsiRNA1101	TGTTCATGATGCAGAACTGCCT	0	0	0	91	48	69	0	0	2	28	14	20	0	0	0	12.5188	9.29778	10.5559	0	0	0.621141	7.44604	2.23549	6.1201
vsiRNA1102	TGCTGTAGACGCACAACGGTC	0	0	0	390	286	243	0	0	29	165	117	77	0	0	0	53.6521	55.3993	37.1751	0	0	9.00655	43.8784	18.6823	23.5624
vsiRNA1103	GACTTGGGGTTGCAAATGTTG	0	0	0	5	1	7	0	0	0	10	29	8	0	0	0	0.687848	0.193704	1.07089	0	0	0	2.6593	4.63065	2.44804
vsiRNA1104	GATTTCACTAAGAAGGTTCGTG	0	0	0	3	1	2	0	0	0	1	2	0	0	0	0	0.412709	0.193704	0.305968	0	0	0	0.26593	0.319355	0
vsiRNA1105	TCCTGATATTATCCGTTCTGT	0	0	0	156	103	107	0	0	15	41	80	26	0	0	0	21.4609	19.9515	16.3693	0	0	4.65856	10.9031	12.7742	7.95613
vsiRNA1106	CTAGTCATGACGGAGATTGGA	0	0	0	41	21	22	0	0	4	17	13	14	0	0	0	5.64035	4.06778	3.36565	0	0	1.24228	4.52081	2.07581	4.28407
vsiRNA1107	CGGGTTGGACGGTGGCATCAG	0	0	0	3	5	2	0	0	1	7	7	5	0	0	0	0.412709	0.968519	0.305968	0	0	0.310571	1.86151	1.11774	1.53002
vsiRNA1108	CCCACTGGAGTAGCTGACAC	0	0	0	319	169	129	0	0	24	159	79	78	0	0	0	43.8847	32.7359	19.7349	0	0	7.45369	42.2828	12.6145	23.8684
vsiRNA1109	GCGCTTGAGAACTGAACCAT	0	0	0	544	428	463	0	0	30	180	98	111	0	0	0	74.8379	82.9052	70.8316	0	0	9.31712	47.8674	15.6484	33.9665
vsiRNA1110	GGGGGCAGACAAAGATCGCTT	0	0	0	28	7	6	0	0	5	23	42	12	0	0	0	3.85195	1.35593	0.917904	0	0	1.55285	6.11639	6.70646	3.67206
vsiRNA1111	CGTCAATGAAGAGTCAGCTGG	0	0	0	77	46	52	0	0	5	55	71	24	0	0	0	10.5929	8.91038	7.95517	0	0	1.55285	14.6261	11.3371	7.34412
vsiRNA1112	CTCATCGGTGATGTAATTGCA	0	0	0	135	81	69	0	0	9	39	20	21	0	0	0	18.5719	15.69	10.5559	0	0	2.79514	10.3713	3.19355	6.4261
vsiRNA1113	GTTGCCCACGATGGATCAATG	0	0	0	113	51	36	0	0	5	50	30	28	0	0	0	15.5454	9.87889	5.50743	0	0	1.55285	13.2965	4.79033	8.56814
vsiRNA1114	ACTAATAGATAGAGGTGGCAGG	0	0	0	8	7	8	0	0	2	9	5	5	0	0	0	1.10056	1.35593	1.22387	0	0	0.621141	2.39337	0.798388	1.53002
vsiRNA1115	AATTGAGAGCGATTATTGGCG	0	0	0	68	36	46	0	0	3	35	23	17	0	0	0	9.35473	6.97334	7.03727	0	0	0.931712	9.30755	3.67259	5.20208
vsiRNA1116	TCATGATGCAGAACTGCCTAG	0	0	0	28	28	19	0	0	4	19	7	9	0	0	0	3.85195	5.42371	2.9067	0	0	1.24228	5.05267	1.11774	2.75404
vsiRNA1117	TCCATCGCGCAGATTACGAAC	0	0	0	111	57	71	0	0	4	57	39	34	0	0	0	15.2702	11.0411	10.8619	0	0	1.24228	15.158	6.22743	10.4042
vsiRNA1118	ACTGTACTAAATTTGGAACACT	0	0	0	33	36	34	0	0	2	18	2	4	0	0	0	4.5398	6.97334	5.20146	0	0	0.621141	4.78674	0.319355	1.22402
vsiRNA1119	TGTAATTGCATTTCTGGAAGC	0	0	0	165	106	114	0	0	14	37	34	44	0	0	0	22.699	20.5326	17.4402	0	0	4.34799	9.8394	5.42904	13.4642
vsiRNA1120	AGGACATTCACTGCTGCACCT	0	0	0	276	143	186	0	0	11	119	120	54	0	0	0	37.9692	27.6996	28.455	0	0	3.41628	31.6457	19.1613	16.5243
vsiRNA1121	TGTGGATTACCAGTAGTGAGT	0	0	0	121	53	88	0	0	5	39	38	29	0	0	0	16.6459	10.2663	13.4626	0	0	1.55285	10.3713	6.06775	8.87414
vsiRNA1122	TGAGGAAGATGCAAAGGATT	0	0	0	92	38	61	0	0	14	109	165	77	0	0	0	12.6564	7.36074	9.33203	0	0	4.34799	28.9864	26.3468	23.5624
vsiRNA1123	AGTGTATGTCCCATCTGGATTT	0	0	0	14	7	8	0	0	3	7	1	5	0	0	0	1.92597	1.35593	1.22387	0	0	0.931712	1.86151	0.159678	1.53002
vsiRNA1124	TTCCTGATATTATCCGTTCTG	0	0	0	106	65	54	0	0	3	31	36	16	0	0	0	14.5824	12.5907	8.26114	0	0	0.931712	8.24383	5.74839	4.89608
vsiRNA1125	ACTGGTGTTCGTGATGTGACC	0	1	0	353	249	292	1	0	26	161	124	77	0	0.194677	0	48.5621	48.2322	44.6713	0.520208	0	8.07484	42.8147	19.8	23.5624
vsiRNA1126	GTTTAGTGATTGGTGGGACC	0	0	0	360	298	302	0	0	28	174	122	102	0	0	0	49.5251	57.7237	46.2012	0	0	8.69598	46.2718	19.4807	31.2125
vsiRNA1127	TTTTAGAGCCTTGTCAGACCA	0	0	0	7	13	10	0	0	1	5	11	3	0	0	0	0.962987	2.51815	1.52984	0	0	0.310571	1.32965	1.75645	0.918015
vsiRNA1128	TGGATTAATGAGAAACAATC	0	0	0	90	48	50	0	0	4	16	7	11	0	0	0	12.3813	9.29778	7.6492	0	0	1.24228	4.25488	1.11774	3.36605
vsiRNA1129	ATGATGAGTTGGAGTCTGACA	0	0	0	189	126	139	0	2	15	82	61	44	0	0	0	26.0007	24.4067	21.2648	0	0.441318	4.65856	21.8062	9.74034	13.4642
vsiRNA1130	TTGAAGAAATCGACAGCACGT	0	0	0	29	18	21	0	0	2	10	11	7	0	0	0	3.98952	3.48667	3.21267	0	0	0.621141	2.6593	1.75645	2.14203
vsiRNA1131	GAAGAATGAGATCGTCTGCA	0	0	0	38	32	23	0	0	2	22	14	6	0	0	0	5.22765	6.19852	3.51863	0	0	0.621141	5.85046	2.23549	1.83603
vsiRNA1132	AACTTCCATCGCGCAGATTAC	0	0	0	59	26	38	0	0	3	42	46	21	0	0	0	8.11661	5.0363	5.81339	0	0	0.931712	11.1691	7.34517	6.4261
vsiRNA1133	AGTTGAAAGCTTTTGTGAGTG	0	0	0	310	189	195	0	0	23	71	79	58	0	0	0	42.6466	36.61	29.8319	0	0	7.14312	18.881	12.6145	17.7483
vsiRNA1134	GTCTTATTTGCAAGTATCTTC	0	0	0	10	2	7	0	0	0	3	1	3	0	0	0	1.3757	0.387408	1.07089	0	0	0	0.79779	0.159678	0.918015
vsiRNA1135	TTTCGGTGTGATAAATGGACC	0	0	0	351	250	279	0	0	15	108	86	100	0	0	0	48.2869	48.426	42.6826	0	0	4.65856	28.7204	13.7323	30.6005
vsiRNA1136	CCTAAGTGTTGGTTTTGCATT	0	0	0	44	19	30	0	0	1	29	32	13	0	0	0	6.05306	3.68037	4.58952	0	0	0.310571	7.71197	5.10968	3.97806
vsiRNA1137	TGCGGTGTAATCTTTTGCATA	0	0	0	141	69	96	0	0	10	55	42	29	0	0	0	19.3973	13.3656	14.6865	0	0	3.10571	14.6261	6.70646	8.87414
vsiRNA1138	TCCTTTCCTCACTGGACCATG	0	0	0	110	16	39	0	0	3	27	42	23	0	0	0	15.1327	3.09926	5.96638	0	0	0.931712	7.18011	6.70646	7.03811
vsiRNA1139	ATTGTACAAGGGCTCGCTTGG	0	0	0	70	30	35	0	0	8	43	28	21	0	0	0	9.62987	5.81111	5.35444	0	0	2.48456	11.435	4.47097	6.4261
vsiRNA1140	TGATGTTGTTCAGTTTGGTTC	0	0	0	70	45	42	0	0	2	20	24	12	0	0	0	9.62987	8.71667	6.42533	0	0	0.621141	5.3186	3.83226	3.67206
vsiRNA1141	TGCTACCTTGCTCTTGTTTTGC	0	0	0	2	1	1	0	0	0	0	4	0	0	0	0	0.275139	0.193704	0.152984	0	0	0	0	0.638711	0
vsiRNA1142	TGATGGCTATGTACAATAATG	0	0	0	88	48	50	0	0	1	29	27	18	0	0	0	12.1061	9.29778	7.6492	0	0	0.310571	7.71197	4.3113	5.50809
vsiRNA1143	GTAAAAGTGTCTGTTGAATAT	0	0	0	44	30	33	0	0	2	18	17	11	0	0	0	6.05306	5.81111	5.04847	0	0	0.621141	4.78674	2.71452	3.36605
vsiRNA1144	TCCTGTGCTATCGTTGAAAAA	0	0	0	42	24	22	0	0	1	12	35	10	0	0	0	5.77792	4.64889	3.36565	0	0	0.310571	3.19116	5.58872	3.06005
vsiRNA1145	AGCGGGTGAGTATGGAAGTTTG	0	0	0	12	8	5	0	0	1	11	14	5	0	0	0	1.65084	1.54963	0.76492	0	0	0.310571	2.92523	2.23549	1.53002
vsiRNA1146	CTGTACGACGCTCGTGTTGTA	0	0	0	63	29	25	0	0	3	15	17	13	0	0	0	8.66689	5.61741	3.8246	0	0	0.931712	3.98895	2.71452	3.97806
vsiRNA1147	AGTTGGTTCACACAATCAGTT	0	0	0	6	3	7	0	0	0	4	0	0	0	0	0	0.825418	0.581111	1.07089	0	0	0	1.06372	0	0
vsiRNA1148	GAGCATCGTCCATCAGCAAAA	0	0	0	20	6	8	0	0	1	10	12	3	0	0	0	2.75139	1.16222	1.22387	0	0	0.310571	2.6593	1.91613	0.918015
vsiRNA1149	AAGTCTCATCGACGAAGGATG	0	0	0	82	40	50	0	0	5	25	22	16	0	0	0	11.2807	7.74815	7.6492	0	0	1.55285	6.64825	3.51291	4.89608
vsiRNA1150	CATTCGTAGAATCTTTAGGCG	0	0	0	150	77	78	0	0	12	57	73	31	0	0	0	20.6354	14.9152	11.9328	0	0	3.72685	15.158	11.6565	9.48615
vsiRNA1151	ATGAGCGACTTGGAGTGGCCT	0	0	0	112	74	73	0	0	4	58	29	34	0	0	0	15.4078	14.3341	11.1678	0	0	1.24228	15.4239	4.63065	10.4042
vsiRNA1152	AAGTGCCCCTCGGTTCTGTAA	0	0	0	30	15	8	0	0	0	18	6	6	0	0	0	4.12709	2.90556	1.22387	0	0	0	4.78674	0.958066	1.83603
vsiRNA1153	CCAACTATATATGAGTCCTA	0	0	0	4	2	3	0	0	0	1	0	0	0	0	0	0.550278	0.387408	0.458952	0	0	0	0.26593	0	0
vsiRNA1154	TGATACGTGGTATGGAGCGGT	0	0	0	54	33	29	0	0	4	38	26	24	0	0	0	7.42876	6.39223	4.43654	0	0	1.24228	10.1053	4.15162	7.34412
vsiRNA1155	CTAAGTGTGTGAATATTTCATC	0	0	0	15	10	14	0	0	0	2	4	1	0	0	0	2.06354	1.93704	2.14178	0	0	0	0.53186	0.638711	0.306005
vsiRNA1156	GATGCTGAAAGGAGTGATTGCG	0	0	0	3	0	3	0	0	0	5	6	0	0	0	0	0.412709	0	0.458952	0	0	0	1.32965	0.958066	0
vsiRNA1157	TCTGTGATGATTGATGATGCA	0	0	0	80	43	42	0	0	12	29	34	20	0	0	0	11.0056	8.32926	6.42533	0	0	3.72685	7.71197	5.42904	6.1201
vsiRNA1158	TTTTAAGAATGTCATGTATGA	0	0	0	24	30	33	0	0	1	9	10	4	0	0	0	3.30167	5.81111	5.04847	0	0	0.310571	2.39337	1.59678	1.22402
vsiRNA1159	TCACTGGCTGGCAAGTTAGCA	0	0	0	53	25	43	0	0	3	21	18	12	0	0	0	7.29119	4.8426	6.57831	0	0	0.931712	5.58453	2.8742	3.67206
vsiRNA1160	CTAGACTCAGATCAACCGGTT	0	0	0	97	66	65	1	0	4	34	41	25	0	0	0	13.3443	12.7845	9.94396	0.520208	0	1.24228	9.04162	6.54678	7.65012
vsiRNA1161	ATAGCTGCAAACTCTTGCCT	0	0	1	908	439	606	0	0	52	393	199	239	0	0	0.238357	124.913	85.036	92.7083	0	0	16.1497	104.51	31.7758	73.1352
vsiRNA1162	TGGAGCTTAGGAGGGATCTCT	0	0	0	44	16	39	0	0	10	43	60	30	0	0	0	6.05306	3.09926	5.96638	0	0	3.10571	11.435	9.58066	9.18015
vsiRNA1163	GTGGTGATATGTTGTATAACC	0	0	0	133	65	67	0	0	8	42	30	31	0	0	0	18.2968	12.5907	10.2499	0	0	2.48456	11.1691	4.79033	9.48615
vsiRNA1164	TGATTAAGTCTTTGGCCACTA	0	0	0	11	6	3	0	0	1	10	11	5	0	0	0	1.51327	1.16222	0.458952	0	0	0.310571	2.6593	1.75645	1.53002
vsiRNA1165	TGATGAGTGGACCAAATCGTG	0	0	0	76	44	32	0	0	2	22	23	14	0	0	0	10.4553	8.52297	4.89549	0	0	0.621141	5.85046	3.67259	4.28407
vsiRNA1166	ATGGCGAAGAGGTCTGTACGC	0	0	1	71	40	44	0	0	2	34	21	7	0	0	0.238357	9.76744	7.74815	6.7313	0	0	0.621141	9.04162	3.35323	2.14203
vsiRNA1167	GTACAACTTGCATACGACATG	0	0	0	52	17	22	0	0	3	19	19	11	0	0	0	7.15362	3.29296	3.36565	0	0	0.931712	5.05267	3.03387	3.36605
vsiRNA1168	TGAGACTATTGATTTTGAATT	0	0	0	182	152	126	0	0	10	32	32	25	0	0	0	25.0377	29.443	19.276	0	0	3.10571	8.50976	5.10968	7.65012
vsiRNA1169	CAACTGTGATGAATGGGCTTA	0	0	0	59	62	34	0	0	3	26	3	15	0	0	0	8.11661	12.0096	5.20146	0	0	0.931712	6.91418	0.479033	4.59007
vsiRNA1170	TAGGCTTTGAGTATTTCATT	0	0	0	29	8	27	0	0	0	5	9	1	0	0	0	3.98952	1.54963	4.13057	0	0	0	1.32965	1.4371	0.306005
vsiRNA1171	ATGTGCTTCTGATGATGAGAA	0	0	0	98	55	62	0	0	12	30	32	19	0	0	0	13.4818	10.6537	9.48501	0	0	3.72685	7.9779	5.10968	5.81409
vsiRNA1172	TAACAACTTGCAACACCATCA	0	0	0	3	2	0	0	0	0	0	0	0	0	0	0	0.412709	0.387408	0	0	0	0	0	0	0
vsiRNA1173	AATGGCTGCGTCAAGTGTTGT	0	0	0	189	99	120	0	1	19	120	151	58	0	0	0	26.0007	19.1767	18.3581	0	0.220659	5.90084	31.9116	24.1113	17.7483
vsiRNA1174	CATTGATCGCACTTCCATGGA	0	0	0	63	46	62	0	0	4	39	27	16	0	0	0	8.66689	8.91038	9.48501	0	0	1.24228	10.3713	4.3113	4.89608
vsiRNA1175	TAAAGGTGCAACTGTACTAAA	0	0	0	13	7	8	0	0	1	6	5	0	0	0	0	1.7884	1.35593	1.22387	0	0	0.310571	1.59558	0.798388	0
vsiRNA1176	TTCAAGTTTGCGCTGTAAACT	0	0	0	415	383	403	0	0	24	99	42	43	0	0	0	57.0914	74.1886	61.6526	0	0	7.45369	26.3271	6.70646	13.1582
vsiRNA1177	AGAGAACGTCTATGCTGATAT	0	0	0	39	24	35	0	0	3	7	20	10	0	0	0	5.36521	4.64889	5.35444	0	0	0.931712	1.86151	3.19355	3.06005
vsiRNA1178	TCAATTTGCTGTGGAGCGTAC	0	0	0	81	69	76	0	0	5	33	30	23	0	0	0	11.1431	13.3656	11.6268	0	0	1.55285	8.77569	4.79033	7.03811
vsiRNA1179	CACTATCGCCCTTGCGTAGATC	0	0	0	35	27	23	0	0	1	15	1	3	0	0	0	4.81494	5.23	3.51863	0	0	0.310571	3.98895	0.159678	0.918015
vsiRNA1180	AACCTTCTACCGTTGTGGATA	0	0	0	227	133	156	0	0	12	79	43	53	0	0	0	31.2283	25.7626	23.8655	0	0	3.72685	21.0085	6.86614	16.2183
vsiRNA1181	ACAATGAAGTTGACACCTTGG	1	0	0	2	7	7	0	0	0	6	7	2	0.207559	0	0	0.275139	1.35593	1.07089	0	0	0	1.59558	1.11774	0.61201
vsiRNA1182	CTGCGCGATGGAAGTTTGGCT	0	0	0	101	70	79	0	1	8	59	44	38	0	0	0	13.8945	13.5593	12.0857	0	0.220659	2.48456	15.6899	7.02582	11.6282
vsiRNA1183	TACTAGTCGATCACGAAACGC	0	0	0	90	57	55	0	0	3	33	23	25	0	0	0	12.3813	11.0411	8.41412	0	0	0.931712	8.77569	3.67259	7.65012
vsiRNA1184	TTTACTGACTTCAAATACTCA	0	0	0	82	56	49	0	0	10	19	26	26	0	0	0	11.2807	10.8474	7.49622	0	0	3.10571	5.05267	4.15162	7.95613
vsiRNA1185	ATTAACATTAGTGAGGAAGATG	0	0	0	50	35	46	0	0	3	20	18	26	0	0	0	6.87848	6.77963	7.03727	0	0	0.931712	5.3186	2.8742	7.95613
vsiRNA1186	ATTCCCTGTTAGAGCCTCATA	0	0	0	34	26	23	0	0	4	18	20	3	0	0	0	4.67737	5.0363	3.51863	0	0	1.24228	4.78674	3.19355	0.918015
vsiRNA1187	GTTCAAGTTTGCGCTGTAAAC	0	0	0	24	12	7	0	0	4	13	7	5	0	0	0	3.30167	2.32445	1.07089	0	0	1.24228	3.45709	1.11774	1.53002
vsiRNA1188	GTATGTACGTGCCAAAGCTTG	0	0	0	65	38	33	0	0	4	21	14	7	0	0	0	8.94202	7.36074	5.04847	0	0	1.24228	5.58453	2.23549	2.14203
vsiRNA1189	TCTGATGATGAGAACAGCATT	0	0	0	179	96	105	0	0	5	55	24	21	0	0	0	24.625	18.5956	16.0633	0	0	1.55285	14.6261	3.83226	6.4261
vsiRNA1190	TTTGAGCTCCAGTGAGCGGAT	0	0	0	31	14	10	0	0	1	5	1	3	0	0	0	4.26466	2.71185	1.52984	0	0	0.310571	1.32965	0.159678	0.918015
vsiRNA1191	ACTTTAGGTCTAAAAATTCCCT	0	0	0	19	11	5	0	0	1	1	3	3	0	0	0	2.61382	2.13074	0.76492	0	0	0.310571	0.26593	0.479033	0.918015
vsiRNA1192	CAATAAGGTGAGTGTTAGCTA	0	0	0	41	17	24	0	0	1	19	38	17	0	0	0	5.64035	3.29296	3.67162	0	0	0.310571	5.05267	6.06775	5.20208
vsiRNA1193	TGATGGCTCAGCTGTTGAATC	0	0	0	200	147	193	1	0	15	53	23	16	0	0	0	27.5139	28.4745	29.5259	0.520208	0	4.65856	14.0943	3.67259	4.89608
vsiRNA1194	GGACGGACAAGTGGACTAACC	0	0	0	427	252	275	0	0	33	192	185	123	0	0	0	58.7422	48.8134	42.0706	0	0	10.2488	51.0585	29.5404	37.6386
vsiRNA1195	AAGATTGTCAAGAACTTTTTG	0	0	0	36	28	38	0	0	1	7	4	8	0	0	0	4.95251	5.42371	5.81339	0	0	0.310571	1.86151	0.638711	2.44804
vsiRNA1196	TGCAGATAGAGAAGAATGAGA	0	0	0	113	51	55	0	0	6	39	66	28	0	0	0	15.5454	9.87889	8.41412	0	0	1.86342	10.3713	10.5387	8.56814
vsiRNA1197	ATCGCGCAGTTGTTTGTACTG	0	0	0	58	28	37	1	0	3	26	43	23	0	0	0	7.97904	5.42371	5.66041	0.520208	0	0.931712	6.91418	6.86614	7.03811
vsiRNA1198	CAATGATAGAATCCTGGGGTT	0	0	0	107	80	88	0	0	11	46	68	38	0	0	0	14.7199	15.4963	13.4626	0	0	3.41628	12.2328	10.8581	11.6282
vsiRNA1199	ATCAGAAGCACATACATGGAAG	0	0	0	2	6	1	0	0	0	3	2	1	0	0	0	0.275139	1.16222	0.152984	0	0	0	0.79779	0.319355	0.306005
vsiRNA1200	GAATGAGACTATTGATTTTGA	0	0	0	35	21	33	0	0	2	16	18	8	0	0	0	4.81494	4.06778	5.04847	0	0	0.621141	4.25488	2.8742	2.44804
vsiRNA1201	AGTCATGACGGAGATTGGAGA	0	0	0	81	53	52	0	0	3	62	61	37	0	0	0	11.1431	10.2663	7.95517	0	0	0.931712	16.4877	9.74034	11.3222
vsiRNA1202	CTATAAAAGAGTTTTGGGATC	0	0	0	400	230	276	0	0	25	112	110	79	0	0	0	55.0278	44.5519	42.2236	0	0	7.76426	29.7841	17.5645	24.1744
vsiRNA1203	AGTGACAAAAGTTGGCAAACG	0	0	0	123	60	71	0	0	7	52	69	37	0	0	0	16.9211	11.6222	10.8619	0	0	2.17399	13.8284	11.0178	11.3222
vsiRNA1204	TGAACGATGCTTGGAAAGACT	0	0	0	145	93	99	0	0	10	52	44	34	0	0	0	19.9476	18.0145	15.1454	0	0	3.10571	13.8284	7.02582	10.4042
vsiRNA1205	AGATCTGAGAAATGTTGTGACA	0	0	0	88	42	31	0	0	4	17	11	22	0	0	0	12.1061	8.13556	4.74251	0	0	1.24228	4.52081	1.75645	6.73211
vsiRNA1206	TCGCCATGCTCGTGACAAAAG	0	0	0	89	63	61	0	0	7	37	82	34	0	0	0	12.2437	12.2033	9.33203	0	0	2.17399	9.8394	13.0936	10.4042
vsiRNA1207	TTGCCTTGGATGATGAACTTG	0	0	0	158	144	111	0	0	17	62	37	34	0	0	0	21.736	27.8933	16.9812	0	0	5.2797	16.4877	5.90807	10.4042
vsiRNA1208	AAGGTTACTCAAGGGGTTATG	0	0	0	86	31	31	0	0	5	38	63	28	0	0	0	11.831	6.00482	4.74251	0	0	1.55285	10.1053	10.0597	8.56814
vsiRNA1209	AATGCTTTGGGAAACGGTTGT	0	0	0	39	12	12	0	0	4	19	23	14	0	0	0	5.36521	2.32445	1.83581	0	0	1.24228	5.05267	3.67259	4.28407
vsiRNA1210	CGCTTGAGAACTGAACCATTG	0	0	0	147	160	178	0	0	10	78	57	49	0	0	0	20.2227	30.9926	27.2312	0	0	3.10571	20.7425	9.10162	14.9942
vsiRNA1211	CAATAAGGTGAGTGTTAGCTATG	0	0	0	2	0	0	0	0	0	1	1	1	0	0	0	0.275139	0	0	0	0	0	0.26593	0.159678	0.306005
vsiRNA1212	AGAGCAACTGCTGTCCAAGTG	0	0	0	61	29	32	0	0	1	28	44	18	0	0	0	8.39175	5.61741	4.89549	0	0	0.310571	7.44604	7.02582	5.50809
vsiRNA1213	AGTTACAACACGAGCGTCGTA	0	0	0	172	101	109	0	0	10	55	69	37	0	0	0	23.662	19.5641	16.6753	0	0	3.10571	14.6261	11.0178	11.3222
vsiRNA1214	CGTGGAAATAGTATATTTGGCT	0	0	0	66	20	22	0	0	5	19	27	11	0	0	0	9.07959	3.87408	3.36565	0	0	1.55285	5.05267	4.3113	3.36605
vsiRNA1215	ATCAACGCACACCTTTCCACCC	0	0	0	7	1	1	0	0	0	0	1	2	0	0	0	0.962987	0.193704	0.152984	0	0	0	0	0.159678	0.61201
vsiRNA1216	TAAGAAGGTTCGTGACATGTG	0	0	0	75	62	48	0	0	6	36	46	23	0	0	0	10.3177	12.0096	7.34323	0	0	1.86342	9.57348	7.34517	7.03811
vsiRNA1217	ATTGTTTTAACTTGGCGCACA	0	0	0	13	11	12	0	0	1	3	0	3	0	0	0	1.7884	2.13074	1.83581	0	0	0.310571	0.79779	0	0.918015
vsiRNA1218	TGTCGAAGATCACTATTGCTG	0	0	0	169	76	94	0	0	6	66	100	53	0	0	0	23.2493	14.7215	14.3805	0	0	1.86342	17.5514	15.9678	16.2183
vsiRNA1219	AACATCATGATCAATTAAATC	0	0	0	73	21	25	0	0	1	21	15	21	0	0	0	10.0426	4.06778	3.8246	0	0	0.310571	5.58453	2.39516	6.4261
vsiRNA1220	ATTTATCTGCAAGTGCATGGC	0	0	0	24	7	13	0	0	0	9	7	4	0	0	0	3.30167	1.35593	1.98879	0	0	0	2.39337	1.11774	1.22402
vsiRNA1221	TGATGGATGGAGATGAACAAG	0	0	0	117	75	103	0	0	5	63	72	39	0	0	0	16.0956	14.5278	15.7574	0	0	1.55285	16.7536	11.4968	11.9342
vsiRNA1222	TTTTGGGATCACATCGCGCAGT	0	0	0	46	23	21	0	0	2	16	34	11	0	0	0	6.3282	4.45519	3.21267	0	0	0.621141	4.25488	5.42904	3.36605
vsiRNA1223	ATAGCATCGCTACTATCAGCT	0	0	0	31	20	26	0	0	1	16	7	11	0	0	0	4.26466	3.87408	3.97759	0	0	0.310571	4.25488	1.11774	3.36605
vsiRNA1224	CAGTCTCAACTGATTGTGTGA	0	0	0	24	15	14	0	0	4	7	6	9	0	0	0	3.30167	2.90556	2.14178	0	0	1.24228	1.86151	0.958066	2.75404
vsiRNA1225	AGAACTCTTTGAAGTGCCGACA	0	0	0	0	4	1	0	0	0	1	0	1	0	0	0	0	0.774815	0.152984	0	0	0	0.26593	0	0.306005
vsiRNA1226	AGAGTAAGTATCTCCGAACTA	0	0	0	39	30	25	0	0	2	16	10	8	0	0	0	5.36521	5.81111	3.8246	0	0	0.621141	4.25488	1.59678	2.44804
vsiRNA1227	TGAGTAGAATCTCCTGATTTGG	0	0	0	54	43	37	0	0	2	7	6	8	0	0	0	7.42876	8.32926	5.66041	0	0	0.621141	1.86151	0.958066	2.44804
vsiRNA1228	TTGGAATAACTTACTGAATTA	0	0	0	82	54	54	0	0	10	21	8	17	0	0	0	11.2807	10.46	8.26114	0	0	3.10571	5.58453	1.27742	5.20208
vsiRNA1229	CAGCTGGATAAGAATGCAAACT	0	0	0	49	37	31	0	0	4	20	3	5	0	0	0	6.74091	7.16704	4.74251	0	0	1.24228	5.3186	0.479033	1.53002
vsiRNA1230	ACTAATGAGCATGATGAGTGG	0	0	0	10	7	6	0	0	3	7	10	3	0	0	0	1.3757	1.35593	0.917904	0	0	0.931712	1.86151	1.59678	0.918015
vsiRNA1231	CTAAACTTTGTATCTAGCACTG	0	0	0	9	12	3	0	0	0	4	3	2	0	0	0	1.23813	2.32445	0.458952	0	0	0	1.06372	0.479033	0.61201
vsiRNA1232	TTCTGCACTGGAGCTCGGAAG	1	0	0	110	39	46	0	0	5	48	58	49	0.207559	0	0	15.1327	7.55445	7.03727	0	0	1.55285	12.7646	9.2613	14.9942
vsiRNA1233	CGCTTTAGTGATGTCCGCAAG	0	0	0	47	14	20	0	0	1	14	31	11	0	0	0	6.46577	2.71185	3.05968	0	0	0.310571	3.72302	4.95001	3.36605
vsiRNA1234	TCATGATGTTGTTGTAGAGCA	0	0	0	182	145	162	0	0	11	67	47	44	0	0	0	25.0377	28.0871	24.7834	0	0	3.41628	17.8173	7.50485	13.4642
vsiRNA1235	AGAGGGACAAATGAACCACCT	0	0	0	149	86	105	0	0	6	33	23	13	0	0	0	20.4979	16.6585	16.0633	0	0	1.86342	8.77569	3.67259	3.97806
vsiRNA1236	TTCGATGCTGAAAGGAGTGAT	0	0	0	44	37	28	0	0	3	19	15	14	0	0	0	6.05306	7.16704	4.28355	0	0	0.931712	5.05267	2.39516	4.28407
vsiRNA1237	TATCGCTGCAACTCTGCCACA	0	0	0	119	69	86	0	0	7	67	73	35	0	0	0	16.3708	13.3656	13.1566	0	0	2.17399	17.8173	11.6565	10.7102
vsiRNA1238	TGATGAGACAGTTGCTGTTAG	0	0	0	61	27	28	0	0	4	18	12	12	0	0	0	8.39175	5.23	4.28355	0	0	1.24228	4.78674	1.91613	3.67206
vsiRNA1239	ATCTGTACGACGCTCGTGTTG	0	0	0	142	78	99	0	0	10	52	52	40	0	0	0	19.5349	15.1089	15.1454	0	0	3.10571	13.8284	8.30324	12.2402
vsiRNA1240	CACATTGCGTACAGACCTCTT	0	0	0	53	37	47	0	0	5	37	43	22	0	0	0	7.29119	7.16704	7.19025	0	0	1.55285	9.8394	6.86614	6.73211
vsiRNA1241	TTGAAGGGGACTTGGAAGAAG	0	0	0	58	21	41	0	0	4	60	40	25	0	0	0	7.97904	4.06778	6.27235	0	0	1.24228	15.9558	6.38711	7.65012
vsiRNA1242	AAGAAGGAAGGAGGAATTGTG	0	0	0	21	16	22	0	0	0	40	34	16	0	0	0	2.88896	3.09926	3.36565	0	0	0	10.6372	5.42904	4.89608
vsiRNA1243	TGCGGAATTAAAAGATAGAGTC	0	0	0	58	38	50	0	0	4	23	19	14	0	0	0	7.97904	7.36074	7.6492	0	0	1.24228	6.11639	3.03387	4.28407
vsiRNA1244	CTCAAGTTTTTGTATATTCTC	0	0	0	79	57	49	0	0	5	24	11	10	0	0	0	10.868	11.0411	7.49622	0	0	1.55285	6.38232	1.75645	3.06005
vsiRNA1245	ATTGAGAGCTTTGAAAATTTCC	0	0	0	11	2	3	0	0	0	0	1	2	0	0	0	1.51327	0.387408	0.458952	0	0	0	0	0.159678	0.61201
vsiRNA1246	GAATAGCTGCAAACTCTTGCCT	0	0	0	73	35	49	0	0	6	38	18	18	0	0	0	10.0426	6.77963	7.49622	0	0	1.86342	10.1053	2.8742	5.50809
vsiRNA1247	TCTCGCCAGGACGGACAAGTG	0	0	0	62	22	24	0	0	11	42	49	30	0	0	0	8.52932	4.26148	3.67162	0	0	3.41628	11.1691	7.8242	9.18015
vsiRNA1248	TGGACCATGAAGTTAGACATC	0	0	0	113	76	70	0	0	7	49	39	17	0	0	0	15.5454	14.7215	10.7089	0	0	2.17399	13.0306	6.22743	5.20208
vsiRNA1249	GCTGCAACTCTGCCACAGTCT	0	0	0	93	52	60	0	0	8	69	38	33	0	0	0	12.794	10.0726	9.17904	0	0	2.48456	18.3492	6.06775	10.0982
vsiRNA1250	TTGATAGAATCAACAGGTAAG	0	0	0	137	90	103	0	0	5	37	15	20	0	0	0	18.847	17.4333	15.7574	0	0	1.55285	9.8394	2.39516	6.1201
vsiRNA1251	TATCATAGCTATGGATTGTT	0	0	0	123	101	91	0	0	9	29	15	13	0	0	0	16.9211	19.5641	13.9215	0	0	2.79514	7.71197	2.39516	3.97806
vsiRNA1252	TGGTGTTGCAAGTTGTTAAGA	0	0	0	14	19	11	0	0	0	14	26	13	0	0	0	1.92597	3.68037	1.68282	0	0	0	3.72302	4.15162	3.97806
vsiRNA1253	TATCCAGCTGGTTATCACATG	0	0	0	130	56	76	0	0	7	56	66	28	0	0	0	17.884	10.8474	11.6268	0	0	2.17399	14.8921	10.5387	8.56814
vsiRNA1254	ATTTTCGTATGCTGAATAGCC	0	0	0	148	109	106	1	0	10	51	26	32	0	0	0	20.3603	21.1137	16.2163	0.520208	0	3.10571	13.5624	4.15162	9.79216
vsiRNA1255	AATATCATGCTAAGCGATTTT	0	0	0	2	3	4	0	0	0	1	1	1	0	0	0	0.275139	0.581111	0.611936	0	0	0	0.26593	0.159678	0.306005
vsiRNA1256	CTAACAGACAAGAATATGATG	0	0	0	171	108	101	1	0	8	87	58	41	0	0	0	23.5244	20.92	15.4514	0.520208	0	2.48456	23.1359	9.2613	12.5462
vsiRNA1257	CAGTGTAAGCTATCGTAATTC	0	0	1	111	39	58	0	0	6	31	33	22	0	0	0.238357	15.2702	7.55445	8.87308	0	0	1.86342	8.24383	5.26936	6.73211
vsiRNA1258	TAGTGATCTTCGACACAACACT	0	0	0	32	13	20	0	0	2	3	4	3	0	0	0	4.40223	2.51815	3.05968	0	0	0.621141	0.79779	0.638711	0.918015
vsiRNA1259	TTATGATAAAAGTAGTACAGGA	0	0	0	20	13	16	0	0	1	6	4	4	0	0	0	2.75139	2.51815	2.44774	0	0	0.310571	1.59558	0.638711	1.22402
vsiRNA1260	AGCGCTGAAAGCTTTTGGAAGG	0	0	0	76	57	53	0	0	4	25	13	15	0	0	0	10.4553	11.0411	8.10815	0	0	1.24228	6.64825	2.07581	4.59007
vsiRNA1261	AAATTATTGCCTGACACACTG	0	0	0	101	46	52	0	0	9	33	47	23	0	0	0	13.8945	8.91038	7.95517	0	0	2.79514	8.77569	7.50485	7.03811
vsiRNA1262	TGCGTTAACTCAAAATAACCC	0	0	0	41	14	18	0	0	0	8	10	7	0	0	0	5.64035	2.71185	2.75371	0	0	0	2.12744	1.59678	2.14203
vsiRNA1263	GCTGAGTTTAGGCGGAAGATG	0	0	1	112	121	114	0	0	6	41	32	49	0	0	0.238357	15.4078	23.4382	17.4402	0	0	1.86342	10.9031	5.10968	14.9942
vsiRNA1264	CGAGCTCGAAGGATGGAAACT	0	0	0	277	127	167	0	0	11	145	112	88	0	0	0	38.1068	24.6004	25.5483	0	0	3.41628	38.5598	17.8839	26.9284
vsiRNA1265	ACTGCGTTGATGGTGTTGCA	0	0	0	50	23	38	0	0	3	23	50	18	0	0	0	6.87848	4.45519	5.81339	0	0	0.931712	6.11639	7.98388	5.50809
vsiRNA1266	TTTGGTTCAAATGTACTTGTG	0	0	0	52	28	33	0	0	0	14	23	16	0	0	0	7.15362	5.42371	5.04847	0	0	0	3.72302	3.67259	4.89608
vsiRNA1267	ATAAATGCTACCACTTGTTCC	0	0	0	34	22	38	0	0	3	14	10	14	0	0	0	4.67737	4.26148	5.81339	0	0	0.931712	3.72302	1.59678	4.28407
vsiRNA1268	CTACTGATCTACGCAAGGGCG	0	0	0	203	105	90	0	0	16	79	103	48	0	0	0	27.9266	20.3389	13.7686	0	0	4.96913	21.0085	16.4468	14.6882
vsiRNA1269	CCTCTTTATTAAATTTTCCTCA	0	0	0	0	0	3	0	0	0	0	0	0	0	0	0	0	0	0.458952	0	0	0	0	0	0
vsiRNA1270	TGTTAACCAGCGTAGTGGCAGT	0	0	0	34	20	14	0	0	2	11	20	8	0	0	0	4.67737	3.87408	2.14178	0	0	0.621141	2.92523	3.19355	2.44804
vsiRNA1271	CATTCAATGGAACCAAACTGG	0	0	0	190	106	127	0	0	10	64	45	46	0	0	0	26.1382	20.5326	19.429	0	0	3.10571	17.0195	7.18549	14.0762
vsiRNA1272	CTTCATTGTAGCTCGACACGTA	0	0	0	29	11	13	0	0	3	17	10	2	0	0	0	3.98952	2.13074	1.98879	0	0	0.931712	4.52081	1.59678	0.61201
vsiRNA1273	TTCTCTGCGGTGTAATCTTTT	0	0	0	60	49	54	0	0	6	14	55	23	0	0	0	8.25418	9.49149	8.26114	0	0	1.86342	3.72302	8.78227	7.03811
vsiRNA1274	TCGCCATCCCAAGAACTCTAA	0	0	0	6	5	8	0	0	1	8	19	5	0	0	0	0.825418	0.968519	1.22387	0	0	0.310571	2.12744	3.03387	1.53002
vsiRNA1275	ATATTGGTGGAGAGACTGCTT	0	0	0	96	76	52	0	0	7	62	39	24	0	0	0	13.2067	14.7215	7.95517	0	0	2.17399	16.4877	6.22743	7.34412
vsiRNA1276	AGGTCTGTACGCAATGTGTAT	0	0	0	103	57	59	0	0	7	30	52	19	0	0	0	14.1697	11.0411	9.02606	0	0	2.17399	7.9779	8.30324	5.81409
vsiRNA1277	CTATCATAGCTATGGATTGTT	0	0	0	100	87	66	0	0	7	23	11	10	0	0	0	13.757	16.8522	10.0969	0	0	2.17399	6.11639	1.75645	3.06005
vsiRNA1278	CCATCCCAAGAACTCTAATATT	0	0	0	10	5	7	0	0	0	2	7	2	0	0	0	1.3757	0.968519	1.07089	0	0	0	0.53186	1.11774	0.61201
vsiRNA1279	TGGAACAGTAGACTGTGATGC	0	0	0	94	58	60	0	0	2	24	16	16	0	0	0	12.9315	11.2348	9.17904	0	0	0.621141	6.38232	2.55484	4.89608
vsiRNA1280	ATAGTTCAGTTTGCTCAAGCG	0	0	0	18	4	8	0	0	0	19	19	4	0	0	0	2.47625	0.774815	1.22387	0	0	0	5.05267	3.03387	1.22402
vsiRNA1281	TGCTTCATTGTTCTGCCATCA	0	0	0	8	10	5	0	0	0	3	5	3	0	0	0	1.10056	1.93704	0.76492	0	0	0	0.79779	0.798388	0.918015
vsiRNA1282	AAGAAGGAAGGAGGAATTGTGG	0	0	0	5	2	4	0	0	0	15	11	4	0	0	0	0.687848	0.387408	0.611936	0	0	0	3.98895	1.75645	1.22402
vsiRNA1283	TCATGGTTGTCCTTGCTATGC	0	0	0	98	37	66	0	0	4	42	27	33	0	0	0	13.4818	7.16704	10.0969	0	0	1.24228	11.1691	4.3113	10.0982
vsiRNA1284	TATGGAGCGGTACAACTTGCA	0	0	0	50	23	24	0	0	5	18	21	19	0	0	0	6.87848	4.45519	3.67162	0	0	1.55285	4.78674	3.35323	5.81409
vsiRNA1285	CCTCAGATAGTTCAGTTTGCT	0	0	0	15	2	7	0	0	1	10	18	8	0	0	0	2.06354	0.387408	1.07089	0	0	0.310571	2.6593	2.8742	2.44804
vsiRNA1286	TGGATTGTTGATGTGTAAGTT	0	0	0	176	156	109	0	0	13	49	87	54	0	0	0	24.2123	30.2178	16.6753	0	0	4.03742	13.0306	13.892	16.5243
vsiRNA1287	TGGACGCTTCAAGAAAGGAGT	0	0	0	89	60	53	0	0	2	28	11	20	0	0	0	12.2437	11.6222	8.10815	0	0	0.621141	7.44604	1.75645	6.1201
vsiRNA1288	ACAAAGTTTAGTGATTGGTGG	0	0	0	74	46	59	0	0	5	49	62	28	0	0	0	10.1802	8.91038	9.02606	0	0	1.55285	13.0306	9.90001	8.56814
vsiRNA1289	ATCAACGAACTGGATGAATGA	0	0	0	57	35	31	0	0	4	12	7	7	0	0	0	7.84147	6.77963	4.74251	0	0	1.24228	3.19116	1.11774	2.14203
vsiRNA1290	GGTGGAGAGACTGCTTGAAGA	0	0	0	48	28	31	0	0	5	19	27	19	0	0	0	6.60334	5.42371	4.74251	0	0	1.55285	5.05267	4.3113	5.81409
vsiRNA1291	TATCACACGCCAAAGTTGACA	0	0	0	90	47	72	0	0	5	33	29	27	0	0	0	12.3813	9.10408	11.0149	0	0	1.55285	8.77569	4.63065	8.26213
vsiRNA1292	CAGCGCCTGCTATGATTAAGTC	0	0	0	0	3	0	0	0	1	1	1	0	0	0	0	0	0.581111	0	0	0	0.310571	0.26593	0.159678	0
vsiRNA1293	ATTCCAAACTCTCGTAAATTG	0	0	0	124	66	72	0	0	9	74	98	33	0	0	0	17.0586	12.7845	11.0149	0	0	2.79514	19.6788	15.6484	10.0982
vsiRNA1294	AGCAAACTGAACTATCTGAGGG	0	0	0	14	15	13	0	0	1	8	13	3	0	0	0	1.92597	2.90556	1.98879	0	0	0.310571	2.12744	2.07581	0.918015
vsiRNA1295	AGACTTCTGAATTGGCTCTGCT	0	0	0	16	12	3	0	0	1	9	4	8	0	0	0	2.20111	2.32445	0.458952	0	0	0.310571	2.39337	0.638711	2.44804
vsiRNA1296	ACTGATCTACGCAAGGGCGAT	0	0	0	101	52	61	0	0	8	53	48	28	0	0	0	13.8945	10.0726	9.33203	0	0	2.48456	14.0943	7.66453	8.56814
vsiRNA1297	ATCGCGCAGATTACGAACTAAA	0	0	0	3	1	10	0	0	0	1	3	0	0	0	0	0.412709	0.193704	1.52984	0	0	0	0.26593	0.479033	0
vsiRNA1298	ACGTACCCCACTGCGTTGATG	0	0	0	68	19	18	0	0	7	50	35	28	0	0	0	9.35473	3.68037	2.75371	0	0	2.17399	13.2965	5.58872	8.56814
vsiRNA1299	CTCTGGCAGATCAGCTCTATCC	0	0	0	37	9	22	0	0	0	20	21	10	0	0	0	5.09008	1.74333	3.36565	0	0	0	5.3186	3.35323	3.06005
vsiRNA1300	TCTGGAGTTGAGATTGGCGTGT	0	0	0	7	5	13	0	0	1	4	7	3	0	0	0	0.962987	0.968519	1.98879	0	0	0.310571	1.06372	1.11774	0.918015
vsiRNA1301	TCCCAACTTATTTTGTTTGCT	0	0	0	9	6	8	0	0	0	2	0	1	0	0	0	1.23813	1.16222	1.22387	0	0	0	0.53186	0	0.306005
vsiRNA1302	AATCTGTGATAAATCGAATGG	0	0	0	106	77	65	1	0	4	40	25	29	0	0	0	14.5824	14.9152	9.94396	0.520208	0	1.24228	10.6372	3.99194	8.87414
vsiRNA1303	TGATGAACGAACTGCAAAGAC	0	0	0	72	43	36	0	0	2	20	19	24	0	0	0	9.90501	8.32926	5.50743	0	0	0.621141	5.3186	3.03387	7.34412
vsiRNA1304	ATGCATCACAGTCTACTGTTCC	0	0	0	29	17	13	0	0	2	19	7	10	0	0	0	3.98952	3.29296	1.98879	0	0	0.621141	5.05267	1.11774	3.06005
vsiRNA1305	CAGCTCGTGAATGGCAGGTGG	0	0	0	29	19	12	0	0	5	28	22	24	0	0	0	3.98952	3.68037	1.83581	0	0	1.55285	7.44604	3.51291	7.34412
vsiRNA1306	CAAAAGCTTTCAACTCTAATT	0	0	0	298	126	167	0	0	11	73	34	50	0	0	0	40.9957	24.4067	25.5483	0	0	3.41628	19.4129	5.42904	15.3002
vsiRNA1307	ATGAATAGGCCCTCCGAGCTT	0	0	0	19	11	11	0	0	0	16	4	7	0	0	0	2.61382	2.13074	1.68282	0	0	0	4.25488	0.638711	2.14203
vsiRNA1308	ATCTGCTTGGGTGGTGTTGTG	0	0	0	37	15	15	0	0	4	11	32	14	0	0	0	5.09008	2.90556	2.29476	0	0	1.24228	2.92523	5.10968	4.28407
vsiRNA1309	TGTGATAAATGGACCGTTGTG	0	0	0	89	68	50	0	0	6	21	40	15	0	0	0	12.2437	13.1719	7.6492	0	0	1.86342	5.58453	6.38711	4.59007
vsiRNA1310	CTCACCCGCTCCTTTTGGGCT	0	0	0	21	5	8	0	0	1	20	15	15	0	0	0	2.88896	0.968519	1.22387	0	0	0.310571	5.3186	2.39516	4.59007
vsiRNA1311	TTTGGAAGGGATTGGACGGCA	1	0	0	91	51	74	0	0	6	60	61	30	0.207559	0	0	12.5188	9.87889	11.3208	0	0	1.86342	15.9558	9.74034	9.18015
vsiRNA1312	AACTGTGGATTCGGAAGCAGAA	0	0	0	10	6	7	0	0	1	2	0	0	0	0	0	1.3757	1.16222	1.07089	0	0	0.310571	0.53186	0	0
vsiRNA1313	ATCCACAGTTAAGAACTCTTT	0	0	0	95	76	72	0	0	6	30	32	23	0	0	0	13.0691	14.7215	11.0149	0	0	1.86342	7.9779	5.10968	7.03811
vsiRNA1314	AATATCAGGAAAGGAGACATC	0	0	0	131	98	106	0	0	6	69	65	43	0	0	0	18.0216	18.983	16.2163	0	0	1.86342	18.3492	10.379	13.1582
vsiRNA1315	AGTGTCAGCGGCAGAAACACT	0	0	0	205	89	106	0	1	12	95	59	57	0	0	0	28.2018	17.2396	16.2163	0	0.220659	3.72685	25.2633	9.42098	17.4423
vsiRNA1316	TGTTATATATTGCCAGGCAAG	0	0	0	108	65	68	0	0	7	57	60	37	0	0	0	14.8575	12.5907	10.4029	0	0	2.17399	15.158	9.58066	11.3222
vsiRNA1317	TTAACATTTTCCTCGCGATGTT	0	0	0	36	17	22	0	0	3	8	14	15	0	0	0	4.95251	3.29296	3.36565	0	0	0.931712	2.12744	2.23549	4.59007
vsiRNA1318	CGTACAGACCTCTTCGCCATC	0	0	0	82	33	45	0	0	5	44	51	32	0	0	0	11.2807	6.39223	6.88428	0	0	1.55285	11.7009	8.14356	9.79216
vsiRNA1319	TAGCCTCTTCAAATGCATCACA	0	0	0	6	6	8	0	0	1	3	1	3	0	0	0	0.825418	1.16222	1.22387	0	0	0.310571	0.79779	0.159678	0.918015
vsiRNA1320	AGTAGCACGAACTTGGTTAGT	0	0	0	73	18	26	0	0	6	39	57	17	0	0	0	10.0426	3.48667	3.97759	0	0	1.86342	10.3713	9.10162	5.20208
vsiRNA1321	ACTCGAAGAACATTGAATGCT	0	0	0	225	189	187	0	0	8	85	37	42	0	0	0	30.9532	36.61	28.608	0	0	2.48456	22.604	5.90807	12.8522
vsiRNA1322	TCATGAACATCAGGGTAGAAT	0	0	0	80	57	77	0	0	8	65	58	37	0	0	0	11.0056	11.0411	11.7798	0	0	2.48456	17.2854	9.2613	11.3222
vsiRNA1323	CAACATCAATAGGCTTTGAGT	0	0	0	41	20	29	0	0	1	12	8	6	0	0	0	5.64035	3.87408	4.43654	0	0	0.310571	3.19116	1.27742	1.83603
vsiRNA1324	CTTAACAAATTGTTTGAATTA	0	0	1	65	44	30	0	0	1	7	1	8	0	0	0.238357	8.94202	8.52297	4.58952	0	0	0.310571	1.86151	0.159678	2.44804
vsiRNA1325	ACTATCGAATTGTGAACCATC	0	0	0	289	191	218	0	0	18	66	30	41	0	0	0	39.7576	36.9974	33.3505	0	0	5.59027	17.5514	4.79033	12.5462
vsiRNA1326	GGGGATAATATTGATAGAATC	0	0	0	147	91	110	0	0	9	67	61	55	0	0	0	20.2227	17.627	16.8282	0	0	2.79514	17.8173	9.74034	16.8303
vsiRNA1327	TGTATGACAGGATGCATTGAT	0	0	0	41	19	31	0	0	2	24	12	11	0	0	0	5.64035	3.68037	4.74251	0	0	0.621141	6.38232	1.91613	3.36605
vsiRNA1328	TTCTGTTCTTTTGGAATCTTG	1	0	0	46	40	26	0	0	1	14	6	5	0.207559	0	0	6.3282	7.74815	3.97759	0	0	0.310571	3.72302	0.958066	1.53002
vsiRNA1329	CAAGCATCGTTCAAGAGATCT	0	0	0	157	101	119	0	0	3	71	25	33	0	0	0	21.5984	19.5641	18.2051	0	0	0.931712	18.881	3.99194	10.0982
vsiRNA1330	CCATTCGATTTATCACAGATT	0	0	0	24	15	19	0	0	0	15	9	10	0	0	0	3.30167	2.90556	2.9067	0	0	0	3.98895	1.4371	3.06005
vsiRNA1331	ATGAACAAGTCGAATACCCAC	0	0	0	43	15	23	0	0	2	16	15	10	0	0	0	5.91549	2.90556	3.51863	0	0	0.621141	4.25488	2.39516	3.06005
vsiRNA1332	ATGCGCGCAATCTGGACATCG	0	0	0	86	48	55	0	0	11	93	107	40	0	0	0	11.831	9.29778	8.41412	0	0	3.41628	24.7315	17.0855	12.2402
vsiRNA1333	CGCAGATGGAAGAATATGATG	0	0	0	199	148	178	0	0	17	128	142	62	0	0	0	27.3764	28.6682	27.2312	0	0	5.2797	34.039	22.6742	18.9723
vsiRNA1334	CTGCGTATGCGTGGAAATAGT	0	0	0	174	115	115	0	0	12	62	39	40	0	0	0	23.9371	22.2759	17.5932	0	0	3.72685	16.4877	6.22743	12.2402
vsiRNA1335	TTTTAGACCTAAAGTGATGAG	0	0	0	50	19	31	0	0	4	22	10	20	0	0	0	6.87848	3.68037	4.74251	0	0	1.24228	5.85046	1.59678	6.1201
vsiRNA1336	CAACTGGTAAACCTGCCACACA	0	0	0	37	22	31	0	0	6	20	8	7	0	0	0	5.09008	4.26148	4.74251	0	0	1.86342	5.3186	1.27742	2.14203
vsiRNA1337	ATCGAATTGCAAGCATTGGGC	0	0	0	76	44	67	0	0	2	64	53	30	0	0	0	10.4553	8.52297	10.2499	0	0	0.621141	17.0195	8.46291	9.18015
vsiRNA1338	TGAAGTATTCAAGTCTATAGG	0	0	0	24	9	7	0	0	1	24	28	9	0	0	0	3.30167	1.74333	1.07089	0	0	0.310571	6.38232	4.47097	2.75404
vsiRNA1339	AACTTTGTATCTAGCACTGATG	0	0	0	61	45	54	0	0	2	20	3	11	0	0	0	8.39175	8.71667	8.26114	0	0	0.621141	5.3186	0.479033	3.36605
vsiRNA1340	AAGAGCAAGGTAGCATTCAAC	0	0	0	30	17	26	0	0	4	25	24	15	0	0	0	4.12709	3.29296	3.97759	0	0	1.24228	6.64825	3.83226	4.59007
vsiRNA1341	CCTGCCACACATGTATGATCT	0	0	0	66	39	51	0	0	9	64	104	48	0	0	0	9.07959	7.55445	7.80219	0	0	2.79514	17.0195	16.6065	14.6882
vsiRNA1342	AAGTCTTAGATAAAAGTGCCG	0	0	0	15	4	12	0	0	1	9	6	1	0	0	0	2.06354	0.774815	1.83581	0	0	0.310571	2.39337	0.958066	0.306005
vsiRNA1343	TAGATAAAAGTGCCGGGTTGT	0	0	0	11	24	10	0	0	3	9	13	9	0	0	0	1.51327	4.64889	1.52984	0	0	0.931712	2.39337	2.07581	2.75404
vsiRNA1344	CTGATGGATGTCTAGTTGGAAT	0	0	0	26	9	10	0	0	1	1	5	0	0	0	0	3.57681	1.74333	1.52984	0	0	0.310571	0.26593	0.798388	0
vsiRNA1345	TGGAACGTCTGAAATGTATGG	0	0	0	39	39	31	0	0	1	20	15	9	0	0	0	5.36521	7.55445	4.74251	0	0	0.310571	5.3186	2.39516	2.75404
vsiRNA1346	TATACGCTTCTGCAACATCTG	0	0	0	65	23	42	0	0	8	35	45	18	0	0	0	8.94202	4.45519	6.42533	0	0	2.48456	9.30755	7.18549	5.50809
vsiRNA1347	AAATTGAAGAGAACGTCTATG	0	0	0	108	88	75	0	0	8	32	25	13	0	0	0	14.8575	17.0459	11.4738	0	0	2.48456	8.50976	3.99194	3.97806
vsiRNA1348	AAAAGAACAGAACGGATAATA	0	0	0	310	298	326	0	0	27	106	63	70	0	0	0	42.6466	57.7237	49.8728	0	0	8.38541	28.1886	10.0597	21.4203
vsiRNA1349	CTGAGAAATGTGCCATGATTTG	0	0	0	0	0	0	0	0	0	0	0	1	0	0	0	0	0	0	0	0	0	0	0	0.306005
vsiRNA1350	AAGAACTTTTTGACATGCACA	0	0	0	265	198	184	0	0	18	51	42	52	0	0	0	36.4559	38.3534	28.1491	0	0	5.59027	13.5624	6.70646	15.9123
vsiRNA1351	GATGAACGAACTGCAAAGACT	0	0	0	74	66	55	0	0	9	45	30	28	0	0	0	10.1802	12.7845	8.41412	0	0	2.79514	11.9668	4.79033	8.56814
vsiRNA1352	AACTCCGTTGATGTTTGGCGA	0	0	0	121	62	46	0	0	11	62	60	34	0	0	0	16.6459	12.0096	7.03727	0	0	3.41628	16.4877	9.58066	10.4042
vsiRNA1353	CTCTCGTAAATTGCAGAAGAT	0	0	0	98	39	45	0	0	7	39	15	22	0	0	0	13.4818	7.55445	6.88428	0	0	2.17399	10.3713	2.39516	6.73211
vsiRNA1354	CCTTTGATCGGTAAAACGCTC	0	0	0	59	50	40	0	0	5	18	25	12	0	0	0	8.11661	9.68519	6.11936	0	0	1.55285	4.78674	3.99194	3.67206
vsiRNA1355	TGCAAACTTCCTGTGGGGACA	0	0	0	148	59	84	0	0	16	94	79	53	0	0	0	20.3603	11.4285	12.8507	0	0	4.96913	24.9974	12.6145	16.2183
vsiRNA1356	CCAAAGTTGACAGAGGGACAA	0	0	0	55	27	34	1	0	6	33	40	13	0	0	0	7.56633	5.23	5.20146	0.520208	0	1.86342	8.77569	6.38711	3.97806
vsiRNA1357	AACTGGTAAACCTGCCACAC	0	0	0	156	81	95	0	0	12	76	27	31	0	0	0	21.4609	15.69	14.5335	0	0	3.72685	20.2107	4.3113	9.48615
vsiRNA1358	GGATAGGACAGTAGATGAGGA	0	0	1	84	58	71	0	0	5	53	61	25	0	0	0.238357	11.5558	11.2348	10.8619	0	0	1.55285	14.0943	9.74034	7.65012
vsiRNA1359	ACAACAAAACTTGTACAGGATT	0	0	0	14	7	9	0	0	1	8	2	2	0	0	0	1.92597	1.35593	1.37686	0	0	0.310571	2.12744	0.319355	0.61201
vsiRNA1360	CCTTTGAGATTAGTATTACTC	0	0	0	106	57	61	0	0	8	36	20	16	0	0	0	14.5824	11.0411	9.33203	0	0	2.48456	9.57348	3.19355	4.89608
vsiRNA1361	TTCAACAGACACTTTTACTCT	0	0	0	85	30	38	0	0	6	30	27	19	0	0	0	11.6934	5.81111	5.81339	0	0	1.86342	7.9779	4.3113	5.81409
vsiRNA1362	TCGAGCATTTTACTGAGGCGG	0	0	0	45	47	20	0	0	3	26	20	20	0	0	0	6.19063	9.10408	3.05968	0	0	0.931712	6.91418	3.19355	6.1201
vsiRNA1363	TGGGACAAGAAAACTTGCAAT	0	0	1	243	131	121	0	0	14	62	42	46	0	0	0.238357	33.4294	25.3752	18.5111	0	0	4.34799	16.4877	6.70646	14.0762
vsiRNA1364	GCACGTGGTCAAAGGGGAGTG	0	0	0	17	4	3	0	0	0	13	14	4	0	0	0	2.33868	0.774815	0.458952	0	0	0	3.45709	2.23549	1.22402
vsiRNA1365	AAGAATATGATGTGCGACACC	0	0	0	60	26	16	0	0	4	28	30	17	0	0	0	8.25418	5.0363	2.44774	0	0	1.24228	7.44604	4.79033	5.20208
vsiRNA1366	AACTCATACTGTGCCACGAAT	0	0	0	10	4	8	0	0	1	6	5	0	0	0	0	1.3757	0.774815	1.22387	0	0	0.310571	1.59558	0.798388	0
vsiRNA1367	CTGATATTATCCGTTCTGTTC	0	0	0	214	113	156	0	0	13	70	76	53	0	0	0	29.4399	21.8885	23.8655	0	0	4.03742	18.6151	12.1355	16.2183
vsiRNA1368	ACTTTGGACATAGACGTGGTT	0	0	0	74	43	51	0	0	4	28	28	26	0	0	0	10.1802	8.32926	7.80219	0	0	1.24228	7.44604	4.47097	7.95613
vsiRNA1369	CCAAGTTAAGTCTTTCCAAGC	0	0	0	25	12	8	0	0	1	6	8	5	0	0	0	3.43924	2.32445	1.22387	0	0	0.310571	1.59558	1.27742	1.53002
vsiRNA1370	TTGGAGATGCAGCTTAGTGTG	0	0	0	14	19	22	0	0	0	9	17	9	0	0	0	1.92597	3.68037	3.36565	0	0	0	2.39337	2.71452	2.75404
vsiRNA1371	AAGTAGAGTATGCATACTTGG	0	0	0	146	98	102	0	0	14	49	14	33	0	0	0	20.0852	18.983	15.6044	0	0	4.34799	13.0306	2.23549	10.0982
vsiRNA1372	ATTACTCAATATAACTCCACT	0	0	0	105	61	76	0	0	11	51	30	31	0	0	0	14.4448	11.8159	11.6268	0	0	3.41628	13.5624	4.79033	9.48615
vsiRNA1373	TTATTCGCCAAGCTGTGTATT	0	0	0	135	93	95	0	0	12	49	48	22	0	0	0	18.5719	18.0145	14.5335	0	0	3.72685	13.0306	7.66453	6.73211
vsiRNA1374	AAACTGCTTTTGAAGGGAATT	0	0	0	9	2	10	0	0	0	8	3	5	0	0	0	1.23813	0.387408	1.52984	0	0	0	2.12744	0.479033	1.53002
vsiRNA1375	CGATGGTTTAAATCGATTGGG	0	0	0	15	13	7	0	0	2	8	6	5	0	0	0	2.06354	2.51815	1.07089	0	0	0.621141	2.12744	0.958066	1.53002
vsiRNA1376	TTGGACACACTGAGAAGGGAA	1	0	0	146	95	102	0	0	17	56	55	33	0.207559	0	0	20.0852	18.4019	15.6044	0	0	5.2797	14.8921	8.78227	10.0982
vsiRNA1377	TCTGGACATCGGTCTTGTATCG	0	0	0	122	64	46	0	0	0	22	9	21	0	0	0	16.7835	12.397	7.03727	0	0	0	5.85046	1.4371	6.4261
vsiRNA1378	CATTCATCCAGTTCGTTGATC	0	0	0	133	47	73	0	0	7	30	22	26	0	0	0	18.2968	9.10408	11.1678	0	0	2.17399	7.9779	3.51291	7.95613
vsiRNA1379	ACATACTAATAACTAATAATG	0	0	0	18	7	4	0	0	1	9	3	2	0	0	0	2.47625	1.35593	0.611936	0	0	0.310571	2.39337	0.479033	0.61201
vsiRNA1380	CAATTTGCTGTGGAGCGTACT	1	0	0	87	84	75	0	0	2	25	23	22	0.207559	0	0	11.9686	16.2711	11.4738	0	0	0.621141	6.64825	3.67259	6.73211
vsiRNA1381	AGTGCACGAGCTCGAAGGATG	0	0	0	222	74	73	0	0	9	102	119	79	0	0	0	30.5405	14.3341	11.1678	0	0	2.79514	27.1248	19.0016	24.1744
vsiRNA1382	GCGAAACTTCAAGGCTTGAAT	0	0	0	26	14	31	0	0	3	16	22	13	0	0	0	3.57681	2.71185	4.74251	0	0	0.931712	4.25488	3.51291	3.97806
vsiRNA1383	AGGGTCTGTTCAACTGATTAG	0	0	0	93	55	62	0	1	4	18	27	11	0	0	0	12.794	10.6537	9.48501	0	0.220659	1.24228	4.78674	4.3113	3.36605
vsiRNA1384	TTCATCCAGTTCGTTGATCCG	0	0	0	84	51	62	0	0	4	34	50	31	0	0	0	11.5558	9.87889	9.48501	0	0	1.24228	9.04162	7.98388	9.48615
vsiRNA1385	AAGTATGCATACTCTACTTGG	0	0	0	97	35	50	0	0	4	19	17	23	0	0	0	13.3443	6.77963	7.6492	0	0	1.24228	5.05267	2.71452	7.03811
vsiRNA1386	AGGTTTACCAGTTGAAGACTG	0	0	0	85	67	55	0	0	4	28	20	6	0	0	0	11.6934	12.9782	8.41412	0	0	1.24228	7.44604	3.19355	1.83603
vsiRNA1387	AAAGGATCTCAAGTTGAAGGG	0	0	0	43	21	45	0	0	3	23	34	14	0	0	0	5.91549	4.06778	6.88428	0	0	0.931712	6.11639	5.42904	4.28407
vsiRNA1388	TTGGACGTGATAGCTTTAATT	1	0	0	116	60	59	0	0	3	25	30	15	0.207559	0	0	15.9581	11.6222	9.02606	0	0	0.931712	6.64825	4.79033	4.59007
vsiRNA1389	ACAAAGACGTTTGCTTATTTC	0	0	0	38	18	25	0	0	1	8	13	13	0	0	0	5.22765	3.48667	3.8246	0	0	0.310571	2.12744	2.07581	3.97806
vsiRNA1390	AAACTTCAAGGCTTGAATTCT	0	0	0	23	18	12	0	0	0	7	6	11	0	0	0	3.1641	3.48667	1.83581	0	0	0	1.86151	0.958066	3.36605
vsiRNA1391	TTGATCACATCGTCTAAGGAC	0	0	0	54	39	37	0	0	4	13	9	8	0	0	0	7.42876	7.55445	5.66041	0	0	1.24228	3.45709	1.4371	2.44804
vsiRNA1392	GGCGATAGTGGAGTTATATTG	0	0	0	79	59	55	0	0	8	60	82	38	0	0	0	10.868	11.4285	8.41412	0	0	2.48456	15.9558	13.0936	11.6282
vsiRNA1393	CAATATTAGAGTTCTTGGGATG	0	0	0	38	20	22	0	0	0	11	14	7	0	0	0	5.22765	3.87408	3.36565	0	0	0	2.92523	2.23549	2.14203
vsiRNA1394	TGTGCATCAACAAATGATTGG	0	0	0	60	32	52	0	0	5	23	11	10	0	0	0	8.25418	6.19852	7.95517	0	0	1.55285	6.11639	1.75645	3.06005
vsiRNA1395	AATGATGAGTTGGAGTCTGACA	0	0	0	36	26	25	0	0	1	20	18	13	0	0	0	4.95251	5.0363	3.8246	0	0	0.310571	5.3186	2.8742	3.97806
vsiRNA1396	TCTGGAACTCATACTGTGCCA	0	0	0	113	88	84	0	0	9	45	15	22	0	0	0	15.5454	17.0459	12.8507	0	0	2.79514	11.9668	2.39516	6.73211
vsiRNA1397	AGTACCATTCTTGGATGTTCG	0	0	0	277	188	190	0	0	14	77	44	55	0	0	0	38.1068	36.4163	29.067	0	0	4.34799	20.4766	7.02582	16.8303
vsiRNA1398	TCTTGGGATGGCGAAGAGGTC	0	0	0	48	22	17	0	0	6	36	35	13	0	0	0	6.60334	4.26148	2.60073	0	0	1.86342	9.57348	5.58872	3.97806
vsiRNA1399	TCCAAGGATGCGCACAGCAAA	0	0	0	16	8	10	0	0	1	7	7	4	0	0	0	2.20111	1.54963	1.52984	0	0	0.310571	1.86151	1.11774	1.22402
vsiRNA1400	ACATAATTTGCTTCACCTGCT	0	0	0	35	25	21	0	0	2	15	4	18	0	0	0	4.81494	4.8426	3.21267	0	0	0.621141	3.98895	0.638711	5.50809
vsiRNA1401	CTCACTCAATTCAAAATCAAT	0	0	0	1	0	1	0	0	0	0	0	2	0	0	0	0.13757	0	0.152984	0	0	0	0	0	0.61201
vsiRNA1402	AATATTGATAGAATCAACAGG	0	0	0	44	27	35	0	0	1	13	6	11	0	0	0	6.05306	5.23	5.35444	0	0	0.310571	3.45709	0.958066	3.36605
vsiRNA1403	CGACAGCTCCCCTTACTAGAA	0	0	0	5	5	2	0	0	0	7	7	1	0	0	0	0.687848	0.968519	0.305968	0	0	0	1.86151	1.11774	0.306005
vsiRNA1404	ATGGCGAAACTTCAAGGCTTG	0	0	0	56	14	17	0	0	3	17	32	13	0	0	0	7.7039	2.71185	2.60073	0	0	0.931712	4.52081	5.10968	3.97806
vsiRNA1405	AAGGAAAAGGAAAAGGACGTGA	0	0	0	7	4	3	0	0	0	5	5	6	0	0	0	0.962987	0.774815	0.458952	0	0	0	1.32965	0.798388	1.83603
vsiRNA1406	TGAACTGAGCTAATTGAGAGC	0	0	0	13	11	11	0	0	0	6	2	6	0	0	0	1.7884	2.13074	1.68282	0	0	0	1.59558	0.319355	1.83603
vsiRNA1407	CATACTCACCCGCTCCTTTTG	0	0	0	12	8	12	0	0	1	4	5	0	0	0	0	1.65084	1.54963	1.83581	0	0	0.310571	1.06372	0.798388	0
vsiRNA1408	TGCGTGGAAATAGTATATTTG	0	0	0	139	106	112	0	0	10	46	64	35	0	0	0	19.1222	20.5326	17.1342	0	0	3.10571	12.2328	10.2194	10.7102
vsiRNA1409	ATCAGCTGTACTCACTACTGGTA	0	0	0	1	0	0	0	0	0	0	1	0	0	0	0	0.13757	0	0	0	0	0	0	0.159678	0
vsiRNA1410	AACAAGAAGGAAGGAGGAATT	0	0	0	52	37	44	0	0	0	34	55	25	0	0	0	7.15362	7.16704	6.7313	0	0	0	9.04162	8.78227	7.65012
vsiRNA1411	AATATCACAAAGTTGAACTGA	0	0	0	101	78	68	0	0	1	22	19	17	0	0	0	13.8945	15.1089	10.4029	0	0	0.310571	5.85046	3.03387	5.20208
vsiRNA1412	TGATCACATCGTCTAAGGACT	0	0	0	120	90	85	0	0	7	30	26	23	0	0	0	16.5084	17.4333	13.0036	0	0	2.17399	7.9779	4.15162	7.03811
vsiRNA1413	ACTGACTTCAAATACTCAATG	1	0	0	209	99	97	0	0	4	38	25	42	0.207559	0	0	28.752	19.1767	14.8395	0	0	1.24228	10.1053	3.99194	12.8522
vsiRNA1414	TTCAATGATCCATTCCATATG	0	0	0	73	47	39	0	0	3	32	32	20	0	0	0	10.0426	9.10408	5.96638	0	0	0.931712	8.50976	5.10968	6.1201
vsiRNA1415	ACGCAGAATGTTTAGCTTGCT	0	0	0	24	15	20	0	0	2	11	5	5	0	0	0	3.30167	2.90556	3.05968	0	0	0.621141	2.92523	0.798388	1.53002
vsiRNA1416	GGAAACGGTTGTCAAGTACAAA	0	0	0	3	4	0	0	0	0	3	3	0	0	0	0	0.412709	0.774815	0	0	0	0	0.79779	0.479033	0
vsiRNA1417	TATCGGTTAGTGAATATGAG	0	0	0	134	85	115	0	0	6	51	54	22	0	0	0	18.4343	16.4648	17.5932	0	0	1.86342	13.5624	8.62259	6.73211
vsiRNA1418	ACAAAAGCTTTCAACTCTAAT	0	0	0	112	29	54	0	0	2	26	20	21	0	0	0	15.4078	5.61741	8.26114	0	0	0.621141	6.91418	3.19355	6.4261
vsiRNA1419	TTTGTCCCTCTGTCAACTTTG	0	0	0	122	79	92	0	0	18	57	77	40	0	0	0	16.7835	15.3026	14.0745	0	0	5.59027	15.158	12.2952	12.2402
vsiRNA1420	GCAGCAATGATAGAATCCTGG	0	0	0	10	3	4	0	0	0	3	4	1	0	0	0	1.3757	0.581111	0.611936	0	0	0	0.79779	0.638711	0.306005
vsiRNA1421	ATTAAATTTTCCTCACATGCA	0	0	0	25	18	12	0	0	0	8	9	5	0	0	0	3.43924	3.48667	1.83581	0	0	0	2.12744	1.4371	1.53002
vsiRNA1422	TGGTGATATGTTGTATAACCC	0	0	0	79	55	63	0	0	6	28	14	12	0	0	0	10.868	10.6537	9.638	0	0	1.86342	7.44604	2.23549	3.67206
vsiRNA1423	AGTGTTGGTTTTGCATTCTCA	0	0	0	50	20	25	0	0	0	30	30	12	0	0	0	6.87848	3.87408	3.8246	0	0	0	7.9779	4.79033	3.67206
vsiRNA1424	TGAGTATGGAAGTTTGCATT	0	0	0	150	66	80	0	0	8	63	93	43	0	0	0	20.6354	12.7845	12.2387	0	0	2.48456	16.7536	14.85	13.1582
vsiRNA1425	ATTTTGCAGTGGGATAGAGCT	0	0	0	133	88	95	0	0	12	52	64	31	0	0	0	18.2968	17.0459	14.5335	0	0	3.72685	13.8284	10.2194	9.48615
vsiRNA1426	TACGCTTCTGCAACATCTGAGA	0	0	0	10	5	4	0	0	0	5	0	1	0	0	0	1.3757	0.968519	0.611936	0	0	0	1.32965	0	0.306005
vsiRNA1427	ACTGGATTGTTGATGTGTAAGT	0	0	0	46	28	20	0	0	1	6	17	14	0	0	0	6.3282	5.42371	3.05968	0	0	0.310571	1.59558	2.71452	4.28407
vsiRNA1428	CTCTATCTGCATCAACTCGAT	0	0	0	97	36	55	0	0	8	56	61	34	0	0	0	13.3443	6.97334	8.41412	0	0	2.48456	14.8921	9.74034	10.4042
vsiRNA1429	AAGTCGAGGTTGGGCTGATTT	0	0	0	62	32	29	0	0	1	18	10	13	0	0	0	8.52932	6.19852	4.43654	0	0	0.310571	4.78674	1.59678	3.97806
vsiRNA1430	ATTGTCAATGTCCAAGAACGG	0	1	0	121	76	56	0	0	7	37	25	21	0	0.194677	0	16.6459	14.7215	8.56711	0	0	2.17399	9.8394	3.99194	6.4261
vsiRNA1431	CTTGGAGAGACATCCTCGGTG	0	0	0	81	55	43	0	0	5	17	11	9	0	0	0	11.1431	10.6537	6.57831	0	0	1.55285	4.52081	1.75645	2.75404
vsiRNA1432	ATCACCTTTCATCTTCCGCCT	0	0	0	36	24	33	0	0	3	19	12	8	0	0	0	4.95251	4.64889	5.04847	0	0	0.931712	5.05267	1.91613	2.44804
vsiRNA1433	AACATACTTTTGATCGCCACT	0	0	0	259	166	189	0	0	16	97	78	56	0	0	0	35.6305	32.1548	28.914	0	0	4.96913	25.7952	12.4549	17.1363
vsiRNA1434	ATGATGAAATCGAATTGCAAG	0	0	0	118	61	68	0	0	13	30	29	21	0	0	0	16.2332	11.8159	10.4029	0	0	4.03742	7.9779	4.63065	6.4261
vsiRNA1435	TGGATAAAGAAGGGACTCAATT	0	0	0	9	11	19	0	0	1	3	10	6	0	0	0	1.23813	2.13074	2.9067	0	0	0.310571	0.79779	1.59678	1.83603
vsiRNA1436	AGTTTGCGCTGTAAACTTGCA	0	0	0	180	119	110	0	0	8	39	10	23	0	0	0	24.7625	23.0508	16.8282	0	0	2.48456	10.3713	1.59678	7.03811
vsiRNA1437	ATTATGATAAAAGTAGTACAGG	0	0	0	28	12	18	0	0	1	6	8	7	0	0	0	3.85195	2.32445	2.75371	0	0	0.310571	1.59558	1.27742	2.14203
vsiRNA1438	TAGTGTAGCCGGATCTGTGCTT	0	0	0	8	3	4	0	0	0	5	0	1	0	0	0	1.10056	0.581111	0.611936	0	0	0	1.32965	0	0.306005
vsiRNA1439	TATAATGTCTGAGTCGGCAGC	0	0	0	17	10	11	0	0	1	5	1	2	0	0	0	2.33868	1.93704	1.68282	0	0	0.310571	1.32965	0.159678	0.61201
vsiRNA1440	AAAAGCTTTCAACTCTAATTC	0	0	0	79	26	33	0	0	5	25	17	14	0	0	0	10.868	5.0363	5.04847	0	0	1.55285	6.64825	2.71452	4.28407
vsiRNA1441	AAATAATTATTAAATCGCTCG	0	0	0	35	25	20	0	0	2	8	14	11	0	0	0	4.81494	4.8426	3.05968	0	0	0.621141	2.12744	2.23549	3.36605
vsiRNA1442	AAAAATTATCTAGATCTCTTG	0	0	0	75	44	41	0	0	8	21	33	17	0	0	0	10.3177	8.52297	6.27235	0	0	2.48456	5.58453	5.26936	5.20208
vsiRNA1443	AGGAATTGTGGTTCATGTCCC	0	0	0	155	110	113	0	0	7	46	60	42	0	0	0	21.3233	21.3074	17.2872	0	0	2.17399	12.2328	9.58066	12.8522
vsiRNA1444	TCGAAGAACATTGAATGCTGT	0	0	0	113	63	70	0	0	6	23	21	18	0	0	0	15.5454	12.2033	10.7089	0	0	1.86342	6.11639	3.35323	5.50809
vsiRNA1445	TGTTCGAATTGTGTCCTCAC	0	0	0	242	134	158	0	0	13	72	75	56	0	0	0	33.2918	25.9563	24.1715	0	0	4.03742	19.147	11.9758	17.1363
vsiRNA1446	TTGCTAAGTTTCCTGAAAGAGA	0	0	0	24	8	8	0	0	1	9	2	7	0	0	0	3.30167	1.54963	1.22387	0	0	0.310571	2.39337	0.319355	2.14203
vsiRNA1447	AGTATCTCCGAACTAATGAGC	0	0	0	233	144	151	0	0	12	83	51	40	0	0	0	32.0537	27.8933	23.1006	0	0	3.72685	22.0722	8.14356	12.2402
vsiRNA1448	TGAAGTGCCCCTCGGTTCTGT	0	0	0	76	35	36	0	0	5	39	22	23	0	0	0	10.4553	6.77963	5.50743	0	0	1.55285	10.3713	3.51291	7.03811
vsiRNA1449	TCAGACATTATAACTCCTCC	0	0	0	241	112	165	0	0	15	69	115	66	0	0	0	33.1543	21.6948	25.2424	0	0	4.65856	18.3492	18.3629	20.1963
vsiRNA1450	TAATTGATCATGATGTTGTTG	0	0	0	85	49	61	0	0	4	19	27	19	0	0	0	11.6934	9.49149	9.33203	0	0	1.24228	5.05267	4.3113	5.81409
vsiRNA1451	CATCTGGAACTCATACTGTGCC	0	0	0	49	24	43	0	0	0	15	12	2	0	0	0	6.74091	4.64889	6.57831	0	0	0	3.98895	1.91613	0.61201
vsiRNA1452	TAGAGCTGATCTGCCAGAGCA	0	0	0	37	15	21	0	0	4	20	16	9	0	0	0	5.09008	2.90556	3.21267	0	0	1.24228	5.3186	2.55484	2.75404
vsiRNA1453	AATTCTTCACTCTGAATGTTCC	0	0	0	8	8	3	0	0	0	3	1	1	0	0	0	1.10056	1.54963	0.458952	0	0	0	0.79779	0.159678	0.306005
vsiRNA1454	TTTTGACTTGCTTTGGAATTT	0	0	0	35	17	15	0	0	1	5	11	7	0	0	0	4.81494	3.29296	2.29476	0	0	0.310571	1.32965	1.75645	2.14203
vsiRNA1455	TGCTTGGAAAGACTTAACTTGG	0	0	0	29	12	13	0	0	1	5	10	3	0	0	0	3.98952	2.32445	1.98879	0	0	0.310571	1.32965	1.59678	0.918015
vsiRNA1456	ATGGATAGGACAGTAGATGAGGA	0	0	0	0	1	0	0	0	0	0	5	0	0	0	0	0	0.193704	0	0	0	0	0	0.798388	0
vsiRNA1457	CTGAACCGGTTGATCTGAGTC	0	0	0	241	177	208	0	0	16	78	49	40	0	0	0	33.1543	34.2856	31.8207	0	0	4.96913	20.7425	7.8242	12.2402
vsiRNA1458	CCTATTGATGTTGGAACAGTAG	0	0	0	8	12	8	0	0	1	0	2	1	0	0	0	1.10056	2.32445	1.22387	0	0	0.310571	0	0.319355	0.306005
vsiRNA1459	AAACAACTGCGCGATGTGATC	0	0	0	140	59	68	0	0	7	67	39	34	0	0	0	19.2597	11.4285	10.4029	0	0	2.17399	17.8173	6.22743	10.4042
vsiRNA1460	ATAAAAGAGTTTTGGGATCAC	0	0	0	44	19	19	0	0	3	30	32	22	0	0	0	6.05306	3.68037	2.9067	0	0	0.931712	7.9779	5.10968	6.73211
vsiRNA1461	CTGCAAACTGTTTGAGCAATT	0	0	0	107	47	55	0	0	8	20	15	9	0	0	0	14.7199	9.10408	8.41412	0	0	2.48456	5.3186	2.39516	2.75404
vsiRNA1462	ACAAAATAAGTTGGGACACGC	0	0	0	30	12	11	0	0	2	23	13	4	0	0	0	4.12709	2.32445	1.68282	0	0	0.621141	6.11639	2.07581	1.22402
vsiRNA1463	ACGAGCGTCGTACAGATCATG	0	0	0	213	142	126	0	0	12	72	60	42	0	0	0	29.3023	27.5059	19.276	0	0	3.72685	19.147	9.58066	12.8522
vsiRNA1464	TGCGTGGATGTATGAGGCTCT	0	0	0	139	92	102	0	0	12	78	86	51	0	0	0	19.1222	17.8208	15.6044	0	0	3.72685	20.7425	13.7323	15.6063
vsiRNA1465	ATGGAATGCAATTTTGACTTG	0	0	0	66	37	49	0	0	7	20	23	8	0	0	0	9.07959	7.16704	7.49622	0	0	2.17399	5.3186	3.67259	2.44804
vsiRNA1466	ATAACCTGCCCTACCTGTGCC	0	0	0	25	14	12	0	0	2	10	27	7	0	0	0	3.43924	2.71185	1.83581	0	0	0.621141	2.6593	4.3113	2.14203
vsiRNA1467	TACATGGAAGATTGGGACTTG	0	0	0	78	70	53	0	0	8	62	41	26	0	0	0	10.7304	13.5593	8.10815	0	0	2.48456	16.4877	6.54678	7.95613
vsiRNA1468	TCACTGGCTGGCAAGTTAGC	0	1	0	61	31	53	0	0	5	28	22	18	0	0.194677	0	8.39175	6.00482	8.10815	0	0	1.55285	7.44604	3.51291	5.50809
vsiRNA1469	CGCACATTCAAATGAAGGCCG	0	0	0	46	15	26	0	0	4	17	24	11	0	0	0	6.3282	2.90556	3.97759	0	0	1.24228	4.52081	3.83226	3.36605
vsiRNA1470	ACTAAGTTTTATGGAGGTTGGG	0	0	0	1	4	5	0	0	0	2	0	1	0	0	0	0.13757	0.774815	0.76492	0	0	0	0.53186	0	0.306005
vsiRNA1471	CTTAGCATGATATTCTCTCTGT	0	0	0	14	6	10	0	0	1	7	8	7	0	0	0	1.92597	1.16222	1.52984	0	0	0.310571	1.86151	1.27742	2.14203
vsiRNA1472	CAAAGGCTGGGTCGTGTTGGA	0	0	0	13	9	17	0	0	5	12	25	8	0	0	0	1.7884	1.74333	2.60073	0	0	1.55285	3.19116	3.99194	2.44804
vsiRNA1473	TTCCAAAACAGGAAGTGGAGC	0	0	0	190	198	206	0	1	16	66	30	37	0	0	0	26.1382	38.3534	31.5147	0	0.220659	4.96913	17.5514	4.79033	11.3222
vsiRNA1474	TTATGAGGTCACATCACGAAC	0	0	0	70	44	55	0	0	4	31	24	17	0	0	0	9.62987	8.52297	8.41412	0	0	1.24228	8.24383	3.83226	5.20208
vsiRNA1475	ATTAAAAGTGTCAGCTACTCC	0	0	0	34	13	20	0	0	5	15	10	14	0	0	0	4.67737	2.51815	3.05968	0	0	1.55285	3.98895	1.59678	4.28407
vsiRNA1476	CACCGTTCTTGGACATTGACA	0	0	0	199	106	85	0	0	13	57	56	34	0	0	0	27.3764	20.5326	13.0036	0	0	4.03742	15.158	8.94195	10.4042
vsiRNA1477	TTGAGTGGGTTGTGTGGCATC	0	0	0	130	51	70	0	0	6	48	68	35	0	0	0	17.884	9.87889	10.7089	0	0	1.86342	12.7646	10.8581	10.7102
vsiRNA1478	CGGATTTGCGCTACACTACTT	0	0	0	48	21	29	0	0	2	15	19	11	0	0	0	6.60334	4.06778	4.43654	0	0	0.621141	3.98895	3.03387	3.36605
vsiRNA1479	TGCCATGTTCTGGATCCTTCC	0	0	0	18	6	9	0	0	2	11	6	3	0	0	0	2.47625	1.16222	1.37686	0	0	0.621141	2.92523	0.958066	0.918015
vsiRNA1480	GACAAAGATCGCTTTGTGCATG	0	0	0	43	35	26	0	0	1	5	3	1	0	0	0	5.91549	6.77963	3.97759	0	0	0.310571	1.32965	0.479033	0.306005
vsiRNA1481	AGCGGATCAACGAACTGGATG	0	0	0	207	134	124	0	0	19	64	72	33	0	0	0	28.4769	25.9563	18.97	0	0	5.90084	17.0195	11.4968	10.0982
vsiRNA1482	AGTGAACATGGGTACTTTTCT	0	0	0	122	50	70	0	0	11	71	43	36	0	0	0	16.7835	9.68519	10.7089	0	0	3.41628	18.881	6.86614	11.0162
vsiRNA1483	TTGTGGGAAAACAGGGAAATC	0	0	0	12	15	7	0	0	1	10	10	13	0	0	0	1.65084	2.90556	1.07089	0	0	0.310571	2.6593	1.59678	3.97806
vsiRNA1484	ATAATCGCTCTCAATTAGCTC	0	0	0	128	49	73	0	0	8	51	39	39	0	0	0	17.6089	9.49149	11.1678	0	0	2.48456	13.5624	6.22743	11.9342
vsiRNA1485	GCATTGAAATCAGCCCAACCT	0	0	0	7	7	9	0	0	0	2	2	1	0	0	0	0.962987	1.35593	1.37686	0	0	0	0.53186	0.319355	0.306005
vsiRNA1486	AGAACGGTGAGACTTTCAACCC	0	0	0	67	43	27	0	0	2	17	4	6	0	0	0	9.21716	8.32926	4.13057	0	0	0.621141	4.52081	0.638711	1.83603
vsiRNA1487	GACGGACAAGTGGACTAACCA	0	0	0	63	26	34	0	0	8	24	33	14	0	0	0	8.66689	5.0363	5.20146	0	0	2.48456	6.38232	5.26936	4.28407
vsiRNA1488	GGAAAAGGACGTGAACGTTGG	0	0	0	42	33	40	0	0	6	35	40	12	0	0	0	5.77792	6.39223	6.11936	0	0	1.86342	9.30755	6.38711	3.67206
vsiRNA1489	ATTTTTAGAGCCTTGTCAGACC	0	0	0	5	6	4	0	0	2	2	2	1	0	0	0	0.687848	1.16222	0.611936	0	0	0.621141	0.53186	0.319355	0.306005
vsiRNA1490	CATTAACAAAGAATACACACG	0	0	0	13	3	7	0	0	1	3	1	0	0	0	0	1.7884	0.581111	1.07089	0	0	0.310571	0.79779	0.159678	0
vsiRNA1491	CTCAACTAGTCTGATTGGCAA	0	0	0	58	23	40	0	0	4	22	31	14	0	0	0	7.97904	4.45519	6.11936	0	0	1.24228	5.85046	4.95001	4.28407
vsiRNA1492	TCATGTATGACAGGATGCATT	0	0	0	50	31	26	0	0	3	21	10	9	0	0	0	6.87848	6.00482	3.97759	0	0	0.931712	5.58453	1.59678	2.75404
vsiRNA1493	AGGGCGATAGTGGAGTTATA	0	0	0	122	67	108	0	1	6	80	121	58	0	0	0	16.7835	12.9782	16.5223	0	0.220659	1.86342	21.2744	19.321	17.7483
vsiRNA1494	CGTAATAGGTAATAGTGGCGA	0	0	0	104	37	43	0	0	9	38	74	30	0	0	0	14.3072	7.16704	6.57831	0	0	2.79514	10.1053	11.8161	9.18015
vsiRNA1495	TAGCAGTGACTATGTCTGGAT	0	0	0	48	31	24	0	0	5	16	22	11	0	0	0	6.60334	6.00482	3.67162	0	0	1.55285	4.25488	3.51291	3.36605
vsiRNA1496	TAAGCTGCATCTCCAAACTTG	0	0	0	44	25	34	0	0	1	34	54	32	0	0	0	6.05306	4.8426	5.20146	0	0	0.310571	9.04162	8.62259	9.79216
vsiRNA1497	TTTGGATGGTTCTGCATGTGA	0	0	0	90	91	58	0	0	3	44	70	38	0	0	0	12.3813	17.627	8.87308	0	0	0.931712	11.7009	11.1774	11.6282
vsiRNA1498	GCAAACAAAATAAGTTGGGAC	0	0	0	276	189	203	1	0	18	88	50	56	0	0	0	37.9692	36.61	31.0558	0.520208	0	5.59027	23.4018	7.98388	17.1363
vsiRNA1499	ATCTGTAGGATATCTCATTTG	0	0	0	99	82	75	0	0	6	23	10	17	0	0	0	13.6194	15.8837	11.4738	0	0	1.86342	6.11639	1.59678	5.20208
vsiRNA1500	CGTGTTGTAACTTGGAAAAC	0	0	0	586	341	421	0	0	29	221	180	138	0	0	0	80.6158	66.053	64.4063	0	0	9.00655	58.7705	28.742	42.2287
vsiRNA1501	AAAGGAAAAGGACGTGAACGT	0	0	0	49	35	31	0	0	1	30	23	12	0	0	0	6.74091	6.77963	4.74251	0	0	0.310571	7.9779	3.67259	3.67206
vsiRNA1502	AGGGTGATTTCGTCATTGTGG	0	0	0	37	23	17	0	0	2	11	22	12	0	0	0	5.09008	4.45519	2.60073	0	0	0.621141	2.92523	3.51291	3.67206
vsiRNA1503	TATCACTCGGTACATAAAACC	0	0	0	190	120	123	0	0	9	76	43	42	0	0	0	26.1382	23.2445	18.817	0	0	2.79514	20.2107	6.86614	12.8522
vsiRNA1504	GCCGACTCAGACATTATAACT	0	0	0	61	24	42	0	0	5	34	46	24	0	0	0	8.39175	4.64889	6.42533	0	0	1.55285	9.04162	7.34517	7.34412
vsiRNA1505	ATTAGAGTTCTTGGGATGGCG	0	0	0	189	107	107	0	0	14	83	70	44	0	0	0	26.0007	20.7263	16.3693	0	0	4.34799	22.0722	11.1774	13.4642
vsiRNA1506	CGTTAAATGTAGGTTGAACCC	0	0	0	509	299	309	0	0	16	177	89	115	0	0	0	70.0229	57.9174	47.2721	0	0	4.96913	47.0696	14.2113	35.1906
vsiRNA1507	TAATGATGAGTTGGAGTCTGA	0	0	0	55	33	21	0	0	1	16	8	7	0	0	0	7.56633	6.39223	3.21267	0	0	0.310571	4.25488	1.27742	2.14203
vsiRNA1508	TGAGGAAAATTTAATAAAGAGG	0	0	0	37	19	25	0	0	1	9	20	15	0	0	0	5.09008	3.68037	3.8246	0	0	0.310571	2.39337	3.19355	4.59007
vsiRNA1509	TGGCATGTCTGCGTTTCGTG	0	0	0	184	109	108	0	0	12	88	107	81	0	0	0	25.3128	21.1137	16.5223	0	0	3.72685	23.4018	17.0855	24.7864
vsiRNA1510	ACTGCAAAGACTCATACCTCT	0	0	0	145	86	79	0	0	4	79	58	31	0	0	0	19.9476	16.6585	12.0857	0	0	1.24228	21.0085	9.2613	9.48615
vsiRNA1511	AACACTCAGCAAACTGCGGAAC	0	0	0	14	20	15	0	0	1	13	2	1	0	0	0	1.92597	3.87408	2.29476	0	0	0.310571	3.45709	0.319355	0.306005
vsiRNA1512	CCAAACTCTCGTAAATTGCA	0	0	0	324	115	157	0	0	25	190	278	118	0	0	0	44.5726	22.2759	24.0185	0	0	7.76426	50.5267	44.3904	36.1086
vsiRNA1513	TGATGACTAAAGCCATAAATG	0	0	0	46	13	35	0	0	2	9	7	14	0	0	0	6.3282	2.51815	5.35444	0	0	0.621141	2.39337	1.11774	4.28407
vsiRNA1514	CTCGCGCTTCTTTTGAATGC	0	0	0	25	11	10	0	0	3	10	14	3	0	0	0	3.43924	2.13074	1.52984	0	0	0.931712	2.6593	2.23549	0.918015
vsiRNA1515	TGGACATCGGTCTTGTATCGAT	0	0	0	10	4	6	0	0	0	1	0	1	0	0	0	1.3757	0.774815	0.917904	0	0	0	0.26593	0	0.306005
vsiRNA1516	CTCTGTGTTCTCCTCTTGTGT	0	0	0	41	14	21	0	0	7	16	35	13	0	0	0	5.64035	2.71185	3.21267	0	0	2.17399	4.25488	5.58872	3.97806
vsiRNA1517	TCTGTCGTAGCAGTGACTATG	0	0	0	123	111	117	0	1	3	38	7	22	0	0	0	16.9211	21.5011	17.8991	0	0.220659	0.931712	10.1053	1.11774	6.73211
vsiRNA1518	AATTGCCAATCAGACTAGTTG	0	0	0	50	22	25	0	0	1	20	28	12	0	0	0	6.87848	4.26148	3.8246	0	0	0.310571	5.3186	4.47097	3.67206
vsiRNA1519	AATTTTGATGAGAGGAATGAG	0	0	0	29	21	30	0	0	2	18	20	17	0	0	0	3.98952	4.06778	4.58952	0	0	0.621141	4.78674	3.19355	5.20208
vsiRNA1520	AAAGGTGCAACTGTACTAAAT	0	0	0	13	8	3	0	0	1	0	0	0	0	0	0	1.7884	1.54963	0.458952	0	0	0.310571	0	0	0
vsiRNA1521	ATATCAGGAAAGGAGACATCT	0	0	0	186	94	137	0	0	9	115	90	72	0	0	0	25.5879	18.2082	20.9588	0	0	2.79514	30.5819	14.371	22.0324
vsiRNA1522	TAACATTTTCCTCGCGATGTT	0	0	0	93	52	64	0	0	6	24	25	29	0	0	0	12.794	10.0726	9.79098	0	0	1.86342	6.38232	3.99194	8.87414
vsiRNA1523	GTAAGTTATTCCAAACTCTCG	0	0	0	15	16	12	0	0	1	6	2	4	0	0	0	2.06354	3.09926	1.83581	0	0	0.310571	1.59558	0.319355	1.22402
vsiRNA1524	CAGCATCGAACACCATGATGA	0	0	0	9	10	2	0	0	0	4	0	0	0	0	0	1.23813	1.93704	0.305968	0	0	0	1.06372	0	0
vsiRNA1525	TGTCTCATCACTTTAGGTCTA	0	0	0	45	24	26	0	0	2	25	28	10	0	0	0	6.19063	4.64889	3.97759	0	0	0.621141	6.64825	4.47097	3.06005
vsiRNA1526	AACGAACTGGATGAATGAATAT	0	0	0	12	15	10	0	0	1	5	2	2	0	0	0	1.65084	2.90556	1.52984	0	0	0.310571	1.32965	0.319355	0.61201
vsiRNA1527	GCAATCTGGACATCGGTCTTGT	0	0	0	12	9	10	0	0	0	1	3	2	0	0	0	1.65084	1.74333	1.52984	0	0	0	0.26593	0.479033	0.61201
vsiRNA1528	AATAGCTGCAAACTCTTGCCTT	0	0	0	19	9	14	0	0	0	22	4	7	0	0	0	2.61382	1.74333	2.14178	0	0	0	5.85046	0.638711	2.14203
vsiRNA1529	CTTGATGATGGCTCAGCTGTTG	0	0	0	28	12	9	0	0	2	6	11	5	0	0	0	3.85195	2.32445	1.37686	0	0	0.621141	1.59558	1.75645	1.53002
vsiRNA1530	TGTGATGATTGATGATGCATGT	0	0	0	13	10	14	0	0	3	10	11	6	0	0	0	1.7884	1.93704	2.14178	0	0	0.931712	2.6593	1.75645	1.83603
vsiRNA1531	ACAAAGATCGCTTTGTGCATG	0	0	0	165	140	124	0	0	4	22	13	18	0	0	0	22.699	27.1185	18.97	0	0	1.24228	5.85046	2.07581	5.50809
vsiRNA1532	TTTTGGCTTTTCCTGTACTACT	0	0	0	19	9	15	0	0	2	15	12	2	0	0	0	2.61382	1.74333	2.29476	0	0	0.621141	3.98895	1.91613	0.61201
vsiRNA1533	ACTAAGTTTTATGGAGGTTGG	0	0	0	102	47	60	0	0	3	42	48	32	0	0	0	14.0321	9.10408	9.17904	0	0	0.931712	11.1691	7.66453	9.79216
vsiRNA1534	ACCAAGTTCGTGCTACTGATC	0	0	0	631	276	294	0	1	33	237	241	144	0	0	0	86.8064	53.4623	44.9773	0	0.220659	10.2488	63.0254	38.4823	44.0647
vsiRNA1535	CTCTGCAAACTGTTTGAGCAA	0	0	0	71	57	52	0	0	5	20	4	8	0	0	0	9.76744	11.0411	7.95517	0	0	1.55285	5.3186	0.638711	2.44804
vsiRNA1536	TAGACCCAAGTTCAGGGCATG	0	0	0	59	59	38	0	0	2	10	6	6	0	0	0	8.11661	11.4285	5.81339	0	0	0.621141	2.6593	0.958066	1.83603
vsiRNA1537	GAAGTCTCATCGACGAAGGAT	0	0	0	55	32	24	0	0	3	11	10	9	0	0	0	7.56633	6.19852	3.67162	0	0	0.931712	2.92523	1.59678	2.75404
vsiRNA1538	AGAGAGTGGACTTTCGGTGTG	0	0	0	93	52	60	0	0	4	35	40	28	0	0	0	12.794	10.0726	9.17904	0	0	1.24228	9.30755	6.38711	8.56814
vsiRNA1539	AGGGATTGGACGGCAATTGGG	0	0	0	29	16	18	0	0	6	43	45	17	0	0	0	3.98952	3.09926	2.75371	0	0	1.86342	11.435	7.18549	5.20208
vsiRNA1540	ACTCGCAAAGGATCTCAAGTT	0	0	0	36	22	34	0	0	0	25	48	13	0	0	0	4.95251	4.26148	5.20146	0	0	0	6.64825	7.66453	3.97806
vsiRNA1541	TGCCAACTGTGATGAATGGGCT	0	0	0	58	44	47	0	0	6	22	7	8	0	0	0	7.97904	8.52297	7.19025	0	0	1.86342	5.85046	1.11774	2.44804
vsiRNA1542	GCGGAGGGGTGTCATCCACACA	0	0	0	1	0	0	0	0	0	0	2	2	0	0	0	0.13757	0	0	0	0	0	0	0.319355	0.61201
vsiRNA1543	GAGGATTTGTTTGGTTGGAAC	0	0	0	55	42	54	0	0	4	33	40	9	0	0	0	7.56633	8.13556	8.26114	0	0	1.24228	8.77569	6.38711	2.75404
vsiRNA1544	CTAATCTGTGCTCTGGCAGAT	0	0	0	194	166	184	0	0	18	37	29	31	0	0	0	26.6885	32.1548	28.1491	0	0	5.59027	9.8394	4.63065	9.48615
vsiRNA1545	CAACTGCTGTCCAAGTGGCTA	0	0	0	7	8	3	0	0	0	4	3	1	0	0	0	0.962987	1.54963	0.458952	0	0	0	1.06372	0.479033	0.306005
vsiRNA1546	TGGAAGCATTGGATTGAAACA	0	0	0	123	76	81	0	0	12	47	49	38	0	0	0	16.9211	14.7215	12.3917	0	0	3.72685	12.4987	7.8242	11.6282
vsiRNA1547	AAGCATGATCGCTACAGAGGC	0	0	0	102	66	84	0	0	8	50	56	31	0	0	0	14.0321	12.7845	12.8507	0	0	2.48456	13.2965	8.94195	9.48615
vsiRNA1548	TGGAAATAAGCAAACGTCTTTG	0	0	0	9	5	6	0	0	0	0	2	4	0	0	0	1.23813	0.968519	0.917904	0	0	0	0	0.319355	1.22402
vsiRNA1549	ATATCTAGCTCTGAGAGTATT	0	0	0	25	12	13	0	0	2	5	2	3	0	0	0	3.43924	2.32445	1.98879	0	0	0.621141	1.32965	0.319355	0.918015
vsiRNA1550	TCCAAGGCAACCATCATTTCA	0	0	0	1	5	0	0	0	1	0	1	0	0	0	0	0.13757	0.968519	0	0	0	0.310571	0	0.159678	0
vsiRNA1551	TCAACAAGGAAAAGGAAAAGG	0	0	0	209	127	163	0	0	11	166	80	62	0	0	0	28.752	24.6004	24.9364	0	0	3.41628	44.1444	12.7742	18.9723
vsiRNA1552	TGAGATCCTTTGCGAGTGACGT	0	0	0	8	1	2	0	0	0	0	1	3	0	0	0	1.10056	0.193704	0.305968	0	0	0	0	0.159678	0.918015
vsiRNA1553	AACTTTGGAAGAAGCTCGGAG	1	0	0	111	69	86	0	0	12	36	30	21	0.207559	0	0	15.2702	13.3656	13.1566	0	0	3.72685	9.57348	4.79033	6.4261
vsiRNA1554	TTTCAGTGGGTATTCGACTTGT	0	0	0	7	2	2	0	0	0	2	2	1	0	0	0	0.962987	0.387408	0.305968	0	0	0	0.53186	0.319355	0.306005
vsiRNA1555	TTGCCTCAACTCAAGTTCTC	0	0	0	34	15	11	0	0	1	16	7	12	0	0	0	4.67737	2.90556	1.68282	0	0	0.310571	4.25488	1.11774	3.67206
vsiRNA1556	GTCCTATCCATGTACAGCTTC	0	0	0	8	0	2	0	0	1	2	5	2	0	0	0	1.10056	0	0.305968	0	0	0.310571	0.53186	0.798388	0.61201
vsiRNA1557	CCAGTAGTGAGTACAGCTGATG	0	0	0	56	19	23	0	0	1	18	8	6	0	0	0	7.7039	3.68037	3.51863	0	0	0.310571	4.78674	1.27742	1.83603
vsiRNA1558	TTCTCAAATTTGGATGGTTCT	0	0	0	33	21	18	0	0	2	15	13	7	0	0	0	4.5398	4.06778	2.75371	0	0	0.621141	3.98895	2.07581	2.14203
vsiRNA1559	AGATTAGTATTACTCAATATA	0	0	0	133	111	102	1	0	9	19	23	24	0	0	0	18.2968	21.5011	15.6044	0.520208	0	2.79514	5.05267	3.67259	7.34412
vsiRNA1560	CCGACAAATCCAGATGGGACA	0	0	0	132	77	81	0	0	8	57	52	40	0	0	0	18.1592	14.9152	12.3917	0	0	2.48456	15.158	8.30324	12.2402
vsiRNA1561	CTAATTAATGCTGTTCTCATCA	0	0	0	6	2	1	0	0	0	1	2	0	0	0	0	0.825418	0.387408	0.152984	0	0	0	0.26593	0.319355	0
vsiRNA1562	CCTTGTACAATCGAAGGCAACT	0	0	0	3	5	3	0	0	0	1	0	1	0	0	0	0.412709	0.968519	0.458952	0	0	0	0.26593	0	0.306005
vsiRNA1563	TTCTTGGATGTTCGAATAGCT	0	0	0	223	134	149	0	0	15	74	97	53	0	0	0	30.678	25.9563	22.7946	0	0	4.65856	19.6788	15.4887	16.2183
vsiRNA1564	CCCAAAGCATTTCGTGGAGCT	0	0	0	41	10	23	0	0	1	17	23	11	0	0	0	5.64035	1.93704	3.51863	0	0	0.310571	4.52081	3.67259	3.36605
vsiRNA1565	CAAATCAAGTGGTACAATTAG	0	0	0	35	13	23	0	0	2	13	16	11	0	0	0	4.81494	2.51815	3.51863	0	0	0.621141	3.45709	2.55484	3.36605
vsiRNA1566	TATTGTCAATGTCCAAGAACGG	0	0	0	24	16	13	0	0	3	12	14	5	0	0	0	3.30167	3.09926	1.98879	0	0	0.931712	3.19116	2.23549	1.53002
vsiRNA1567	CATTGTATGTAGTACTCGTTT	0	0	0	48	60	40	0	0	3	13	13	11	0	0	0	6.60334	11.6222	6.11936	0	0	0.931712	3.45709	2.07581	3.36605
vsiRNA1568	AGAGGTATGAGTCTTTGCAGTT	0	0	0	18	5	5	0	0	1	4	7	7	0	0	0	2.47625	0.968519	0.76492	0	0	0.310571	1.06372	1.11774	2.14203
vsiRNA1569	GGAAAGATTGGTCTGACAAGG	0	0	0	55	32	37	0	0	3	18	23	17	0	0	0	7.56633	6.19852	5.66041	0	0	0.931712	4.78674	3.67259	5.20208
vsiRNA1570	CACTAAGATGAACAGGCAACC	0	1	0	79	33	63	0	0	9	40	36	27	0	0.194677	0	10.868	6.39223	9.638	0	0	2.79514	10.6372	5.74839	8.26213
vsiRNA1571	TGCATTGATCGCACTTCCATG	0	0	0	67	43	63	0	0	7	30	16	18	0	0	0	9.21716	8.32926	9.638	0	0	2.17399	7.9779	2.55484	5.50809
vsiRNA1572	TTGGTATGGGCAAGTCAAGCA	0	0	0	32	14	22	0	0	1	30	46	24	0	0	0	4.40223	2.71185	3.36565	0	0	0.310571	7.9779	7.34517	7.34412
vsiRNA1573	TTAGGAGGGATCTCTTTGATA	0	0	0	218	138	142	0	0	4	22	6	19	0	0	0	29.9902	26.7311	21.7237	0	0	1.24228	5.85046	0.958066	5.81409
vsiRNA1574	AAGGACGTGAACGTTGGAACA	0	0	0	224	189	156	0	0	19	81	45	67	0	0	0	30.8156	36.61	23.8655	0	0	5.90084	21.5403	7.18549	20.5023
vsiRNA1575	CATTAGTTTTAGAACCTTGTG	0	0	0	25	12	15	0	0	1	8	6	3	0	0	0	3.43924	2.32445	2.29476	0	0	0.310571	2.12744	0.958066	0.918015
vsiRNA1576	GATAGCTGTTTGAAAACGTTC	0	0	0	120	75	83	0	1	3	37	21	14	0	0	0	16.5084	14.5278	12.6977	0	0.220659	0.931712	9.8394	3.35323	4.28407
vsiRNA1577	AGATCAGTAGCACGAACTTGGTT	0	0	0	0	2	2	0	0	1	1	0	0	0	0	0	0	0.387408	0.305968	0	0	0.310571	0.26593	0	0
vsiRNA1578	TGTTAACCAGCGTAGTGGCAG	0	0	0	112	55	80	0	0	6	47	51	26	0	0	0	15.4078	10.6537	12.2387	0	0	1.86342	12.4987	8.14356	7.95613
vsiRNA1579	ACAGAATATTCATTCATCCAG	0	0	0	2	2	4	0	0	1	2	0	1	0	0	0	0.275139	0.387408	0.611936	0	0	0.310571	0.53186	0	0.306005
vsiRNA1580	AAATTGCTGCATTGTTTTAAC	0	0	0	87	25	37	0	0	7	24	35	26	0	0	0	11.9686	4.8426	5.66041	0	0	2.17399	6.38232	5.58872	7.95613
vsiRNA1581	CTGCACAAATTGCTTCTAATC	0	0	0	7	3	7	0	0	0	4	5	0	0	0	0	0.962987	0.581111	1.07089	0	0	0	1.06372	0.798388	0
vsiRNA1582	ATCAAGGAGATCTGTAGCTGC	1	0	0	240	162	119	0	0	15	124	107	66	0.207559	0	0	33.0167	31.38	18.2051	0	0	4.65856	32.9753	17.0855	20.1963
vsiRNA1583	AGCGCTTGAGAACTGAACCAT	0	0	0	183	187	175	0	0	9	76	54	45	0	0	0	25.1752	36.2226	26.7722	0	0	2.79514	20.2107	8.62259	13.7702
vsiRNA1584	TGTGGTTGACTCGTTTGGCTC	0	0	0	283	147	134	0	0	15	122	120	64	0	0	0	38.9322	28.4745	20.4999	0	0	4.65856	32.4434	19.1613	19.5843
vsiRNA1585	AAGGAAGGAGGAATTGTGGTT	0	0	0	113	55	50	0	0	7	49	74	32	0	0	0	15.5454	10.6537	7.6492	0	0	2.17399	13.0306	11.8161	9.79216
vsiRNA1586	TTCAACTGGTAAACCTGCCACA	0	0	0	84	58	38	0	0	4	24	11	15	0	0	0	11.5558	11.2348	5.81339	0	0	1.24228	6.38232	1.75645	4.59007
vsiRNA1587	AGAATATGATGTGCGACACC	0	0	0	64	30	19	0	0	5	31	32	19	0	0	0	8.80446	5.81111	2.9067	0	0	1.55285	8.24383	5.10968	5.81409
vsiRNA1588	AAGCAGAACTTCGGTGCAAAG	0	0	0	176	104	122	0	0	12	61	31	43	0	0	0	24.2123	20.1452	18.6641	0	0	3.72685	16.2217	4.95001	13.1582
vsiRNA1589	GAACTTGTATCTGTCATGTGA	0	0	0	61	48	40	0	0	5	15	7	17	0	0	0	8.39175	9.29778	6.11936	0	0	1.55285	3.98895	1.11774	5.20208
vsiRNA1590	TTTACGAGAGTTTGGAATAAC	1	0	0	93	53	67	0	0	5	24	10	10	0.207559	0	0	12.794	10.2663	10.2499	0	0	1.55285	6.38232	1.59678	3.06005
vsiRNA1591	TTGTTGGGCACAGGTAGGGCA	0	0	0	122	70	44	0	0	7	121	107	51	0	0	0	16.7835	13.5593	6.7313	0	0	2.17399	32.1775	17.0855	15.6063
vsiRNA1592	CGACGCTCGTGTTGTAACTTGG	0	0	0	30	6	14	0	0	1	7	8	5	0	0	0	4.12709	1.16222	2.14178	0	0	0.310571	1.86151	1.27742	1.53002
vsiRNA1593	GGAGATTCTACTCATGGTTGT	0	0	0	8	7	3	0	0	1	4	6	4	0	0	0	1.10056	1.35593	0.458952	0	0	0.310571	1.06372	0.958066	1.22402
vsiRNA1594	AATGGTAGAGGATGATGAAAT	0	0	0	93	59	79	0	0	3	56	71	49	0	0	0	12.794	11.4285	12.0857	0	0	0.931712	14.8921	11.3371	14.9942
vsiRNA1595	TTCTTTGGATCTGCATACAGG	0	0	0	102	71	50	0	0	3	32	13	16	0	0	0	14.0321	13.753	7.6492	0	0	0.931712	8.50976	2.07581	4.89608
vsiRNA1596	GCGCTTGAGAACTGAACCATT	0	0	0	438	316	369	0	0	24	133	64	80	0	0	0	60.2555	61.2104	56.4511	0	0	7.45369	35.3687	10.2194	24.4804
vsiRNA1597	CTGTTGTTGCACTACACTTGA	0	0	0	43	39	42	0	0	3	10	11	14	0	0	0	5.91549	7.55445	6.42533	0	0	0.931712	2.6593	1.75645	4.28407
vsiRNA1598	TATAGTGAACATGGGTACTTTT	0	0	0	24	15	14	0	0	2	9	5	8	0	0	0	3.30167	2.90556	2.14178	0	0	0.621141	2.39337	0.798388	2.44804
vsiRNA1599	CAAGTTTGGAGATGCAGCTTAG	0	0	0	21	11	15	0	0	0	17	11	3	0	0	0	2.88896	2.13074	2.29476	0	0	0	4.52081	1.75645	0.918015
vsiRNA1600	ATGGAACAATTGTCAAGAAGT	0	0	0	96	46	38	0	0	7	27	54	40	0	0	0	13.2067	8.91038	5.81339	0	0	2.17399	7.18011	8.62259	12.2402
vsiRNA1601	ATGGACGATGCTCGAATGCTT	0	0	0	150	88	89	0	0	7	69	67	45	0	0	0	20.6354	17.0459	13.6156	0	0	2.17399	18.3492	10.6984	13.7702
vsiRNA1602	TGATGGTCACAAAGGTTGATG	0	0	0	212	163	130	0	0	10	83	89	56	0	0	0	29.1648	31.5737	19.8879	0	0	3.10571	22.0722	14.2113	17.1363
vsiRNA1603	CAAACTGAACTATCTGAGGG	0	0	0	104	68	63	0	0	5	51	48	36	0	0	0	14.3072	13.1719	9.638	0	0	1.55285	13.5624	7.66453	11.0162
vsiRNA1604	TCAATGGTTCAGTTCTCAAGC	0	0	0	8	5	4	0	0	0	5	4	7	0	0	0	1.10056	0.968519	0.611936	0	0	0	1.32965	0.638711	2.14203
vsiRNA1605	TGTGCCCAATTGCCGTCCAATC	0	0	0	7	3	2	0	0	1	5	4	2	0	0	0	0.962987	0.581111	0.305968	0	0	0.310571	1.32965	0.638711	0.61201
vsiRNA1606	AGTGGACTAACCAAGTTCGTG	0	0	0	62	44	57	0	0	1	10	7	2	0	0	0	8.52932	8.52297	8.72009	0	0	0.310571	2.6593	1.11774	0.61201
vsiRNA1607	AATTGGAACTTGTATCTGTCA	0	0	0	239	218	187	0	0	15	85	62	79	0	0	0	32.8791	42.2274	28.608	0	0	4.65856	22.604	9.90001	24.1744
vsiRNA1608	GTGTCAGCGGCAGAAACACTC	0	0	0	62	32	28	0	0	3	42	29	22	0	0	0	8.52932	6.19852	4.28355	0	0	0.931712	11.1691	4.63065	6.73211
vsiRNA1609	TGCAAAATGGATACAATTCTC	0	0	0	34	29	20	0	0	4	5	10	14	0	0	0	4.67737	5.61741	3.05968	0	0	1.24228	1.32965	1.59678	4.28407
vsiRNA1610	AGGTATGAGTCTTTGCAGTTC	0	0	0	47	8	22	0	0	6	20	35	10	0	0	0	6.46577	1.54963	3.36565	0	0	1.86342	5.3186	5.58872	3.06005
vsiRNA1611	CTCTGCGGTGTAATCTTTTGC	0	0	0	44	23	35	0	0	2	19	32	11	0	0	0	6.05306	4.45519	5.35444	0	0	0.621141	5.05267	5.10968	3.36605
vsiRNA1612	AATGAACCACCTTATCAAGCA	0	0	0	29	13	6	0	0	4	12	8	1	0	0	0	3.98952	2.51815	0.917904	0	0	1.24228	3.19116	1.27742	0.306005
vsiRNA1613	TCAAGTACAAAGACGTTTGCT	0	0	0	42	18	22	0	0	3	20	27	11	0	0	0	5.77792	3.48667	3.36565	0	0	0.931712	5.3186	4.3113	3.36605
vsiRNA1614	CAACGAACTGGATGAATGAAT	0	0	0	70	45	49	0	0	6	35	16	12	0	0	0	9.62987	8.71667	7.49622	0	0	1.86342	9.30755	2.55484	3.67206
vsiRNA1615	ATTTTAGATCAGAGGAAGTAT	0	0	0	26	33	22	0	0	4	4	6	5	0	0	0	3.57681	6.39223	3.36565	0	0	1.24228	1.06372	0.958066	1.53002
vsiRNA1616	TCTGTTGAATATGGAACGTCT	0	0	0	81	96	79	0	0	5	29	14	22	0	0	0	11.1431	18.5956	12.0857	0	0	1.55285	7.71197	2.23549	6.73211
vsiRNA1617	CAAGCATGATCGCTACAGAGG	0	0	0	181	105	123	0	0	14	69	48	44	0	0	0	24.9001	20.3389	18.817	0	0	4.34799	18.3492	7.66453	13.4642
vsiRNA1618	ATACAGGGCATCGAGCACTTG	0	0	0	68	17	34	0	0	5	18	12	12	0	0	0	9.35473	3.29296	5.20146	0	0	1.55285	4.78674	1.91613	3.67206
vsiRNA1619	ACGCTCGTGTTGTAACTTGGA	0	0	0	111	61	70	0	0	5	46	47	27	0	0	0	15.2702	11.8159	10.7089	0	0	1.55285	12.2328	7.50485	8.26213
vsiRNA1620	ATTGGTTTCAGTGGGTATTCG	0	0	0	67	36	44	0	0	5	41	63	17	0	0	0	9.21716	6.97334	6.7313	0	0	1.55285	10.9031	10.0597	5.20208
vsiRNA1621	TTTGGAAGCATTGGATTGAAA	0	0	0	46	23	24	0	0	3	16	17	12	0	0	0	6.3282	4.45519	3.67162	0	0	0.931712	4.25488	2.71452	3.67206
vsiRNA1622	CTTGGCGAATAATGTGCAAACC	0	0	0	4	0	0	0	0	0	3	4	1	0	0	0	0.550278	0	0	0	0	0	0.79779	0.638711	0.306005
vsiRNA1623	TCTTCAGGCCTTTGATGGATG	0	0	0	155	85	118	0	0	11	70	52	42	0	0	0	21.3233	16.4648	18.0521	0	0	3.41628	18.6151	8.30324	12.8522
vsiRNA1624	TCAATAAATTTAAGGGTGTCC	0	0	0	21	17	21	0	0	2	10	21	10	0	0	0	2.88896	3.29296	3.21267	0	0	0.621141	2.6593	3.35323	3.06005
vsiRNA1625	CGTGCGATGGGTTCAACCTAC	0	0	0	22	4	9	0	0	1	10	13	11	0	0	0	3.02653	0.774815	1.37686	0	0	0.310571	2.6593	2.07581	3.36605
vsiRNA1626	AAACTTGCGAAGGGGTCAGTG	0	0	0	42	27	26	0	0	5	22	70	22	0	0	0	5.77792	5.23	3.97759	0	0	1.55285	5.85046	11.1774	6.73211
vsiRNA1627	CATCAGCTGTACTCACTACTGG	0	0	0	10	2	2	0	0	1	1	1	4	0	0	0	1.3757	0.387408	0.305968	0	0	0.310571	0.26593	0.159678	1.22402
vsiRNA1628	TCAGCATCGAACACCATGATG	0	0	0	167	77	106	0	0	7	76	51	33	0	0	0	22.9741	14.9152	16.2163	0	0	2.17399	20.2107	8.14356	10.0982
vsiRNA1629	TGAGAGGATTTGTTTGGTTGG	0	0	0	54	43	31	0	0	8	33	59	44	0	0	0	7.42876	8.32926	4.74251	0	0	2.48456	8.77569	9.42098	13.4642
vsiRNA1630	AGTCTTCAACTGGTAAACCTG	0	0	0	63	37	47	0	0	8	30	43	17	0	0	0	8.66689	7.16704	7.19025	0	0	2.48456	7.9779	6.86614	5.20208
vsiRNA1631	TTAGCATATTGTTGGGCACAGG	0	1	0	38	32	20	0	0	3	13	21	7	0	0.194677	0	5.22765	6.19852	3.05968	0	0	0.931712	3.45709	3.35323	2.14203
vsiRNA1632	ACGCAGACATGCCATGTGGTTG	0	0	0	14	5	6	0	0	1	11	8	6	0	0	0	1.92597	0.968519	0.917904	0	0	0.310571	2.92523	1.27742	1.83603
vsiRNA1633	TAATCTGTGCTCTGGCAGAT	0	0	0	276	230	260	0	0	27	56	39	46	0	0	0	37.9692	44.5519	39.7759	0	0	8.38541	14.8921	6.22743	14.0762
vsiRNA1634	ATAGTGATCTTCGACACAACA	0	0	0	227	139	147	0	0	14	48	22	31	0	0	0	31.2283	26.9248	22.4887	0	0	4.34799	12.7646	3.51291	9.48615
vsiRNA1635	AATTATCCGCAACATGGTACTC	0	0	0	7	5	9	0	0	1	5	0	0	0	0	0	0.962987	0.968519	1.37686	0	0	0.310571	1.32965	0	0
vsiRNA1636	GCCCTGTATGGTATAGACTGA	0	0	0	93	45	46	0	0	4	23	21	13	0	0	0	12.794	8.71667	7.03727	0	0	1.24228	6.11639	3.35323	3.97806
vsiRNA1637	GGTGAGAGAATTCAAAGGCTG	0	0	0	66	31	39	0	0	4	34	15	26	0	0	0	9.07959	6.00482	5.96638	0	0	1.24228	9.04162	2.39516	7.95613
vsiRNA1638	GGTTGCTGTGTTGTAAATTCA	0	0	0	27	23	18	0	0	3	20	14	4	0	0	0	3.71438	4.45519	2.75371	0	0	0.931712	5.3186	2.23549	1.22402
vsiRNA1639	TGTGCGTTGATGATTTTAATA	0	0	0	134	104	123	0	0	8	37	40	36	0	0	0	18.4343	20.1452	18.817	0	0	2.48456	9.8394	6.38711	11.0162
vsiRNA1640	TTGAAAGAGTTTGTTTGATGA	0	0	0	102	65	70	0	0	3	35	32	28	0	0	0	14.0321	12.5907	10.7089	0	0	0.931712	9.30755	5.10968	8.56814
vsiRNA1641	CGGTCTTGTATCGATACATGC	0	0	0	137	54	40	0	0	6	31	12	16	0	0	0	18.847	10.46	6.11936	0	0	1.86342	8.24383	1.91613	4.89608
vsiRNA1642	CGCAACATGGTACTCATACAG	0	0	0	10	2	5	0	0	1	4	2	3	0	0	0	1.3757	0.387408	0.76492	0	0	0.310571	1.06372	0.319355	0.918015
vsiRNA1643	TGTTCGAATTGTGTCCTCACT	0	0	0	205	117	139	0	0	13	65	58	51	0	0	0	28.2018	22.6633	21.2648	0	0	4.03742	17.2854	9.2613	15.6063
vsiRNA1644	ATACGCTTCTGCAACATCTGA	1	0	0	117	64	69	0	0	7	60	77	44	0.207559	0	0	16.0956	12.397	10.5559	0	0	2.17399	15.9558	12.2952	13.4642
vsiRNA1645	ACCTGAATATTCTGAATAATT	0	0	0	48	33	48	0	0	2	13	5	9	0	0	0	6.60334	6.39223	7.34323	0	0	0.621141	3.45709	0.798388	2.75404
vsiRNA1646	GAAGTAAGCATGAATGGTTGTG	0	0	0	2	0	3	0	0	1	3	4	0	0	0	0	0.275139	0	0.458952	0	0	0.310571	0.79779	0.638711	0
vsiRNA1647	GGAGATTGGAGAAGAGCCAAA	0	0	0	20	7	12	0	0	1	5	10	3	0	0	0	2.75139	1.35593	1.83581	0	0	0.310571	1.32965	1.59678	0.918015
vsiRNA1648	CTCAAGTTCTCTTTCAGGAAA	0	0	0	18	2	9	0	0	0	1	2	4	0	0	0	2.47625	0.387408	1.37686	0	0	0	0.26593	0.319355	1.22402
vsiRNA1649	TCGTAATCGCACACTAAGCTG	0	0	0	192	155	186	0	0	11	103	109	82	0	0	0	26.4134	30.0241	28.455	0	0	3.41628	27.3908	17.4049	25.0924
vsiRNA1650	GATGAGGAGGAACTGAAGGCT	0	0	0	51	37	48	0	0	5	56	43	19	0	0	0	7.01605	7.16704	7.34323	0	0	1.55285	14.8921	6.86614	5.81409
vsiRNA1651	TCCAAGAGCGCTTTAGTGATGT	0	0	0	8	3	4	0	0	1	1	7	1	0	0	0	1.10056	0.581111	0.611936	0	0	0.310571	0.26593	1.11774	0.306005
vsiRNA1652	TGATAAATGGACCGTTGTGCG	0	0	0	116	77	63	0	0	4	48	79	40	0	0	0	15.9581	14.9152	9.638	0	0	1.24228	12.7646	12.6145	12.2402
vsiRNA1653	AGGAGGAGTTATAATGTCTGA	0	0	0	142	64	61	0	0	6	33	47	28	0	0	0	19.5349	12.397	9.33203	0	0	1.86342	8.77569	7.50485	8.56814
vsiRNA1654	GACAAGGCTCTAAAAATTGAT	0	0	0	18	9	12	0	0	0	4	6	0	0	0	0	2.47625	1.74333	1.83581	0	0	0	1.06372	0.958066	0
vsiRNA1655	ATTATCCGCAACATGGTACTC	0	0	0	82	42	39	0	0	6	36	21	11	0	0	0	11.2807	8.13556	5.96638	0	0	1.86342	9.57348	3.35323	3.36605
vsiRNA1656	AACAAAATAAGTTGGGACACGC	0	0	0	6	3	4	0	0	0	5	5	2	0	0	0	0.825418	0.581111	0.611936	0	0	0	1.32965	0.798388	0.61201
vsiRNA1657	TCGTGCTACTGATCTACGCAAG	0	0	0	12	10	10	0	0	1	10	3	6	0	0	0	1.65084	1.93704	1.52984	0	0	0.310571	2.6593	0.479033	1.83603
vsiRNA1658	ACTTCGCCAATAATCGCTCTC	0	0	0	13	6	9	0	0	4	7	16	3	0	0	0	1.7884	1.16222	1.37686	0	0	1.24228	1.86151	2.55484	0.918015
vsiRNA1659	TTGACAATTGTTCCATCTGGA	0	0	0	25	11	20	0	0	1	12	17	7	0	0	0	3.43924	2.13074	3.05968	0	0	0.310571	3.19116	2.71452	2.14203
vsiRNA1660	AGTCTTTGCAGTTCGTTCATC	0	0	0	151	53	88	0	0	4	61	85	41	0	0	0	20.773	10.2663	13.4626	0	0	1.24228	16.2217	13.5726	12.5462
vsiRNA1661	CACAGCAATCAATAAGTCATC	0	0	0	139	48	64	0	0	7	66	81	32	0	0	0	19.1222	9.29778	9.79098	0	0	2.17399	17.5514	12.9339	9.79216
vsiRNA1662	CTCTCAAAATCCTCATCGAAG	0	0	0	28	10	14	0	0	1	19	35	13	0	0	0	3.85195	1.93704	2.14178	0	0	0.310571	5.05267	5.58872	3.97806
vsiRNA1663	CACAATCGATGCAGGAGGAAG	0	0	0	81	49	69	0	0	5	46	47	34	0	0	0	11.1431	9.49149	10.5559	0	0	1.55285	12.2328	7.50485	10.4042
vsiRNA1664	AGGACACCCTTAAATTTATTG	0	0	0	20	12	17	0	0	0	9	8	6	0	0	0	2.75139	2.32445	2.60073	0	0	0	2.39337	1.27742	1.83603
vsiRNA1665	TATCACAAAGTTGAACTGAGCT	0	0	0	24	30	24	0	0	1	13	7	7	0	0	0	3.30167	5.81111	3.67162	0	0	0.310571	3.45709	1.11774	2.14203
vsiRNA1666	TTTGTCACTTTTGTTAACTCA	0	0	0	150	101	88	0	0	11	29	40	26	0	0	0	20.6354	19.5641	13.4626	0	0	3.41628	7.71197	6.38711	7.95613
vsiRNA1667	TCGACTTTTCGGGTTGGACGG	0	0	0	59	26	36	0	0	3	28	19	19	0	0	0	8.11661	5.0363	5.50743	0	0	0.931712	7.44604	3.03387	5.81409
vsiRNA1668	ACAAGTACATTTGAACCAAAC	0	0	0	72	44	68	0	0	3	19	16	5	0	0	0	9.90501	8.52297	10.4029	0	0	0.931712	5.05267	2.55484	1.53002
vsiRNA1669	ATGGATGGAGATGAACAAGTC	0	0	0	81	70	72	0	0	9	36	30	21	0	0	0	11.1431	13.5593	11.0149	0	0	2.79514	9.57348	4.79033	6.4261
vsiRNA1670	AACAGTAGACTGTGATGCATT	0	0	0	220	147	160	0	0	14	54	33	45	0	0	0	30.2653	28.4745	24.4774	0	0	4.34799	14.3602	5.26936	13.7702
vsiRNA1671	GAAAAGCCAAAATACTTACTG	0	0	0	18	16	12	0	0	0	4	4	3	0	0	0	2.47625	3.09926	1.83581	0	0	0	1.06372	0.638711	0.918015
vsiRNA1672	GTCCACTTGTCCGTCCTGGCG	1	0	0	24	5	5	0	0	4	16	21	8	0.207559	0	0	3.30167	0.968519	0.76492	0	0	1.24228	4.25488	3.35323	2.44804
vsiRNA1673	AATCAATAAGTCATCACCATT	0	0	0	6	11	7	0	0	1	1	3	2	0	0	0	0.825418	2.13074	1.07089	0	0	0.310571	0.26593	0.479033	0.61201
vsiRNA1674	GATCAGCTCTATCCCACTGCA	0	0	0	6	1	2	0	0	1	4	16	2	0	0	0	0.825418	0.193704	0.305968	0	0	0.310571	1.06372	2.55484	0.61201
vsiRNA1675	CATTGAATGCTGTTGGACTGT	0	0	0	30	29	25	0	0	1	13	13	9	0	0	0	4.12709	5.61741	3.8246	0	0	0.310571	3.45709	2.07581	2.75404
vsiRNA1676	TGGCATACTGATGGCTATGTA	0	0	0	29	8	15	0	0	2	8	4	3	0	0	0	3.98952	1.54963	2.29476	0	0	0.621141	2.12744	0.638711	0.918015
vsiRNA1677	GGCCAGCAATAGAGGTTGATG	0	0	0	16	5	10	0	0	1	10	10	11	0	0	0	2.20111	0.968519	1.52984	0	0	0.310571	2.6593	1.59678	3.36605
vsiRNA1678	CGCAGTGTTGGCTTCTTGAAG	0	0	0	77	26	32	0	0	5	37	49	38	0	0	0	10.5929	5.0363	4.89549	0	0	1.55285	9.8394	7.8242	11.6282
vsiRNA1679	TTCAATGGATCCATGGAAGTG	0	0	0	31	21	19	0	0	1	9	11	7	0	0	0	4.26466	4.06778	2.9067	0	0	0.310571	2.39337	1.75645	2.14203
vsiRNA1680	TTTCGTTGCCCACGATGGAT	0	0	0	130	63	82	0	0	8	31	18	20	0	0	0	17.884	12.2033	12.5447	0	0	2.48456	8.24383	2.8742	6.1201
vsiRNA1681	ATGATGGCTCAGCTGTTGAATC	0	0	0	70	45	60	0	0	3	21	14	8	0	0	0	9.62987	8.71667	9.17904	0	0	0.931712	5.58453	2.23549	2.44804
vsiRNA1682	CGAGTGAAGCAGAGCCAATTC	0	0	0	5	13	16	0	0	1	7	3	2	0	0	0	0.687848	2.51815	2.44774	0	0	0.310571	1.86151	0.479033	0.61201
vsiRNA1683	TCCTGAGGCAGTGCCCTTGACC	0	0	0	1	0	0	0	0	0	1	2	2	0	0	0	0.13757	0	0	0	0	0	0.26593	0.319355	0.61201
vsiRNA1684	TTTCCTCTTTATCCGCCTCAG	0	0	0	3	2	3	0	0	0	0	2	2	0	0	0	0.412709	0.387408	0.458952	0	0	0	0	0.319355	0.61201
vsiRNA1685	ACACTTTTACTCTGCAAACTGT	0	0	0	20	16	7	0	0	1	5	6	4	0	0	0	2.75139	3.09926	1.07089	0	0	0.310571	1.32965	0.958066	1.22402
vsiRNA1686	CTTCGAGATTGTATGACACCT	0	0	0	150	95	109	0	0	5	62	57	33	0	0	0	20.6354	18.4019	16.6753	0	0	1.55285	16.4877	9.10162	10.0982
vsiRNA1687	GGCAGAAACACTCGTCGCACA	0	0	0	119	69	71	0	0	6	61	53	32	0	0	0	16.3708	13.3656	10.8619	0	0	1.86342	16.2217	8.46291	9.79216
vsiRNA1688	ATTGAAAGCAGAACTTCGGTG	0	0	0	136	109	61	0	0	9	28	10	26	0	0	0	18.7095	21.1137	9.33203	0	0	2.79514	7.44604	1.59678	7.95613
vsiRNA1689	AAATGATGGTTGCCTTGGATG	0	0	0	119	68	80	0	0	14	99	128	58	0	0	0	16.3708	13.1719	12.2387	0	0	4.34799	26.3271	20.4387	17.7483
vsiRNA1690	TCTCAATTATGTTGGTTGCTAC	0	0	0	9	3	7	0	0	0	2	1	1	0	0	0	1.23813	0.581111	1.07089	0	0	0	0.53186	0.159678	0.306005
vsiRNA1691	TGTAGAGCAAGCTAAACATTC	0	0	0	43	36	46	0	0	4	8	12	5	0	0	0	5.91549	6.97334	7.03727	0	0	1.24228	2.12744	1.91613	1.53002
vsiRNA1692	AGTGTATGTCCCATCTGGATT	0	0	0	274	159	197	0	0	19	104	58	40	0	0	0	37.6941	30.7989	30.1379	0	0	5.90084	27.6567	9.2613	12.2402
vsiRNA1693	ATCAAGTGGTACAATTAGGTT	0	0	0	12	14	14	0	0	2	3	3	4	0	0	0	1.65084	2.71185	2.14178	0	0	0.621141	0.79779	0.479033	1.22402
vsiRNA1694	AAGGAGTAGCATTGCGCATTG	0	0	0	83	52	47	0	0	3	30	40	12	0	0	0	11.4183	10.0726	7.19025	0	0	0.931712	7.9779	6.38711	3.67206
vsiRNA1695	TCTTTGTTAATGGTGATGACT	0	0	0	62	44	70	0	0	7	41	42	31	0	0	0	8.52932	8.52297	10.7089	0	0	2.17399	10.9031	6.70646	9.48615
vsiRNA1696	AAGGATGGAAACTACGTGTATC	0	0	0	81	29	49	0	0	4	39	37	23	0	0	0	11.1431	5.61741	7.49622	0	0	1.24228	10.3713	5.90807	7.03811
vsiRNA1697	TCTCCAATCTCCGTCATGACT	0	0	0	228	81	101	0	0	14	126	141	56	0	0	0	31.3659	15.69	15.4514	0	0	4.34799	33.5072	22.5145	17.1363
vsiRNA1698	ATATGAAAGCTGCTGTCGGA	0	0	0	98	82	68	0	1	9	41	55	29	0	0	0	13.4818	15.8837	10.4029	0	0.220659	2.79514	10.9031	8.78227	8.87414
vsiRNA1699	ACCGATCAAAGGCAGAGACATT	0	0	0	14	14	8	0	0	0	7	3	8	0	0	0	1.92597	2.71185	1.22387	0	0	0	1.86151	0.479033	2.44804
vsiRNA1700	CATACGCAGTGTTGGCTTCTT	0	0	0	63	25	27	0	0	5	31	22	28	0	0	0	8.66689	4.8426	4.13057	0	0	1.55285	8.24383	3.51291	8.56814
vsiRNA1701	ATGCATAGCAAGGACAACCATG	0	0	0	25	23	17	0	0	1	20	12	6	0	0	0	3.43924	4.45519	2.60073	0	0	0.310571	5.3186	1.91613	1.83603
vsiRNA1702	GATGTGTAAGTTGCCATGGAT	0	0	0	64	34	26	0	0	4	23	55	16	0	0	0	8.80446	6.58593	3.97759	0	0	1.24228	6.11639	8.78227	4.89608
vsiRNA1703	CCATGCATTGATCGCACTTCCA	0	0	0	10	2	5	0	0	0	6	3	3	0	0	0	1.3757	0.387408	0.76492	0	0	0	1.59558	0.479033	0.918015
vsiRNA1704	AGTTGAAGGGGACTTGGAAGA	0	0	0	82	53	40	0	0	4	76	62	56	0	0	0	11.2807	10.2663	6.11936	0	0	1.24228	20.2107	9.90001	17.1363
vsiRNA1705	AGGTGTTCGCTGTGGGCGATAT	0	0	0	1	0	0	0	0	0	0	1	0	0	0	0	0.13757	0	0	0	0	0	0	0.159678	0
vsiRNA1706	GTGTCCTTTCCTCACTGGACC	0	0	0	2	7	8	0	0	0	4	1	2	0	0	0	0.275139	1.35593	1.22387	0	0	0	1.06372	0.159678	0.61201
vsiRNA1707	CTGTATGGTATAGACTGATCGC	0	0	0	6	3	0	0	0	0	3	3	1	0	0	0	0.825418	0.581111	0	0	0	0	0.79779	0.479033	0.306005
vsiRNA1708	ACAGCATTAATTAGGTATGGG	0	0	0	16	5	14	0	0	3	8	18	9	0	0	0	2.20111	0.968519	2.14178	0	0	0.931712	2.12744	2.8742	2.75404
vsiRNA1709	CTGGATTGTTGATGTGTAAGT	1	0	0	222	161	140	0	0	14	66	88	63	0.207559	0	0	30.5405	31.1863	21.4178	0	0	4.34799	17.5514	14.0516	19.2783
vsiRNA1710	TTGGCTAAGCTCCTAACAGAC	0	0	0	71	23	26	0	0	3	30	30	21	0	0	0	9.76744	4.45519	3.97759	0	0	0.931712	7.9779	4.79033	6.4261
vsiRNA1711	ATACTTTTGATCGCCACTATT	0	0	0	211	135	145	0	1	9	66	65	45	0	0	0	29.0272	26.15	22.1827	0	0.220659	2.79514	17.5514	10.379	13.7702
vsiRNA1712	AAGTTTTATGGAGGTTGGGAC	0	0	0	34	34	22	0	0	9	16	46	12	0	0	0	4.67737	6.58593	3.36565	0	0	2.79514	4.25488	7.34517	3.67206
vsiRNA1713	AGCGCTGAAAGCTTTTGGAAG	0	0	0	195	133	104	0	0	7	58	51	40	0	0	0	26.8261	25.7626	15.9103	0	0	2.17399	15.4239	8.14356	12.2402
vsiRNA1714	GGGATAATATTGATAGAATC	0	0	0	163	100	116	0	0	9	71	66	56	0	0	0	22.4238	19.3704	17.7462	0	0	2.79514	18.881	10.5387	17.1363
vsiRNA1715	AGTTAGCATATTGTTGGGCAC	0	0	0	308	203	186	0	0	11	125	116	61	0	0	0	42.3714	39.3219	28.455	0	0	3.41628	33.2412	18.5226	18.6663
vsiRNA1716	CATGGATGATCTTCTGCAATT	0	0	0	320	203	174	1	0	16	73	51	58	0	0	0	44.0223	39.3219	26.6192	0.520208	0	4.96913	19.4129	8.14356	17.7483
vsiRNA1717	AGGAAGTGGAGCATGAAGCCA	0	0	0	83	63	66	0	0	6	50	41	23	0	0	0	11.4183	12.2033	10.0969	0	0	1.86342	13.2965	6.54678	7.03811
vsiRNA1718	GTTGCACCTTTACTCTTGGGC	0	0	0	43	17	23	0	0	5	26	32	16	0	0	0	5.91549	3.29296	3.51863	0	0	1.55285	6.91418	5.10968	4.89608
vsiRNA1719	CTCAAATTGAAGAGAACGTC	0	0	0	32	20	17	0	0	0	9	3	7	0	0	0	4.40223	3.87408	2.60073	0	0	0	2.39337	0.479033	2.14203
vsiRNA1720	TAGTACTCGTTTCTGTGATGA	0	0	0	81	70	64	0	0	4	21	33	17	0	0	0	11.1431	13.5593	9.79098	0	0	1.24228	5.58453	5.26936	5.20208
vsiRNA1721	TGTTAGATGAGCCTTACCTGT	0	0	0	67	21	37	0	0	4	32	43	18	0	0	0	9.21716	4.06778	5.66041	0	0	1.24228	8.50976	6.86614	5.50809
vsiRNA1722	AATGGGACAAGAAAACTTGCA	0	0	0	172	132	111	0	0	9	54	40	28	0	0	0	23.662	25.5689	16.9812	0	0	2.79514	14.3602	6.38711	8.56814
vsiRNA1723	CTGAAGTAAGCATGAATGGTT	0	0	0	107	57	56	0	0	9	41	44	33	0	0	0	14.7199	11.0411	8.56711	0	0	2.79514	10.9031	7.02582	10.0982
vsiRNA1724	TCTTTATCCGCCTCAGTAAAA	0	0	0	10	1	1	0	0	0	0	7	1	0	0	0	1.3757	0.193704	0.152984	0	0	0	0	1.11774	0.306005
vsiRNA1725	GTATCAATTATAATCCTCTGT	0	0	0	76	29	49	0	0	11	21	40	26	0	0	0	10.4553	5.61741	7.49622	0	0	3.41628	5.58453	6.38711	7.95613
vsiRNA1726	AGAATAGAAATGAATGTGATG	0	0	0	163	126	145	0	0	17	72	53	70	0	0	0	22.4238	24.4067	22.1827	0	0	5.2797	19.147	8.46291	21.4203
vsiRNA1727	TTCTTCACTCTGAATGTTCCA	0	0	0	18	9	11	0	0	2	8	4	8	0	0	0	2.47625	1.74333	1.68282	0	0	0.621141	2.12744	0.638711	2.44804
vsiRNA1728	TCAAGTTGAAGGGGACTTGGA	0	0	0	122	57	90	0	0	6	51	38	39	0	0	0	16.7835	11.0411	13.7686	0	0	1.86342	13.5624	6.06775	11.9342
vsiRNA1729	AGTTTGGGTTATGATGGATGG	0	0	1	331	232	237	0	0	20	129	89	77	0	0	0.238357	45.5355	44.9393	36.2572	0	0	6.21141	34.305	14.2113	23.5624
vsiRNA1730	TGTAACTTGGAAAACCCGCCT	0	0	0	61	29	28	0	0	3	40	24	15	0	0	0	8.39175	5.61741	4.28355	0	0	0.931712	10.6372	3.83226	4.59007
vsiRNA1731	ATGAAGATCGAAATTGAAACT	0	0	0	380	282	245	0	0	15	100	47	92	0	0	0	52.2765	54.6245	37.4811	0	0	4.65856	26.593	7.50485	28.1525
vsiRNA1732	CGATAGCTTACACTGAAATTG	0	0	0	58	30	42	0	0	2	28	26	15	0	0	0	7.97904	5.81111	6.42533	0	0	0.621141	7.44604	4.15162	4.59007
vsiRNA1733	TGAGCGAGCGATTTAATAATT	0	0	0	11	6	8	0	0	1	4	4	3	0	0	0	1.51327	1.16222	1.22387	0	0	0.310571	1.06372	0.638711	0.918015
vsiRNA1734	TAGATCAGTAGCACGAACTTG	1	0	0	245	137	182	0	0	11	70	72	48	0.207559	0	0	33.7046	26.5374	27.8431	0	0	3.41628	18.6151	11.4968	14.6882
vsiRNA1735	AATTGAGCCACCTGCCATTCA	0	0	0	16	6	6	0	0	1	11	5	2	0	0	0	2.20111	1.16222	0.917904	0	0	0.310571	2.92523	0.798388	0.61201
vsiRNA1736	AGGTCTGTACGCAATGTGTATG	0	0	0	49	24	17	0	0	0	10	21	11	0	0	0	6.74091	4.64889	2.60073	0	0	0	2.6593	3.35323	3.36605
vsiRNA1737	TTAGGAGCTTAGCCAAGGTGT	0	0	0	21	16	17	0	0	3	18	23	13	0	0	0	2.88896	3.09926	2.60073	0	0	0.931712	4.78674	3.67259	3.97806
vsiRNA1738	TAATATTGGTGGAGAGACTGC	0	0	0	84	80	73	0	0	11	47	72	38	0	0	0	11.5558	15.4963	11.1678	0	0	3.41628	12.4987	11.4968	11.6282
vsiRNA1739	TGCGCGATGTGATCCCAAAACT	0	0	0	46	16	31	0	0	1	23	31	22	0	0	0	6.3282	3.09926	4.74251	0	0	0.310571	6.11639	4.95001	6.73211
vsiRNA1740	CGAAAGAGAGTGGACTTTCGG	0	0	0	227	118	122	0	0	17	60	49	41	0	0	0	31.2283	22.857	18.6641	0	0	5.2797	15.9558	7.8242	12.5462
vsiRNA1741	CTCCTATTGTCAATGTCCAAG	0	0	0	93	72	70	0	0	4	37	70	35	0	0	0	12.794	13.9467	10.7089	0	0	1.24228	9.8394	11.1774	10.7102
vsiRNA1742	TGCTATAAGATAACCTGCCCT	0	0	0	70	28	28	0	0	2	37	50	16	0	0	0	9.62987	5.42371	4.28355	0	0	0.621141	9.8394	7.98388	4.89608
vsiRNA1743	TCATCATGGTGTTCGATGCTGA	0	0	0	32	17	17	0	0	1	7	7	2	0	0	0	4.40223	3.29296	2.60073	0	0	0.310571	1.86151	1.11774	0.61201
vsiRNA1744	TATTCAACAGACACTTTTACT	0	0	0	24	17	15	0	0	1	12	9	5	0	0	0	3.30167	3.29296	2.29476	0	0	0.310571	3.19116	1.4371	1.53002
vsiRNA1745	TCAATTATGTTGGTTGCTACA	0	0	0	71	46	45	0	0	5	18	14	7	0	0	0	9.76744	8.91038	6.88428	0	0	1.55285	4.78674	2.23549	2.14203
vsiRNA1746	GCTCATCGGTGATGTAATTGCA	0	0	0	5	0	3	0	0	0	1	2	0	0	0	0	0.687848	0	0.458952	0	0	0	0.26593	0.319355	0
vsiRNA1747	CGCGATGTGATCCCAAAACTCT	0	0	0	65	28	32	0	0	4	25	44	28	0	0	0	8.94202	5.42371	4.89549	0	0	1.24228	6.64825	7.02582	8.56814
vsiRNA1748	CTGAAACCAATCGTTGAGAATG	0	0	0	30	27	22	0	0	0	12	1	1	0	0	0	4.12709	5.23	3.36565	0	0	0	3.19116	0.159678	0.306005
vsiRNA1749	AACTGAACTATCTGAGGGTTTA	0	0	0	18	14	24	0	0	2	7	4	4	0	0	0	2.47625	2.71185	3.67162	0	0	0.621141	1.86151	0.638711	1.22402
vsiRNA1750	TGTTTTCAATTGTCAACTTGA	0	0	0	81	66	87	0	0	4	8	2	8	0	0	0	11.1431	12.7845	13.3096	0	0	1.24228	2.12744	0.319355	2.44804
vsiRNA1751	GGGTGAGTGAACTATCGAATT	0	0	0	46	33	40	0	0	1	21	15	8	0	0	0	6.3282	6.39223	6.11936	0	0	0.310571	5.58453	2.39516	2.44804
vsiRNA1752	ACAGGGATACACGTAGTTTCCA	0	0	0	1	0	0	0	0	0	1	2	1	0	0	0	0.13757	0	0	0	0	0	0.26593	0.319355	0.306005
vsiRNA1753	TGTGAATATTTCATCCTTTTT	0	0	0	2	1	1	0	0	0	0	0	0	0	0	0	0.275139	0.193704	0.152984	0	0	0	0	0	0
vsiRNA1754	TGGGTTGTGTGGCATCAAATC	0	0	0	39	12	20	0	0	3	39	28	15	0	0	0	5.36521	2.32445	3.05968	0	0	0.931712	10.3713	4.47097	4.59007
vsiRNA1755	TCTAAGACTTAATAATGCGGA	0	0	0	91	63	75	0	2	9	29	19	23	0	0	0	12.5188	12.2033	11.4738	0	0.441318	2.79514	7.71197	3.03387	7.03811
vsiRNA1756	CTCTCCTATACTTCCTCTGATC	0	0	0	17	4	4	0	0	2	7	15	5	0	0	0	2.33868	0.774815	0.611936	0	0	0.621141	1.86151	2.39516	1.53002
vsiRNA1757	TAACCGATAACCAAGTGCTCG	0	0	0	18	4	4	0	0	2	11	19	6	0	0	0	2.47625	0.774815	0.611936	0	0	0.621141	2.92523	3.03387	1.83603
vsiRNA1758	CCACACATGTATGATCTGTAGG	0	0	0	39	22	10	0	0	4	12	4	8	0	0	0	5.36521	4.26148	1.52984	0	0	1.24228	3.19116	0.638711	2.44804
vsiRNA1759	TGATTGCTGTGAATCCGGAGA	0	0	0	125	77	84	0	0	11	41	27	26	0	0	0	17.1962	14.9152	12.8507	0	0	3.41628	10.9031	4.3113	7.95613
vsiRNA1760	TTGGAACATCTGGAACTCATA	0	0	0	127	54	82	0	0	10	36	27	22	0	0	0	17.4713	10.46	12.5447	0	0	3.10571	9.57348	4.3113	6.73211
vsiRNA1761	CAATTCGAACATCATCAGTGC	0	0	0	52	34	44	0	0	0	38	30	24	0	0	0	7.15362	6.58593	6.7313	0	0	0	10.1053	4.79033	7.34412
vsiRNA1762	TAATTTCCAAATGGCTGCGTC	0	0	0	52	30	41	0	0	2	37	45	28	0	0	0	7.15362	5.81111	6.27235	0	0	0.621141	9.8394	7.18549	8.56814
vsiRNA1763	GATCTGCATACAGGAAGAAGG	0	0	0	53	39	36	0	0	3	60	55	18	0	0	0	7.29119	7.55445	5.50743	0	0	0.931712	15.9558	8.78227	5.50809
vsiRNA1764	ATTTTGCTGATGGACGATGCT	0	0	0	221	190	181	0	0	16	82	65	66	0	0	0	30.4029	36.8037	27.6901	0	0	4.96913	21.8062	10.379	20.1963
vsiRNA1765	TGATGAGAGGAATGAGACTATT	0	0	0	15	11	22	0	0	4	15	6	7	0	0	0	2.06354	2.13074	3.36565	0	0	1.24228	3.98895	0.958066	2.14203
vsiRNA1766	TTGGTGGAGAGACTGCTTGAAG	0	0	0	12	7	8	0	0	2	7	7	5	0	0	0	1.65084	1.35593	1.22387	0	0	0.621141	1.86151	1.11774	1.53002
vsiRNA1767	AACCGTGCTTCATTGTTCTG	0	0	0	74	34	40	0	0	5	34	44	15	0	0	0	10.1802	6.58593	6.11936	0	0	1.55285	9.04162	7.02582	4.59007
vsiRNA1768	CAACAAAACTTGTACAGGATT	0	0	0	196	83	85	0	0	9	55	22	30	0	0	0	26.9636	16.0774	13.0036	0	0	2.79514	14.6261	3.51291	9.18015
vsiRNA1769	GTGAGGAAGATGCAAAGGATT	0	0	0	74	28	47	0	0	10	86	126	59	0	0	0	10.1802	5.42371	7.19025	0	0	3.10571	22.87	20.1194	18.0543
vsiRNA1770	TGGTGGAATAGGACTCATATA	0	0	0	49	35	39	0	0	8	25	32	18	0	0	0	6.74091	6.77963	5.96638	0	0	2.48456	6.64825	5.10968	5.50809
vsiRNA1771	AGAGTCAGCTGGTGACAAAGC	0	0	0	3	0	2	0	0	0	0	1	0	0	0	0	0.412709	0	0.305968	0	0	0	0	0.159678	0
vsiRNA1772	TCCCTCTGTCAACTTTGGCGT	0	0	0	118	45	71	0	0	11	67	80	34	0	0	0	16.2332	8.71667	10.8619	0	0	3.41628	17.8173	12.7742	10.4042
vsiRNA1773	ATGCTGTTGGACTGTTGGAAT	0	0	0	137	97	101	0	0	10	61	62	32	0	0	0	18.847	18.7893	15.4514	0	0	3.10571	16.2217	9.90001	9.79216
vsiRNA1774	CACGACCCAGCCTTTGAATTC	0	0	0	66	27	36	0	0	6	52	58	19	0	0	0	9.07959	5.23	5.50743	0	0	1.86342	13.8284	9.2613	5.81409
vsiRNA1775	CCCCTCGGTTCTGTAATGTGGA	0	0	0	14	8	5	0	0	0	0	1	1	0	0	0	1.92597	1.54963	0.76492	0	0	0	0	0.159678	0.306005
vsiRNA1776	ATACTGCAGCTACAGATCTCCT	0	0	0	5	2	5	0	0	0	5	2	2	0	0	0	0.687848	0.387408	0.76492	0	0	0	1.32965	0.319355	0.61201
vsiRNA1777	CTGTGGATTCGGAAGCAGAAG	0	0	0	59	46	29	0	0	2	18	5	16	0	0	0	8.11661	8.91038	4.43654	0	0	0.621141	4.78674	0.798388	4.89608
vsiRNA1778	TATTCGCCAAGCTGTGTATTC	0	0	0	56	43	43	0	0	10	30	25	11	0	0	0	7.7039	8.32926	6.57831	0	0	3.10571	7.9779	3.99194	3.36605
vsiRNA1779	ATTGATCCATCGTGGGCAACG	0	0	0	48	35	27	0	0	3	8	7	11	0	0	0	6.60334	6.77963	4.13057	0	0	0.931712	2.12744	1.11774	3.36605
vsiRNA1780	CATGGGAGAAACTGAAATGCC	0	0	0	287	168	163	0	0	16	112	95	68	0	0	0	39.4825	32.5422	24.9364	0	0	4.96913	29.7841	15.1694	20.8083
vsiRNA1781	TTCTTCTCTATCTGCATCAAC	0	0	0	18	9	11	0	0	2	11	36	15	0	0	0	2.47625	1.74333	1.68282	0	0	0.621141	2.92523	5.74839	4.59007
vsiRNA1782	TATGGAAGTTTGCATTCAATG	0	0	0	147	72	85	0	0	9	36	30	19	0	0	0	20.2227	13.9467	13.0036	0	0	2.79514	9.57348	4.79033	5.81409
vsiRNA1783	TACATTGTATGTAGTACTCGTT	0	0	0	17	18	21	0	0	1	5	2	1	0	0	0	2.33868	3.48667	3.21267	0	0	0.310571	1.32965	0.319355	0.306005
vsiRNA1784	TATTGATAGAATCAACAGGTA	0	0	0	83	37	62	0	0	6	21	19	11	0	0	0	11.4183	7.16704	9.48501	0	0	1.86342	5.58453	3.03387	3.36605
vsiRNA1785	ATGAGTGCCATGTTCTGGATC	1	0	0	166	102	94	0	0	11	55	33	27	0.207559	0	0	22.8366	19.7578	14.3805	0	0	3.41628	14.6261	5.26936	8.26213
vsiRNA1786	GCTATGCATTACGCTCTCATT	0	0	0	11	2	2	0	0	0	3	1	2	0	0	0	1.51327	0.387408	0.305968	0	0	0	0.79779	0.159678	0.61201
vsiRNA1787	TGACGGAGATTGGAGAAGAGC	0	0	0	140	115	138	0	0	13	101	79	48	0	0	0	19.2597	22.2759	21.1118	0	0	4.03742	26.8589	12.6145	14.6882
vsiRNA1788	GCATGTATCGATACAAGACCG	0	0	0	173	100	109	0	0	9	65	79	53	0	0	0	23.7995	19.3704	16.6753	0	0	2.79514	17.2854	12.6145	16.2183
vsiRNA1789	TCGCCCTTGCGTAGATCAGTA	0	0	1	40	21	27	0	0	2	26	32	11	0	0	0.238357	5.50278	4.06778	4.13057	0	0	0.621141	6.91418	5.10968	3.36605
vsiRNA1790	ATATGAGCGACTTGGAGTGGCC	0	0	0	16	15	12	0	0	0	6	5	7	0	0	0	2.20111	2.90556	1.83581	0	0	0	1.59558	0.798388	2.14203
vsiRNA1791	GCAGTGACTATGTCTGGATCT	0	0	0	54	24	22	0	0	1	25	26	20	0	0	0	7.42876	4.64889	3.36565	0	0	0.310571	6.64825	4.15162	6.1201
vsiRNA1792	AAGGATCTCAAGTTGAAGGGGA	0	0	0	27	8	3	0	0	1	8	12	5	0	0	0	3.71438	1.54963	0.458952	0	0	0.310571	2.12744	1.91613	1.53002
vsiRNA1793	CACAAGTGCGGAGGGGTGTCA	0	0	0	17	2	4	0	0	4	25	26	16	0	0	0	2.33868	0.387408	0.611936	0	0	1.24228	6.64825	4.15162	4.89608
vsiRNA1794	GTGCCCCTCGGTTCTGTAATG	0	0	0	54	26	12	0	0	6	30	26	15	0	0	0	7.42876	5.0363	1.83581	0	0	1.86342	7.9779	4.15162	4.59007
vsiRNA1795	AATAAGACAAGGACATTCACT	0	1	0	83	58	57	0	0	9	26	19	20	0	0.194677	0	11.4183	11.2348	8.72009	0	0	2.79514	6.91418	3.03387	6.1201
vsiRNA1796	TCGTAAACCTCTCATATGTGC	0	0	0	139	45	56	0	0	7	70	117	50	0	0	0	19.1222	8.71667	8.56711	0	0	2.17399	18.6151	18.6823	15.3002
vsiRNA1797	CCAAAAGGAGCGGGTGAGTATG	0	0	0	4	6	8	0	0	2	5	22	4	0	0	0	0.550278	1.16222	1.22387	0	0	0.621141	1.32965	3.51291	1.22402
vsiRNA1798	AGTTTGTTTGATGAAGATCGA	0	0	0	93	66	80	0	0	6	35	21	27	0	0	0	12.794	12.7845	12.2387	0	0	1.86342	9.30755	3.35323	8.26213
vsiRNA1799	TTTGGTTGGAACTAATTTTCA	0	0	0	78	34	29	0	0	1	19	12	8	0	0	0	10.7304	6.58593	4.43654	0	0	0.310571	5.05267	1.91613	2.44804
vsiRNA1800	TCCCACTGGAGTAGCTGACA	0	0	1	162	73	75	0	0	12	83	61	40	0	0	0.238357	22.2863	14.1404	11.4738	0	0	3.72685	22.0722	9.74034	12.2402
vsiRNA1801	CATGTGTGTGCCAAAGCTTGGA	0	0	0	2	0	0	0	0	0	2	1	1	0	0	0	0.275139	0	0	0	0	0	0.53186	0.159678	0.306005
vsiRNA1802	TGAATAATAATTCGTGGTTTGC	0	0	0	3	4	2	0	0	0	0	0	0	0	0	0	0.412709	0.774815	0.305968	0	0	0	0	0	0
vsiRNA1803	ATTCTCAAATTTGGATGGTTC	0	0	0	61	27	30	0	0	2	30	16	12	0	0	0	8.39175	5.23	4.58952	0	0	0.621141	7.9779	2.55484	3.67206
vsiRNA1804	CATTCTCAACGATTGGTTTCA	0	0	0	52	29	26	0	0	5	25	11	17	0	0	0	7.15362	5.61741	3.97759	0	0	1.55285	6.64825	1.75645	5.20208
vsiRNA1805	TTTTGAACACGCAATCACTCC	0	0	0	16	5	6	0	0	0	12	9	2	0	0	0	2.20111	0.968519	0.917904	0	0	0	3.19116	1.4371	0.61201
vsiRNA1806	TCGACACAACACTTGACGCAGC	0	0	0	17	7	9	0	0	2	6	16	7	0	0	0	2.33868	1.35593	1.37686	0	0	0.621141	1.59558	2.55484	2.14203
vsiRNA1807	CTGCAAAGACTCATACCTCTT	0	0	0	11	6	7	0	0	0	8	11	4	0	0	0	1.51327	1.16222	1.07089	0	0	0	2.12744	1.75645	1.22402
vsiRNA1808	TCCCACTGCAAAATGGATACA	0	0	0	3	3	1	0	0	1	3	1	1	0	0	0	0.412709	0.581111	0.152984	0	0	0.310571	0.79779	0.159678	0.306005
vsiRNA1809	CAGTTGCTGTTAGATGAGCCTT	0	0	0	3	6	7	0	0	0	1	0	1	0	0	0	0.412709	1.16222	1.07089	0	0	0	0.26593	0	0.306005
vsiRNA1810	AACTTGAGTTGAGGCAAACTGG	0	0	0	26	13	17	0	0	3	14	8	12	0	0	0	3.57681	2.51815	2.60073	0	0	0.931712	3.72302	1.27742	3.67206
vsiRNA1811	GTACAGCTGATGGATGTCTAG	0	0	0	31	18	25	0	0	1	11	18	9	0	0	0	4.26466	3.48667	3.8246	0	0	0.310571	2.92523	2.8742	2.75404
vsiRNA1812	ATTGTACTGTGCGCCAAGTTAA	0	0	0	1	0	0	0	0	0	0	0	0	0	0	0	0.13757	0	0	0	0	0	0	0	0
vsiRNA1813	AGGTTTTTGAAAGGTGATTGTT	0	0	0	13	8	6	0	0	0	7	7	3	0	0	0	1.7884	1.54963	0.917904	0	0	0	1.86151	1.11774	0.918015
vsiRNA1814	TCTATCTGCATCAACTCGATT	0	0	0	151	69	91	0	0	5	66	71	39	0	0	0	20.773	13.3656	13.9215	0	0	1.55285	17.5514	11.3371	11.9342
vsiRNA1815	TGGGATGAGTACATTGAGTATT	0	0	0	23	18	25	0	0	2	13	17	8	0	0	0	3.1641	3.48667	3.8246	0	0	0.621141	3.45709	2.71452	2.44804
vsiRNA1816	AAATTGGAACTTGTATCTGTC	0	0	0	100	80	92	0	0	5	33	22	35	0	0	0	13.757	15.4963	14.0745	0	0	1.55285	8.77569	3.51291	10.7102
vsiRNA1817	AACAAATCCTCTCATTCTGCACT	0	0	0	0	0	0	0	0	0	1	0	0	0	0	0	0	0	0	0	0	0	0.26593	0	0
vsiRNA1818	CGCTGCAACTCTGCCACAGTCT	0	0	0	14	4	14	0	0	4	12	8	7	0	0	0	1.92597	0.774815	2.14178	0	0	1.24228	3.19116	1.27742	2.14203
vsiRNA1819	AGGTTGGGCTGATTTCAATGC	0	0	0	69	49	35	0	0	9	32	38	18	0	0	0	9.4923	9.49149	5.35444	0	0	2.79514	8.50976	6.06775	5.50809
vsiRNA1820	CTGATATTATCCGTTCTGTTCT	0	0	0	27	9	10	0	0	0	5	9	7	0	0	0	3.71438	1.74333	1.52984	0	0	0	1.32965	1.4371	2.14203
vsiRNA1821	CCATGATTTGCCTAAGTGTTG	0	0	0	51	25	33	0	0	0	14	18	14	0	0	0	7.01605	4.8426	5.04847	0	0	0	3.72302	2.8742	4.28407
vsiRNA1822	TTGTATCTAGCACTGATGATG	0	0	0	164	96	103	0	0	3	40	31	29	0	0	0	22.5614	18.5956	15.7574	0	0	0.931712	10.6372	4.95001	8.87414
vsiRNA1823	TTATGTCAACCAAAGGAGGGT	1	0	0	229	139	154	0	0	18	148	140	78	0.207559	0	0	31.5034	26.9248	23.5595	0	0	5.59027	39.3576	22.3549	23.8684
vsiRNA1824	ATGGAACGTCTGAAATGTATG	0	0	0	114	64	67	0	0	7	30	29	21	0	0	0	15.6829	12.397	10.2499	0	0	2.17399	7.9779	4.63065	6.4261
vsiRNA1825	TAAACCATCGCTTGCGTGCTTG	0	0	0	11	4	8	0	0	0	4	9	2	0	0	0	1.51327	0.774815	1.22387	0	0	0	1.06372	1.4371	0.61201
vsiRNA1826	ACTTGGAGTCAAGAACATGTG	0	0	0	54	30	33	0	0	3	9	8	15	0	0	0	7.42876	5.81111	5.04847	0	0	0.931712	2.39337	1.27742	4.59007
vsiRNA1827	TGATTGGTGGGACCGACAAAT	0	0	0	35	20	24	0	0	1	12	13	9	0	0	0	4.81494	3.87408	3.67162	0	0	0.310571	3.19116	2.07581	2.75404
vsiRNA1828	CCCGAAAAGTCGAGGTTGGGC	0	0	2	367	239	312	0	0	19	187	112	107	0	0	0.476713	50.488	46.2952	47.731	0	0	5.90084	49.7289	17.8839	32.7425
vsiRNA1829	ACTCGTAGGGCTAAAGCTGATA	0	0	0	8	10	10	0	0	1	4	5	4	0	0	0	1.10056	1.93704	1.52984	0	0	0.310571	1.06372	0.798388	1.22402
vsiRNA1830	AGGCTCATCTAACAGCAACTG	0	0	0	55	38	53	0	0	4	27	21	18	0	0	0	7.56633	7.36074	8.10815	0	0	1.24228	7.18011	3.35323	5.50809
vsiRNA1831	TTTCCTCGCGATGTTGATTAA	0	0	0	19	4	11	0	0	0	2	4	2	0	0	0	2.61382	0.774815	1.68282	0	0	0	0.53186	0.638711	0.61201
vsiRNA1832	TACATTTGAACCAAACTGAACA	0	0	0	9	3	1	0	0	0	1	2	2	0	0	0	1.23813	0.581111	0.152984	0	0	0	0.26593	0.319355	0.61201
vsiRNA1833	CTCTGTATGAGTACCATGTTGC	0	0	0	10	4	6	0	0	0	3	5	2	0	0	0	1.3757	0.774815	0.917904	0	0	0	0.79779	0.798388	0.61201
vsiRNA1834	CTCATCTAACAGCAACTGTCT	0	0	0	64	17	23	0	0	1	28	39	23	0	0	0	8.80446	3.29296	3.51863	0	0	0.310571	7.44604	6.22743	7.03811
vsiRNA1835	CTGAGATGTTATATATTGCCA	0	0	0	3	6	3	0	0	0	1	2	1	0	0	0	0.412709	1.16222	0.458952	0	0	0	0.26593	0.319355	0.306005
vsiRNA1836	CATTACAGAACCGAGGGGCACT	0	0	0	82	43	42	0	0	2	28	33	26	0	0	0	11.2807	8.32926	6.42533	0	0	0.621141	7.44604	5.26936	7.95613
vsiRNA1837	CGCCCTTGCGTAGATCAGTAG	0	0	1	52	17	25	0	0	5	28	39	19	0	0	0.238357	7.15362	3.29296	3.8246	0	0	1.55285	7.44604	6.22743	5.81409
vsiRNA1838	GTTTAGGCGGAAGATGAAAGG	0	0	0	58	31	43	0	0	3	23	45	21	0	0	0	7.97904	6.00482	6.57831	0	0	0.931712	6.11639	7.18549	6.4261
vsiRNA1839	CTGAAACCAATCGTTGAGAAT	0	0	0	71	62	44	0	0	3	30	10	16	0	0	0	9.76744	12.0096	6.7313	0	0	0.931712	7.9779	1.59678	4.89608
vsiRNA1840	TGATCTGTAGGATATCTCATT	0	0	0	316	233	262	0	0	19	97	37	51	0	0	0	43.472	45.133	40.0818	0	0	5.90084	25.7952	5.90807	15.6063
vsiRNA1841	AAACTTTGTATCTAGCACTGA	0	0	0	151	76	99	0	0	8	25	17	29	0	0	0	20.773	14.7215	15.1454	0	0	2.48456	6.64825	2.71452	8.87414
vsiRNA1842	AGGAGCGGGTGAGTATGGAAGT	0	0	0	4	2	1	0	0	0	14	17	6	0	0	0	0.550278	0.387408	0.152984	0	0	0	3.72302	2.71452	1.83603
vsiRNA1843	AAGGGAAAAGGTAAAGGCACC	0	0	0	76	92	75	0	0	7	24	23	19	0	0	0	10.4553	17.8208	11.4738	0	0	2.17399	6.38232	3.67259	5.81409
vsiRNA1844	TAGCATCAAGGAGATCTGTAG	0	0	0	97	63	50	0	0	11	39	22	30	0	0	0	13.3443	12.2033	7.6492	0	0	3.41628	10.3713	3.51291	9.18015
vsiRNA1845	TACTTGTGTACGTGTCGAGCT	0	0	0	292	165	170	0	0	18	85	85	60	0	0	0	40.1703	31.9611	26.0073	0	0	5.59027	22.604	13.5726	18.3603
vsiRNA1846	TCAAATATCACAAAGTTGAAC	0	0	0	164	88	123	0	0	6	24	21	23	0	0	0	22.5614	17.0459	18.817	0	0	1.86342	6.38232	3.35323	7.03811
vsiRNA1847	ATGGATCATTGAAAGCAGAACT	0	0	0	40	29	22	0	0	0	7	8	13	0	0	0	5.50278	5.61741	3.36565	0	0	0	1.86151	1.27742	3.97806
vsiRNA1848	AGTAAGTATCTCCGAACTAATG	0	0	0	65	52	74	0	0	1	35	23	10	0	0	0	8.94202	10.0726	11.3208	0	0	0.310571	9.30755	3.67259	3.06005
vsiRNA1849	TAATATCAGCATAGACGTTCTC	0	0	0	11	9	8	0	0	0	1	4	2	0	0	0	1.51327	1.74333	1.22387	0	0	0	0.26593	0.638711	0.61201
vsiRNA1850	ACGAGTGTTTCTGCCGCTGAC	0	0	0	26	14	12	0	0	2	23	7	12	0	0	0	3.57681	2.71185	1.83581	0	0	0.621141	6.11639	1.11774	3.67206
vsiRNA1851	CATTGTATGTAGTACTCGTTTC	0	0	0	20	22	18	0	0	0	7	4	4	0	0	0	2.75139	4.26148	2.75371	0	0	0	1.86151	0.638711	1.22402
vsiRNA1852	TTGTCGTTGTTGTGGATGATT	0	0	0	101	83	96	0	0	6	32	25	19	0	0	0	13.8945	16.0774	14.6865	0	0	1.86342	8.50976	3.99194	5.81409
vsiRNA1853	ACTGAACCGGTTGATCTGAGT	1	0	0	228	141	155	0	0	10	75	53	55	0.207559	0	0	31.3659	27.3122	23.7125	0	0	3.10571	19.9447	8.46291	16.8303
vsiRNA1854	AGAAGTCAATTGAAAGAATTC	0	0	0	72	58	68	0	0	2	16	13	12	0	0	0	9.90501	11.2348	10.4029	0	0	0.621141	4.25488	2.07581	3.67206
vsiRNA1855	AGAGCAAGGTAGCATTCAACC	0	0	0	136	48	84	0	0	9	64	58	31	0	0	0	18.7095	9.29778	12.8507	0	0	2.79514	17.0195	9.2613	9.48615
vsiRNA1856	ACTTTCGGTGTGATAAATGGA	0	0	0	47	51	65	0	0	7	36	49	25	0	0	0	6.46577	9.87889	9.94396	0	0	2.17399	9.57348	7.8242	7.65012
vsiRNA1857	TATTACTAATAGATAGAGGTGG	0	0	0	24	21	15	0	0	1	9	5	7	0	0	0	3.30167	4.06778	2.29476	0	0	0.310571	2.39337	0.798388	2.14203
vsiRNA1858	AAAATTGGGTGTACTGCGATG	0	0	0	149	65	103	0	0	10	49	69	37	0	0	0	20.4979	12.5907	15.7574	0	0	3.10571	13.0306	11.0178	11.3222
vsiRNA1859	CACAATCAGTTGAGACTGTGT	0	0	0	11	9	14	0	0	1	3	1	2	0	0	0	1.51327	1.74333	2.14178	0	0	0.310571	0.79779	0.159678	0.61201
vsiRNA1860	GTATTTGAAGTCAGTAAACCC	0	0	0	86	27	34	0	0	8	48	58	31	0	0	0	11.831	5.23	5.20146	0	0	2.48456	12.7646	9.2613	9.48615
vsiRNA1861	GGTATGAGTCTTTGCAGTTCG	0	0	0	23	1	5	0	0	2	15	22	4	0	0	0	3.1641	0.193704	0.76492	0	0	0.621141	3.98895	3.51291	1.22402
vsiRNA1862	CTTCTGAATTGGCTCTGCTTC	0	0	0	59	53	22	0	0	9	32	32	23	0	0	0	8.11661	10.2663	3.36565	0	0	2.79514	8.50976	5.10968	7.03811
vsiRNA1863	AATTATGTCAACCAAAGGAGG	0	0	0	393	244	285	0	0	22	164	155	122	0	0	0	54.0649	47.2637	43.6005	0	0	6.83255	43.6125	24.75	37.3326
vsiRNA1864	CAATTGTCAAGAAGTTTAGAGG	0	0	0	8	9	3	0	0	2	4	5	7	0	0	0	1.10056	1.74333	0.458952	0	0	0.621141	1.06372	0.798388	2.14203
vsiRNA1865	AGTGGCCAAAGACTTAATCA	0	0	0	61	43	45	0	0	4	24	16	11	0	0	0	8.39175	8.32926	6.88428	0	0	1.24228	6.38232	2.55484	3.36605
vsiRNA1866	TGGCAGAACAATGAAGCACGG	0	0	0	241	148	152	0	0	16	114	92	52	0	0	0	33.1543	28.6682	23.2536	0	0	4.96913	30.316	14.6903	15.9123
vsiRNA1867	ATCGATTAGGTGATGTTGCGA	0	0	0	41	16	19	0	0	5	19	22	16	0	0	0	5.64035	3.09926	2.9067	0	0	1.55285	5.05267	3.51291	4.89608
vsiRNA1868	CACTATTAACTTGACTGGTTG	0	0	0	71	47	42	0	0	5	20	21	14	0	0	0	9.76744	9.10408	6.42533	0	0	1.55285	5.3186	3.35323	4.28407
vsiRNA1869	TATGTGCTTCTGATGATGAGA	0	0	0	98	62	75	0	0	9	37	36	22	0	0	0	13.4818	12.0096	11.4738	0	0	2.79514	9.8394	5.74839	6.73211
vsiRNA1870	ATCCAGACATAGTCACTGCTAC	0	0	0	2	0	1	0	0	0	0	0	0	0	0	0	0.275139	0	0.152984	0	0	0	0	0	0
vsiRNA1871	ATTCGAGCATCGTCCATCAGC	0	0	0	57	18	25	0	0	2	29	23	14	0	0	0	7.84147	3.48667	3.8246	0	0	0.621141	7.71197	3.67259	4.28407
vsiRNA1872	AGTATAGGAGAGAAATCGAG	0	0	0	61	27	37	0	0	7	29	39	23	0	0	0	8.39175	5.23	5.66041	0	0	2.17399	7.71197	6.22743	7.03811
vsiRNA1873	ATATTATCCGTTCTGTTCTTT	0	0	0	119	87	116	0	0	9	40	48	27	0	0	0	16.3708	16.8522	17.7462	0	0	2.79514	10.6372	7.66453	8.26213
vsiRNA1874	GCTTAGTGTGCGATTACGAAG	0	0	0	236	99	104	0	0	14	70	95	47	0	0	0	32.4664	19.1767	15.9103	0	0	4.34799	18.6151	15.1694	14.3822
vsiRNA1875	TTATATTCCTCTCTTTCTCTC	0	0	0	16	10	13	0	0	1	9	13	3	0	0	0	2.20111	1.93704	1.98879	0	0	0.310571	2.39337	2.07581	0.918015
vsiRNA1876	TCCCTGTTAGAGCCTCATACAT	0	0	0	1	1	1	0	0	0	5	2	0	0	0	0	0.13757	0.193704	0.152984	0	0	0	1.32965	0.319355	0
vsiRNA1877	TTAATTAGGTATGGGGTGAGT	0	0	0	39	31	47	0	0	11	52	70	45	0	0	0	5.36521	6.00482	7.19025	0	0	3.41628	13.8284	11.1774	13.7702
vsiRNA1878	AAATTGATCCAGCGAAGGGCT	0	0	0	116	84	66	0	0	4	61	55	28	0	0	0	15.9581	16.2711	10.0969	0	0	1.24228	16.2217	8.78227	8.56814
vsiRNA1879	TCAGGAAAGATTGGTCTGACA	0	0	0	313	198	209	0	0	16	98	69	80	0	0	0	43.0593	38.3534	31.9737	0	0	4.96913	26.0611	11.0178	24.4804
vsiRNA1880	CCAGACATAGTCACTGCTACG	0	0	0	27	9	19	0	0	2	25	22	13	0	0	0	3.71438	1.74333	2.9067	0	0	0.621141	6.64825	3.51291	3.97806
vsiRNA1881	TGGACATTGACAATAGGAGCA	0	0	0	183	113	101	0	0	6	83	81	45	0	0	0	25.1752	21.8885	15.4514	0	0	1.86342	22.0722	12.9339	13.7702
vsiRNA1882	CAACGATTGGTTTCAGTGGGT	0	0	0	94	48	36	0	0	9	27	45	25	0	0	0	12.9315	9.29778	5.50743	0	0	2.79514	7.18011	7.18549	7.65012
vsiRNA1883	GGCACTTTTATCTAAGACTTA	0	0	0	73	40	39	0	0	4	30	23	19	0	0	0	10.0426	7.74815	5.96638	0	0	1.24228	7.9779	3.67259	5.81409
vsiRNA1884	ATGCATTGATCCATCGTGGGC	0	0	0	72	46	61	0	0	8	36	41	20	0	0	0	9.90501	8.91038	9.33203	0	0	2.48456	9.57348	6.54678	6.1201
vsiRNA1885	GGGTCAGTGGTGGTTGAAACT	0	1	0	16	7	12	0	0	3	18	59	22	0	0.194677	0	2.20111	1.35593	1.83581	0	0	0.931712	4.78674	9.42098	6.73211
vsiRNA1886	AGCTGCAAACTCTTGCCTTCG	0	0	0	83	33	47	0	0	4	30	22	27	0	0	0	11.4183	6.39223	7.19025	0	0	1.24228	7.9779	3.51291	8.26213
vsiRNA1887	CAGGTGTTAAAAATTTGGAAC	0	0	0	43	27	28	0	0	2	14	9	8	0	0	0	5.91549	5.23	4.28355	0	0	0.621141	3.72302	1.4371	2.44804
vsiRNA1888	TCCAAAAGAACAGAACGGATA	0	0	0	462	353	380	0	0	27	137	72	84	0	0	0	63.5572	68.3774	58.1339	0	0	8.38541	36.4324	11.4968	25.7044
vsiRNA1889	TTGTGCATCAACAAATGATTG	0	0	0	55	31	43	0	0	2	8	4	3	0	0	0	7.56633	6.00482	6.57831	0	0	0.621141	2.12744	0.638711	0.918015
vsiRNA1890	TTTGACATGCACAAAGCGATC	1	0	0	69	47	70	0	0	1	15	7	9	0.207559	0	0	9.4923	9.10408	10.7089	0	0	0.310571	3.98895	1.11774	2.75404
vsiRNA1891	CCAGGTTCCAAGCTTTGGCACA	0	0	0	14	3	8	0	0	0	3	1	2	0	0	0	1.92597	0.581111	1.22387	0	0	0	0.79779	0.159678	0.61201
vsiRNA1892	AATAACTTACTGAATTACGAT	0	0	0	138	60	81	0	0	8	36	29	22	0	0	0	18.9846	11.6222	12.3917	0	0	2.48456	9.57348	4.63065	6.73211
vsiRNA1893	TTGCATCCCTCTTAGTGCTTC	0	0	0	9	10	3	0	0	0	10	8	5	0	0	0	1.23813	1.93704	0.458952	0	0	0	2.6593	1.27742	1.53002
vsiRNA1894	TGCAAGTACCATTCTTGGATG	0	0	0	271	186	192	0	0	21	37	33	27	0	0	0	37.2814	36.0289	29.3729	0	0	6.52198	9.8394	5.26936	8.26213
vsiRNA1895	TCTACTCATGGTTGTTGCAAC	0	0	0	111	63	65	0	0	5	35	30	27	0	0	0	15.2702	12.2033	9.94396	0	0	1.55285	9.30755	4.79033	8.26213
vsiRNA1896	AGCGATTATTGGCGAAGTAGTG	0	0	0	11	12	10	0	0	2	7	7	2	0	0	0	1.51327	2.32445	1.52984	0	0	0.621141	1.86151	1.11774	0.61201
vsiRNA1897	ATTCACAAGAGCAACTGCTGT	0	0	0	12	4	11	0	0	0	4	2	8	0	0	0	1.65084	0.774815	1.68282	0	0	0	1.06372	0.319355	2.44804
vsiRNA1898	AAGCTGTACATGGATAGGACA	0	0	0	126	76	71	0	0	8	63	67	41	0	0	0	17.3338	14.7215	10.8619	0	0	2.48456	16.7536	10.6984	12.5462
vsiRNA1899	TTGGAGTGGCCTTAGAAATTC	0	0	0	86	44	52	0	1	8	34	32	18	0	0	0	11.831	8.52297	7.95517	0	0.220659	2.48456	9.04162	5.10968	5.50809
vsiRNA1900	CACATTACAGAACCGAGGGGC	0	0	0	63	38	29	0	0	3	29	34	26	0	0	0	8.66689	7.36074	4.43654	0	0	0.931712	7.71197	5.42904	7.95613
vsiRNA1901	TAGATCAGTAGCACGAACTTGG	0	0	0	117	71	88	0	0	6	43	48	27	0	0	0	16.0956	13.753	13.4626	0	0	1.86342	11.435	7.66453	8.26213
vsiRNA1902	GCGTAGTGGCAGTGTGTCAGG	0	0	0	28	6	13	0	0	1	30	46	19	0	0	0	3.85195	1.16222	1.98879	0	0	0.310571	7.9779	7.34517	5.81409
vsiRNA1903	AGTTTTGTTGTCTTAAACAGG	0	0	0	106	69	89	0	0	4	16	19	18	0	0	0	14.5824	13.3656	13.6156	0	0	1.24228	4.25488	3.03387	5.50809
vsiRNA1904	CCACAGTTAAGAACTCTTTGA	0	0	0	50	39	35	0	0	7	18	17	13	0	0	0	6.87848	7.55445	5.35444	0	0	2.17399	4.78674	2.71452	3.97806
vsiRNA1905	GACAATCTTAGAGCACTTAACT	0	0	0	10	2	5	0	0	2	4	11	1	0	0	0	1.3757	0.387408	0.76492	0	0	0.621141	1.06372	1.75645	0.306005
vsiRNA1906	ACTTCAAATACTCAATGTACT	0	0	0	49	36	39	0	0	0	11	6	4	0	0	0	6.74091	6.97334	5.96638	0	0	0	2.92523	0.958066	1.22402
vsiRNA1907	GTTTCAATTTCGATCTTCATC	0	0	0	110	70	85	0	0	8	33	19	19	0	0	0	15.1327	13.5593	13.0036	0	0	2.48456	8.77569	3.03387	5.81409
vsiRNA1908	TGGAAGAATATGATGTGCGAC	0	0	0	50	37	28	0	0	1	31	52	21	0	0	0	6.87848	7.16704	4.28355	0	0	0.310571	8.24383	8.30324	6.4261
vsiRNA1909	TTACGAGGTGCTTCTTAGTTGG	0	0	0	4	3	0	0	0	0	4	1	0	0	0	0	0.550278	0.581111	0	0	0	0	1.06372	0.159678	0
vsiRNA1910	TTCAGAGTGAAGAATTTGCATA	0	0	0	88	38	62	0	0	3	30	25	20	0	0	0	12.1061	7.36074	9.48501	0	0	0.931712	7.9779	3.99194	6.1201
vsiRNA1911	GAATGCTTGTGGTGATATGTTG	0	0	0	8	2	4	0	0	0	2	4	5	0	0	0	1.10056	0.387408	0.611936	0	0	0	0.53186	0.638711	1.53002
vsiRNA1912	AGACTACTTCGAGCATTTTAC	0	0	0	25	13	8	0	0	2	9	14	7	0	0	0	3.43924	2.51815	1.22387	0	0	0.621141	2.39337	2.23549	2.14203
vsiRNA1913	CTCTTGGGCATTCTCATTTTGG	0	0	0	1	0	2	0	0	0	1	5	3	0	0	0	0.13757	0	0.305968	0	0	0	0.26593	0.798388	0.918015
vsiRNA1914	GTACAATTGCCAATCAGACTA	0	0	0	80	41	46	0	0	8	36	42	35	0	0	0	11.0056	7.94186	7.03727	0	0	2.48456	9.57348	6.70646	10.7102
vsiRNA1915	AGTTTGATACGTGGTATGGAG	0	0	0	81	57	58	0	1	7	36	56	27	0	0	0	11.1431	11.0411	8.87308	0	0.220659	2.17399	9.57348	8.94195	8.26213
vsiRNA1916	TTTTATAGTGAACATGGGTAC	0	0	0	143	65	75	0	0	6	60	77	37	0	0	0	19.6725	12.5907	11.4738	0	0	1.86342	15.9558	12.2952	11.3222
vsiRNA1917	TTCAGTTTGGTTCAAATGTAC	0	0	0	107	42	54	0	0	4	39	20	25	0	0	0	14.7199	8.13556	8.26114	0	0	1.24228	10.3713	3.19355	7.65012
vsiRNA1918	TATCTCATTTGTGCCCAATTG	0	0	0	60	27	31	0	0	3	33	30	20	0	0	0	8.25418	5.23	4.74251	0	0	0.931712	8.77569	4.79033	6.1201
vsiRNA1919	ACCTAATTGTACCACTTGATT	0	0	0	27	16	16	0	0	2	9	9	4	0	0	0	3.71438	3.09926	2.44774	0	0	0.621141	2.39337	1.4371	1.22402
vsiRNA1920	CGTGCTATAAGATAACCTGCC	0	0	0	221	90	132	0	0	19	101	138	76	0	0	0	30.4029	17.4333	20.1939	0	0	5.90084	26.8589	22.0355	23.2564
vsiRNA1921	AACTTCTCGTTTCCCCGCAACT	0	0	0	19	7	11	0	0	1	4	13	2	0	0	0	2.61382	1.35593	1.68282	0	0	0.310571	1.06372	2.07581	0.61201
vsiRNA1922	TATGGGCAAGTCAAGCAGGAG	0	0	0	39	16	13	0	0	4	25	34	25	0	0	0	5.36521	3.09926	1.98879	0	0	1.24228	6.64825	5.42904	7.65012
vsiRNA1923	TGGACGATGCTCGAATGCTTG	0	0	0	98	79	48	0	0	7	26	35	23	0	0	0	13.4818	15.3026	7.34323	0	0	2.17399	6.91418	5.58872	7.03811
vsiRNA1924	CTCATGAGAGGTTTAAGGGATT	0	0	0	35	24	26	0	0	0	15	12	10	0	0	0	4.81494	4.64889	3.97759	0	0	0	3.98895	1.91613	3.06005
vsiRNA1925	TTCTGAATTGGCTCTGCTTCA	0	1	0	65	48	41	0	0	7	24	22	18	0	0.194677	0	8.94202	9.29778	6.27235	0	0	2.17399	6.38232	3.51291	5.50809
vsiRNA1926	TCCAAGCATCGTTCAAGAGATC	0	0	0	121	81	103	0	0	5	65	35	26	0	0	0	16.6459	15.69	15.7574	0	0	1.55285	17.2854	5.58872	7.95613
vsiRNA1927	TGCGTAGATCAGTAGCACGAA	0	0	0	111	52	75	0	0	5	36	34	29	0	0	0	15.2702	10.0726	11.4738	0	0	1.55285	9.57348	5.42904	8.87414
vsiRNA1928	TACTGATGCCACCGTCCAACC	0	0	0	68	47	77	0	0	7	25	52	18	0	0	0	9.35473	9.10408	11.7798	0	0	2.17399	6.64825	8.30324	5.50809
vsiRNA1929	ACATAGACGTGGTTGTAGATT	0	0	0	188	123	157	0	0	23	64	56	53	0	0	0	25.8631	23.8256	24.0185	0	0	7.14312	17.0195	8.94195	16.2183
vsiRNA1930	AAGGAAATGACACAATCGATGC	0	0	0	1	3	3	0	0	0	0	2	1	0	0	0	0.13757	0.581111	0.458952	0	0	0	0	0.319355	0.306005
vsiRNA1931	CCCTGTTAGAGCCTCATACATC	0	0	0	23	15	9	0	0	2	15	32	13	0	0	0	3.1641	2.90556	1.37686	0	0	0.621141	3.98895	5.10968	3.97806
vsiRNA1932	TGACAGGAGGCGTCTCAACTA	0	0	0	67	11	36	0	0	6	26	23	21	0	0	0	9.21716	2.13074	5.50743	0	0	1.86342	6.91418	3.67259	6.4261
vsiRNA1933	TGTATGGAGGCAAGAAGAAAG	0	0	0	69	42	47	0	0	6	57	70	40	0	0	0	9.4923	8.13556	7.19025	0	0	1.86342	15.158	11.1774	12.2402
vsiRNA1934	CCATGGATGATCTTCTGCAAT	0	0	0	340	220	208	0	0	21	114	59	70	0	0	0	46.7737	42.6148	31.8207	0	0	6.52198	30.316	9.42098	21.4203
vsiRNA1935	CGTTTGCTTATTTCCAAGCATT	0	0	0	0	0	2	0	0	0	0	0	0	0	0	0	0	0	0.305968	0	0	0	0	0	0
vsiRNA1936	ATGGTGATGACTTATTGATTG	0	0	0	156	90	106	0	0	5	34	43	38	0	0	0	21.4609	17.4333	16.2163	0	0	1.55285	9.04162	6.86614	11.6282
vsiRNA1937	AAGGAAAAGGACGTGAACGTT	0	0	0	73	52	46	0	0	3	32	26	25	0	0	0	10.0426	10.0726	7.03727	0	0	0.931712	8.50976	4.15162	7.65012
vsiRNA1938	CAGCGCTTGAGAACTGAACCA	0	0	0	200	122	126	0	0	5	53	26	31	0	0	0	27.5139	23.6319	19.276	0	0	1.55285	14.0943	4.15162	9.48615
vsiRNA1939	AGCATTGCTTACAATAAGGTG	0	0	0	65	42	37	0	0	6	20	24	22	0	0	0	8.94202	8.13556	5.66041	0	0	1.86342	5.3186	3.83226	6.73211
vsiRNA1940	GTGCACTTCTTACTCACCCCT	0	0	0	50	24	28	0	0	3	20	43	17	0	0	0	6.87848	4.64889	4.28355	0	0	0.931712	5.3186	6.86614	5.20208
vsiRNA1941	TAGTGAACATGGGTACTTTTC	0	0	0	219	110	134	0	0	11	95	76	61	0	0	0	30.1277	21.3074	20.4999	0	0	3.41628	25.2633	12.1355	18.6663
vsiRNA1942	TCCTTTCTTGAAGCGTCCAAC	0	0	0	38	17	30	0	0	4	23	40	11	0	0	0	5.22765	3.29296	4.58952	0	0	1.24228	6.11639	6.38711	3.36605
vsiRNA1943	TCTGCATCAACTCGATTTCTCT	0	0	0	13	3	4	0	0	1	7	4	5	0	0	0	1.7884	0.581111	0.611936	0	0	0.310571	1.86151	0.638711	1.53002
vsiRNA1944	ACTCCGTTGATGTTTGGCGAG	0	0	0	231	148	118	0	0	17	118	68	73	0	0	0	31.7786	28.6682	18.0521	0	0	5.2797	31.3797	10.8581	22.3384
vsiRNA1945	CCATGTGAAATCGCGTTCAAG	0	0	0	146	89	77	0	0	12	56	54	26	0	0	0	20.0852	17.2396	11.7798	0	0	3.72685	14.8921	8.62259	7.95613
vsiRNA1946	AGTATGCATACTTGGAGAGAC	0	0	0	7	2	6	0	0	0	2	0	1	0	0	0	0.962987	0.387408	0.917904	0	0	0	0.53186	0	0.306005
vsiRNA1947	TGGGACATGAACCACAATTCC	0	0	0	204	186	176	0	0	9	76	42	42	0	0	0	28.0642	36.0289	26.9252	0	0	2.79514	20.2107	6.70646	12.8522
vsiRNA1948	CTATAGACTTGAATACTTCATT	0	0	0	39	9	19	0	0	1	8	3	4	0	0	0	5.36521	1.74333	2.9067	0	0	0.310571	2.12744	0.479033	1.22402
vsiRNA1949	ACTCGTAGGGCTAAAGCTGAT	0	0	0	85	65	54	0	0	4	35	38	24	0	0	0	11.6934	12.5907	8.26114	0	0	1.24228	9.30755	6.06775	7.34412
vsiRNA1950	GTCTAACTTCATGGTCCAGTG	0	0	0	23	13	10	0	0	0	20	13	12	0	0	0	3.1641	2.51815	1.52984	0	0	0	5.3186	2.07581	3.67206
vsiRNA1951	CACATGTATGATCTGTAGGATA	0	0	0	125	111	77	0	0	8	45	20	21	0	0	0	17.1962	21.5011	11.7798	0	0	2.48456	11.9668	3.19355	6.4261
vsiRNA1952	GAGGACACAATTCGAACATCA	0	0	0	75	53	38	0	0	5	25	19	7	0	0	0	10.3177	10.2663	5.81339	0	0	1.55285	6.64825	3.03387	2.14203
vsiRNA1953	TGTAGGATATCTCATTTGTGC	0	0	0	228	139	132	0	0	14	76	63	45	0	0	0	31.3659	26.9248	20.1939	0	0	4.34799	20.2107	10.0597	13.7702
vsiRNA1954	TAACTGAACCGGTTGATCTG	0	0	0	146	91	76	0	0	10	45	29	39	0	0	0	20.0852	17.627	11.6268	0	0	3.10571	11.9668	4.63065	11.9342
vsiRNA1955	TCTAGTTGGAATACACAGCTTG	0	0	0	12	9	9	0	0	0	3	0	1	0	0	0	1.65084	1.74333	1.37686	0	0	0	0.79779	0	0.306005
vsiRNA1956	CTTTGGAAGAAGCTCGGAGGG	0	0	0	126	63	70	0	0	10	48	35	27	0	0	0	17.3338	12.2033	10.7089	0	0	3.10571	12.7646	5.58872	8.26213
vsiRNA1957	TCGAAGGATGGAAACTACGTG	0	0	0	29	20	16	0	0	5	2	12	5	0	0	0	3.98952	3.87408	2.44774	0	0	1.55285	0.53186	1.91613	1.53002
vsiRNA1958	TTTTACCGATCAAAGGCAGAG	0	0	0	45	32	29	0	0	5	14	9	3	0	0	0	6.19063	6.19852	4.43654	0	0	1.55285	3.72302	1.4371	0.918015
vsiRNA1959	TGGTATGGAGCGGTACAACTTG	0	0	0	52	39	61	0	0	9	27	31	20	0	0	0	7.15362	7.55445	9.33203	0	0	2.79514	7.18011	4.95001	6.1201
vsiRNA1960	CTCAATTAGCTCAGTTCAACT	0	0	0	112	46	62	0	0	4	52	48	28	0	0	0	15.4078	8.91038	9.48501	0	0	1.24228	13.8284	7.66453	8.56814
vsiRNA1961	ACAAAGGTTGATGGCAGAACA	0	0	0	63	24	25	0	0	1	53	44	17	0	0	0	8.66689	4.64889	3.8246	0	0	0.310571	14.0943	7.02582	5.20208
vsiRNA1962	ATTGAAAATTTCTAGACTCAG	0	0	0	64	45	45	0	0	3	10	11	17	0	0	0	8.80446	8.71667	6.88428	0	0	0.931712	2.6593	1.75645	5.20208
vsiRNA1963	GCATATTGTTGGGCACAGGTA	0	0	0	177	67	85	0	0	5	64	48	29	0	0	0	24.3498	12.9782	13.0036	0	0	1.55285	17.0195	7.66453	8.87414
vsiRNA1964	TTTGAACCAAACTGAACAACA	0	0	0	92	53	72	0	0	9	26	8	12	0	0	0	12.6564	10.2663	11.0149	0	0	2.79514	6.91418	1.27742	3.67206
vsiRNA1965	AGAAACCTTGCCTGGCAATATA	0	0	0	0	1	3	0	0	0	0	1	1	0	0	0	0	0.193704	0.458952	0	0	0	0	0.159678	0.306005
vsiRNA1966	AAGTTGTTAAGAATAGAAATG	0	0	0	97	70	69	0	0	5	28	16	21	0	0	0	13.3443	13.5593	10.5559	0	0	1.55285	7.44604	2.55484	6.4261
vsiRNA1967	GGTATGGAGCGGTACAACTTG	0	0	0	120	63	90	0	0	14	56	47	36	0	0	0	16.5084	12.2033	13.7686	0	0	4.34799	14.8921	7.50485	11.0162
vsiRNA1968	AGGTTATCTTATAGCACGGTA	0	0	0	5	1	0	0	0	0	1	7	0	0	0	0	0.687848	0.193704	0	0	0	0	0.26593	1.11774	0
vsiRNA1969	TCATCGGTGATGTAATTGCATT	0	0	0	45	16	21	0	0	1	6	6	5	0	0	0	6.19063	3.09926	3.21267	0	0	0.310571	1.59558	0.958066	1.53002
vsiRNA1970	TACCAGTTGAAGACTGTGGCA	0	0	0	83	39	35	0	0	6	11	2	6	0	0	0	11.4183	7.55445	5.35444	0	0	1.86342	2.92523	0.319355	1.83603
vsiRNA1971	GTGTCTGTTGAATATGGAACG	0	0	0	146	119	116	0	0	8	35	7	19	0	0	0	20.0852	23.0508	17.7462	0	0	2.48456	9.30755	1.11774	5.81409
vsiRNA1972	CAGCAGTTGCTCTTGTGAATTC	0	0	0	17	14	10	0	0	0	4	2	3	0	0	0	2.33868	2.71185	1.52984	0	0	0	1.06372	0.319355	0.918015
vsiRNA1973	ATGTGATCCCAAAACTCTTTT	0	0	0	81	34	43	0	0	0	32	22	14	0	0	0	11.1431	6.58593	6.57831	0	0	0	8.50976	3.51291	4.28407
vsiRNA1974	ACCACATGGCATGTCTGCGTT	0	0	0	9	9	15	0	0	2	6	4	3	0	0	0	1.23813	1.74333	2.29476	0	0	0.621141	1.59558	0.638711	0.918015
vsiRNA1975	TGGAATGGATCATTGAAAGCA	0	0	0	167	95	94	0	0	14	58	79	53	0	0	0	22.9741	18.4019	14.3805	0	0	4.34799	15.4239	12.6145	16.2183
vsiRNA1976	TGAACCCATCGCACGTAGCATC	0	0	0	15	6	4	0	0	1	5	8	9	0	0	0	2.06354	1.16222	0.611936	0	0	0.310571	1.32965	1.27742	2.75404
vsiRNA1977	ACGTTCCAAGGTTACTCAAGG	0	0	0	47	14	14	0	0	10	22	41	15	0	0	0	6.46577	2.71185	2.14178	0	0	3.10571	5.85046	6.54678	4.59007
vsiRNA1978	TTCCTTTGAGATTAGTATTAC	0	0	0	34	13	19	0	0	4	11	9	16	0	0	0	4.67737	2.51815	2.9067	0	0	1.24228	2.92523	1.4371	4.89608
vsiRNA1979	AGAATTTTGATGAGAGGAATG	0	0	1	100	65	73	0	0	8	43	33	48	0	0	0.238357	13.757	12.5907	11.1678	0	0	2.48456	11.435	5.26936	14.6882
vsiRNA1980	AAAGGACGTGAACGTTGGAACA	0	0	0	52	38	24	0	0	2	17	5	14	0	0	0	7.15362	7.36074	3.67162	0	0	0.621141	4.52081	0.798388	4.28407
vsiRNA1981	CAATTTCAAAGCCAGCCCTTT	0	0	0	2	1	2	0	0	1	1	1	1	0	0	0	0.275139	0.193704	0.305968	0	0	0.310571	0.26593	0.159678	0.306005
vsiRNA1982	CAAGGATGCGCACAGCAAAAA	0	0	0	29	21	12	0	0	3	14	14	10	0	0	0	3.98952	4.06778	1.83581	0	0	0.931712	3.72302	2.23549	3.06005
vsiRNA1983	CTAAAGTGATGAGACAGTTGC	0	0	0	56	26	43	0	0	8	26	29	26	0	0	0	7.7039	5.0363	6.57831	0	0	2.48456	6.91418	4.63065	7.95613
vsiRNA1984	TTCCTAATGCATGCCCTGAACT	0	0	0	79	45	59	0	0	5	45	41	28	0	0	0	10.868	8.71667	9.02606	0	0	1.55285	11.9668	6.54678	8.56814
vsiRNA1985	CCTGAAAGAGAACTTGAGTTG	0	0	0	70	51	49	0	0	7	47	35	18	0	0	0	9.62987	9.87889	7.49622	0	0	2.17399	12.4987	5.58872	5.50809
vsiRNA1986	AATGCATCACAGTCTACTGTT	0	0	0	252	168	161	0	0	15	81	75	50	0	0	0	34.6675	32.5422	24.6304	0	0	4.65856	21.5403	11.9758	15.3002
vsiRNA1987	TCCTTGAGCTTCAATGGACCC	0	0	0	116	51	61	0	0	9	51	26	24	0	0	0	15.9581	9.87889	9.33203	0	0	2.79514	13.5624	4.15162	7.34412
vsiRNA1988	CTTGCGGTAAGGTTGTGGATT	0	0	0	164	74	67	0	0	6	58	63	34	0	0	0	22.5614	14.3341	10.2499	0	0	1.86342	15.4239	10.0597	10.4042
vsiRNA1989	CTTTGAGATTAGTATTACTCA	0	0	0	67	55	55	0	1	6	18	14	5	0	0	0	9.21716	10.6537	8.41412	0	0.220659	1.86342	4.78674	2.23549	1.53002
vsiRNA1990	TGTAAGTTGCCATGGATGATCT	0	0	0	12	11	16	0	0	0	21	14	8	0	0	0	1.65084	2.13074	2.44774	0	0	0	5.58453	2.23549	2.44804
vsiRNA1991	GATAGCCTCTTCAAATGCATC	0	0	0	7	4	7	0	0	1	3	1	0	0	0	0	0.962987	0.774815	1.07089	0	0	0.310571	0.79779	0.159678	0
vsiRNA1992	GCGTCAAGTGTTGTGTCGAAG	0	0	0	58	20	39	0	0	5	28	36	20	0	0	0	7.97904	3.87408	5.96638	0	0	1.55285	7.44604	5.74839	6.1201
vsiRNA1993	CAATTCGATAGTTCACTCACC	0	1	0	68	13	22	0	0	3	22	28	14	0	0.194677	0	9.35473	2.51815	3.36565	0	0	0.931712	5.85046	4.47097	4.28407
vsiRNA1994	TCGAATTGTGAACCATCGGCA	0	0	0	181	128	99	0	0	8	71	33	31	0	0	0	24.9001	24.7941	15.1454	0	0	2.48456	18.881	5.26936	9.48615
vsiRNA1995	CTTGCGTGCTTGTGTAATATCT	0	0	0	28	9	17	0	0	2	10	13	6	0	0	0	3.85195	1.74333	2.60073	0	0	0.621141	2.6593	2.07581	1.83603
vsiRNA1996	GCGGACATCACTAAAGCGCTC	0	0	0	68	29	30	0	0	4	19	16	13	0	0	0	9.35473	5.61741	4.58952	0	0	1.24228	5.05267	2.55484	3.97806
[truncated: 44,445 more rows]
