# Supplementary material for: Salicylic Acid Perturbs sRNA-Gibberellin Regulatory Network in Immune Response of Potato to Potato virus Y Infection
Source: Front Plant Sci. 2017 Dec 22;8:2192. doi: 10.3389/fpls.2017.02192 (PMC5744193; doi:10.3389/fpls.2017.02192)
Supplement: Supplementary file 9 [file DataSheet9.XLSX]

## Sheet: Dataset S9
Dataset S9. Targets of PVY-derived siRNAs identified by Degradome-Seq.
For each predicted interaction, PVYNTN-derived siRNAs (vsiRNAs; for sequences, see Dataset S8), the target transcript identifiers, full descriptions and MapMan ontology annotations (GoMapMan; (Ramšak et al., 2014)) are shown. Short names for potato genes were inferred from Arabidopsis thaliana orthologs where applicable, else the StNIB_v1 gene identifier was set (Ramšak et al., 2014). For each vs…
vsiRNA ID	Target				Interaction properties									mRNA_log2FC
	ID	Short name	Full description	MapMan ontology	Degradome Category	Degradome p-value	T_Start	T_Stop	T_Slice	MFE_perfect	MFE_site	MFE_ratio	Mismatches	D_P/M	NahG_P/M
vsiRNA5	Sotub09g009450	AGD6	ADP-ribosylation factor GTPase activating protein 1	27.3.99 RNA.regulation of transcription.unclassified | 29.4 protein.postranslational modification | 30.5 signalling.G-proteins	2	0.309965	511	535	522	-30	-19.88	0.662667	1	0.827	-
vsiRNA13	Sotub06g009110	PIP1-1	Aquaporin-like protein	34.19.1 transport.major intrinsic proteins.PIP	2	0.313786	716	741	732	-37.7	-24.8	0.657825	2	1.413	-
vsiRNA20	Sotub07g020880	ATXR3	Histone-lysine N-methyltransferase	27.3.69 RNA.regulation of transcription.SET-domain transcriptional regulator family	1	0.00669869	3141	3162	3153	-37.1	-25.58	0.689488	3	-	-
vsiRNA26	Sotub07g022690	CYP72A10	Cytochrome P450	2.2.2.6 major CHO metabolism.degradation.starch.transporter | 17.3.1.1.5 hormone metabolism.brassinosteroid.synthesis-degradation.BRs.metabolic regulation | 26.10 misc.cytochrome P450	1	0.0240935	842	863	854	-37.4	-24.4	0.652406	3	-	-
vsiRNA41	Sotub02g032940	PSBO1	Oxygen-evolving enhancer protein 1 of photosystem II	1.1.1.2 PS.lightreaction.photosystem II.PSII polypeptide subunits	3	0.0261203	291	313	304	-35.8	-26.6	0.743017	1	-	-
vsiRNA44	Sotub04g032230	F17M5.140	Peptidyl-prolyl cis-trans isomerase cyclophilin-type	35.2 not assigned.unknown	0	0.0215105	210	230	221	-31.2	-21.8	0.698718	3	-	-
vsiRNA48	Sotub05g022860	Sotub05g022860.1.1	ATP synthase subunit delta	1.1.4.7 PS.lightreaction.ATP synthase.delta chain	2	0.0816793	137	165	151	-29.9	-21.2	0.70903	0	0.791	-
vsiRNA49	Sotub01g024100	ADG2	Glucose-1-phosphate adenylyltransferase	2.1.2.1 major CHO metabolism.synthesis.starch.AGPase	2	0.420818	429	448	439	-33.8	-22.1	0.653846	3	-	-
vsiRNA67	Sotub02g036590	GLCAK1	GHMP kinase family protein	10.1.30.3 cell wall.precursor synthesis.sugar kinases.glucuronic acid kinase | 29.4.1 protein.postranslational modification.kinase	0	0.0218188	658	681	672	-34.7	-25.22	0.726801	3	-	-
vsiRNA67	Sotub12g018210	F27J15.9	NADH-ubiquinone oxidoreductase subunit	9.1.2 mitochondrial electron transport / ATP synthesis.NADH-DH (type I).localisation not clear | 10.1.5 cell wall.precursor synthesis.UXS | 27.3.1 RNA.regulation of transcription.ABI3/VP1-related B3-domain-containing transcription factor family	2	0.11822	3	29	20	-34.7	-26	0.74928	1	-	-
vsiRNA67	Sotub02g011470	CKA1	Protein serine/threonine kinase	29.4 protein.postranslational modification	2	0.78217	811	831	822	-34.7	-22.6	0.651297	3	-	0.573
vsiRNA81	Sotub07g027450	PSBR	photosystem II polypeptide	1.1.1.2 PS.lightreaction.photosystem II.PSII polypeptide subunits | 27.3.67 RNA.regulation of transcription.putative transcription regulator	2	0.194725	109	130	121	-34.4	-22.6	0.656977	3	2.27	-
vsiRNA93	Sotub06g020670	AKHSDH1	Bifunctional aspartokinase/homoserine dehydrogenase I	13.1.3.6.1.1 amino acid metabolism.synthesis.aspartate family.misc.homoserine.aspartate kinase | 13.1.3.6.1.10 amino acid metabolism.synthesis.aspartate family.misc.homoserine.bifunctional aspartate kinase/homoserine dehydrogenase	2	0.0417095	2669	2690	2681	-34.8	-24.6	0.706897	2	-	-
vsiRNA99	Sotub01g048700	Sotub01g048700.1.1	Cold shock protein-1	20.2.2 stress.abiotic.cold | 27.3.75 RNA.regulation of transcription.GRP | 30.2.11 signalling.receptor kinases.leucine rich repeat XI | 30.2.12 signalling.receptor kinases.leucine rich repeat XII	0	0.0150133	168	191	180	-36.9	-24	0.650407	1	-	-
vsiRNA102	Sotub07g025580	ACD6	Ankyrin repeat protein family-like protein	19.4 tetrapyrrole synthesis.ALA dehydratase | 31.1 cell.organisation	2	0.26147	515	536	527	-37.8	-25.3	0.669312	1	-	-
vsiRNA102	PGSC0003DMC400066669	PGSC0003DMG400044565	Gene of unknown function	20.1.5 stress.biotic.regulation of transcription | 31.1 cell.organisation	3	0.0389233	419	440	431	-37.8	-25.5	0.674603	3	NA	NA
vsiRNA106	PGSC0003DMC400054865	PGSC0003DMG400031524	Glycine-rich protein	35.2 not assigned.unknown	0	0.0102205	142	167	154	-36.6	-26.3	0.718579	0	NA	NA
vsiRNA113	STMII45TV	STMII45TV	NA	35.2 not assigned.unknown | 35.2 not assigned.unknown	1	0.0785198	502	520	511	-35.2	-23	0.653409	3	NA	NA
vsiRNA118	Sotub12g023780	Sotub12g023780.1.1	Pectinesterase/pectinesterase inhibitor 3	26.18 misc.invertase/pectin methylesterase inhibitor family protein	2	0.116291	290	308	299	-30.1	-20.9	0.694352	3	NA	NA
vsiRNA118	AM908115	AM908115	NA	35.2 not assigned.unknown	3	0.0594243	18	44	28	-30.1	-20.7	0.687708	1	NA	NA
vsiRNA124	Sotub07g026130	UBQ10	Polyubiquitin	29.2.1.1.3 protein.synthesis.ribosomal protein.prokaryotic.unknown organellar | 29.2.2 protein.synthesis.ribosome biogenesis | 29.5.11.1 protein.degradation.ubiquitin.ubiquitin	2	0.318486	462	479	473	-31.1	-20.4	0.655949	3	3.106	-
vsiRNA127	Sotub06g020670	AKHSDH1	Bifunctional aspartokinase/homoserine dehydrogenase I	13.1.3.6.1.1 amino acid metabolism.synthesis.aspartate family.misc.homoserine.aspartate kinase | 13.1.3.6.1.10 amino acid metabolism.synthesis.aspartate family.misc.homoserine.bifunctional aspartate kinase/homoserine dehydrogenase	2	0.152821	2462	2489	2480	-40.1	-26.8	0.668329	2	-	-
vsiRNA135	Sotub01g026570	SAP5	Zinc finger A20 and AN1 domain-containing stress-associated protein 6	27.3.99 RNA.regulation of transcription.unclassified	2	0.113711	289	309	301	-32.5	-21.9	0.673846	3	0.733	-
vsiRNA139	Sotub06g029890	VAMP714	Vesicle-associated membrane protein 7C	31.4 cell.vesicle transport	2	0.244381	177	199	190	-35.5	-23.1	0.650704	2	0.492	-
vsiRNA141	Sotub11g013980	FAB1A	Phosphatidylinositol-4-phosphate 5-kinase family protein	30.4.1 signalling.phosphinositides.phosphatidylinositol-4-phosphate 5-kinase	2	0.025406	3586	3606	3597	-34.6	-26.7	0.771676	1	-	-
vsiRNA145	Sotub12g032410	T24H18_120	Acetyl-CoA carboxylase-like protein	3.5 minor CHO metabolism.others | 29.4.1.55 protein.postranslational modification.kinase.receptor like cytoplasmatic kinase V	2	0.232412	216	235	226	-32.3	-21.8	0.674923	2	-	-
vsiRNA147	Sotub09g024030	OASA1	Cysteine synthase	13.1.5.3.1 amino acid metabolism.synthesis.serine-glycine-cysteine group.cysteine.OASTL | 30.4 signalling.phosphinositides	2	0.13085	65	85	76	-30.7	-20.4	0.664495	3	0.672	-
vsiRNA151	Sotub08g028270	Sotub08g028270.1.1	Methanol inducible protein	3.4.1 minor CHO metabolism.myo-inositol.poly-phosphatases | 29.5.11.4.2 protein.degradation.ubiquitin.E3.RING	2	0.0670492	541	565	555	-38.6	-25.9	0.670984	0	1.038	-
vsiRNA160	Sotub03g034950	DRG1	Developmentally-regulated GTP-binding protein 2	1.3.13 PS.calvin cycle.rubisco interacting | 29.2.2 protein.synthesis.ribosome biogenesis | 30.5 signalling.G-proteins | 34.5 transport.ammonium	2	0.665506	859	884	875	-32.9	-21.6	0.656535	2	-	-
vsiRNA186	Sotub02g017490	F1N18.11	Double-stranded DNA-binding protein	21.2 redox.ascorbate and glutathione	0	0.10269	32	55	43	-33.1	-21.8	0.65861	1	-	-
vsiRNA186	Sotub01g041670	bZIP	BZIP transcription factor	27.3.35 RNA.regulation of transcription.bZIP transcription factor family	2	0.0716473	714	736	725	-33.1	-25.4	0.767372	2	-	-
vsiRNA186	Sotub04g031070	F21P24.15	Expressed protein having alternate splicing products	20.2.1 stress.abiotic.heat | 29.4 protein.postranslational modification | 31.1 cell.organisation	2	0.360677	21	41	32	-33.1	-22.4	0.676737	2	-	-
vsiRNA186	Sotub01g029320	RGGA	Nuclear RNA binding protein	27.4 RNA.RNA binding	3	0.369053	636	656	647	-33.1	-21.7	0.655589	3	0.899	-
vsiRNA193	PGSC0003DMC400059207	PGSC0003DMG400037103	Gene of unknown function	20.2.3 stress.abiotic.drought/salt | 26.9 misc.glutathione S transferases | 27.3.99 RNA.regulation of transcription.unclassified | 29.5 protein.degradation	3	0.027271	88	112	99	-34.3	-23.3	0.6793	0	NA	NA
vsiRNA210	Sotub10g018830	EOL1	Ethylene-overproduction protein 1	35.1.5 not assigned.no ontology.pentatricopeptide (PPR) repeat-containing protein	1	0.0160108	125	144	136	-31.3	-22.1	0.70607	2	-	-
vsiRNA223	PGSC0003DMC400017147	NPC1	Hydrolase, acting on ester bonds	11.9.3.5 lipid metabolism.lipid degradation.lysophospholipases.phosphoinositide phospholipase C	1	0.00234021	1488	1507	1498	-31.1	-23	0.73955	2	-	-
vsiRNA225	Sotub03g031420	RBOHA	Respiratory burst oxidase-like protein	20.1.1 stress.biotic.respiratory burst	1	0.0287358	2688	2719	2709	-36.1	-23.5	0.65097	2	-	-
vsiRNA232	Sotub03g025280	Sotub03g025280.1.1	Genomic DNA chromosome 5 TAC clone K6A12	13.1.6.5.2 amino acid metabolism.synthesis.aromatic aa.tryptophan.anthranilate phosphoribosyltransferase	0	0.0076607	54	74	65	-35.4	-25.2	0.711864	2	-	-
vsiRNA232	Sotub01g006750	PAP12	PAP fibrillin family protein	2.2.1.4 major CHO metabolism.degradation.sucrose.hexokinase | 31.1 cell.organisation	0	0.0208936	842	864	855	-35.4	-23.96	0.676836	3	NA	NA
vsiRNA232	Sotub03g029380	LHCA4	Chlorophyll a-b binding protein P4, chloroplastic	1.1.1.1 PS.lightreaction.photosystem II.LHC-II | 1.1.2.1 PS.lightreaction.photosystem I.LHC-I	3	0.0555662	639	658	649	-35.4	-24.1	0.680791	1	-	-
vsiRNA234	Sotub06g014190	RPL3A	50S ribosomal protein L3	29.2.1.1.1.2.3 protein.synthesis.ribosomal protein.prokaryotic.chloroplast.50S subunit.L3	2	0.141583	420	441	432	-31.1	-20.5	0.659164	3	-	-
vsiRNA237	Sotub01g040480	ECT11	YTH domain family 2 (Predicted)	30.3 signalling.calcium	2	0.0281887	1608	1627	1618	-31	-24.6	0.793548	1	1.296	-
vsiRNA240	Sotub01g031790	C18G5.10	Ulp1 peptidase-like	1.3.4 PS.calvin cycle.GAP | 20.1 stress.biotic | 29.2.1.2.2.10 protein.synthesis.ribosomal protein.eukaryotic.60S subunit.L10 | 29.2.2 protein.synthesis.ribosome biogenesis	1	0.00208693	591	611	602	-39.1	-29.7	0.759591	2	-	-
vsiRNA250	Sotub02g036490	Sotub02g036490.1.1	Heterogeneous nuclear ribonucleoprotein A3	27.4 RNA.RNA binding	2	0.52993	757	777	768	-31.1	-21	0.675241	2	0.365	-
vsiRNA254	Sotub01g034950	PNG1	Peptide-N(4)-(N-acetyl-beta-glucosaminyl)asparagine amidase	29.5 protein.degradation	0	0.102398	2100	2126	2117	-33.8	-22.3	0.659763	1	-	-
vsiRNA254	Sotub08g023430	LIL3:1	Light harvesting-like protein 3	27.3.23 RNA.regulation of transcription.heat-shock transcription factor family (HSF)	2	0.196154	675	695	686	-33.8	-23.3	0.689349	2	-	-
vsiRNA254	Sotub02g023810	APR1	Phosphoadenosine phosphosulfate reductase	14.2 S-assimilation.APR	3	0.284339	226	248	239	-33.8	-22.2	0.656805	1	-	-
vsiRNA259	TC218757	TC218757	NA	35.2 not assigned.unknown	2	0.00285528	142	162	153	-32.9	-34	1	0	NA	NA
vsiRNA259	Sotub12g010160	LUT2	Lycopene beta cyclase	16.1.4.4 secondary metabolism.isoprenoids.carotenoids.lycopene epsilon cyclase | 16.1.4.5 secondary metabolism.isoprenoids.carotenoids.lycopene beta cyclase	2	0.17198	57	77	68	-32.9	-22.48	0.683283	3	-	-
vsiRNA268	Sotub02g035460	CAO	Ankyrin repeat-containing protein	28.1 DNA.synthesis/chromatin structure | 29.3.3 protein.targeting.chloroplast	3	0.020102	737	759	750	-33.9	-22.8	0.672566	2	-	-
vsiRNA285	Sotub03g025810	RPL27AB	60S ribosomal protein L27A	29.2.1.2.2.527 protein.synthesis.ribosomal protein.eukaryotic.60S subunit.L27A | 29.2.2 protein.synthesis.ribosome biogenesis	2	0.00531139	282	302	293	-33.9	-27.4	0.80826	3	-	-
vsiRNA293	Sotub09g024850	PKP1	Pyruvate kinase	4.2.14 glycolysis.plastid branch.pyruvate kinase (PK) | 11.1.30 lipid metabolism.FA synthesis and FA elongation.pyruvate kinase	2	0.13853	172	195	184	-36.4	-23.68	0.650549	2	-	-
vsiRNA301	Sotub04g029370	M-type	MADS box transcription factor	27.3.24 RNA.regulation of transcription.MADS box transcription factor family | 33.99 development.unspecified	2	0.0115005	187	207	198	-26.4	-21.1	0.799242	3	-	-
vsiRNA316	Sotub02g024070	F12F1.20	Proline synthetase co-transcribed bacterial homolog protein	28.1 DNA.synthesis/chromatin structure	1	0.025371	20	40	31	-37.7	-24.7	0.655172	3	-	-
vsiRNA318	Sotub09g009340	HSP70-10	heat shock protein	10.3 cell wall.hemicellulose synthesis | 20.2.1 stress.abiotic.heat | 26.10 misc.cytochrome P450 | 29.6 protein.folding | 34.99 transport.misc	2	0.0228687	1092	1116	1103	-33.7	-26.1	0.774481	1	0.572	-
vsiRNA326	Sotub03g027740	KLCR1	Kinesin light chain	31.1 cell.organisation	0	0.108098	235	258	246	-35.3	-23.2	0.657224	1	-	-
vsiRNA326	Sotub07g016970	PSBP1	Oxygen-evolving enhancer protein 2, chloroplastic	1.1.1.2 PS.lightreaction.photosystem II.PSII polypeptide subunits | 34.19.3 transport.major intrinsic proteins.NIP	2	0.226787	631	649	642	-35.3	-24.2	0.685552	3	-	-
vsiRNA349	Sotub01g048710	CSP1	Cold shock protein-1	20.2.2 stress.abiotic.cold | 27.3.75 RNA.regulation of transcription.GRP	3	0.0166663	311	330	321	-31.7	-23.5	0.741325	2	-	-
vsiRNA357	Sotub03g034570	RSH2	(P)ppGpp synthetase I (GTP pyrophosphokinase) SpoT/RelA	20.1.5 stress.biotic.regulation of transcription | 30.3 signalling.calcium	2	0.0183034	492	511	502	-37.4	-26.6	0.71123	1	-	-
vsiRNA358	Sotub02g024050	F12F1.21	Genomic DNA chromosome 5 P1 clone MCO15	35.1 not assigned.no ontology	0	0.101412	71	97	82	-31.4	-20.54	0.65414	2	NA	NA
vsiRNA364	Sotub10g014130	F21H2.4	Serine/threonine phosphatase family protein	20.2.3 stress.abiotic.drought/salt | 29.4 protein.postranslational modification	0	0.0554454	591	617	608	-31.5	-20.5	0.650794	3	-	-
vsiRNA364	Sotub08g007890	Sotub08g007890.1.1	Transmembrane protein 85	29.5.11.4.2 protein.degradation.ubiquitin.E3.RING | 33.99 development.unspecified	2	0.00854141	209	230	221	-31.5	-24.5	0.777778	2	-	-
vsiRNA372	PGSC0003DMC400066380	PGSC0003DMG400044276	RRNA intron-encoded homing endonuclease	35.2 not assigned.unknown	2	0.159676	474	499	490	-33.4	-22.8	0.682635	2	NA	NA
vsiRNA379	Sotub03g034970	PDAT1	Phospholipid diacylglycerol acyltransferase	11.8.10 lipid metabolism.exotics (steroids, squalene etc).phosphatidylcholine-sterol O-acyltransferase | 27.3.44 RNA.regulation of transcription.chromatin remodeling factors | 31.1 cell.organisation	2	0.26147	296	317	307	-34.7	-23.8	0.685879	2	-	-
vsiRNA382	Sotub01g026190	CCD1	9-cis-epoxycarotenoid dioxygenase	16.1.4.10 secondary metabolism.isoprenoids.carotenoids.carotenoid cleavage dioxygenase | 17.1.1.1.10 hormone metabolism.abscisic acid.synthesis-degradation.synthesis.9-cis-epoxycarotenoid dioxygenase	2	0.172995	1220	1242	1233	-33	-22.1	0.669697	3	-	-
vsiRNA383	Sotub02g021290	F13I12.210	Ring finger protein 141	29.5.11.4.2 protein.degradation.ubiquitin.E3.RING	2	0.00285528	137	158	149	-33.2	-29.2	0.879518	0	0.675	-
vsiRNA387	Sotub06g022240	SRF1	G-type lectin S-receptor-like serine/threonine-protein kinase At1g34300	29.4.1.57 protein.postranslational modification.kinase.receptor like cytoplasmatic kinase VII | 30.2.5 signalling.receptor kinases.leucine rich repeat V	2	0.0602405	500	520	511	-29.1	-20.9	0.718213	2	-	-
vsiRNA388	Sotub06g019450	T5M16.21	Replication factor C subunit 1	35.2 not assigned.unknown	1	0.0127511	2515	2535	2526	-29.2	-19.6	0.671233	3	-	-
vsiRNA405	Sotub03g030880	F7H2.8	Leucine-rich repeat family protein	35.1 not assigned.no ontology	2	0.278652	1047	1067	1059	-31.1	-20.6	0.662379	2	-	-
vsiRNA414	Sotub04g021060	ABCF2	ABC transporter ATP-binding protein	34.16 transport.ABC transporters and multidrug resistance systems	2	0.0978374	316	336	327	-27.8	-20.6	0.741007	1	0.887	-
vsiRNA414	Sotub04g022750	ATH13	ABC-1 domain protein	20.2 stress.abiotic	2	0.678632	174	195	185	-27.8	-18.6	0.669065	1	-	-
vsiRNA414	Sotub12g005120	Sotub12g005120.1.1	Peptide-N4-(N-acetyl-beta-glucosaminyl)asparagine amidase A	35.1 not assigned.no ontology	3	0.171041	1483	1503	1494	-27.8	-18.8	0.676259	3	-	-
vsiRNA420	Sotub08g007240	GGCT2;1	Cation transport regulator-like protein 2	29.2.2 protein.synthesis.ribosome biogenesis | 34.14 transport.unspecified cations	2	0.0392405	188	210	199	-39.7	-27.2	0.685139	1	1.171	-
vsiRNA428	Sotub02g017370	LHB1B1	Chlorophyll a-b binding protein 1B, chloroplastic	1.1.1.1 PS.lightreaction.photosystem II.LHC-II | 1.1.1.2 PS.lightreaction.photosystem II.PSII polypeptide subunits	2	0.0866254	332	354	345	-33.3	-23.4	0.702703	3	-	-
vsiRNA431	Sotub03g024600	SYNC1	Asparaginyl-tRNA synthetase	29.1.22 protein.aa activation.asparagine-tRNA ligase	2	0.0716473	330	353	341	-43.5	-29.3	0.673563	3	-	-
vsiRNA448	Sotub06g011040	CAN1	Nuclease	28.99 DNA.unspecified	2	0.033166	753	771	762	-30.9	-21.8	0.705502	3	-	-
vsiRNA450	Sotub11g009230	GRF6	GF14 protein	15.2 metal handling.binding, chelation and storage | 30.7 signalling.14-3-3 proteins	2	0.220237	170	200	191	-30.4	-20.3	0.667763	3	-	-
vsiRNA451	Sotub08g029410	Sotub08g029410.1.1	HAD-superfamily hydrolase subfamily IA variant 3	20.1.7.6 stress.biotic.PR-proteins.PR6 (proteinase inhibitors)	2	0.0210894	970	990	981	-41.6	-30	0.721154	2	1.522	-
vsiRNA451	Sotub06g032770	PDX11	Pyridoxal biosynthesis lyase pdxS	17.5.3 hormone metabolism.ethylene.induced-regulated-responsive-activated | 18 Co-factor and vitamine metabolism	2	0.0321547	475	497	488	-41.6	-29.4	0.706731	3	-	-
vsiRNA474	Sotub11g025090	Sotub11g025090.1.1	Hydrolase alpha/beta fold family protein	1.1.1.2 PS.lightreaction.photosystem II.PSII polypeptide subunits	0	0.016874	730	752	741	-32.9	-23.4	0.711246	2	-	-
vsiRNA474	Sotub09g005160	LHCB4.1	Chlorophyll a-b binding protein 6, chloroplastic	1.1.1.1 PS.lightreaction.photosystem II.LHC-II	3	0.0670802	226	246	237	-32.9	-22.6	0.68693	3	-	-
vsiRNA480	PGSC0003DMC400066242	PGSC0003DMG400044138	Integrase core domain containing protein	16.1.5 secondary metabolism.isoprenoids.terpenoids | 20.1.2 stress.biotic.receptors | 27.2 RNA.transcription | 29.5.11.4.3.2 protein.degradation.ubiquitin.E3.SCF.FBOX	0	0.0147028	488	509	499	-34.6	-23.1	0.66763	3	NA	NA
vsiRNA482	PGSC0003DMC400066441	PGSC0003DMG400044337	Gene of unknown function	3.3 minor CHO metabolism.sugar alcohols | 12.4 N-metabolism.misc | 16.8.3 secondary metabolism.flavonoids.dihydroflavonols | 17.4.1 hormone metabolism.cytokinin.synthesis-degradation | 20.1 stress.biotic | 26.10 misc.cytochrome P450 | 27.2 RNA.transcription | 27.4 RNA.RNA binding | 28.1.1.4 DNA.synthesis/chromatin structure.retrotransposon/transposase.hat-like transposase | 29.2.2 protein.synthes…	0	0.009476	100	120	111	-37.6	-24.9	0.662234	3	NA	NA
vsiRNA482	Sotub07g023620	FUG1	Translation initiation factor IF-2	29.2.3 protein.synthesis.initiation	2	0.00854141	2818	2838	2829	-37.6	-27.4	0.728723	3	2.123	-
vsiRNA492	Sotub06g032860	BRR2A	Related to ATP dependent RNA helicase	27.1.2 RNA.processing.RNA helicase | 28.1 DNA.synthesis/chromatin structure	2	0.100392	3640	3662	3651	-32.4	-22.8	0.703704	3	-	-
vsiRNA493	Sotub07g025750	Sotub07g025750.1.1	Glutathione transferase	26.9 misc.glutathione S transferases	2	0.124656	390	411	402	-30.6	-20.1	0.656863	3	-	-
vsiRNA505	Sotub10g014960	Sotub10g014960.1.1	Polyadenylate-binding protein 4	27.3.99 RNA.regulation of transcription.unclassified | 28.99 DNA.unspecified	2	0.0209831	982	1002	993	-35.4	-27.5	0.776836	2	-	-
vsiRNA507	Sotub08g026980	CP5	Membrane related protein	11.6 lipid metabolism.lipid transfer proteins etc | 30.9 signalling.lipids	0	0.00248734	782	807	793	-38.6	-29	0.751295	0	-	-
vsiRNA534	Sotub11g010760	T32M21_60	Protein neuralized (Fragment)	29.5.11.4.2 protein.degradation.ubiquitin.E3.RING	0	0.0125268	47	70	59	-34.1	-23.3	0.683284	3	0.59	-
vsiRNA546	Sotub10g029020	T4D2.70	O-methyltransferase 1	16.2.1.9 secondary metabolism.phenylpropanoids.lignin biosynthesis.COMT | 26.6 misc.O-methyl transferases	2	0.11822	741	765	756	-33	-23.3	0.706061	0	-	-
vsiRNA550	Sotub10g019860	T10K17.260	Unknown Protein	35.2 not assigned.unknown	1	0.00402462	2654	2675	2666	-34	-23.9	0.702941	1	-	-
vsiRNA554	Sotub01g038820	GTC2	FACT complex subunit SPT16	27.3.52 RNA.regulation of transcription.global transcription factor group | 29.5.7 protein.degradation.metalloprotease	2	0.0663231	2268	2288	2279	-35.4	-24.8	0.700565	2	-	-
vsiRNA557	Sotub01g005600	PUX2	UBX domain protein 6	11.1.30 lipid metabolism.FA synthesis and FA elongation.pyruvate kinase | 27.3.99 RNA.regulation of transcription.unclassified	2	0.0447191	411	431	422	-28.3	-19.9	0.70318	2	-	-
vsiRNA563	Sotub10g012420	Sotub10g012420.1.1	Unknown Protein	35.2 not assigned.unknown	2	0.075999	20	40	31	-29	-21.2	0.731034	1	-	-
vsiRNA563	Sotub12g031950	AGT1	Serine-glyoxylate aminotransferase	1.2.3 PS.photorespiration.aminotransferases peroxisomal | 13.1.1.3.11 amino acid metabolism.synthesis.central amino acid metabolism.alanine.alanine-glyoxylate aminotransferase | 13.1.5.2.3 amino acid metabolism.synthesis.serine-glycine-cysteine group.glycine.serine glyoxylate aminotransferase	2	0.2605	835	858	845	-29	-19.5	0.672414	1	-	-
vsiRNA567	MICRO.2286.C91	MICRO.2286.C91	NA	35.2 not assigned.unknown | 35.2 not assigned.unknown	1	0.027461	275	297	288	-36.4	-24.3	0.667582	3	NA	NA
vsiRNA581	bf_acdaxxxx_0064f12.t3m.scf	bf_acdaxxxx_0064f12.t3m.scf	NA	35.2 not assigned.unknown | 35.2 not assigned.unknown	1	0.0727159	600	621	610	-32	-21.7	0.678125	2	NA	NA
vsiRNA581	Sotub02g034270	CLPB1	Chaperone protein clpB 2	20.2.1 stress.abiotic.heat | 29.5.5 protein.degradation.serine protease	1	0.150114	1713	1734	1725	-32	-20.9	0.653125	3	-	-
vsiRNA581	Sotub03g006550	T3A5.70	Acidic leucine-rich nuclear phosphoprotein 32 family member A	35.1 not assigned.no ontology	2	0.0451058	1059	1080	1070	-32	-24.5	0.765625	2	0.875	-
vsiRNA581	Sotub10g026950	Sotub10g026950.1.1	RNA-binding protein	27.4 RNA.RNA binding	2	0.00141999	193	213	204	-32	-26.8	0.8375	2	-	-
vsiRNA581	Sotub02g036460	Sotub02g036460.1.1	Unknown Protein	11.1.9 lipid metabolism.FA synthesis and FA elongation.long chain fatty acid CoA ligase | 16.1.5 secondary metabolism.isoprenoids.terpenoids | 29.2.3 protein.synthesis.initiation | 31.1 cell.organisation	2	0.627968	6147	6168	6158	-32	-20.9	0.653125	3	-	-
vsiRNA581	Sotub04g031080	ACBP3	Acyl-CoA-binding domain-containing protein 6	11.1.13 lipid metabolism.FA synthesis and FA elongation.acyl-CoA binding protein	2	0.0528786	807	827	818	-32	-24.8	0.775	3	-	-
vsiRNA581	Sotub08g017660	Sotub08g017660.1.1	Pre-mRNA-splicing factor CWC21	35.2 not assigned.unknown	2	0.0926422	1541	1563	1552	-32	-24.28	0.75875	3	0.829	-
vsiRNA582	Sotub06g019440	PSBS	Chloroplast photosystem II-associated protein	1.1.1.2 PS.lightreaction.photosystem II.PSII polypeptide subunits	2	0.384975	274	293	285	-28.6	-19.5	0.681818	2	-	-
vsiRNA588	Sotub04g024990	RPS2A	30S ribosomal protein S5	29.2.1.2.1.2 protein.synthesis.ribosomal protein.eukaryotic.40S subunit.S2 | 29.2.2 protein.synthesis.ribosome biogenesis	2	0.00883663	429	451	441	-29.3	-23.1	0.788396	0	-	-
vsiRNA590	Sotub07g014980	ALEU	Cathepsin L-like cysteine proteinase	29.5.3 protein.degradation.cysteine protease	3	0.00378787	651	670	662	-32.8	-24.6	0.75	3	0.607	-
vsiRNA595	Sotub06g029330	RPL27AB	60S ribosomal protein L27A	29.2.1.2.2.527 protein.synthesis.ribosomal protein.eukaryotic.60S subunit.L27A | 29.2.2 protein.synthesis.ribosome biogenesis	2	0.302576	10	30	21	-32.1	-21.7	0.676012	3	-	-
vsiRNA595	Sotub09g012120	FBP	Fructose-1 6-bisphosphatase class 1	1.3.7 PS.calvin cycle.FBPase | 21.6 redox.dismutases and catalases	3	0.0802351	1024	1045	1035	-32.1	-22.8	0.71028	2	-	-
vsiRNA596	TC223471	TC223471	NA	35.2 not assigned.unknown	2	0.00285528	96	116	107	-30.7	-32.3	1	0	NA	NA
vsiRNA598	Sotub11g014000	NIA1	Nitrate reductase	12.1.1 N-metabolism.nitrate metabolism.NR	2	0.106187	2220	2245	2231	-31.7	-21.1	0.665615	3	-	-
vsiRNA617	PGSC0003DMC400043995	PHOT1	Phototropin-1	29.4 protein.postranslational modification | 30.11 signalling.light	2	0.407662	1390	1408	1399	-29	-19	0.655172	2	-	-
vsiRNA624	Sotub04g029950	TUBA1	Tubulin alpha-7 chain	2.2.1.3.1 major CHO metabolism.degradation.sucrose.invertases.neutral | 27.3.35 RNA.regulation of transcription.bZIP transcription factor family | 29.5.15 protein.degradation.inhibitors | 31.1 cell.organisation | 34.13 transport.peptides and oligopeptides	2	0.00768177	1193	1213	1204	-40.8	-30	0.735294	2	-	-
vsiRNA624	Sotub12g026260	TUBA1	Tubulin alpha-5 chain	2.2.1.3.1 major CHO metabolism.degradation.sucrose.invertases.neutral | 27.3.35 RNA.regulation of transcription.bZIP transcription factor family | 29.5.15 protein.degradation.inhibitors | 31.1 cell.organisation | 34.13 transport.peptides and oligopeptides	2	0.0170099	1193	1213	1204	-40.8	-30	0.735294	2	NA	NA
vsiRNA627	Sotub12g008750	Sotub12g008750.1.1	chaperonin	17.2.3 hormone metabolism.auxin.induced-regulated-responsive-activated | 20.2.1 stress.abiotic.heat | 29.6 protein.folding	2	0.162455	1149	1173	1160	-39.9	-27.2	0.681704	3	-	-
vsiRNA634	Sotub06g033660	GCH1	GTP cyclohydrolase I	25.7 C1-metabolism.GTP cyclohydrolase I	3	0.036195	86	107	97	-41.4	-27.6	0.666667	2	-	-
vsiRNA637	Sotub12g026810	RD21A	Cathepsin B-like cysteine proteinase	29.5.3 protein.degradation.cysteine protease | 34.19.1 transport.major intrinsic proteins.PIP	2	0.0470534	823	843	834	-34.2	-25.1	0.733918	3	-	-
vsiRNA639	Sotub01g040390	HSP70-10	Chaperone DnaK	20.2.1 stress.abiotic.heat	2	0.627114	272	293	284	-35.2	-23.2	0.659091	2	-	-
vsiRNA639	Sotub01g041600	Sotub01g041600.1.1	Pinin/SDK/memA protein	35.1 not assigned.no ontology	2	0.379677	1110	1130	1121	-35.2	-24	0.681818	2	-	-
vsiRNA639	Sotub10g028070	RCA	Ribulose-1 5-bisphosphate carboxylase/oxygenase activase 1	1.3.13 PS.calvin cycle.rubisco interacting	2	0.270927	563	584	575	-35.2	-23.9	0.678977	3	-	-
vsiRNA645	Sotub10g025970	Sotub10g025970.1.1	40S ribosomal protein S17-like protein	29.2.1.2.1.17 protein.synthesis.ribosomal protein.eukaryotic.40S subunit.S17 | 29.2.2 protein.synthesis.ribosome biogenesis	2	0.088177	371	391	382	-36.5	-24.1	0.660274	3	-	-
vsiRNA646	Sotub04g007810	UEV1A	Ubiquitin-conjugating enzyme E2 variant 1	29.5.11.3 protein.degradation.ubiquitin.E2	2	0.0751354	136	156	147	-37.6	-26.2	0.696809	3	1.472	-
vsiRNA657	Sotub12g011510	NF-YB	Nuclear transcription factor Y subunit B-3	27.3.15 RNA.regulation of transcription.CCAAT box binding factor family, HAP3	2	0.282288	409	432	423	-34.5	-22.74	0.65913	3	2.139	-
vsiRNA658	Sotub08g026980	CP5	Membrane related protein	11.6 lipid metabolism.lipid transfer proteins etc | 30.9 signalling.lipids	2	0.0488888	783	811	799	-40.4	-28.9	0.715347	0	-	-
vsiRNA662	Sotub11g017220	T5L19.210	Unknown Protein	29.4 protein.postranslational modification | 34.22 transport.cyclic nucleotide or calcium regulated channels	2	0.102336	354	375	366	-37	-25.7	0.694595	1	0.918	-
vsiRNA662	PGSC0003DMC400043995	PHOT1	Phototropin-1	29.4 protein.postranslational modification | 30.11 signalling.light	2	0.221683	1796	1816	1807	-37	-24.6	0.664865	2	-	-
vsiRNA662	Sotub07g008420	F10M6.80	Phosphatidylinositol binding clathrin assembly protein like	7.1.2 OPP.oxidative PP.6-phosphogluconolactonase | 11.3 lipid metabolism.phospholipid synthesis | 28.2 DNA.repair | 29.5.11.1 protein.degradation.ubiquitin.ubiquitin	2	0.059827	1190	1209	1201	-37	-26.4	0.713514	3	-	-
vsiRNA671	Sotub08g025180	CYP706A1	Flavonoid 3' 5'-hydroxylase-like cytochrome P450	16.8.3 secondary metabolism.flavonoids.dihydroflavonols | 26.10 misc.cytochrome P450	3	0.0522975	1357	1378	1368	-40.4	-27	0.668317	2	-	-
vsiRNA674	Sotub11g017360	TAF15	RNA binding protein	27.3.99 RNA.regulation of transcription.unclassified | 27.4 RNA.RNA binding | 30.5 signalling.G-proteins	2	0.0652489	682	703	693	-33.9	-23.7	0.699115	2	-	-
vsiRNA676	Sotub01g038530	(SA):MOS	Importin alpha-1b subunit	1.3.13 PS.calvin cycle.rubisco interacting | 29.3.1 protein.targeting.nucleus	2	0.0396764	1300	1319	1311	-38.5	-27.7	0.719481	3	-	-
vsiRNA676	Sotub07g028540	SAT1	Serine acetyltransferase	13.1.5.3.2 amino acid metabolism.synthesis.serine-glycine-cysteine group.cysteine.SAT | 15.2 metal handling.binding, chelation and storage | 17.3.1.1.1 hormone metabolism.brassinosteroid.synthesis-degradation.BRs.DET2	2	0.159167	730	750	741	-38.5	-25.2	0.654545	3	-	-
vsiRNA683	Sotub07g014980	ALEU	Cathepsin L-like cysteine proteinase	29.5.3 protein.degradation.cysteine protease	2	0.0451058	583	604	594	-30	-21.1	0.703333	1	0.607	-
vsiRNA683	Sotub01g037560	TCTP1	Translationally-controlled tumor protein homolog	33.99 development.unspecified	3	0.0169356	211	230	222	-30	-20.6	0.686667	3	1.875	-
vsiRNA688	Sotub04g031080	ACBP3	Acyl-CoA-binding domain-containing protein 6	11.1.13 lipid metabolism.FA synthesis and FA elongation.acyl-CoA binding protein	2	0.0141951	616	637	628	-38.2	-28.3	0.740838	0	-	-
vsiRNA688	Sotub06g019110	HD-ZIP	Homeobox-leucine zipper protein	27.3.22 RNA.regulation of transcription.homeobox transcription factor family (HB) | 33.99 development.unspecified	2	0.178515	166	186	177	-38.2	-24.9	0.651832	2	-	-
vsiRNA694	Sotub04g035690	FTSH1	ATP-dependent zinc metalloprotease FtsH 1	29.5.7 protein.degradation.metalloprotease	2	0.0262763	965	986	977	-31.5	-22.3	0.707937	2	-	-
vsiRNA701	Sotub01g023090	SECA1	Protein translocase subunit secA	29.3.3 protein.targeting.chloroplast	2	0.152821	2779	2796	2790	-35.7	-24.4	0.683473	3	-	-
vsiRNA701	Sotub12g013560	HSP90-1	Heat shock protein 90	20.2.1 stress.abiotic.heat | 27.3.26 RNA.regulation of transcription.MYB-related transcription factor family	3	0.0155994	591	616	603	-35.7	-25.2	0.705882	0	-1.255	-
vsiRNA701	Sotub01g040100	Sotub01g040100.1.1	Unknown Protein	35.2 not assigned.unknown	3	0.0821805	655	680	666	-35.7	-24	0.672269	3	-	-
vsiRNA708	Sotub07g014980	ALEU	Cathepsin L-like cysteine proteinase	29.5.3 protein.degradation.cysteine protease	2	0.162654	555	578	566	-39	-25.88	0.66359	2	0.607	-
vsiRNA715	Sotub09g022680	CIP8	E3 ubiquitin-protein ligase CG7694	29.5.11.4.2 protein.degradation.ubiquitin.E3.RING | 31.1 cell.organisation	2	0.207881	666	687	678	-38.2	-25.1	0.657068	2	-	-
vsiRNA720	Sotub12g007490	T25C13.50	Adenylate kinase-like protein	23.4.1 nucleotide metabolism.phosphotransfer and pyrophosphatases.adenylate kinase	2	0.0978164	1159	1179	1170	-36	-24.5	0.680556	2	-	-
vsiRNA734	CN463167	CN463167	NA	35.2 not assigned.unknown	0	0.016976	160	179	170	-36.9	-25.5	0.691057	3	NA	NA
vsiRNA737	Sotub08g014650	GLDP1	Glycine dehydrogenase P protein	1.2.4.1 PS.photorespiration.glycine cleavage.P subunit | 13.2.5.2 amino acid metabolism.degradation.serine-glycine-cysteine group.glycine | 25 C1-metabolism	2	0.230634	2974	2998	2989	-41.2	-27.8	0.674757	1	-	-
vsiRNA741	Sotub02g008960	NUP214	Unknown Protein	29.3.1 protein.targeting.nucleus | 33.99 development.unspecified	1	0.0427926	790	811	801	-28.7	-19.4	0.675958	2	-	-
vsiRNA741	Sotub07g012380	PRP40A	Pre-mRNA-processing factor 40 homolog A	35.1 not assigned.no ontology	2	0.37858	2971	2995	2985	-28.7	-18.7	0.651568	1	-	-
vsiRNA744	Sotub07g026230	bHLH	Transcription factor (Fragment)	27.3.6 RNA.regulation of transcription.basic helix-loop-helix family (bHLH)	2	0.561966	137	163	148	-30.4	-20	0.657895	0	0.58	-
vsiRNA744	Sotub09g017390	CBSX3	CBS domain-containing protein	35.1 not assigned.no ontology	2	0.522158	433	456	444	-30.4	-20.2	0.664474	2	-	-
vsiRNA744	Sotub01g043670	PMDH1	Malate dehydrogenase	6.3 gluconeogenesis / glyoxylate cycle.malate dehydrogenase | 10.1.5 cell wall.precursor synthesis.UXS | 27.3.1 RNA.regulation of transcription.ABI3/VP1-related B3-domain-containing transcription factor family | 29.2.2 protein.synthesis.ribosome biogenesis	2	0.583206	401	421	412	-30.4	-19.9	0.654605	3	-	-
vsiRNA744	Sotub08g014650	GLDP1	Glycine dehydrogenase P protein	1.2.4.1 PS.photorespiration.glycine cleavage.P subunit | 13.2.5.2 amino acid metabolism.degradation.serine-glycine-cysteine group.glycine | 25 C1-metabolism	2	0.381448	746	766	757	-30.4	-21.5	0.707237	3	-	-
vsiRNA744	Sotub08g017700	Sotub08g017700.1.1	Cortical cell-delineating protein	26.21 misc.protease inhibitor/seed storage/lipid transfer protein (LTP) family protein	2	0.35903	251	274	265	-30.4	-20.5	0.674342	3	-	-
vsiRNA746	Sotub08g008510	CXIP4	CAX-interacting protein 4	27.3.50 RNA.regulation of transcription.general transcription | 27.3.67 RNA.regulation of transcription.putative transcription regulator | 34.21 transport.calcium	2	0.504278	389	410	400	-34.4	-22.8	0.662791	2	0.677	-
vsiRNA757	Sotub10g027120	GTB1	Transcription elongation factor SPT6	27.3.52 RNA.regulation of transcription.global transcription factor group | 28.1 DNA.synthesis/chromatin structure	2	0.154412	88	107	99	-41.1	-27.4	0.666667	3	-	-
vsiRNA759	Sotub07g023620	FUG1	Translation initiation factor IF-2	29.2.3 protein.synthesis.initiation	2	0.618486	2844	2865	2856	-32.9	-21.6	0.656535	2	2.123	-
vsiRNA760	Sotub01g047550	VHA-a1	V-type proton ATPase subunit a	10.1.5 cell wall.precursor synthesis.UXS | 26.27 misc.calcineurin-like phosphoesterase family protein | 27.3.1 RNA.regulation of transcription.ABI3/VP1-related B3-domain-containing transcription factor family | 34.1 transport.p- and v-ATPases	2	0.122865	1694	1716	1707	-33.5	-22.2	0.662687	2	-	-
vsiRNA794	Sotub07g005920	RPL35	50S ribosomal protein L35	29.2.1.1.3.2.35 protein.synthesis.ribosomal protein.prokaryotic.unknown organellar.50S subunit.L35	2	0.36745	73	94	85	-38.1	-24.8	0.650919	3	-	-
vsiRNA801	PGSC0003DMC400066003	PGSC0003DMG400043899	Gene of unknown function	28.2 DNA.repair	0	0.0294431	725	745	736	-29.3	-19.8	0.675768	3	NA	NA
vsiRNA806	Sotub11g020310	PSB33	Rieske (2Fe-2S) domain protein	26.30 misc.other Ferredoxins and Rieske domain	2	0.00959297	599	625	616	-37.8	-29.3	0.775132	1	-	-
vsiRNA806	Sotub10g005320	Sotub10g005320.1.1	Suppressor of white-apricot	27.1 RNA.processing	2	0.02802	960	983	974	-37.8	-27.1	0.716931	2	-	-
vsiRNA807	Sotub09g019820	SCY2	Preprotein translocase secY subunit	29.3.3 protein.targeting.chloroplast | 29.3.4.99 protein.targeting.secretory pathway.unspecified	1	0.00415659	680	705	695	-37.4	-25.32	0.677005	2	-	-
vsiRNA819	Sotub06g022580	LHCB5	Chlorophyll a-b binding protein, chloroplastic	1.1.1.1 PS.lightreaction.photosystem II.LHC-II	2	0.0501665	436	456	447	-31.4	-22.9	0.729299	3	-	-
vsiRNA826	Sotub05g011100	SKIP11	Kelch-like protein 17	29.5.11.4.3.2 protein.degradation.ubiquitin.E3.SCF.FBOX	2	0.152184	62	88	78	-36.1	-23.5	0.65097	1	-	-
vsiRNA826	Sotub11g012440	OTU1	Nodulin-like protein (Fragment)	1.1.2.1 PS.lightreaction.photosystem I.LHC-I | 27.3.35 RNA.regulation of transcription.bZIP transcription factor family | 33.99 development.unspecified	2	0.00576688	1510	1531	1522	-36.1	-27.7	0.767313	1	NA	NA
vsiRNA826	Sotub07g005290	TPS10	Alpha alpha-trehalose-phosphate synthase (UDP-forming)	3.2.1 minor CHO metabolism.trehalose.TPS | 34.16 transport.ABC transporters and multidrug resistance systems	2	0.15524	919	941	930	-36.1	-24.1	0.66759	2	-	-
vsiRNA830	Sotub08g013270	Sotub08g013270.1.1	Unknown Protein	27.3.11 RNA.regulation of transcription.C2H2 zinc finger family | 29.5.11.4.2 protein.degradation.ubiquitin.E3.RING	0	0.12038	134	152	143	-30	-19.9	0.663333	3	-	-
vsiRNA830	Sotub04g025090	ndhM	NAD(P)H-quinone oxidoreductase subunit M	1.1.6 PS.lightreaction.NADH DH | 26.21 misc.protease inhibitor/seed storage/lipid transfer protein (LTP) family protein	2	0.604037	283	304	294	-30	-20.2	0.673333	3	-	-
vsiRNA836	Sotub11g005380	RAF1	Homology to unknown gene	31.3.1 cell.cycle.peptidylprolyl isomerase	3	0.0372806	393	411	402	-31.6	-21.3	0.674051	3	-	-
vsiRNA839	Sotub04g007790	Sotub04g007790.1.1	1-aminocyclopropane-1-carboxylate oxidase	17.5.1 hormone metabolism.ethylene.synthesis-degradation | 30.1 signalling.in sugar and nutrient physiology	2	0.02802	674	696	686	-40.4	-28.9	0.715347	1	-	-
vsiRNA842	Sotub12g015480	T1F15.12	Endoplasmic reticulum metallopeptidase 1 (Fragment)	29.5 protein.degradation	0	0.020657	885	904	895	-32.1	-22.9	0.713396	2	-	-
vsiRNA842	Sotub08g007140	RPS6A	40S ribosomal protein S6	29.2.1.2.1.6 protein.synthesis.ribosomal protein.eukaryotic.40S subunit.S6 | 29.2.2 protein.synthesis.ribosome biogenesis	3	0.197649	336	356	347	-32.1	-21	0.654206	3	-	-
vsiRNA847	Sotub04g032750	TPP1	Signal peptidase I	29.3.3 protein.targeting.chloroplast	2	0.0365925	771	791	782	-33.2	-23	0.692771	2	-	-
vsiRNA848	Sotub06g034140	PSAE1	Photosystem I reaction center subunit IV A	1.1.2.2 PS.lightreaction.photosystem I.PSI polypeptide subunits | 26.21 misc.protease inhibitor/seed storage/lipid transfer protein (LTP) family protein	2	0.0701969	289	311	300	-37.5	-24.5	0.653333	2	-	-
vsiRNA849	Sotub02g036100	BCA1	Carbonic anhydrase	8.3 TCA / organic transformation.carbonic anhydrases | 16.99 secondary metabolism.unspecified	3	0.20273	607	631	622	-34.6	-22.5	0.650289	1	-	-
vsiRNA867	Sotub03g018880	AtOR	Chaperone protein dnaJ-like	29.6 protein.folding	2	0.186065	202	221	212	-35.9	-23.9	0.665738	1	-	-
vsiRNA876	Sotub09g025630	dl3195c	Peroxisomal membrane protein-like	35.1 not assigned.no ontology	1	0.0104689	2318	2337	2328	-32.4	-23.4	0.722222	3	-	-
vsiRNA876	Sotub07g017980	LHB1B1	Chlorophyll a-b binding protein 4, chloroplastic	1.1.1.1 PS.lightreaction.photosystem II.LHC-II | 1.1.1.2 PS.lightreaction.photosystem II.PSII polypeptide subunits	3	0.0746244	63	86	77	-32.4	-21.8	0.67284	0	-	-
vsiRNA892	Sotub02g035460	CAO	Ankyrin repeat-containing protein	28.1 DNA.synthesis/chromatin structure | 29.3.3 protein.targeting.chloroplast	3	0.0704458	737	758	748	-33	-21.5	0.651515	2	-	-
vsiRNA914	Sotub01g047260	THY-1	Thymidylate synthase	23.5.1 nucleotide metabolism.deoxynucleotide metabolism.dihydrofolate reductase-thymidylate synthase | 25 C1-metabolism	0	0.00341849	889	909	900	-36.5	-26.1	0.715068	2	-	-
vsiRNA921	Sotub01g040690	NIFU2	Fe/S biogenesis protein nfuA	27.3.1 RNA.regulation of transcription.ABI3/VP1-related B3-domain-containing transcription factor family | 29.8 protein.assembly and cofactor ligation	2	0.108724	384	403	394	-29.6	-20.9	0.706081	2	0.833	-
vsiRNA921	Sotub09g009340	HSP70-10	heat shock protein	10.3 cell wall.hemicellulose synthesis | 20.2.1 stress.abiotic.heat | 26.10 misc.cytochrome P450 | 29.6 protein.folding | 34.99 transport.misc	2	0.379677	1448	1468	1459	-29.6	-20.1	0.679054	2	0.572	-
vsiRNA921	Sotub09g030460	GWD3	Phosphoglucan water dikinase	2.2.2.3 major CHO metabolism.degradation.starch.glucan water dikinase | 27.3.28 RNA.regulation of transcription.squamosa promoter binding protein family (SBP)	2	0.214492	2842	2860	2851	-29.6	-20.4	0.689189	2	-	-
vsiRNA921	Sotub11g023820	HSP70-10	heat shock protein	10.3 cell wall.hemicellulose synthesis | 20.2.1 stress.abiotic.heat | 26.10 misc.cytochrome P450 | 29.6 protein.folding | 34.99 transport.misc	2	0.276663	1448	1468	1459	-29.6	-20.1	0.679054	2	-	-
vsiRNA921	Sotub10g005220	PMI1	Receptor protein kinase-like protein	29.4.1.57 protein.postranslational modification.kinase.receptor like cytoplasmatic kinase VII | 31.1 cell.organisation	2	0.0501665	2484	2502	2493	-29.6	-22.6	0.763514	3	-	-
vsiRNA931	Sotub10g005100	T24A18.70	DDRGK domain-containing protein 1	29.2.2 protein.synthesis.ribosome biogenesis	0	0.0238794	631	650	641	-33.5	-23.5	0.701493	2	-	-
vsiRNA931	Sotub02g036460	Sotub02g036460.1.1	Unknown Protein	11.1.9 lipid metabolism.FA synthesis and FA elongation.long chain fatty acid CoA ligase | 16.1.5 secondary metabolism.isoprenoids.terpenoids | 29.2.3 protein.synthesis.initiation | 31.1 cell.organisation	2	0.00354407	7429	7449	7440	-33.5	-26.7	0.797015	1	-	-
vsiRNA957	Sotub05g029350	T5N23_140	Inter-alpha-trypsin inhibitor heavy chain H3	29.5.11.4.2 protein.degradation.ubiquitin.E3.RING | 29.5.15 protein.degradation.inhibitors	3	0.0416849	1898	1919	1909	-37.5	-25.6	0.682667	2	-	-
vsiRNA960	Sotub03g008810	HMGB1	High mobility group protein	27.3.53 RNA.regulation of transcription.high mobility group family (HMG) | 27.3.62 RNA.regulation of transcription.nucleosome/chromatin assembly factor group	3	0.0292085	312	332	324	-33.3	-22.1	0.663664	2	-	-
vsiRNA965	Sotub01g041180	AKR2A	Ankyrin repeat domain-containing protein 2	27.3.39 RNA.regulation of transcription.AtSR transcription factor family | 31.1 cell.organisation	3	0.00138396	280	306	291	-40	-32.4	0.81	2	-	-
vsiRNA971	Sotub10g019510	C2H2	Zinc finger protein	27.3.11 RNA.regulation of transcription.C2H2 zinc finger family	2	0.088177	437	464	455	-40.1	-26.6	0.663342	2	-0.744	-
vsiRNA973	Sotub02g021290	F13I12.210	Ring finger protein 141	29.5.11.4.2 protein.degradation.ubiquitin.E3.RING	0	0.000311256	138	159	150	-32.5	-28.7	0.883077	1	0.675	-
vsiRNA987	Sotub01g044370	NPY1	Transposon protein Mutator sub-class	27.3.67 RNA.regulation of transcription.putative transcription regulator | 30.11 signalling.light	2	0.393834	219	240	232	-31.5	-20.8	0.660317	3	-	-
vsiRNA990	Sotub03g013130	SS1	Glycogen synthase 2	2.1.2.2 major CHO metabolism.synthesis.starch.starch synthase | 21.2 redox.ascorbate and glutathione	2	0.00141999	1684	1704	1695	-30.9	-25.6	0.828479	2	-	-
vsiRNA993	Sotub02g028890	RBL9	Rhomboid family protein	20.2.1 stress.abiotic.heat | 29.5.5 protein.degradation.serine protease	2	0.113776	987	1009	999	-34.1	-22.4	0.656891	2	NA	NA
vsiRNA993	Sotub03g017170	Sotub03g017170.1.1	G-type lectin S-receptor-like serine/threonine-protein kinase At4g27290	26.16 misc.myrosinases-lectin-jacalin | 30.2.17 signalling.receptor kinases.DUF 26 | 30.2.19 signalling.receptor kinases.legume-lectin	2	0.071846	1165	1189	1177	-34.1	-23.1	0.677419	2	-	-
vsiRNA993	Sotub01g009150	RPT6A	26S protease regulatory subunit 8	29.5.11.20 protein.degradation.ubiquitin.proteasom | 30.2.16 signalling.receptor kinases.Catharanthus roseus-like RLK1	3	0.0812083	775	804	790	-34.1	-22.42	0.657478	1	-	-
vsiRNA993	Sotub11g025940	ABCF1	ATP-binding cassette	34.16 transport.ABC transporters and multidrug resistance systems	3	0.00184486	1449	1467	1461	-34.1	-26.5	0.777126	3	1.254	-
vsiRNA996	Sotub02g011200	GRDP1	Hypothetical YFW family protein 5	35.1.40 not assigned.no ontology.glycine rich proteins	3	0.115567	2024	2051	2035	-33.1	-22.08	0.667069	3	0.882	-
vsiRNA997	ACDA03514E10.T3m.scf	ACDA03514E10.T3m.scf	NA	35.2 not assigned.unknown | 35.2 not assigned.unknown	0	0.0112812	16	36	27	-30.5	-22.8	0.747541	2	NA	NA
vsiRNA997	Sotub02g011270	Sotub02g011270.1.1	Unknown Protein	35.2 not assigned.unknown	2	0.519606	24	48	39	-30.5	-20	0.655738	2	-	-
vsiRNA1003	Sotub01g044040	F2J10.10	Tubulin alpha-6 chain	35.2 not assigned.unknown	2	0.160057	136	155	147	-30.4	-20.4	0.671053	3	-	-
vsiRNA1014	Sotub07g010040	TRM5	mRNA clone RTFL01-10-N15	35.2 not assigned.unknown	1	0.0198692	592	612	603	-37.8	-25.2	0.666667	3	-	-
vsiRNA1014	Sotub01g013880	F7J8_140	Os10g0494500 protein (Fragment)	29.5.11.4.2 protein.degradation.ubiquitin.E3.RING	3	0.0178429	277	300	291	-37.8	-26.44	0.699471	2	-	-
vsiRNA1028	Sotub12g026260	TUBA1	Tubulin alpha-5 chain	2.2.1.3.1 major CHO metabolism.degradation.sucrose.invertases.neutral | 27.3.35 RNA.regulation of transcription.bZIP transcription factor family | 29.5.15 protein.degradation.inhibitors | 31.1 cell.organisation | 34.13 transport.peptides and oligopeptides	2	0.001926	1197	1217	1208	-42	-33.5	0.797619	1	NA	NA
vsiRNA1035	Sotub02g006410	AtDjC17	DnaJ Chaperone protein	20.2.1 stress.abiotic.heat | 29.3.4.99 protein.targeting.secretory pathway.unspecified	0	0.0165641	1164	1185	1176	-33.6	-23.1	0.6875	1	-	1.601
vsiRNA1036	POCAH49TP	POCAH49TP	NA	35.2 not assigned.unknown | 35.2 not assigned.unknown	2	0.28638	349	367	359	-37.8	-25.8	0.68254	3	NA	NA
vsiRNA1039	Sotub08g014650	GLDP1	Glycine dehydrogenase P protein	1.2.4.1 PS.photorespiration.glycine cleavage.P subunit | 13.2.5.2 amino acid metabolism.degradation.serine-glycine-cysteine group.glycine | 25 C1-metabolism	2	0.00283797	1943	1965	1955	-37.4	-27.8	0.743316	1	-	-
vsiRNA1039	Sotub04g007790	Sotub04g007790.1.1	1-aminocyclopropane-1-carboxylate oxidase	17.5.1 hormone metabolism.ethylene.synthesis-degradation | 30.1 signalling.in sugar and nutrient physiology	3	0.0143079	668	689	680	-37.4	-26	0.695187	3	-	-
vsiRNA1040	Sotub08g011200	F3A4.130	Aspartyl protease family protein	27.3.99 RNA.regulation of transcription.unclassified | 29.5.4 protein.degradation.aspartate protease	1	0.0346036	1817	1840	1831	-34.3	-22.6	0.658892	1	-	-
vsiRNA1040	Sotub11g025260	TALE	BEL1-like homeodomain protein 1	27.3.22 RNA.regulation of transcription.homeobox transcription factor family (HB)	2	0.252974	450	470	461	-34.3	-22.8	0.664723	3	1.473	-
vsiRNA1041	Sotub12g015660	PNSB4	Unknown Protein	8.1.8 TCA / organic transformation.TCA.fumarase	2	0.0170099	360	380	372	-37.9	-26.5	0.699208	3	-	-
vsiRNA1047	Sotub06g025030	atpG	ATP synthase subunit b'	1.1.4.9 PS.lightreaction.ATP synthase.subunit B (ATPX) | 20.1.2 stress.biotic.receptors	2	0.308893	443	464	455	-37.3	-24.8	0.664879	2	-	-
vsiRNA1051	Sotub07g010840	SAC1	Polyphosphoinositide phosphatase	11.9.3 lipid metabolism.lipid degradation.lysophospholipases | 30.4 signalling.phosphinositides	2	0.318293	1692	1712	1703	-33.8	-22.9	0.677515	3	-	-0.489
vsiRNA1064	Sotub02g037300	SOX	Sulfite oxidase-like	12.1.1 N-metabolism.nitrate metabolism.NR | 14.3 S-assimilation.sulfite redox | 14.5 S-assimilation.sulfite oxidase	2	0.0716473	361	382	371	-37.2	-26	0.698925	1	-	-
vsiRNA1065	Sotub01g024620	LNK2	Os01g0498200 protein (Fragment)	35.2 not assigned.unknown	2	0.104221	560	579	570	-24.7	-18.1	0.732794	1	-	-0.688
vsiRNA1080	Sotub11g005380	RAF1	Homology to unknown gene	31.3.1 cell.cycle.peptidylprolyl isomerase	3	0.201885	839	860	851	-33.5	-22.4	0.668657	3	-	-
vsiRNA1083	Sotub04g023260	SDC	Histidine decarboxylase	11.3 lipid metabolism.phospholipid synthesis | 13.2.7 amino acid metabolism.degradation.histidine | 26.10 misc.cytochrome P450 | 29.5.11.20 protein.degradation.ubiquitin.proteasom	2	0.847633	3	24	15	-28.6	-18.6	0.65035	2	-	-
vsiRNA1086	Sotub12g026810	RD21A	Cathepsin B-like cysteine proteinase	29.5.3 protein.degradation.cysteine protease | 34.19.1 transport.major intrinsic proteins.PIP	2	0.0383012	787	810	800	-37.3	-27.3	0.731903	2	-	-
vsiRNA1086	Sotub02g011200	GRDP1	Hypothetical YFW family protein 5	35.1.40 not assigned.no ontology.glycine rich proteins	3	0.0605524	2282	2301	2293	-37.3	-26	0.697051	2	0.882	-
vsiRNA1087	Sotub12g028700	WRKY	WRKY transcription factor 11	27.3.32 RNA.regulation of transcription.WRKY domain transcription factor family	1	0.160538	762	783	774	-28.6	-18.8	0.657343	3	-	-
vsiRNA1094	Sotub01g041180	AKR2A	Ankyrin repeat domain-containing protein 2	27.3.39 RNA.regulation of transcription.AtSR transcription factor family | 31.1 cell.organisation	3	0.0404484	946	974	965	-36.6	-25.9	0.70765	0	-	-
vsiRNA1094	Sotub06g023670	MBD10	Methyl-CpG binding domain containing protein expressed	27.3.59 RNA.regulation of transcription.methyl binding domain proteins	3	0.00105814	284	306	297	-36.6	-29.7	0.811475	2	1.123	-
vsiRNA1097	Sotub06g026760	Dof	Dof zinc finger protein	27.3.8 RNA.regulation of transcription.C2C2(Zn) DOF zinc finger family | 29.2.2 protein.synthesis.ribosome biogenesis	2	0.250835	123	146	134	-34.5	-23.5	0.681159	1	-	-
vsiRNA1109	Sotub09g005160	LHCB4.1	Chlorophyll a-b binding protein 6, chloroplastic	1.1.1.1 PS.lightreaction.photosystem II.LHC-II	2	0.0946829	730	752	740	-35.9	-23.7	0.660167	1	-	-
vsiRNA1119	Sotub06g021120	Sotub06g021120.1.1	Baculoviral IAP repeat-containing protein 3	29.5.11.4.2 protein.degradation.ubiquitin.E3.RING	2	0.0376403	310	329	321	-33.1	-24.7	0.746224	2	-	-
vsiRNA1120	Sotub02g014320	UGT87A1	O-glucosyltransferase 2	2.2.2.6 major CHO metabolism.degradation.starch.transporter | 13.1.5.3.1 amino acid metabolism.synthesis.serine-glycine-cysteine group.cysteine.OASTL | 17.8.1 hormone metabolism.salicylic acid.synthesis-degradation | 20.1.2 stress.biotic.receptors | 26.2 misc.UDP glucosyl and glucoronyl transferases	2	0.0663231	297	320	312	-40.6	-28.6	0.704433	2	-	-
vsiRNA1124	Sotub04g021060	ABCF2	ABC transporter ATP-binding protein	34.16 transport.ABC transporters and multidrug resistance systems	3	0.0495127	249	274	260	-33.2	-22.5	0.677711	3	0.887	-
vsiRNA1126	Sotub11g012940	MYH9.9	RNA splicing factor	27.4 RNA.RNA binding	3	0.178742	1152	1171	1162	-36.2	-24.1	0.665746	1	-	-
vsiRNA1129	Sotub01g032860	MXH1.2	Eukaryotic translation initiation factor 1A	29.2.3 protein.synthesis.initiation	2	0.0619434	234	255	245	-36.7	-25.8	0.702997	3	-	-
vsiRNA1130	Sotub04g035360	CDSP32	Thioredoxin	20.2.3 stress.abiotic.drought/salt | 21.1 redox.thioredoxin | 26.2 misc.UDP glucosyl and glucoronyl transferases	3	0.0178429	343	368	359	-34.5	-22.7	0.657971	3	-	-
vsiRNA1132	Sotub05g006580	WIT2	WPP domain-interacting tail-anchored protein 2	29.3.1 protein.targeting.nucleus	2	0.119476	748	768	760	-36.6	-24.3	0.663934	3	-	-
vsiRNA1133	Sotub08g020430	XEG113	Glycosyltransferase-like protein	35.2 not assigned.unknown	2	0.184656	1169	1188	1179	-32.4	-21.9	0.675926	2	-	-
vsiRNA1136	Sotub09g024980	NOP5-1	Nucleolar protein 5	27.3.67 RNA.regulation of transcription.putative transcription regulator	1	0.0120253	1456	1479	1471	-32.5	-23.2	0.713846	1	-	-
vsiRNA1138	PGSC0003DMC400057636	PGSC0003DMG400035532	Gene of unknown function	17.1.1.1.12 hormone metabolism.abscisic acid.synthesis-degradation.synthesis.abscisic aldehyde oxidase | 26.13 misc.acid and other phosphatases	0	0.0245941	595	628	619	-40.2	-27.2	0.676617	0	NA	NA
vsiRNA1138	Sotub09g009450	AGD6	ADP-ribosylation factor GTPase activating protein 1	27.3.99 RNA.regulation of transcription.unclassified | 29.4 protein.postranslational modification | 30.5 signalling.G-proteins	2	0.157666	861	884	873	-40.2	-26.9	0.669154	1	0.827	-
vsiRNA1140	Sotub12g020880	NMT1	Ubiquinone/menaquinone biosynthesis methyltransferase ubiE	2.2.2.6 major CHO metabolism.degradation.starch.transporter | 11.3 lipid metabolism.phospholipid synthesis	3	0.0870262	1314	1336	1325	-32.9	-23.3	0.708207	0	-	-
vsiRNA1155	Sotub01g037940	F18C1.6	PHD-finger family protein	29.5.11.4.2 protein.degradation.ubiquitin.E3.RING	2	0.0769411	787	814	799	-31.8	-22.2	0.698113	1	-	-
vsiRNA1158	Sotub07g022420	FTSH1	ATP-dependent zinc metalloprotease FtsH 4	29.5.7 protein.degradation.metalloprotease | 31.2 cell.division	3	0.00964761	1131	1150	1141	-27.4	-19.9	0.726277	3	-	-
vsiRNA1168	Sotub02g022220	PVA42	Vesicle-associated protein	8.1.1.1 TCA / organic transformation.TCA.pyruvate DH.E1 | 27.3.7 RNA.regulation of transcription.C2C2(Zn) Constans-like zinc finger family (CO-like) | 31.4 cell.vesicle transport	1	0.00803771	488	508	499	-27.3	-19.7	0.721612	3	-	-
vsiRNA1168	Sotub10g019310	Sotub10g019310.1.1	Polyadenylate-binding protein	27.4 RNA.RNA binding	2	0.316341	1603	1624	1615	-27.3	-18.2	0.666667	2	0.785	-
vsiRNA1174	Sotub11g012430	RZ1B	RNA-binding protein-like	10.6.3 cell wall.degradation.pectate lyases and polygalacturonases | 27.4 RNA.RNA binding	1	0.0162805	235	256	247	-37.3	-25	0.670241	3	-	-
vsiRNA1179	Sotub12g026890	RHG1A	Zinc finger protein	27.5.4.1 RNA.silencing.DNA methylation.DNA methylase | 29.5.11.4.2 protein.degradation.ubiquitin.E3.RING	0	0.00620674	1672	1696	1687	-41.9	-28.4	0.677804	3	-	-
vsiRNA1185	PGSC0003DMC400002736	PGSC0003DMG400001519	Nucleic acid binding protein	27.3.11 RNA.regulation of transcription.C2H2 zinc finger family	2	0.0134043	184	207	196	-32.4	-24	0.740741	2	-	-
vsiRNA1186	Sotub09g029990	Sotub09g029990.1.1	Unknown Protein	27.3.6 RNA.regulation of transcription.basic helix-loop-helix family (bHLH)	3	0.0262157	61	82	72	-36.8	-26.8	0.728261	2	-	-
vsiRNA1201	Sotub03g008590	Sotub03g008590.1.1	Unknown Protein	35.2 not assigned.unknown	2	0.0115005	212	232	223	-38.4	-28.2	0.734375	3	0.998	-
vsiRNA1205	Sotub03g025070	PANK2	Pantothenate kinase 4	18.4.5 Co-factor and vitamine metabolism.pantothenate.pantothenate kinase (PANK)	2	0.0918928	1661	1685	1676	-35.2	-22.9	0.650568	1	-	-
vsiRNA1214	Sotub09g015510	PSB28	Photosystem II reaction center psb28 protein	1.1.1.2 PS.lightreaction.photosystem II.PSII polypeptide subunits	2	0.0668899	444	470	456	-33.8	-22.92	0.678107	1	-	-
vsiRNA1223	Sotub10g026650	EGY1	Peptidase M50 family protein	26.8 misc.nitrilases, nitrile lyases, berberine bridge enzymes, reticuline oxidases, troponine reductases | 29.5 protein.degradation	1	0.0807172	136	158	149	-36.4	-24.2	0.664835	2	-	-
vsiRNA1234	Sotub04g034280	XBCP3	Cathepsin B-like cysteine proteinase	29.5.3 protein.degradation.cysteine protease | 34.13 transport.peptides and oligopeptides	3	0.0309039	2050	2072	2061	-34.2	-23.8	0.695906	2	-	-
vsiRNA1244	Sotub02g031060	GRAS	GRAS family transcription factor	27.3.21 RNA.regulation of transcription.GRAS transcription factor family	0	0.0863231	1090	1110	1101	-28.2	-19.2	0.680851	3	-	-
vsiRNA1251	Sotub04g010190	UBC13	Ubiquitin-conjugating enzyme 13 E2	29.5.11.3 protein.degradation.ubiquitin.E2	3	0.0502005	292	313	304	-29.3	-20.9	0.713311	2	1.863	-
vsiRNA1256	Sotub02g027600	FBA1	Fructose-bisphosphate aldolase	1.3.6 PS.calvin cycle.aldolase | 11.1.30 lipid metabolism.FA synthesis and FA elongation.pyruvate kinase	2	0.00883663	903	923	914	-30.8	-22.9	0.743506	3	-	-
vsiRNA1266	Sotub06g007630	Sotub06g007630.1.1	60S ribosomal protein L19-like protein	29.2.1.2.2.19 protein.synthesis.ribosomal protein.eukaryotic.60S subunit.L19 | 29.2.2 protein.synthesis.ribosome biogenesis	2	0.184656	319	338	330	-30.3	-20.4	0.673267	3	-	-
vsiRNA1283	PGSC0003DMC400056574	PGSC0003DMG400034470	Glycine-rich protein 2	20.2.2 stress.abiotic.cold	0	0.054552	264	284	275	-38	-25.2	0.663158	3	NA	NA
vsiRNA1283	Sotub07g025710	GLO1	L-lactate dehydrogenase	1.2.2 PS.photorespiration.glycolate oxydase | 30.2.16 signalling.receptor kinases.Catharanthus roseus-like RLK1	3	0.221085	289	313	304	-38	-24.8	0.652632	0	-	-
vsiRNA1291	Sotub05g014130	GWD1	R1 protein alpha-glucan water dikinase	2.2.2.3 major CHO metabolism.degradation.starch.glucan water dikinase	2	0.105791	1967	1990	1979	-35.3	-23	0.651558	1	-	1.022
vsiRNA1291	Sotub02g017370	LHB1B1	Chlorophyll a-b binding protein 1B, chloroplastic	1.1.1.1 PS.lightreaction.photosystem II.LHC-II | 1.1.1.2 PS.lightreaction.photosystem II.PSII polypeptide subunits	2	0.0865569	366	392	377	-35.3	-23.2	0.657224	2	-	-
vsiRNA1304	Sotub12g024160	F11A12.5	6-phosphogluconate dehydrogenase decarboxylating	7.1.3 OPP.oxidative PP.6-phosphogluconate dehydrogenase	2	0.071228	814	840	831	-39.3	-26.3	0.669211	3	-	-
vsiRNA1310	Sotub02g022350	Sotub02g022350.1.1	Uncharacterized Cys-rich domain	35.2 not assigned.unknown	0	0.0321667	144	167	155	-43.4	-28.7	0.66129	2	-	-
vsiRNA1318	Sotub06g032610	Sotub06g032610.1.1	Binding protein	35.2 not assigned.unknown	2	0.0314481	1057	1078	1070	-40.7	-28.3	0.695332	1	-	-
vsiRNA1323	Sotub06g022120	ERF	Ethylene responsive transcription factor 2a	17.5.2 hormone metabolism.ethylene.signal transduction | 27.1 RNA.processing | 27.3.3 RNA.regulation of transcription.AP2/EREBP, APETALA2/ethylene-responsive element binding protein family	2	0.168957	415	433	425	-33.1	-22.4	0.676737	2	-	-
vsiRNA1325	Sotub02g010010	FBA1	Fructose-bisphosphate aldolase	1.3.6 PS.calvin cycle.aldolase | 11.1.30 lipid metabolism.FA synthesis and FA elongation.pyruvate kinase	2	0.0430949	682	705	695	-33	-22.4	0.678788	2	-	-
vsiRNA1328	Sotub09g014340	VSR1	Vacuolar sorting receptor	29.3.4.3 protein.targeting.secretory pathway.vacuole	2	0.627968	1499	1519	1510	-30.5	-20.2	0.662295	1	-	-
vsiRNA1328	Sotub03g012990	HSP70-10	Heat shock protein 5	10.3 cell wall.hemicellulose synthesis | 20.2.1 stress.abiotic.heat | 26.10 misc.cytochrome P450 | 29.6 protein.folding | 34.99 transport.misc	2	0.0668899	1119	1142	1130	-30.5	-23.5	0.770492	2	-	-
vsiRNA1328	Sotub04g020110	Sotub04g020110.1.1	Homology to unknown gene	28.1 DNA.synthesis/chromatin structure	2	0.682287	129	150	141	-30.5	-20.6	0.67541	2	-	-
vsiRNA1330	Sotub01g021990	Sotub01g021990.1.1	Rapid alkalinization factor 2	30.8 signalling.misc	0	0.0156233	165	185	176	-30.7	-21.5	0.700326	3	-	-
vsiRNA1341	Sotub05g011100	SKIP11	Kelch-like protein 17	29.5.11.4.3.2 protein.degradation.ubiquitin.E3.SCF.FBOX	2	0.0602405	9	33	20	-38.2	-25.4	0.664921	1	-	-
vsiRNA1341	Sotub12g006870	F14N22.2	Phospholipase A2 (Fragment)	11.9.2.1 lipid metabolism.lipid degradation.lipases.triacylglycerol lipase	3	0.00211516	1013	1034	1024	-38.2	-29	0.759162	2	-	-
vsiRNA1350	Sotub10g005950	Sotub10g005950.1.1	Regulator of ribonuclease activity A	25 C1-metabolism | 29.5.11.4.2 protein.degradation.ubiquitin.E3.RING	2	0.218004	117	138	128	-31	-20.8	0.670968	2	-	-
vsiRNA1360	Sotub03g006550	T3A5.70	Acidic leucine-rich nuclear phosphoprotein 32 family member A	35.1 not assigned.no ontology	3	0.0404484	678	697	689	-31	-22.1	0.712903	3	0.875	-
vsiRNA1361	Sotub07g010440	Sotub07g010440.1.1	U4/U6.U5 small nuclear ribonucleoprotein protein	10.1.5 cell wall.precursor synthesis.UXS | 27.3.1 RNA.regulation of transcription.ABI3/VP1-related B3-domain-containing transcription factor family | 29.2.2 protein.synthesis.ribosome biogenesis	3	0.0937671	419	441	430	-31.4	-20.88	0.664968	3	-	-
vsiRNA1371	Sotub05g006510	HSP90-1	Chaperone protein htpG	20.2.1 stress.abiotic.heat | 30.2.3 signalling.receptor kinases.leucine rich repeat III	2	0.00425393	2303	2326	2317	-33.8	-25.2	0.745562	2	-	-
vsiRNA1380	Sotub04g035360	CDSP32	Thioredoxin	20.2.3 stress.abiotic.drought/salt | 21.1 redox.thioredoxin | 26.2 misc.UDP glucosyl and glucoronyl transferases	2	0.00283797	543	564	555	-36.7	-30.1	0.820163	3	-	-
vsiRNA1384	Sotub01g026190	CCD1	9-cis-epoxycarotenoid dioxygenase	16.1.4.10 secondary metabolism.isoprenoids.carotenoids.carotenoid cleavage dioxygenase | 17.1.1.1.10 hormone metabolism.abscisic acid.synthesis-degradation.synthesis.9-cis-epoxycarotenoid dioxygenase	2	0.0322423	1222	1249	1240	-36.5	-27	0.739726	1	-	-
vsiRNA1390	Sotub06g030970	T32M21_200	MKI67 FHA domain-interacting nucleolar phosphoprotein-like	27.4 RNA.RNA binding	2	0.247384	306	328	317	-31.1	-20.7	0.665595	1	-	-
vsiRNA1397	Sotub08g012740	CLO	Elongation factor	29.2.4 protein.synthesis.elongation	2	0.246538	1843	1863	1854	-34.9	-23.5	0.673352	3	-	-
vsiRNA1423	PGSC0003DMC400059497	PGSC0003DMG400037393	Gene of unknown function	35.2 not assigned.unknown	0	0.00558781	111	132	122	-33.3	-26.1	0.783784	1	NA	NA
vsiRNA1423	PGSC0003DMC400069404	PGSC0003DMG400047300	Gene of unknown function	35.2 not assigned.unknown	0	0.0110175	486	507	497	-33.3	-25.2	0.756757	2	NA	NA
vsiRNA1423	Sotub03g011500	C3H	Zinc finger CCCH domain-containing protein 37	20.2.1 stress.abiotic.heat | 27.3.12 RNA.regulation of transcription.C3H zinc finger family	0	0.180076	606	628	617	-33.3	-21.7	0.651652	3	-	-
vsiRNA1423	Sotub01g037570	RFI2	AT3G05545 protein (Fragment)	29.5.11.4.2 protein.degradation.ubiquitin.E3.RING	2	0.252712	740	762	753	-33.3	-23	0.690691	1	-	-
vsiRNA1432	DN743565	DN743565	NA	35.2 not assigned.unknown	2	0.760615	289	307	299	-37.8	-24.9	0.65873	2	NA	NA
vsiRNA1432	Sotub04g029480	T20M3.19	26S protease regulatory subunit 8 homolog	29.5.9 protein.degradation.AAA type | 29.5.11.20 protein.degradation.ubiquitin.proteasom | 31.2 cell.division	2	0.52588	569	588	580	-37.8	-25.9	0.685185	3	-	-
vsiRNA1432	Sotub07g026920	F14G24.14	Mpv17 protein	29.3.5 protein.targeting.peroxisomes	3	0.167578	264	296	276	-37.8	-25.8	0.68254	0	-	-
vsiRNA1440	Sotub07g023620	FUG1	Translation initiation factor IF-2	29.2.3 protein.synthesis.initiation	2	0.033166	1951	1974	1965	-28.4	-22	0.774648	3	2.123	-
vsiRNA1444	Sotub01g007050	(JA):LOX	Lipoxygenase	17.7.1.2 hormone metabolism.jasmonate.synthesis-degradation.lipoxygenase	2	0.0833081	2527	2548	2538	-33.1	-21.6	0.652568	1	-	-
vsiRNA1450	Sotub10g017290	MYB	MYB transcription factor	27.3.25 RNA.regulation of transcription.MYB domain transcription factor family	2	0.514909	368	388	378	-28.9	-19.6	0.678201	3	-	-
vsiRNA1461	Sotub10g019760	T8M16_10	Single-stranded nucleic acid binding R3H protein (Fragment)	30.3 signalling.calcium	2	0.00989769	192	216	207	-32.4	-24.6	0.759259	1	-	-
vsiRNA1476	Sotub03g020970	EIF2 ALPHA	Eukaryotic translation initiation factor 2 alpha subunit family protein expressed	27.3.99 RNA.regulation of transcription.unclassified | 29.2.3 protein.synthesis.initiation	1	0.00156075	858	882	873	-36.8	-27.86	0.757065	2	-	-
vsiRNA1487	Sotub08g024740	Sotub08g024740.1.1	Unknown Protein	26.21 misc.protease inhibitor/seed storage/lipid transfer protein (LTP) family protein	3	0.00948303	65	91	77	-39.5	-26.9	0.681013	0	NA	NA
vsiRNA1499	Sotub02g021290	F13I12.210	Ring finger protein 141	29.5.11.4.2 protein.degradation.ubiquitin.E3.RING	3	0.000461534	139	160	151	-31.9	-27.8	0.871473	2	0.675	-
vsiRNA1502	Sotub02g025240	F24J7.162	RNA binding protein	27.4 RNA.RNA binding	1	0.0539982	537	559	548	-36.9	-24.1	0.653117	1	-	-
vsiRNA1507	Sotub01g034160	Sotub01g034160.1.1	Genomic DNA chromosome 5 P1 clone MOJ9	35.1.42 not assigned.no ontology.proline rich family	2	0.273511	129	149	140	-34.6	-22.8	0.65896	3	-	-
vsiRNA1509	Sotub04g016050	Sotub04g016050.1.1	Unknown Protein	35.2 not assigned.unknown	3	0.0353868	442	460	452	-37.2	-25.7	0.69086	3	NA	NA
vsiRNA1512	Sotub02g035460	CAO	Ankyrin repeat-containing protein	28.1 DNA.synthesis/chromatin structure | 29.3.3 protein.targeting.chloroplast	2	0.0914085	737	757	747	-31.1	-21	0.675241	2	-	-
vsiRNA1513	Sotub03g034760	UBP1A	mRNA 3-UTR binding protein	27.1.1 RNA.processing.splicing | 27.4 RNA.RNA binding	2	0.0791131	263	284	275	-31.2	-20.3	0.650641	1	-	-
vsiRNA1516	Sotub05g025750	Sotub05g025750.1.1	Unknown Protein	20.2.99 stress.abiotic.unspecified	3	0.299333	96	118	109	-37.8	-25.6	0.677249	1	-	-
vsiRNA1518	Sotub06g019070	IPMI SSU1	3-isopropylmalate dehydratase small subunit	16.5.1.1.1.4 secondary metabolism.sulfur-containing.glucosinolates.synthesis.aliphatic.methylthioalkylmalate isomerase small subunit (MAM-IS)	2	0.0458105	485	504	495	-33.2	-23.3	0.701807	3	-	-
vsiRNA1534	Sotub11g011960	SNRNP-G	Small nuclear ribonucleoprotein G	27.1 RNA.processing | 31.2 cell.division	2	0.0525489	106	125	116	-37.3	-25.6	0.686327	2	1.95	-
vsiRNA1549	PGSC0003DMC400031379	PGSC0003DMG400017997	Cytochrome P450	26.10 misc.cytochrome P450 | 29.5.11.4.2 protein.degradation.ubiquitin.E3.RING | 34.9 transport.metabolite transporters at the mitochondrial membrane	1	0.0611924	502	524	515	-33	-21.6	0.654545	1	-	-
vsiRNA1555	Sotub12g009860	StIAR3	Iaa-amino acid hydrolase 11	17.2.1 hormone metabolism.auxin.synthesis-degradation	1	0.0402975	184	204	195	-34.4	-23.4	0.680233	3	-	-
vsiRNA1557	Sotub01g016930	Sotub01g016930.1.1	Unknown Protein	20.2.1 stress.abiotic.heat	2	0.0364894	68	89	81	-40.9	-28.8	0.704156	2	NA	NA
vsiRNA1563	Sotub01g029930	Sotub01g029930.1.1	CCR4-NOT transcription complex subunit 1	27.3.67 RNA.regulation of transcription.putative transcription regulator	0	0.0401414	7145	7168	7158	-33.4	-22	0.658683	1	-	-
vsiRNA1564	Sotub11g006870	Sotub11g006870.1.1	Unknown Protein	10.1.5 cell wall.precursor synthesis.UXS | 27.3.1 RNA.regulation of transcription.ABI3/VP1-related B3-domain-containing transcription factor family | 29.2.2 protein.synthesis.ribosome biogenesis	2	0.00285528	213	233	224	-38.8	-30.7	0.791237	2	NA	NA
vsiRNA1569	Sotub09g022970	RPL19A	60S ribosomal protein L19-like protein	29.2.1.2.2.19 protein.synthesis.ribosomal protein.eukaryotic.60S subunit.L19 | 29.2.2 protein.synthesis.ribosome biogenesis	2	0.0193376	461	483	472	-37.1	-25.98	0.70027	3	NA	NA
vsiRNA1571	Sotub10g022380	KFB39	Kelch repeat-containing F-box-like	29.5.11.4.3.2 protein.degradation.ubiquitin.E3.SCF.FBOX	3	0.0434912	755	775	765	-37.1	-25.3	0.681941	2	-	-
vsiRNA1587	Sotub10g006600	CURT1B	Thylakoid membrane phosphoprotein 14 kDa, chloroplastic	1.1.2.2 PS.lightreaction.photosystem I.PSI polypeptide subunits	2	0.0883846	337	356	348	-34.3	-22.5	0.655977	1	-	-
vsiRNA1588	Sotub02g032470	SRK2A	Serine-threonine protein kinase	29.4 protein.postranslational modification	2	0.00707982	543	564	555	-36.4	-27.5	0.755495	3	-	1.568
vsiRNA1589	Sotub11g026440	Sotub11g026440.1.1	Lysine ketoglutarate reductase trans-splicing related 1	27.3.41 RNA.regulation of transcription.B3 transcription factor family	1	0.0178023	731	753	742	-33.8	-22.3	0.659763	3	-	-
vsiRNA1598	Sotub02g029110	RBCS-1A	Ribulose bisphosphate carboxylase small chain	1.3.2 PS.calvin cycle.rubisco small subunit | 26.10 misc.cytochrome P450 | 34.3 transport.amino acids	3	0.0353556	380	403	393	-33	-22.7	0.687879	1	-	-
vsiRNA1620	Sotub01g021690	TULP11	Tubby protein	29.5.11.4.3.2 protein.degradation.ubiquitin.E3.SCF.FBOX	1	0.0666907	628	649	639	-34.6	-22.6	0.653179	3	0.854	1.199
vsiRNA1620	Sotub10g021350	Sotub10g021350.1.1	HAD-superfamily hydrolase	35.1 not assigned.no ontology	3	0.0281802	620	641	632	-34.6	-25.1	0.725434	2	-	-
vsiRNA1621	Sotub02g019870	Sotub02g019870.1.1	Lipase-like protein	11.9.2.1 lipid metabolism.lipid degradation.lipases.triacylglycerol lipase	2	0.368971	828	848	839	-31.1	-20.5	0.659164	3	-	-
vsiRNA1624	Sotub11g023530	DIT1	2-oxoglutarate/malate translocator	29.2.2 protein.synthesis.ribosome biogenesis | 34.9 transport.metabolite transporters at the mitochondrial membrane	2	0.0314481	1209	1232	1223	-31	-22.5	0.725806	2	-	-
vsiRNA1626	Sotub11g011960	SNRNP-G	Small nuclear ribonucleoprotein G	27.1 RNA.processing | 31.2 cell.division	2	0.224683	84	105	96	-38.8	-25.3	0.652062	1	1.95	-
vsiRNA1644	PGSC0003DMC400007997	PGSC0003DMG400004524	NBS-coding resistance gene analog	20.1.2 stress.biotic.receptors	0	0.0551801	172	192	183	-35.7	-23.3	0.652661	2	NA	NA
vsiRNA1653	Sotub07g025420	RPL4	50S ribosomal protein L4	29.2.1.1.1.2.4 protein.synthesis.ribosomal protein.prokaryotic.chloroplast.50S subunit.L4 | 29.2.1.1.3 protein.synthesis.ribosomal protein.prokaryotic.unknown organellar	3	0.0230222	628	649	639	-34.7	-24.8	0.714697	2	-	-
vsiRNA1655	PGSC0003DMC400067746	PGSC0003DMG400045642	Gene of unknown function	9.6 mitochondrial electron transport / ATP synthesis.cytochrome c	0	0.0181434	1417	1437	1428	-35.3	-23.9	0.677054	3	-	-
vsiRNA1655	Sotub02g031970	ZEP	Zeaxanthin epoxidase chloroplastic	17.1.1.1.1 hormone metabolism.abscisic acid.synthesis-degradation.synthesis.zeaxanthin epoxidase	2	0.0245462	260	279	270	-35.3	-25.4	0.719547	2	-	-
vsiRNA1660	Sotub07g017230	APG1	Glucose-6-phosphate 1-dehydrogenase	7.1.1 OPP.oxidative PP.glucose-6-phosphate 1-dehydrogenase (G6PD) | 27.3.99 RNA.regulation of transcription.unclassified | 28.99 DNA.unspecified | 30.11 signalling.light	2	0.417051	1567	1590	1581	-34.7	-22.9	0.659942	1	-	-
vsiRNA1660	Sotub09g020780	LSM4	Small nuclear ribonucleoprotein sm	27.1.1 RNA.processing.splicing	2	0.262583	313	335	324	-34.7	-23.7	0.682997	3	-	-
vsiRNA1662	Sotub02g035460	CAO	Ankyrin repeat-containing protein	28.1 DNA.synthesis/chromatin structure | 29.3.3 protein.targeting.chloroplast	3	0.0322223	920	941	932	-34.4	-23.5	0.68314	2	-	-
vsiRNA1663	Sotub09g027850	LSM5	U6 snRNA-associated Sm-like protein LSm5	27.1.1 RNA.processing.splicing	1	0.00459824	28	48	39	-38.8	-25.8	0.664948	3	0.629	-
vsiRNA1697	Sotub01g048710	CSP1	Cold shock protein-1	20.2.2 stress.abiotic.cold | 27.3.75 RNA.regulation of transcription.GRP	2	0.0105946	277	305	288	-38.4	-28.5	0.742188	0	-	-
vsiRNA1698	Sotub09g009570	CPuORF52	BRI1-KD interacting protein 130	33.1 development.storage proteins	2	0.0663231	507	527	517	-34.7	-25.7	0.740634	2	-	-
vsiRNA1714	Sotub02g035740	Sotub02g035740.1.1	RNase H domain-containing protein	27.1.19 RNA.processing.ribonucleases	1	0.026212	402	420	411	-28.4	-18.8	0.661972	2	-	-
vsiRNA1714	Sotub07g014980	ALEU	Cathepsin L-like cysteine proteinase	29.5.3 protein.degradation.cysteine protease	2	0.00883663	745	763	755	-28.4	-22.2	0.78169	2	0.607	-
vsiRNA1718	CN463064	CN463064	NA	35.2 not assigned.unknown	0	0.0447431	422	443	433	-39.1	-26.1	0.667519	3	NA	NA
vsiRNA1718	Sotub07g027450	PSBR	photosystem II polypeptide	1.1.1.2 PS.lightreaction.photosystem II.PSII polypeptide subunits | 27.3.67 RNA.regulation of transcription.putative transcription regulator	3	0.0101047	207	228	218	-39.1	-28.3	0.723785	1	2.27	-
vsiRNA1719	PGSC0003DMC400052344	(MAP-1K):MPK3-4-6	MAP kinase	29.4 protein.postranslational modification | 30.6 signalling.MAP kinases | 31.1 cell.organisation	2	0.100604	1023	1044	1034	-30.8	-20.2	0.655844	2	-	-
vsiRNA1742	Sotub09g025050	ndhN	NAD(P)H-quinone oxidoreductase subunit N	1.1.6 PS.lightreaction.NADH DH | 1.1.40 PS.lightreaction.cyclic electron flow-chlororespiration	1	0.00421586	160	181	172	-36.7	-25.1	0.683924	3	-	-
vsiRNA1743	Sotub06g035190	RPL17	50S ribosomal protein L17	29.2.1.1.1.2.17 protein.synthesis.ribosomal protein.prokaryotic.chloroplast.50S subunit.L17 | 29.2.1.1.3 protein.synthesis.ribosomal protein.prokaryotic.unknown organellar	2	0.0769411	306	327	318	-39.3	-27.1	0.689567	2	-	-
vsiRNA1758	Sotub01g038770	F25P12.86	Pyrrolidone-carboxylate peptidase	27.3.3 RNA.regulation of transcription.AP2/EREBP, APETALA2/ethylene-responsive element binding protein family | 29.5 protein.degradation	2	0.0341062	22	44	33	-38.8	-26.2	0.675258	2	-	0.766
vsiRNA1762	Sotub08g020460	Sotub08g020460.1.1	Unknown Protein	35.1 not assigned.no ontology	2	0.186103	388	410	400	-34.6	-23	0.66474	2	-	-
vsiRNA1777	Sotub03g024290	Sotub03g024290.1.1	Chaperone protein dnaJ	20.2.1 stress.abiotic.heat	2	0.175729	725	748	739	-38.6	-25.1	0.650259	2	-	-
vsiRNA1780	Sotub02g007320	UBA2C	Heterogeneous nuclear ribonucleoprotein A3-like protein 2	21.2.2 redox.ascorbate and glutathione.glutathione | 27.4 RNA.RNA binding | 29.4 protein.postranslational modification	2	0.00768177	681	702	693	-37	-27.1	0.732432	2	-	-
vsiRNA1781	DN743565	DN743565	NA	35.2 not assigned.unknown	2	0.70505	278	298	289	-33.9	-22.6	0.666667	3	NA	NA
vsiRNA1783	Sotub08g015910	DNMT2	DNA cytosine-5--methyltransferase	27.3.46 RNA.regulation of transcription.DNA methyltransferases	2	0.0946287	29	54	41	-32.7	-21.9	0.669725	3	-	-
vsiRNA1791	Sotub04g030440	T12C22.21	Os03g0729100 protein (Fragment)	29.2.2 protein.synthesis.ribosome biogenesis	2	0.205627	469	491	480	-38.6	-25.3	0.65544	1	-	-1.44
vsiRNA1803	Sotub03g032890	RPS7A	40S ribosomal protein S7-like protein	29.2.1.2.1.7 protein.synthesis.ribosomal protein.eukaryotic.40S subunit.S7 | 29.2.2 protein.synthesis.ribosome biogenesis	1	0.000596712	43	63	54	-30.9	-26	0.841424	2	-	-
vsiRNA1803	Sotub05g025750	Sotub05g025750.1.1	Unknown Protein	20.2.99 stress.abiotic.unspecified	2	0.384071	8	30	21	-30.9	-20.6	0.666667	2	-	-
vsiRNA1804	Sotub03g012680	RabGAP22	TBC1 domain family member 15	9.7 mitochondrial electron transport / ATP synthesis.cytochrome c oxidase | 29.5.15 protein.degradation.inhibitors | 30.5 signalling.G-proteins	1	0.0380463	462	482	473	-32.3	-21.5	0.665635	3	-	-
vsiRNA1804	Sotub03g031870	SPP	Peptidase M16 family	2.2.1.3.1 major CHO metabolism.degradation.sucrose.invertases.neutral | 27.3.39 RNA.regulation of transcription.AtSR transcription factor family | 29.5 protein.degradation	2	0.152821	2298	2319	2309	-32.3	-22.6	0.69969	1	-	-
vsiRNA1815	Sotub02g026140	CAT1	Catalase	21.6 redox.dismutases and catalases	2	0.107513	1096	1120	1111	-35.7	-24	0.672269	1	1.053	-
vsiRNA1821	Sotub08g014650	GLDP1	Glycine dehydrogenase P protein	1.2.4.1 PS.photorespiration.glycine cleavage.P subunit | 13.2.5.2 amino acid metabolism.degradation.serine-glycine-cysteine group.glycine | 25 C1-metabolism	2	0.213489	2918	2940	2930	-34.5	-22.6	0.655072	2	-	-
vsiRNA1821	Sotub07g025380	ALS	Acetolactate synthase	13.1.4.1.1 amino acid metabolism.synthesis.branched chain group.common.acetolactate synthase | 18.2 Co-factor and vitamine metabolism.thiamine	2	0.215885	1657	1675	1668	-34.5	-22.8	0.66087	3	-	-
vsiRNA1830	Sotub11g025940	ABCF1	ATP-binding cassette	34.16 transport.ABC transporters and multidrug resistance systems	3	0.00162513	1572	1593	1584	-37.8	-30.3	0.801587	2	1.254	-
vsiRNA1837	Sotub06g032770	PDX11	Pyridoxal biosynthesis lyase pdxS	17.5.3 hormone metabolism.ethylene.induced-regulated-responsive-activated | 18 Co-factor and vitamine metabolism	3	0.00108372	197	220	208	-40.5	-30.1	0.74321	1	-	-
vsiRNA1852	PGSC0003DMC400066326	PGSC0003DMG400044222	Gene of unknown function	35.2 not assigned.unknown	0	0.0944747	477	497	488	-33	-22.5	0.681818	2	NA	NA
vsiRNA1852	Sotub09g012420	PDC1	Pyruvate decarboxylase 1	5.2 fermentation.PDC	0	0.0699658	1722	1742	1733	-33	-22.8	0.690909	2	-	-
vsiRNA1852	Sotub03g010180	Sotub03g010180.1.1	tRNA-dihydrouridine synthase	3.3 minor CHO metabolism.sugar alcohols | 10.8.1 cell wall.pectinesterases.PME | 12.4 N-metabolism.misc | 17.4.1 hormone metabolism.cytokinin.synthesis-degradation | 20.1 stress.biotic | 26.10 misc.cytochrome P450 | 27.2 RNA.transcription | 28.99 DNA.unspecified | 29.5.11.4.3.1 protein.degradation.ubiquitin.E3.SCF.SKP | 31.4 cell.vesicle transport | 34.16 transport.ABC transporters and multidrug …	1	0.0075211	39	59	50	-33	-25.7	0.778788	3	-	-
vsiRNA1852	Sotub08g014650	GLDP1	Glycine dehydrogenase P protein	1.2.4.1 PS.photorespiration.glycine cleavage.P subunit | 13.2.5.2 amino acid metabolism.degradation.serine-glycine-cysteine group.glycine | 25 C1-metabolism	2	0.626645	2196	2216	2207	-33	-21.5	0.651515	3	-	-
vsiRNA1862	Sotub06g007870	T12C14_60	Nodal modulator 2	35.2 not assigned.unknown	1	0.00463939	1713	1738	1729	-37.1	-27.9	0.752022	0	-0.342	-
vsiRNA1868	Sotub12g013580	SUFE1	Cysteine desulfuration protein SufE	18.7 Co-factor and vitamine metabolism.iron-sulphur clusters | 29.5.3 protein.degradation.cysteine protease	2	0.0716473	740	763	754	-32.4	-22.7	0.700617	2	-	-
vsiRNA1872	Sotub05g009850	SULTR1;1	High affinity sulfate transporter 1	16.1.3.3 secondary metabolism.isoprenoids.tocopherol biosynthesis.MPBQ/MSBQ methyltransferase | 30.11 signalling.light | 31.4 cell.vesicle transport | 34.6 transport.sulphate	0	0.000366132	1648	1667	1658	-32.4	-25.3	0.780864	3	-	-
vsiRNA1874	Sotub01g010260	Sotub01g010260.1.1	U-box domain-containing protein	27.3.64 RNA.regulation of transcription.PHOR1 | 29.5.11.4.2 protein.degradation.ubiquitin.E3.RING	0	0.0105636	955	985	966	-35.8	-23.6	0.659218	0	-	-
vsiRNA1875	Sotub09g010170	F3C22_60	Polyadenylate-binding protein 2	27.4 RNA.RNA binding	2	0.82698	98	119	109	-32	-22	0.6875	2	-	-
vsiRNA1875	Sotub02g035640	FTRC	Ferredoxin-thioredoxin reductase catalytic chain	21.1 redox.thioredoxin | 29.5.11.1 protein.degradation.ubiquitin.ubiquitin	2	0.382431	333	353	344	-32	-24.1	0.753125	3	-	-
vsiRNA1880	TC223471	TC223471	NA	35.2 not assigned.unknown	2	0.00285528	178	198	189	-39.1	-41.1	1	0	NA	NA
vsiRNA1882	TC218757	TC218757	NA	35.2 not assigned.unknown	2	0.00285528	138	158	149	-36.5	-38.1	1	0	NA	NA
vsiRNA1882	Sotub10g006080	RUB1	Bi-ubiquitin	10.1.5 cell wall.precursor synthesis.UXS | 26.27 misc.calcineurin-like phosphoesterase family protein | 27.3.1 RNA.regulation of transcription.ABI3/VP1-related B3-domain-containing transcription factor family | 29.5.11.1 protein.degradation.ubiquitin.ubiquitin	2	0.0528786	282	305	293	-36.5	-25.8	0.706849	3	-	-
vsiRNA1883	TC223471	TC223471	NA	35.2 not assigned.unknown	2	0.00285528	105	125	116	-31.3	-32.9	1	0	NA	NA
vsiRNA1889	Sotub06g023680	ROD1	Genomic DNA chromosome 3 P1 clone MSJ11	26.13 misc.acid and other phosphatases	1	0.0244667	707	727	719	-30.5	-20.3	0.665574	2	-	-
vsiRNA1890	Sotub03g033500	MOT1	Sulfate transporter like protein	35.2 not assigned.unknown	2	0.0226153	870	893	881	-34.6	-23.7	0.684971	2	-	-
vsiRNA1899	Sotub09g005240	CPL1	RNA polymerase II C-terminal domain phosphatase-like 2	27.4 RNA.RNA binding	0	0.0278035	1195	1218	1208	-35.5	-24.68	0.695211	2	-	-
vsiRNA1902	Sotub07g014390	F14F18_180	Os07g0175100 protein (Fragment)	20.1.7 stress.biotic.PR-proteins	2	0.0777786	94	116	106	-43.2	-29	0.671296	1	-	-
vsiRNA1903	Sotub02g029110	RBCS-1A	Ribulose bisphosphate carboxylase small chain	1.3.2 PS.calvin cycle.rubisco small subunit | 26.10 misc.cytochrome P450 | 34.3 transport.amino acids	3	0.161167	106	127	118	-30.1	-19.9	0.66113	2	-	-
vsiRNA1904	Sotub04g014940	Sotub04g014940.1.1	UDP-glucuronosyltransferase 1-7	26.2 misc.UDP glucosyl and glucoronyl transferases	0	0.00784775	173	197	184	-33	-23.2	0.70303	0	-	-
vsiRNA1907	Sotub09g023390	TIC	Time for coffee	10.5.2 cell wall.cell wall proteins.proline rich proteins | 30.11 signalling.light	2	0.519053	163	183	174	-29.9	-20.5	0.685619	3	0.907	-
vsiRNA1907	Sotub06g028510	BAG5	Bcl-2-associated athanogene-like protein	17.4.2 hormone metabolism.cytokinin.signal transduction | 19.4 tetrapyrrole synthesis.ALA dehydratase | 31.4 cell.vesicle transport | 33.99 development.unspecified	3	0.0810978	613	634	625	-29.9	-21	0.702341	3	-	-
vsiRNA1919	Sotub09g010820	MDAR1	Monodehydroascorbate reductase	21.2.1 redox.ascorbate and glutathione.ascorbate	2	0.221433	663	688	673	-31.7	-21.1	0.665615	2	-	-
vsiRNA1925	Sotub11g006010	T30N20_180	Ribosomal RNA small subunit methyltransferase H	35.1 not assigned.no ontology	0	0.0663954	744	768	755	-36.1	-24.3	0.67313	1	0.524	-
vsiRNA1925	Sotub08g015890	CYP95	Peptidyl-prolyl cis-trans isomerase	31.3.1 cell.cycle.peptidylprolyl isomerase	1	0.0109532	2287	2307	2299	-36.1	-26.5	0.734072	2	-	-
vsiRNA1931	Sotub03g013400	GLT1	Glutamate synthase	12.2.1.1 N-metabolism.ammonia metabolism.glutamate synthase.ferredoxin dependent | 12.2.1.2 N-metabolism.ammonia metabolism.glutamate synthase.NADH dependent	2	0.105522	1846	1872	1857	-41.2	-27.1	0.657767	1	-	-
vsiRNA1953	Sotub02g021290	F13I12.210	Ring finger protein 141	29.5.11.4.2 protein.degradation.ubiquitin.E3.RING	3	0.000922855	136	157	148	-34	-26.6	0.782353	1	0.675	-
vsiRNA1972	Sotub02g026590	STR15	Thiosulfate sulfurtransferase/rhodanese-like domain-containing protein 1	27.3.99 RNA.regulation of transcription.unclassified | 33.99 development.unspecified	3	0.137757	298	322	312	-37.9	-25.46	0.671768	3	0.303	-
vsiRNA1978	Sotub09g026880	TPR4	TPR domain protein	35.2 not assigned.unknown	2	0.369692	119	143	130	-29.3	-19.5	0.665529	1	-	-
vsiRNA1978	Sotub01g034410	VPS36	Vacuolar protein sorting 36 family protein	29.3.4.3 protein.targeting.secretory pathway.vacuole	2	0.621744	334	358	349	-29.3	-19.12	0.65256	2	-	-
vsiRNA1979	Sotub06g025030	atpG	ATP synthase subunit b'	1.1.4.9 PS.lightreaction.ATP synthase.subunit B (ATPX) | 20.1.2 stress.biotic.receptors	3	0.135929	57	79	67	-31.1	-20.7	0.665595	2	-	-
vsiRNA1989	Sotub08g018420	Sotub08g018420.1.1	CHY zinc finger family protein expressed	29.5.11.4.2 protein.degradation.ubiquitin.E3.RING	2	0.247384	75	101	88	-29.3	-19.2	0.65529	0	0.438	-
vsiRNA2000	Sotub09g011600	SQD2	Glycosyl transferase group 1 family protein	11.10.4 lipid metabolism.glycolipid synthesis.sulfolipid synthase | 27.3.39 RNA.regulation of transcription.AtSR transcription factor family	2	0.420818	901	926	915	-31.8	-20.7	0.650943	2	-	-
vsiRNA2000	Sotub03g020470	Sotub03g020470.1.1	Uridylate kinase	17.3.1.1.1 hormone metabolism.brassinosteroid.synthesis-degradation.BRs.DET2 | 23.4.3 nucleotide metabolism.phosphotransfer and pyrophosphatases.uridylate kinase	2	0.115695	568	587	579	-31.8	-22.5	0.707547	3	-	-
vsiRNA2014	PGSC0003DMC400044535	T29M8.7	Conserved gene of unknown function	33.99 development.unspecified	2	0.316341	532	552	544	-34.7	-23.1	0.665706	1	-	-
vsiRNA2032	Sotub08g012740	CLO	Elongation factor	29.2.4 protein.synthesis.elongation	2	0.238014	1678	1704	1690	-34.2	-22.6	0.660819	2	-	-
vsiRNA2044	AM908968	AM908968	NA	35.2 not assigned.unknown	3	0.0475333	550	577	568	-42.2	-27.48	0.651185	2	NA	NA
vsiRNA2047	Sotub01g047970	ASE1	Amidophosphoribosyltransferase	23.1.2.1 nucleotide metabolism.synthesis.purine.amidophosphoribosyltransferase | 27.3.22 RNA.regulation of transcription.homeobox transcription factor family (HB)	2	0.211698	1208	1229	1219	-30.4	-20.6	0.677632	2	-	-
vsiRNA2051	Sotub05g028340	SNRNP-G	Small nuclear ribonucleoprotein G	27.1 RNA.processing | 31.2 cell.division	2	0.240544	110	130	121	-28.3	-18.6	0.657244	2	-	-
vsiRNA2063	Sotub01g039540	LRR-RLK	Receptor protein kinase-like	29.4.1.57 protein.postranslational modification.kinase.receptor like cytoplasmatic kinase VII | 30.2.8.1 signalling.receptor kinases.leucine rich repeat VIII.type 1 | 30.2.11 signalling.receptor kinases.leucine rich repeat XI	0	0.0258182	1179	1199	1190	-32	-23.4	0.73125	2	-	-
vsiRNA2078	Sotub05g011050	Sotub05g011050.1.1	Uncharacterized plant-specific domain TIGR01589 family protein	35.2 not assigned.unknown	0	0.00584206	434	453	444	-31.3	-24.3	0.776358	1	-	-
vsiRNA2078	Sotub10g027110	NACA3	Nascent polypeptide-associated complex alpha subunit-like protein	29.2.4 protein.synthesis.elongation | 31.99 cell.unspecified	2	0.307511	91	117	102	-31.3	-21.6	0.690096	0	-	-
vsiRNA2078	Sotub07g026460	Sotub07g026460.1.1	AT5g54540/MRB17_4	35.2 not assigned.unknown	2	0.737678	804	825	816	-31.3	-20.6	0.658147	1	-	-
vsiRNA2085	Sotub06g032560	F13I12.120	Unknown Protein	35.2 not assigned.unknown	2	0.271953	55	75	66	-29.3	-20.3	0.692833	2	-	-
vsiRNA2085	Sotub01g049360	Sotub01g049360.1.1	Coiled-coil domain-containing protein 124	29.2.2 protein.synthesis.ribosome biogenesis	2	0.359855	347	367	358	-29.3	-19.8	0.675768	3	-	-
vsiRNA2087	Sotub02g011200	GRDP1	Hypothetical YFW family protein 5	35.1.40 not assigned.no ontology.glycine rich proteins	3	0.0177319	2276	2297	2288	-40.2	-29.5	0.733831	2	0.882	-
vsiRNA2099	Sotub03g017050	OMT1	O-methyltransferase	16.2.1.9 secondary metabolism.phenylpropanoids.lignin biosynthesis.COMT | 26.6 misc.O-methyl transferases	2	0.331802	599	621	609	-35	-23.1	0.66	1	-	-
vsiRNA2122	Sotub07g028410	Sotub07g028410.1.1	Cysteine synthase	13.1.5.3.1 amino acid metabolism.synthesis.serine-glycine-cysteine group.cysteine.OASTL | 33.99 development.unspecified | 34.22 transport.cyclic nucleotide or calcium regulated channels	0	0.0253082	1011	1032	1023	-33.5	-24	0.716418	2	-	-
vsiRNA2122	Sotub12g023740	Sotub12g023740.1.1	Nucleic acid binding protein	27.4 RNA.RNA binding	0	0.082618	576	598	589	-33.5	-22.4	0.668657	3	-	-
vsiRNA2122	Sotub08g017660	Sotub08g017660.1.1	Pre-mRNA-splicing factor CWC21	35.2 not assigned.unknown	2	0.324509	1515	1537	1528	-33.5	-22.7	0.677612	3	0.829	-
vsiRNA2124	Sotub08g020460	Sotub08g020460.1.1	Unknown Protein	35.1 not assigned.no ontology	2	0.0228131	421	443	432	-32.7	-24.6	0.752294	1	-	-
vsiRNA2127	Sotub07g006720	FIPS5	Pre-mRNA polyadenylation factor fip1	27.4 RNA.RNA binding	2	0.0297273	2404	2426	2417	-35.3	-23.7	0.671388	2	-	-
vsiRNA2129	PGSC0003DMC400023319	F14D16.2	Pentatricopeptide repeat-containing protein	33.99 development.unspecified	1	0.000780681	2203	2224	2214	-35.2	-28.3	0.803977	1	-	-
vsiRNA2129	Sotub02g034270	CLPB1	Chaperone protein clpB 2	20.2.1 stress.abiotic.heat | 29.5.5 protein.degradation.serine protease	2	0.00285528	1609	1629	1620	-35.2	-28.7	0.815341	2	-	-
vsiRNA2130	Sotub02g031970	ZEP	Zeaxanthin epoxidase chloroplastic	17.1.1.1.1 hormone metabolism.abscisic acid.synthesis-degradation.synthesis.zeaxanthin epoxidase	2	0.443546	577	599	589	-32.8	-21.9	0.667683	0	-	-
vsiRNA2131	Sotub01g048710	CSP1	Cold shock protein-1	20.2.2 stress.abiotic.cold | 27.3.75 RNA.regulation of transcription.GRP	2	0.278172	322	343	334	-30.7	-21.7	0.70684	1	-	-
vsiRNA2131	Sotub01g033180	RH25	ATP-dependent RNA helicase dbp4	17.3.1.1.1 hormone metabolism.brassinosteroid.synthesis-degradation.BRs.DET2 | 27.1.2 RNA.processing.RNA helicase	2	0.252974	616	638	628	-30.7	-21.9	0.713355	2	-	-
vsiRNA2136	Sotub02g035510	F2G14_90	Seed maturation protein PM23 (Fragment)	35.2 not assigned.unknown	2	0.0245462	524	544	535	-35.3	-25.1	0.711048	3	-	-
vsiRNA2154	Sotub08g016800	Sotub08g016800.1.1	Chlorophyll a-b binding protein 3C, chloroplastic	1.1.1.1 PS.lightreaction.photosystem II.LHC-II | 1.1.1.2 PS.lightreaction.photosystem II.PSII polypeptide subunits	3	0.0714294	4	25	15	-38.9	-27.12	0.697172	3	-	-
vsiRNA2159	Sotub03g005980	Sotub03g005980.1.1	Chlorophyll a-b binding protein 3C-like	1.1.1.1 PS.lightreaction.photosystem II.LHC-II | 1.1.1.2 PS.lightreaction.photosystem II.PSII polypeptide subunits	3	0.146837	380	411	401	-38.2	-25.8	0.675393	0	0.297	-
vsiRNA2162	Sotub03g006550	T3A5.70	Acidic leucine-rich nuclear phosphoprotein 32 family member A	35.1 not assigned.no ontology	2	0.390597	627	649	640	-30.1	-19.8	0.657807	2	0.875	-
vsiRNA2162	Sotub08g007680	Sotub08g007680.1.1	Zinc finger family protein	29.5.11.4.2 protein.degradation.ubiquitin.E3.RING	2	0.181757	1242	1260	1253	-30.1	-20.8	0.69103	3	-	-
vsiRNA2162	Sotub10g019310	Sotub10g019310.1.1	Polyadenylate-binding protein	27.4 RNA.RNA binding	2	0.156687	601	622	613	-30.1	-21	0.697674	3	0.785	-
vsiRNA2164	Sotub08g027570	RPS6	30S ribosomal protein S6	29.2.1.1.1.1.6 protein.synthesis.ribosomal protein.prokaryotic.chloroplast.30S subunit.S6 | 29.2.1.1.3 protein.synthesis.ribosomal protein.prokaryotic.unknown organellar	1	0.000192017	499	522	513	-36.7	-29.6	0.80654	3	-	-
vsiRNA2166	Sotub06g022700	IWS1	COSII_At1g32130 (Fragment)	27.3.99 RNA.regulation of transcription.unclassified	2	0.178846	104	132	123	-33.9	-23.1	0.681416	1	-	-
vsiRNA2166	Sotub08g006960	Sotub08g006960.1.1	Unknown Protein	26.9 misc.glutathione S transferases | 34.13 transport.peptides and oligopeptides	2	0.2335	314	335	327	-33.9	-23.2	0.684366	2	-	-
vsiRNA2166	Sotub01g041290	Sotub01g041290.1.1	Os12g0283800 protein (Fragment)	33.99 development.unspecified	2	0.20467	413	431	423	-33.9	-22.9	0.675516	3	-	-
vsiRNA2166	Sotub08g006960	Sotub08g006960.1.1	Unknown Protein	26.9 misc.glutathione S transferases | 34.13 transport.peptides and oligopeptides	2	0.153688	314	332	324	-33.9	-23.2	0.684366	3	-	-
vsiRNA2170	Sotub10g010160	Sotub10g010160.1.1	cDNA clone J023132J12 full insert sequence	26.10 misc.cytochrome P450	0	0.00292531	613	636	624	-34.9	-25.02	0.716905	2	-	-
vsiRNA2176	PGSC0003DMC400033106	PGSC0003DMG400019038	RRNA intron-encoded homing endonuclease	20.1.7.12 stress.biotic.PR-proteins.PR12 (plant defensins)	2	0.395982	105	130	116	-33.7	-22.6	0.670623	2	-	-
vsiRNA2198	Sotub02g015380	BOI	Baculoviral IAP repeat-containing 3	29.5.11.4.2 protein.degradation.ubiquitin.E3.RING	2	0.324116	351	374	362	-32.2	-21.8	0.677019	2	-	-
vsiRNA2198	Sotub12g006910	Sotub12g006910.1.1	14-3-3-like protein GF14 Epsilon	30.7 signalling.14-3-3 proteins	2	0.229682	296	316	307	-32.2	-21.8	0.677019	3	-	-
vsiRNA2199	Sotub02g017490	F1N18.11	Double-stranded DNA-binding protein	21.2 redox.ascorbate and glutathione	2	0.247255	28	52	40	-34.6	-24.4	0.705202	1	-	-
vsiRNA2199	Sotub09g013270	CTPA3	Carboxyl-terminal-processing protease	29.5.5 protein.degradation.serine protease	2	0.503689	1225	1246	1237	-34.6	-22.8	0.65896	2	-	-
vsiRNA2206	Sotub12g006870	F14N22.2	Phospholipase A2 (Fragment)	11.9.2.1 lipid metabolism.lipid degradation.lipases.triacylglycerol lipase	2	0.00570241	1014	1035	1026	-38.3	-28.7	0.749347	3	-	-
vsiRNA2224	PGSC0003DMC400044193	ICL	Isocitrate lyase	6.9 gluconeogenesis / glyoxylate cycle.isocitrate lyase	2	0.32797	1588	1612	1602	-40.7	-27.34	0.671744	2	-	-
vsiRNA2224	PGSC0003DMC400044193	ICL	Isocitrate lyase	6.9 gluconeogenesis / glyoxylate cycle.isocitrate lyase	3	0.00690069	86	108	97	-40.7	-30.2	0.742015	1	-	-
vsiRNA2230	Sotub04g019810	StNBS-LRR_2	Disease resistance protein	20.1.2 stress.biotic.receptors	0	0.000933477	2159	2181	2172	-39.1	-28.8	0.736573	0	-	-
vsiRNA2243	Sotub10g019310	Sotub10g019310.1.1	Polyadenylate-binding protein	27.4 RNA.RNA binding	2	0.095233	1644	1679	1670	-31.9	-22.8	0.714734	0	0.785	-
vsiRNA2252	Sotub02g037260	Sotub02g037260.1.1	F-box family protein	35.2 not assigned.unknown	0	0.035897	789	809	800	-35.1	-23.7	0.675214	3	NA	NA
vsiRNA2264	PGSC0003DMC400063695	PGSC0003DMG400041591	Gene of unknown function	13.1.6.1.6 amino acid metabolism.synthesis.aromatic aa.chorismate.5-enolpyruvylshikimate-3-phosphate synthase	0	0.0366634	426	450	440	-33.1	-21.8	0.65861	3	NA	NA
vsiRNA2264	Sotub08g010970	HCF173	NAD-dependent epimerase/dehydratase	30.11 signalling.light	2	0.211267	852	872	863	-33.1	-21.9	0.661631	2	-	-
vsiRNA2264	Sotub08g026980	CP5	Membrane related protein	11.6 lipid metabolism.lipid transfer proteins etc | 30.9 signalling.lipids	2	0.107513	1068	1087	1079	-33.1	-22.6	0.682779	3	-	-
vsiRNA2272	bf_arrayxxx_0078d07.t7m.scf	bf_arrayxxx_0078d07.t7m.scf	NA	35.2 not assigned.unknown | 35.2 not assigned.unknown	2	0.033166	691	715	706	-34.8	-24	0.689655	3	NA	NA
vsiRNA2272	Sotub10g024170	PRT6	Ubiquitin ligase E3 (Fragment)	16.7 secondary metabolism.wax | 29.5.11 protein.degradation.ubiquitin	2	0.0734921	5782	5807	5798	-34.8	-22.9	0.658046	3	0.395	-
vsiRNA2273	Sotub12g006890	Trihelix	Transcription factor	3.5 minor CHO metabolism.others | 21.6 redox.dismutases and catalases | 27.3.30 RNA.regulation of transcription.triple-helix transcription factor family (Trihelix) | 28.1 DNA.synthesis/chromatin structure	2	0.138608	539	563	553	-33.2	-22.1	0.665663	1	NA	NA
vsiRNA2275	Sotub10g028420	Sotub10g028420.1.1	Uncharacterized RNA-binding protein C328.05	27.4 RNA.RNA binding | 29.2.1.99.2.23 protein.synthesis.ribosomal protein.unknown.large subunit.L23	2	0.211267	613	637	628	-39.5	-27.2	0.688608	1	1.645	-
vsiRNA2284	Sotub07g029180	ACO1	3-isopropylmalate dehydratase large subunit	8.1.3 TCA / organic transformation.TCA.aconitase	3	0.0128428	2011	2032	2022	-33.3	-23.8	0.714715	2	-	-
vsiRNA2288	Sotub08g015140	EPSIN1	Epsin	10.6.3 cell wall.degradation.pectate lyases and polygalacturonases	2	0.744343	177	200	189	-35	-22.88	0.653714	2	-	-
vsiRNA2288	Sotub01g043670	PMDH1	Malate dehydrogenase	6.3 gluconeogenesis / glyoxylate cycle.malate dehydrogenase | 10.1.5 cell wall.precursor synthesis.UXS | 27.3.1 RNA.regulation of transcription.ABI3/VP1-related B3-domain-containing transcription factor family | 29.2.2 protein.synthesis.ribosome biogenesis	3	0.0128428	744	769	760	-35	-26.2	0.748571	3	-	-
vsiRNA2302	Sotub07g017360	ATH13	ABC-1 domain protein	20.2 stress.abiotic | 34.16 transport.ABC transporters and multidrug resistance systems	2	0.0817265	1684	1704	1695	-37.6	-25.2	0.670213	3	-	-
vsiRNA2311	Sotub03g006060	LHB1B1	Chlorophyll a-b binding protein 3C, chloroplastic	1.1.1.1 PS.lightreaction.photosystem II.LHC-II | 1.1.1.2 PS.lightreaction.photosystem II.PSII polypeptide subunits	2	0.0127076	516	538	527	-35.2	-26.1	0.741477	0	-	-
vsiRNA2311	Sotub03g005990	LHB1B1	Chlorophyll a-b binding protein 3C, chloroplastic	1.1.1.1 PS.lightreaction.photosystem II.LHC-II | 1.1.1.2 PS.lightreaction.photosystem II.PSII polypeptide subunits	2	0.0169074	516	538	527	-35.2	-25.4	0.721591	1	0.827	-
vsiRNA2311	Sotub03g006000	LHB1B1	Chlorophyll a-b binding protein 3C-like	1.1.1.1 PS.lightreaction.photosystem II.LHC-II | 1.1.1.2 PS.lightreaction.photosystem II.PSII polypeptide subunits	2	0.043372	516	538	527	-35.2	-25.1	0.713068	1	NA	NA
vsiRNA2311	Sotub08g016800	Sotub08g016800.1.1	Chlorophyll a-b binding protein 3C, chloroplastic	1.1.1.1 PS.lightreaction.photosystem II.LHC-II | 1.1.1.2 PS.lightreaction.photosystem II.PSII polypeptide subunits	3	0.0188761	378	400	389	-35.2	-25.1	0.713068	1	-	-
vsiRNA2315	Sotub08g008090	F17I23.40	Complex interacting protein 9	35.2 not assigned.unknown	2	0.0209831	302	324	315	-34.8	-25.3	0.727011	3	-	-
vsiRNA2321	Sotub09g014930	Sotub09g014930.1.1	Ras GTPase-activating protein-binding protein 2	29.3.1 protein.targeting.nucleus	2	0.00854141	1423	1448	1439	-29.9	-24.4	0.816054	0	-	-
vsiRNA2321	Sotub03g030120	F10M6.30	TPR domain protein	35.1 not assigned.no ontology	2	0.0470534	297	319	310	-29.9	-22.5	0.752508	1	-	-
vsiRNA2321	Sotub04g012960	T2K12.1	Elongation factor 4	26.7 misc.oxidases - copper, flavone etc | 29.2.4 protein.synthesis.elongation | 30.5 signalling.G-proteins	2	0.2748	886	911	902	-29.9	-19.9	0.665552	1	-	-
vsiRNA2321	PGSC0003DMC400043995	PHOT1	Phototropin-1	29.4 protein.postranslational modification | 30.11 signalling.light	2	0.43067	1390	1409	1400	-29.9	-19.8	0.662207	2	-	-
vsiRNA2324	PGSC0003DMC400044193	ICL	Isocitrate lyase	6.9 gluconeogenesis / glyoxylate cycle.isocitrate lyase	3	0.0515583	1410	1435	1426	-36.2	-23.7	0.654696	2	-	-
vsiRNA2326	Sotub05g006510	HSP90-1	Chaperone protein htpG	20.2.1 stress.abiotic.heat | 30.2.3 signalling.receptor kinases.leucine rich repeat III	2	0.163933	2125	2147	2136	-32.5	-21.2	0.652308	2	-	-
vsiRNA2340	Sotub07g025710	GLO1	L-lactate dehydrogenase	1.2.2 PS.photorespiration.glycolate oxydase | 30.2.16 signalling.receptor kinases.Catharanthus roseus-like RLK1	3	0.0375914	645	664	655	-34.9	-23.2	0.664756	2	-	-
vsiRNA2344	Sotub07g025710	GLO1	L-lactate dehydrogenase	1.2.2 PS.photorespiration.glycolate oxydase | 30.2.16 signalling.receptor kinases.Catharanthus roseus-like RLK1	2	0.175926	635	656	645	-28.7	-18.78	0.654355	3	-	-
vsiRNA2368	Sotub04g010060	PPCK1	Calcium-dependent protein kinase 2	4.1.16 glycolysis.cytosolic branch.phosphoenolpyruvate carboxykinase (PEPCK) | 4.3.15 glycolysis.unclear/dually targeted.phospho-enol-pyruvate carboxylase (PEPC) | 29.4 protein.postranslational modification | 30.3 signalling.calcium	1	0.00777944	401	424	414	-36.3	-24.5	0.674931	1	-	-
vsiRNA2368	Sotub06g030450	(ET):EIN3(like)	Ethylene insensitive 3 class transcription factor	17.5.2 hormone metabolism.ethylene.signal transduction | 27.3.19 RNA.regulation of transcription.EIN3-like (EIL) transcription factor family	2	0.0769411	104	127	117	-36.3	-24.7	0.680441	3	0.96	-
vsiRNA2368	Sotub04g010050	PPCK1	Calcium-dependent protein kinase 2	4.3.15 glycolysis.unclear/dually targeted.phospho-enol-pyruvate carboxylase (PEPC) | 4.3.16 glycolysis.unclear/dually targeted.phosphoenolpyruvate carboxykinase (PEPCK) | 29.4 protein.postranslational modification	3	0.0302357	401	424	414	-36.3	-24.5	0.674931	1	-	-
vsiRNA2375	TC218757	TC218757	NA	35.2 not assigned.unknown	2	0.00285528	149	169	160	-32	-34	1	0	NA	NA
vsiRNA2375	Sotub01g039500	FRO6	Ferric reductase oxidase	15.1 metal handling.acquisition | 30.3 signalling.calcium	2	0.495097	2135	2158	2149	-32	-20.8	0.65	1	-	-
vsiRNA2384	Sotub09g016160	TIC110	Tic110 family transporter chloroplast inner envelope protein Tic110	29.3.3 protein.targeting.chloroplast	2	0.474662	2932	2953	2944	-33.8	-22.3	0.659763	3	-	-
vsiRNA2385	Sotub03g026740	HIR1	Spfh domain / band 7 family protein	2.2.1.3.1 major CHO metabolism.degradation.sucrose.invertases.neutral | 20.1.2 stress.biotic.receptors | 27.3.35 RNA.regulation of transcription.bZIP transcription factor family | 29.5.5 protein.degradation.serine protease | 34.20 transport.porins	2	0.460775	145	173	164	-33.7	-22.2	0.658754	3	-	-
vsiRNA2387	Sotub10g014540	RBG8	Glycine-rich RNA-binding protein	17.2.2 hormone metabolism.auxin.signal transduction | 27.3.75 RNA.regulation of transcription.GRP | 27.4 RNA.RNA binding	2	0.0376403	356	374	365	-38.1	-26.6	0.698163	2	2.298	-
vsiRNA2390	Sotub02g017140	T31E10.20	NAD-dependent epimerase/dehydratase	30.11 signalling.light	0	0.0229702	88	106	98	-32.3	-21.1	0.653251	3	-	-
vsiRNA2393	Sotub01g042950	MIKC	MADS box transcription factor	27.3.24 RNA.regulation of transcription.MADS box transcription factor family | 29.5.11.4.3.2 protein.degradation.ubiquitin.E3.SCF.FBOX | 33.99 development.unspecified	2	0.26147	590	610	602	-30.1	-20.8	0.69103	2	-	-
vsiRNA2393	Sotub04g007750	F16M19.7	E3 ubiquitin-protein ligase At4g11680	11.1.9 lipid metabolism.FA synthesis and FA elongation.long chain fatty acid CoA ligase | 29.5.11.4.2 protein.degradation.ubiquitin.E3.RING	3	0.151341	291	311	302	-30.1	-20.3	0.674419	2	0.757	-
vsiRNA2394	Sotub08g022920	LON2	Lon protease	27.3.39 RNA.regulation of transcription.AtSR transcription factor family | 29.5.5 protein.degradation.serine protease	0	0.00219479	1319	1339	1330	-32	-24.8	0.775	3	-	-
vsiRNA2394	Sotub11g009320	DTX26	Mate efflux family protein	27.3.38 RNA.regulation of transcription.AT-rich interaction domain containing transcription factor family | 33.99 development.unspecified | 34.99 transport.misc	2	0.17693	562	590	574	-32	-21.9	0.684375	0	-	-
vsiRNA2394	Sotub12g011480	LHB1B1	Chlorophyll a-b binding protein 37, chloroplastic	1.1.1.1 PS.lightreaction.photosystem II.LHC-II | 1.1.1.2 PS.lightreaction.photosystem II.PSII polypeptide subunits	2	0.169609	746	767	758	-32	-22.5	0.703125	2	-	-
vsiRNA2396	Sotub10g019470	SUVH1	Histone-lysine N-methyltransferase	27.3.69 RNA.regulation of transcription.SET-domain transcriptional regulator family	2	0.222463	372	393	384	-37.2	-25.5	0.685484	2	-	-
vsiRNA2406	Sotub06g012250	PCMP-E12	Potassium transporter	34.15 transport.potassium	2	0.0210894	2780	2805	2793	-35.5	-26	0.732394	0	0.47	-
vsiRNA2408	PGSC0003DMC400069401	PGSC0003DMG400047297	Gene of unknown function	16.1.5 secondary metabolism.isoprenoids.terpenoids	0	0.135495	56	79	70	-33.6	-22	0.654762	2	NA	NA
vsiRNA2408	Sotub04g012600	CHLH	Magnesium chelatase H subunit	16.2.1.10 secondary metabolism.phenylpropanoids.lignin biosynthesis.CAD | 19.10 tetrapyrrole synthesis.magnesium chelatase	2	0.0528786	3049	3070	3061	-33.6	-25.8	0.767857	1	2.146	-
vsiRNA2412	Sotub04g025090	ndhM	NAD(P)H-quinone oxidoreductase subunit M	1.1.6 PS.lightreaction.NADH DH | 26.21 misc.protease inhibitor/seed storage/lipid transfer protein (LTP) family protein	2	0.0926422	102	121	112	-32.6	-25.1	0.769939	2	-	-
vsiRNA2414	Sotub08g005960	RGGA	Nuclear RNA binding protein (Fragment)	27.4 RNA.RNA binding	2	0.152781	863	884	874	-29.4	-19.3	0.656463	2	0.863	-
vsiRNA2416	MICRO.14509.C1	MICRO.14509.C1	NA	35.2 not assigned.unknown | 35.2 not assigned.unknown	0	0.106973	27	44	38	-31.1	-21.3	0.684887	3	NA	NA
vsiRNA2416	Sotub07g022100	PPC1	Phosphoenolpyruvate carboxylase 1	4.1.15 glycolysis.cytosolic branch.phospho-enol-pyruvate carboxylase (PEPC)	2	0.422188	2744	2764	2755	-31.1	-21.2	0.681672	3	-	-
vsiRNA2420	Sotub10g006910	KRP1	Calcium-binding EF-hand	17.3.3 hormone metabolism.brassinosteroid.induced-regulated-responsive-activated | 29.2.2 protein.synthesis.ribosome biogenesis | 30.3 signalling.calcium | 34.3 transport.amino acids	2	0.358022	174	202	193	-35.7	-23.7	0.663866	1	0.963	-
vsiRNA2420	Sotub10g027120	GTB1	Transcription elongation factor SPT6	27.3.52 RNA.regulation of transcription.global transcription factor group | 28.1 DNA.synthesis/chromatin structure	2	0.0485185	211	232	223	-35.7	-25.4	0.711485	2	-	-
vsiRNA2428	Sotub11g009230	GRF6	GF14 protein	15.2 metal handling.binding, chelation and storage | 30.7 signalling.14-3-3 proteins	2	0.250835	246	268	258	-33.3	-21.8	0.654655	2	-	-
vsiRNA2430	Sotub02g035740	Sotub02g035740.1.1	RNase H domain-containing protein	27.1.19 RNA.processing.ribonucleases	1	0.0154345	436	455	447	-29.2	-19.3	0.660959	3	-	-
vsiRNA2431	Sotub08g013400	RPS3A	Ribosomal protein	29.2.1.2.1.3 protein.synthesis.ribosomal protein.eukaryotic.40S subunit.S3 | 29.2.2 protein.synthesis.ribosome biogenesis	2	0.156687	368	392	379	-30.7	-20.18	0.657329	3	0.693	-
vsiRNA2440	Sotub05g007370	CHUP1	Chloroplast unusual positioning 1A	29.5.1 protein.degradation.subtilases | 31.1 cell.organisation	2	0.128247	104	126	117	-32.5	-22.3	0.686154	2	-	-
vsiRNA2442	Sotub07g017520	MJH23.3	RNA-binding protein-like	27.4 RNA.RNA binding	2	0.123101	823	845	835	-37.2	-24.2	0.650538	1	-	-
vsiRNA2443	Sotub02g021550	CSL1	COP1-Interacting ProteinI 7 (CIP7) (Fragment)	20.1.7 stress.biotic.PR-proteins | 31.1 cell.organisation	0	0.052464	2215	2237	2228	-30.8	-20.2	0.655844	3	-0.37	-
vsiRNA2458	Sotub01g007980	2-Cys Prx B	Peroxiredoxin	21.1 redox.thioredoxin | 21.5.1 redox.peroxiredoxin.BAS1	0	0.0594945	234	258	249	-35.7	-23.5	0.658263	1	-	-
vsiRNA2461	Sotub03g017150	T6A9_9	Carbon catabolite repressor protein 4 homolog 3	28.1 DNA.synthesis/chromatin structure | 30.3 signalling.calcium	2	0.0978374	247	272	262	-35.6	-24.1	0.676966	1	-	-
vsiRNA2462	PGSC0003DMC400068975	PGSC0003DMG400046871	Gene of unknown function	12.4 N-metabolism.misc | 17.4.1 hormone metabolism.cytokinin.synthesis-degradation | 20.1 stress.biotic | 26.10 misc.cytochrome P450 | 27.2 RNA.transcription | 28.99 DNA.unspecified | 29.5.11.4.3.1 protein.degradation.ubiquitin.E3.SCF.SKP | 31.4 cell.vesicle transport	0	0.00402009	814	832	824	-31.8	-22.9	0.720126	3	NA	NA
vsiRNA2462	Sotub09g013270	CTPA3	Carboxyl-terminal-processing protease	29.5.5 protein.degradation.serine protease	3	0.0455144	1426	1447	1438	-31.8	-21.6	0.679245	1	-	-
vsiRNA2469	Sotub01g008510	PSKR1	Receptor kinase	20.1.7 stress.biotic.PR-proteins | 28.99 DNA.unspecified | 29.4.1.57 protein.postranslational modification.kinase.receptor like cytoplasmatic kinase VII | 30.2.10 signalling.receptor kinases.leucine rich repeat X | 30.2.11 signalling.receptor kinases.leucine rich repeat XI	2	0.041526	1120	1139	1130	-31.6	-22.9	0.724684	1	-	-
vsiRNA2476	Sotub10g005730	HSP90-1	Heat shock protein 90-2	20.2.1 stress.abiotic.heat | 27.3.26 RNA.regulation of transcription.MYB-related transcription factor family	3	0.0793116	564	584	575	-34.1	-22.3	0.653959	3	-	-
vsiRNA2477	Sotub06g006650	Sotub06g006650.1.1	Ubiquitin conjugating enzyme	29.5.11.3 protein.degradation.ubiquitin.E2	3	0.000461534	203	224	215	-40	-32.7	0.8175	2	0.549	-
vsiRNA2479	Sotub08g029410	Sotub08g029410.1.1	HAD-superfamily hydrolase subfamily IA variant 3	20.1.7.6 stress.biotic.PR-proteins.PR6 (proteinase inhibitors)	2	0.104916	906	926	916	-35.2	-24.3	0.690341	2	1.522	-
vsiRNA2484	Sotub02g010010	FBA1	Fructose-bisphosphate aldolase	1.3.6 PS.calvin cycle.aldolase | 11.1.30 lipid metabolism.FA synthesis and FA elongation.pyruvate kinase	2	0.0652319	1129	1150	1140	-41.6	-28	0.673077	2	-	-
vsiRNA2499	TC218757	TC218757	NA	35.2 not assigned.unknown	2	0.00285528	130	150	141	-37.2	-39.1	1	0	NA	NA
vsiRNA2499	Sotub12g018740	ERF	Ethylene responsive transcription factor 1a	10.6.2 cell wall.degradation.mannan-xylose-arabinose-fucose | 17.5.2 hormone metabolism.ethylene.signal transduction | 20.1.5 stress.biotic.regulation of transcription | 27.3.3 RNA.regulation of transcription.AP2/EREBP, APETALA2/ethylene-responsive element binding protein family	2	0.208061	282	302	294	-37.2	-24.2	0.650538	2	-	-
vsiRNA2502	Sotub02g011200	GRDP1	Hypothetical YFW family protein 5	35.1.40 not assigned.no ontology.glycine rich proteins	2	0.0734921	214	243	233	-38.2	-26.1	0.683246	1	0.882	-
vsiRNA2503	Sotub10g019940	T21B14.13	Activator of heat shock protein ATPase homolog 1	21.1 redox.thioredoxin | 28.1.3 DNA.synthesis/chromatin structure.histone	2	0.195321	544	566	557	-30.7	-20.4	0.664495	1	-	1.285
vsiRNA2505	Sotub09g006540	Sotub09g006540.1.1	D-amino acid dehydrogenase small subunit	35.1 not assigned.no ontology	1	0.0109817	855	877	868	-28.1	-18.3	0.651246	1	-	-
vsiRNA2518	Sotub11g006740	dl4270c	U-box domain-containing protein 4	29.5.11.4.2 protein.degradation.ubiquitin.E3.RING	2	0.0580128	1071	1091	1083	-26.8	-18.5	0.690299	3	-1.217	-
vsiRNA2521	Sotub01g040390	HSP70-10	Chaperone DnaK	20.2.1 stress.abiotic.heat	2	0.246778	354	375	365	-40	-26.2	0.655	2	-	-
vsiRNA2522	Sotub03g013000	KPNB1	Importin subunit beta-1	18 Co-factor and vitamine metabolism | 29.3.1 protein.targeting.nucleus	3	0.244986	1774	1793	1784	-29.8	-20.5	0.687919	2	-	-
vsiRNA2522	Sotub03g029380	LHCA4	Chlorophyll a-b binding protein P4, chloroplastic	1.1.1.1 PS.lightreaction.photosystem II.LHC-II | 1.1.2.1 PS.lightreaction.photosystem I.LHC-I	3	0.0455144	600	619	610	-29.8	-23.3	0.781879	3	-	-
vsiRNA2535	Sotub11g026560	RPL12A	Ribosomal protein L12	15.2 metal handling.binding, chelation and storage | 29.2.1.2.2.12 protein.synthesis.ribosomal protein.eukaryotic.60S subunit.L12 | 29.2.2 protein.synthesis.ribosome biogenesis	2	0.0474467	219	240	230	-42	-27.7	0.659524	2	-	-
vsiRNA2536	Sotub06g006900	ATL5	60S ribosomal protein L5-1	29.2.1.2.2.5 protein.synthesis.ribosomal protein.eukaryotic.60S subunit.L5 | 29.2.2 protein.synthesis.ribosome biogenesis	2	0.09302	239	259	250	-32.4	-22.5	0.694444	2	-	-
vsiRNA2553	Sotub03g023490	C3H	Zinc finger CCCH domain-containing protein 43	27.3.11 RNA.regulation of transcription.C2H2 zinc finger family	2	0.0901404	136	160	151	-34.1	-24.8	0.727273	0	-	-
vsiRNA2553	Sotub01g025660	RPL1	50S ribosomal protein L1	29.2.1.1.1.2.1 protein.synthesis.ribosomal protein.prokaryotic.chloroplast.50S subunit.L1 | 29.2.1.1.3 protein.synthesis.ribosomal protein.prokaryotic.unknown organellar	2	0.0210769	194	214	205	-34.1	-26.5	0.777126	2	2.226	-
vsiRNA2553	Sotub05g023440	Sotub05g023440.1.1	Pre-mRNA-splicing factor ISY1	35.2 not assigned.unknown	2	0.528584	502	523	514	-34.1	-22.9	0.671554	2	-	-
vsiRNA2553	Sotub12g024160	F11A12.5	6-phosphogluconate dehydrogenase decarboxylating	7.1.3 OPP.oxidative PP.6-phosphogluconate dehydrogenase	2	0.0498696	509	530	520	-34.1	-25.1	0.73607	2	-	-
vsiRNA2553	Sotub04g027940	CRY1	Cryptochrome 1	30.11 signalling.light	2	0.0580128	1655	1675	1666	-34.1	-25.3	0.741935	3	1.202	-
vsiRNA2553	Sotub09g005090	YABBY	High mobility group family	27.3.53 RNA.regulation of transcription.high mobility group family (HMG) | 27.3.62 RNA.regulation of transcription.nucleosome/chromatin assembly factor group	2	0.127923	417	436	427	-34.1	-24.3	0.71261	3	-	-
vsiRNA2561	Sotub11g005570	F17A22.8	NADH ubiquinone oxidoreductase subunit	9.1.2 mitochondrial electron transport / ATP synthesis.NADH-DH (type I).localisation not clear | 30.1 signalling.in sugar and nutrient physiology | 34.14 transport.unspecified cations	2	0.112136	184	207	198	-39	-25.7	0.658974	2	-	-
vsiRNA2574	Sotub07g014980	ALEU	Cathepsin L-like cysteine proteinase	29.5.3 protein.degradation.cysteine protease	3	0.000542005	912	932	923	-37.3	-29.3	0.785523	2	0.607	-
vsiRNA2584	Sotub03g015800	Sotub03g015800.1.1	UDP-N-acetylmuramate-alanine ligase	35.3 not assigned.disagreeing hits	2	0.308893	1213	1233	1224	-31.4	-22	0.700637	1	NA	NA
vsiRNA2584	Sotub05g010540	AATP1	AAA-ATPase	11.3.2 lipid metabolism.phospholipid synthesis.choline kinase | 26.2 misc.UDP glucosyl and glucoronyl transferases | 29.5.9 protein.degradation.AAA type	2	0.752259	1547	1569	1557	-31.4	-21.2	0.675159	1	-	-
vsiRNA2586	Sotub01g047060	RBG7	Glycine-rich RNA-binding protein	27.3.75 RNA.regulation of transcription.GRP | 27.4 RNA.RNA binding	3	0.00211516	221	242	232	-35.2	-28.4	0.806818	1	1.483	-
vsiRNA2589	Sotub08g012170	MTI1	Methylthioribose-1-phosphate isomerase	29.2.3 protein.synthesis.initiation	0	0.000270174	997	1018	1008	-36.5	-30.3	0.830137	1	-	-
vsiRNA2592	Sotub06g027790	DBB	Zinc finger protein CONSTANS-LIKE 1	27.3.7 RNA.regulation of transcription.C2C2(Zn) Constans-like zinc finger family (CO-like)	3	0.149543	23	45	35	-34.7	-22.9	0.659942	2	-	-1.073
vsiRNA2598	Sotub07g014980	ALEU	Cathepsin L-like cysteine proteinase	29.5.3 protein.degradation.cysteine protease	3	0.020391	714	736	725	-35.4	-24.26	0.685311	3	0.607	-
vsiRNA2600	Sotub11g008400	T27F4.8	ATA15 protein	26.1 misc.misc2 | 27.3.28 RNA.regulation of transcription.squamosa promoter binding protein family (SBP) | 33.99 development.unspecified	2	0.0210894	928	948	939	-31.2	-25.2	0.807692	2	-	-1.162
vsiRNA2600	Sotub01g038820	GTC2	FACT complex subunit SPT16	27.3.52 RNA.regulation of transcription.global transcription factor group | 29.5.7 protein.degradation.metalloprotease	2	0.362943	2815	2836	2826	-31.2	-21.5	0.689103	3	-	-
vsiRNA2600	Sotub01g046210	TMK1	Receptor-like serine/threonine-protein kinase At3g01300	29.4.1.57 protein.postranslational modification.kinase.receptor like cytoplasmatic kinase VII | 30.2.9 signalling.receptor kinases.leucine rich repeat IX | 30.2.11 signalling.receptor kinases.leucine rich repeat XI	3	0.320113	1550	1571	1561	-31.2	-20.6	0.660256	2	-0.757	-
vsiRNA2612	Sotub01g034280	SUN1	Sperm-associated SUN domain protein	35.1 not assigned.no ontology	2	0.00285528	627	646	638	-33.3	-27.1	0.813814	1	-	-
vsiRNA2616	Sotub03g006000	LHB1B1	Chlorophyll a-b binding protein 3C-like	1.1.1.1 PS.lightreaction.photosystem II.LHC-II | 1.1.1.2 PS.lightreaction.photosystem II.PSII polypeptide subunits	2	0.0309635	516	539	528	-38.5	-28.2	0.732468	1	NA	NA
vsiRNA2616	Sotub03g006080	Sotub03g006080.1.1	Chlorophyll a-b binding protein 3C, chloroplastic	1.1.1.1 PS.lightreaction.photosystem II.LHC-II | 1.1.1.2 PS.lightreaction.photosystem II.PSII polypeptide subunits	2	0.0226153	462	485	474	-38.5	-28.2	0.732468	1	-	-
vsiRNA2616	Sotub03g005990	LHB1B1	Chlorophyll a-b binding protein 3C, chloroplastic	1.1.1.1 PS.lightreaction.photosystem II.LHC-II | 1.1.1.2 PS.lightreaction.photosystem II.PSII polypeptide subunits	3	0.0073835	516	539	528	-38.5	-28.5	0.74026	1	0.827	-
vsiRNA2619	Sotub01g045870	NIR1	Nitrite reductase	12.1.2 N-metabolism.nitrate metabolism.nitrite reductase	2	0.0141011	528	550	541	-36	-25.5	0.708333	2	-	-
vsiRNA2628	MICRO.14617.C1	MICRO.14617.C1	NA	27.3.99 RNA.regulation of transcription.unclassified | 27.3.99 RNA.regulation of transcription.unclassified	0	0.0360816	68	85	76	-30.4	-20.3	0.667763	3	-	-
vsiRNA2629	Sotub09g009340	HSP70-10	heat shock protein	10.3 cell wall.hemicellulose synthesis | 20.2.1 stress.abiotic.heat | 26.10 misc.cytochrome P450 | 29.6 protein.folding | 34.99 transport.misc	2	0.0933955	1368	1393	1384	-37.4	-25.9	0.692513	2	0.572	-
vsiRNA2629	Sotub10g028410	StHSP70	heat shock protein	10.3 cell wall.hemicellulose synthesis | 20.2.1 stress.abiotic.heat | 26.10 misc.cytochrome P450 | 29.6 protein.folding | 34.99 transport.misc	3	0.0351494	1368	1393	1384	-37.4	-25.9	0.692513	2	0.407	-
vsiRNA2631	Sotub07g018820	(ET):ACO	1-aminocyclopropane-1-carboxylate oxidase	17.5.1.2 hormone metabolism.ethylene.synthesis-degradation.1-aminocyclopropane-1-carboxylate oxidase | 31.1 cell.organisation	2	0.377476	886	907	897	-31.6	-21.1	0.667722	2	-	-
vsiRNA2640	Sotub08g017580	DCAF1	DDB1- and CUL4-associated factor homolog 1	35.2 not assigned.unknown	3	0.0123689	5316	5338	5328	-31.4	-23.5	0.748408	1	-	-
vsiRNA2650	Sotub10g014510	RBG7	RNA-binding glycine-rich protein-1b	27.3.75 RNA.regulation of transcription.GRP | 27.4 RNA.RNA binding	2	0.308739	378	401	392	-31.5	-21.8	0.692063	1	-	1.037
vsiRNA2650	Sotub01g047060	RBG7	Glycine-rich RNA-binding protein	27.3.75 RNA.regulation of transcription.GRP | 27.4 RNA.RNA binding	2	0.0668899	363	383	374	-31.5	-23.6	0.749206	2	1.483	-
vsiRNA2654	Sotub09g023010	Sotub09g023010.1.1	Chaperone protein dnaJ	20.2.1 stress.abiotic.heat	1	0.0630095	9	39	19	-32.8	-21.8	0.664634	1	-	-
vsiRNA2654	Sotub05g029460	F9D24.50	Phenylalanyl-tRNA synthetase alpha chain	10.1.2 cell wall.precursor synthesis.UGE | 29.1.20 protein.aa activation.phenylalanine-tRNA ligase	2	0.267034	107	128	117	-32.8	-22.2	0.676829	1	-0.406	-
vsiRNA2663	Sotub09g010110	FFC	Signal recognition particle protein	29.3.3 protein.targeting.chloroplast	2	0.0900441	978	999	990	-37.5	-25.9	0.690667	3	-	-
vsiRNA2664	Sotub01g026660	bHLH	Transcription factor	27.3.6 RNA.regulation of transcription.basic helix-loop-helix family (bHLH) | 29.2.1.2.2.27 protein.synthesis.ribosomal protein.eukaryotic.60S subunit.L27 | 29.2.2 protein.synthesis.ribosome biogenesis | 30.4 signalling.phosphinositides	2	0.229682	26	47	38	-31.5	-21.6	0.685714	1	-	-
vsiRNA2665	Sotub03g015300	Sotub03g015300.1.1	S-layer domain protein	35.1 not assigned.no ontology	2	0.110623	32	55	43	-37.1	-24.8	0.668464	1	-	-
vsiRNA2666	Sotub01g048700	Sotub01g048700.1.1	Cold shock protein-1	20.2.2 stress.abiotic.cold | 27.3.75 RNA.regulation of transcription.GRP | 30.2.11 signalling.receptor kinases.leucine rich repeat XI | 30.2.12 signalling.receptor kinases.leucine rich repeat XII	3	0.0209514	349	376	367	-36.2	-25.3	0.698895	2	-	-
vsiRNA2668	Sotub11g013820	SUC1	Sucrose transporter	27.3.99 RNA.regulation of transcription.unclassified | 34.2.1 transport.sugars.sucrose	2	0.507137	65	85	76	-33.2	-21.98	0.662048	3	-	-
vsiRNA2669	Sotub12g021790	AATP1	ADP/ATP carrier protein	34.8 transport.metabolite transporters at the envelope membrane | 34.9 transport.metabolite transporters at the mitochondrial membrane	2	0.288418	1461	1483	1472	-30.5	-19.98	0.655082	2	0.783	-
vsiRNA2671	Sotub02g034180	MPPBETA	Mitochondrial processing peptidase beta subunit	29.3.2 protein.targeting.mitochondria	2	0.467626	384	405	396	-27.8	-18.1	0.651079	3	-0.463	-
vsiRNA2672	Sotub04g030440	T12C22.21	Os03g0729100 protein (Fragment)	29.2.2 protein.synthesis.ribosome biogenesis	2	0.393834	369	389	380	-25.9	-17.3	0.667954	3	-	-1.44
vsiRNA2676	Sotub06g033000	TAF15B	RNA-binding protein FUS	27.3.99 RNA.regulation of transcription.unclassified	2	0.137953	269	292	283	-32.8	-22.7	0.692073	3	1.547	-
vsiRNA2691	PGSC0003DMC400057759	PGSC0003DMG400035655	Integrase core domain containing protein	16.1.5 secondary metabolism.isoprenoids.terpenoids | 20.1.2 stress.biotic.receptors | 27.2 RNA.transcription | 29.5.11.4.3.2 protein.degradation.ubiquitin.E3.SCF.FBOX	0	0.0109259	832	856	847	-39.6	-28.7	0.724747	2	NA	NA
vsiRNA2691	PGSC0003DMC400061282	PGSC0003DMG400039178	Integrase core domain containing protein	16.1.5 secondary metabolism.isoprenoids.terpenoids | 20.1.2 stress.biotic.receptors | 27.2 RNA.transcription | 29.5.11.4.3.2 protein.degradation.ubiquitin.E3.SCF.FBOX	3	0.0271508	1027	1051	1042	-39.6	-28.7	0.724747	2	NA	NA
vsiRNA2693	Sotub10g014960	Sotub10g014960.1.1	Polyadenylate-binding protein 4	27.3.99 RNA.regulation of transcription.unclassified | 28.99 DNA.unspecified	2	0.0141011	1074	1097	1088	-35.6	-26.02	0.730899	2	-	-
vsiRNA2699	Sotub04g006150	Sotub04g006150.1.1	pH-response regulator protein palA/RIM20	16.1.5 secondary metabolism.isoprenoids.terpenoids | 26.10 misc.cytochrome P450 | 27.2 RNA.transcription | 29.4 protein.postranslational modification | 30.3 signalling.calcium	2	0.0619073	788	810	801	-41.2	-27.9	0.677184	1	-	-
vsiRNA2711	Sotub11g014370	PIP5K1	Phosphatidylinositol-4-phosphate 5-kinase family protein	11.1.30 lipid metabolism.FA synthesis and FA elongation.pyruvate kinase | 30.4.1 signalling.phosphinositides.phosphatidylinositol-4-phosphate 5-kinase	2	0.308477	132	153	143	-29.7	-19.8	0.666667	2	-	-
vsiRNA2719	Sotub11g023900	ALB3	Inner membrane protein oxaA	29.3.3 protein.targeting.chloroplast | 31.2.5 cell.division.plastid	2	0.147962	4	26	18	-31.3	-20.8	0.664537	1	-	-
vsiRNA2724	Sotub03g017080	NACA2	Nascent polypeptide-associated complex alpha subunit-like protein	29.2.3 protein.synthesis.initiation | 29.2.4 protein.synthesis.elongation	2	0.0936418	316	340	331	-36.5	-24.9	0.682192	0	NA	NA
vsiRNA2730	Sotub03g029380	LHCA4	Chlorophyll a-b binding protein P4, chloroplastic	1.1.1.1 PS.lightreaction.photosystem II.LHC-II | 1.1.2.1 PS.lightreaction.photosystem I.LHC-I	3	0.0118565	229	251	241	-32.5	-24	0.738462	3	-	-
vsiRNA2731	PGSC0003DMC400044193	ICL	Isocitrate lyase	6.9 gluconeogenesis / glyoxylate cycle.isocitrate lyase	3	0.066501	1283	1305	1296	-33	-23.3	0.706061	3	-	-
vsiRNA2738	Sotub09g006800	HCF152	Pentatricopeptide repeat protein	27.1 RNA.processing	2	0.23117	861	880	872	-27.1	-17.7	0.653137	1	-	-
vsiRNA2739	Sotub03g011670	AMT1-1	Ammonium transporter	34.5 transport.ammonium	2	0.121543	463	484	475	-38.8	-26.4	0.680412	1	-	-
vsiRNA2741	Sotub12g015660	PNSB4	Unknown Protein	8.1.8 TCA / organic transformation.TCA.fumarase	2	0.0359665	360	379	371	-35.3	-23.6	0.668555	3	-	-
vsiRNA2772	Sotub04g029950	TUBA1	Tubulin alpha-7 chain	2.2.1.3.1 major CHO metabolism.degradation.sucrose.invertases.neutral | 27.3.35 RNA.regulation of transcription.bZIP transcription factor family | 29.5.15 protein.degradation.inhibitors | 31.1 cell.organisation | 34.13 transport.peptides and oligopeptides	2	0.00384829	1195	1214	1205	-38.8	-30.3	0.780928	1	-	-
vsiRNA2772	Sotub12g026260	TUBA1	Tubulin alpha-5 chain	2.2.1.3.1 major CHO metabolism.degradation.sucrose.invertases.neutral | 27.3.35 RNA.regulation of transcription.bZIP transcription factor family | 29.5.15 protein.degradation.inhibitors | 31.1 cell.organisation | 34.13 transport.peptides and oligopeptides	2	0.00425393	1195	1214	1205	-38.8	-30.3	0.780928	1	NA	NA
vsiRNA2775	Sotub12g032410	T24H18_120	Acetyl-CoA carboxylase-like protein	3.5 minor CHO metabolism.others | 29.4.1.55 protein.postranslational modification.kinase.receptor like cytoplasmatic kinase V	2	0.314383	216	236	227	-33.4	-22.2	0.664671	3	-	-
vsiRNA2778	Sotub08g009350	Sotub08g009350.1.1	Brain protein 44-like protein	35.2 not assigned.unknown	1	0.00891339	243	266	257	-33.8	-24.3	0.718935	0	-	-
vsiRNA2792	Sotub10g018430	VSR1	Vacuolar sorting receptor	29.3.4.3 protein.targeting.secretory pathway.vacuole	2	0.25523	1391	1413	1402	-36	-24	0.666667	1	-	-
vsiRNA2793	Sotub01g039560	LRR-RLK	G-type lectin S-receptor-like serine/threonine-protein kinase At1g61480	29.4.1.57 protein.postranslational modification.kinase.receptor like cytoplasmatic kinase VII | 30.2.8.1 signalling.receptor kinases.leucine rich repeat VIII.type 1 | 30.2.11 signalling.receptor kinases.leucine rich repeat XI	0	0.0253433	1771	1791	1783	-35.5	-23.2	0.653521	3	-	-
vsiRNA2796	Sotub10g005800	EMB2769	Protein CWC15-like protein A	27.3.35 RNA.regulation of transcription.bZIP transcription factor family	2	0.0518622	314	340	331	-42.8	-28.3	0.661215	0	-	-
vsiRNA2799	Sotub07g026100	PME18	Pectinesterase	10.8.1 cell wall.pectinesterases.PME | 29.4 protein.postranslational modification	2	0.0582794	613	634	624	-32.2	-23.3	0.723602	1	-	-
vsiRNA2806	Sotub06g017560	IPMS1	2-isopropylmalate synthase 1	13.1.4.4.1 amino acid metabolism.synthesis.branched chain group.leucine specific.2-isopropylmalate synthase | 27.4 RNA.RNA binding	2	0.0978164	82	103	94	-29.6	-20.4	0.689189	3	-	-
vsiRNA2807	Sotub01g042460	ABCG11	ABC transporter G family member 11	13.1.6.1.1 amino acid metabolism.synthesis.aromatic aa.chorismate.3-deoxy-D-arabino-heptulosonate 7-phosphate synthase | 34.16 transport.ABC transporters and multidrug resistance systems	2	0.0175952	3095	3114	3105	-42.8	-30.6	0.714953	2	-	-
vsiRNA2811	Sotub12g010440	CYP734A1	Cytochrome P450	17.3.1.1.5 hormone metabolism.brassinosteroid.synthesis-degradation.BRs.metabolic regulation | 26.10 misc.cytochrome P450 | 27.3.32 RNA.regulation of transcription.WRKY domain transcription factor family	0	0.0174935	934	955	946	-40	-26.3	0.6575	3	-	-
vsiRNA2815	Sotub01g031700	CAC3	Acetyl-coenzyme A carboxylase carboxyl transferase subunit alpha	11.1.1.2.1 lipid metabolism.FA synthesis and FA elongation.acetyl CoA carboxylation.heteromeric complex.alpha carboxyltransferase | 16.99 secondary metabolism.unspecified | 27.3.44 RNA.regulation of transcription.chromatin remodeling factors	2	0.723823	1814	1835	1825	-32.7	-21.3	0.651376	1	-	-
vsiRNA2815	Sotub05g027810	DHAR1	Dehydroascorbate reductase (Fragment)	11.1.9 lipid metabolism.FA synthesis and FA elongation.long chain fatty acid CoA ligase | 21.2.1 redox.ascorbate and glutathione.ascorbate	2	0.483797	565	589	576	-32.7	-21.6	0.66055	2	-	-
vsiRNA2817	Sotub03g036280	Sotub03g036280.1.1	Harpin-induced protein	33.2 development.late embryogenesis abundant	2	0.0543737	386	405	396	-36	-23.5	0.652778	1	-	-
vsiRNA2824	Sotub02g017370	LHB1B1	Chlorophyll a-b binding protein 1B, chloroplastic	1.1.1.1 PS.lightreaction.photosystem II.LHC-II | 1.1.1.2 PS.lightreaction.photosystem II.PSII polypeptide subunits	2	0.0716473	380	402	392	-34.2	-23.6	0.690058	1	-	-
vsiRNA2834	Sotub01g032480	AN	Glyoxylate/hydroxypyruvate reductase B	27.3.34 RNA.regulation of transcription.orphan family	0	0.0126824	1191	1213	1203	-37.6	-24.9	0.662234	2	-	-
vsiRNA2840	Sotub03g031050	ATJ8	Chaperone protein dnaJ 8, chloroplastic	20.2.1 stress.abiotic.heat	2	0.356121	222	242	233	-31.9	-20.9	0.655172	2	-	-
vsiRNA2840	Sotub01g047810	FBA1	Fructose-bisphosphate aldolase	1.3.6 PS.calvin cycle.aldolase | 11.1.30 lipid metabolism.FA synthesis and FA elongation.pyruvate kinase	2	0.0193376	860	881	872	-31.9	-24.4	0.76489	3	-	-
vsiRNA2850	Sotub06g006780	RPS8B	40S ribosomal protein S8	29.2.1.2.1.8 protein.synthesis.ribosomal protein.eukaryotic.40S subunit.S8 | 29.2.2 protein.synthesis.ribosome biogenesis	3	0.0104262	132	151	143	-32.5	-21.8	0.670769	3	-	-
vsiRNA2850	Sotub06g019230	Sotub06g019230.1.1	40S ribosomal protein S8	29.2.1.2.1.8 protein.synthesis.ribosomal protein.eukaryotic.40S subunit.S8 | 29.2.2 protein.synthesis.ribosome biogenesis	3	0.00644213	132	153	143	-32.5	-21.9	0.673846	3	-	-
vsiRNA2878	Sotub12g028890	TIC55	Pheophorbide a oxygenase family	29.3.3 protein.targeting.chloroplast	2	0.0362718	399	421	411	-40.3	-27.8	0.689826	1	-	-
vsiRNA2882	Sotub01g022830	MED33A	At2g23590-like protein (Fragment)	28.99 DNA.unspecified | 29.4 protein.postranslational modification	0	0.0306509	3725	3747	3736	-40.8	-26.7	0.654412	1	-	-
vsiRNA2885	TC223471	TC223471	NA	35.2 not assigned.unknown	2	0.00285528	181	200	191	-35.7	-37	1	0	NA	NA
vsiRNA2885	Sotub06g031990	Sotub06g031990.1.1	Metallothionein-like protein	15.2 metal handling.binding, chelation and storage	3	0.0162431	49	67	59	-35.7	-26.1	0.731092	3	-	-
vsiRNA2887	CK861016	CK861016	NA	35.2 not assigned.unknown	0	0.0301069	463	484	475	-33.2	-22.1	0.665663	3	NA	NA
vsiRNA2902	Sotub01g026360	ATP5	F1-ATP synthase delta subunit	9.9 mitochondrial electron transport / ATP synthesis.F1-ATPase	2	0.417051	514	535	526	-27.8	-18.7	0.672662	3	-	-
vsiRNA2906	Sotub02g031970	ZEP	Zeaxanthin epoxidase chloroplastic	17.1.1.1.1 hormone metabolism.abscisic acid.synthesis-degradation.synthesis.zeaxanthin epoxidase	3	0.0578932	459	480	471	-31	-21.82	0.703871	3	-	-
vsiRNA2910	Sotub04g021060	ABCF2	ABC transporter ATP-binding protein	34.16 transport.ABC transporters and multidrug resistance systems	3	0.103636	656	676	666	-25.4	-16.7	0.65748	3	0.887	-
vsiRNA2915	Sotub07g023620	FUG1	Translation initiation factor IF-2	29.2.3 protein.synthesis.initiation	2	0.001926	2817	2837	2828	-37.3	-27.4	0.734584	3	2.123	-
vsiRNA2917	PGSC0003DMC400043995	PHOT1	Phototropin-1	29.4 protein.postranslational modification | 30.11 signalling.light	2	0.126209	1975	1995	1986	-30.5	-22	0.721311	2	-	-
vsiRNA2917	Sotub01g040100	Sotub01g040100.1.1	Unknown Protein	35.2 not assigned.unknown	3	0.238529	1183	1203	1194	-30.5	-20.1	0.659016	3	-	-
vsiRNA2934	Sotub02g030370	Sotub02g030370.1.1	MRNA complete cds clone RAFL24-22-E06	33.2 development.late embryogenesis abundant	1	0.102674	762	785	776	-27.7	-18.5	0.66787	1	-	-
vsiRNA2934	Sotub06g023130	PSAH1	Photosystem I reaction center subunit VI-2, chloroplastic	1.1.2.2 PS.lightreaction.photosystem I.PSI polypeptide subunits | 26.7 misc.oxidases - copper, flavone etc	2	0.469948	144	167	158	-27.7	-19	0.685921	1	-	-
vsiRNA2934	Sotub01g048820	T20N10_10	Ribosomal L1 domain-containing protein 1	29.2.1.2.2.99 protein.synthesis.ribosomal protein.eukaryotic.60S subunit.unknown | 29.2.2 protein.synthesis.ribosome biogenesis	2	0.0447191	825	845	836	-27.7	-22.2	0.801444	2	-0.68	-
vsiRNA2934	Sotub03g029450	CHLP	Geranylgeranyl reductase	16.1.1 secondary metabolism.isoprenoids.non-mevalonate pathway	2	0.593715	1101	1122	1112	-27.7	-18.7	0.67509	2	-	-
vsiRNA2934	Sotub05g006510	HSP90-1	Chaperone protein htpG	20.2.1 stress.abiotic.heat | 30.2.3 signalling.receptor kinases.leucine rich repeat III	2	0.43438	1889	1912	1903	-27.7	-18.62	0.672202	2	-	-
vsiRNA2934	Sotub07g025380	ALS	Acetolactate synthase	13.1.4.1.1 amino acid metabolism.synthesis.branched chain group.common.acetolactate synthase | 18.2 Co-factor and vitamine metabolism.thiamine	2	0.0716473	1557	1580	1571	-27.7	-21.32	0.769675	2	-	-
vsiRNA2950	Sotub05g005650	T1K7.17	Pentatricopeptide repeat-containing protein	35.1.5 not assigned.no ontology.pentatricopeptide (PPR) repeat-containing protein	1	0.000978508	247	266	257	-35.7	-26.7	0.747899	3	-	-
vsiRNA2959	Sotub03g036350	PSAH1	Photosystem I reaction center subunit VI, chloroplastic	1.1.2.2 PS.lightreaction.photosystem I.PSI polypeptide subunits | 26.7 misc.oxidases - copper, flavone etc	3	0.020102	267	288	279	-30.4	-21.7	0.713816	3	-	-
vsiRNA2959	Sotub06g023130	PSAH1	Photosystem I reaction center subunit VI-2, chloroplastic	1.1.2.2 PS.lightreaction.photosystem I.PSI polypeptide subunits | 26.7 misc.oxidases - copper, flavone etc	3	0.0194599	267	288	279	-30.4	-21.7	0.713816	3	-	-
vsiRNA2972	Sotub01g045840	PREP1	Peptidase M16C associated	29.5.7 protein.degradation.metalloprotease	2	0.0247507	2270	2290	2281	-35.5	-24.1	0.678873	3	1.092	-
vsiRNA2976	Sotub01g029830	MEFG1	Elongation factor G	11.9.4.3 lipid metabolism.lipid degradation.beta-oxidation.enoyl CoA hydratase | 29.2.4 protein.synthesis.elongation	2	0.46385	253	274	264	-33.7	-22.7	0.673591	3	-	-
vsiRNA3000	Sotub04g007790	Sotub04g007790.1.1	1-aminocyclopropane-1-carboxylate oxidase	17.5.1 hormone metabolism.ethylene.synthesis-degradation | 30.1 signalling.in sugar and nutrient physiology	2	0.371926	529	549	540	-35.2	-23.3	0.661932	3	-	-
vsiRNA3005	DN921858	DN921858	NA	35.2 not assigned.unknown	1	0.00238471	138	160	150	-35.1	-26.8	0.763533	1	NA	NA
vsiRNA3025	Sotub12g028890	TIC55	Pheophorbide a oxygenase family	29.3.3 protein.targeting.chloroplast	2	0.211267	318	336	329	-34.5	-23.1	0.669565	2	-	-
vsiRNA3026	Sotub03g025080	ISU1	Iron-sulfur cluster assembly scaffold protein IscU	3.2.3 minor CHO metabolism.trehalose.potential TPS/TPP | 18.7 Co-factor and vitamine metabolism.iron-sulphur clusters | 29.8 protein.assembly and cofactor ligation	2	0.102369	51	71	62	-31.1	-20.5	0.659164	2	-	-
vsiRNA3032	EG011771	EG011771	NA	35.2 not assigned.unknown	0	0.0076607	521	544	532	-34	-24.12	0.709412	2	NA	NA
vsiRNA3042	Sotub12g028700	WRKY	WRKY transcription factor 11	27.3.32 RNA.regulation of transcription.WRKY domain transcription factor family	1	0.00950478	791	815	802	-33.6	-25.3	0.752976	1	-	-
vsiRNA3052	Sotub07g025380	ALS	Acetolactate synthase	13.1.4.1.1 amino acid metabolism.synthesis.branched chain group.common.acetolactate synthase | 18.2 Co-factor and vitamine metabolism.thiamine	2	0.0170099	256	276	267	-33.2	-25.3	0.762048	1	-	-
vsiRNA3059	Sotub02g015680	PSAF	Photosystem I reaction center subunit III	1.1.2.2 PS.lightreaction.photosystem I.PSI polypeptide subunits	2	0.0883846	404	423	414	-35.2	-23.3	0.661932	3	-	-
vsiRNA3071	Sotub07g010390	LIG4	DNA ligase	28.1 DNA.synthesis/chromatin structure	0	0.087341	2964	2984	2974	-34.3	-22.4	0.653061	3	-	-
vsiRNA3071	Sotub02g017590	SSP4	CTD-phosphatase-like protein	26.13 misc.acid and other phosphatases | 34.3 transport.amino acids	2	0.288823	307	326	317	-34.3	-23	0.670554	2	-	-
vsiRNA3071	Sotub02g025620	NTR1	Thioredoxin reductase	21.1 redox.thioredoxin | 29.2.2 protein.synthesis.ribosome biogenesis	2	0.150395	974	994	985	-34.3	-24.3	0.708455	2	-	-
vsiRNA3073	Sotub01g046610	ISPH	4-hydroxy-3-methylbut-2-enyl diphosphate reductase	16.1.1.7 secondary metabolism.isoprenoids.non-mevalonate pathway.HDR	2	0.298005	953	977	963	-39	-25.8	0.661538	1	-	-
vsiRNA3073	Sotub03g025980	Sotub03g025980.1.1	Unknown Protein	35.2 not assigned.unknown	2	0.229149	113	137	127	-39	-26.6	0.682051	1	-	-
vsiRNA3075	Sotub01g047060	RBG7	Glycine-rich RNA-binding protein	27.3.75 RNA.regulation of transcription.GRP | 27.4 RNA.RNA binding	3	0.0296831	323	345	334	-33.1	-23.1	0.697885	2	1.483	-
vsiRNA3078	Sotub06g032770	PDX11	Pyridoxal biosynthesis lyase pdxS	17.5.3 hormone metabolism.ethylene.induced-regulated-responsive-activated | 18 Co-factor and vitamine metabolism	2	0.0193376	709	730	719	-37.4	-27.9	0.745989	0	-	-
vsiRNA3078	Sotub05g014130	GWD1	R1 protein alpha-glucan water dikinase	2.2.2.3 major CHO metabolism.degradation.starch.glucan water dikinase	2	0.22005	2578	2600	2588	-37.4	-25.04	0.669519	1	-	1.022
vsiRNA3078	Sotub07g006700	Sotub07g006700.1.1	UPF0549 protein C20orf43 homolog	35.2 not assigned.unknown	2	0.291841	900	918	910	-37.4	-24.8	0.663102	3	-	-
vsiRNA3091	PGSC0003DMC400041675	PGSC0003DMG401024092	Ubiquitin interaction motif-containing protein	26.9 misc.glutathione S transferases | 29.5.11 protein.degradation.ubiquitin	2	0.00285528	203	222	214	-41.2	-32	0.776699	3	NA	NA
vsiRNA3093	Sotub12g030180	F13M7.16	Ubiquitin carboxyl-terminal hydrolase	29.5.11 protein.degradation.ubiquitin	2	0.0742159	909	927	918	-27.9	-21.9	0.784946	3	-	-
vsiRNA3103	Sotub01g025640	RER4	Homology to unknown gene (Fragment)	27.3.39 RNA.regulation of transcription.AtSR transcription factor family | 28.1 DNA.synthesis/chromatin structure | 33.99 development.unspecified | 34.13 transport.peptides and oligopeptides	2	0.0769411	189	208	200	-41.4	-30	0.724638	2	-	-
vsiRNA3110	Sotub07g025380	ALS	Acetolactate synthase	13.1.4.1.1 amino acid metabolism.synthesis.branched chain group.common.acetolactate synthase | 18.2 Co-factor and vitamine metabolism.thiamine	2	0.346913	893	914	904	-36.6	-23.9	0.653005	3	-	-
vsiRNA3110	Sotub10g029070	UGT73C1	UDP-glucosyltransferase family 1 protein	16.8.4 secondary metabolism.flavonoids.flavonols | 17.3.1 hormone metabolism.brassinosteroid.synthesis-degradation | 17.4.1 hormone metabolism.cytokinin.synthesis-degradation | 20.2.5 stress.abiotic.light | 26.2 misc.UDP glucosyl and glucoronyl transferases	2	0.197686	1209	1231	1221	-36.6	-23.82	0.65082	3	-	-
vsiRNA3117	Sotub01g023740	Sotub01g023740.1.1	CP12	1.3 PS.calvin cycle | 17.3.2.1 hormone metabolism.brassinosteroid.signal transduction.BRI | 29.4 protein.postranslational modification	3	0.10141	265	288	279	-35.8	-23.7	0.662011	3	-	-
vsiRNA3121	Sotub06g014410	Sotub06g014410.1.1	PHD finger family protein	27.3.2 RNA.regulation of transcription.alfin-like	1	0.0669763	529	551	540	-29.3	-20	0.682594	2	-	-
vsiRNA3121	DN743565	DN743565	NA	35.2 not assigned.unknown	2	0.63191	335	360	351	-29.3	-19.5	0.665529	1	NA	NA
vsiRNA3121	DN743565	DN743565	NA	35.2 not assigned.unknown	2	0.280233	293	312	303	-29.3	-21.2	0.723549	2	NA	NA
vsiRNA3121	Sotub06g027660	VTC2	GDP-L-galactose phosphorylase	21.2.1.2 redox.ascorbate and glutathione.ascorbate.GDP-L-galactose phosphorylase	2	0.481501	1074	1094	1084	-29.3	-20	0.682594	2	-	-1.392
vsiRNA3121	Sotub11g009230	GRF6	GF14 protein	15.2 metal handling.binding, chelation and storage | 30.7 signalling.14-3-3 proteins	3	0.0178369	387	407	398	-29.3	-23.8	0.812287	3	-	-
vsiRNA3130	Sotub04g035360	CDSP32	Thioredoxin	20.2.3 stress.abiotic.drought/salt | 21.1 redox.thioredoxin | 26.2 misc.UDP glucosyl and glucoronyl transferases	3	0.00506517	160	181	172	-34.1	-24.6	0.721408	3	-	-
vsiRNA3150	Sotub03g031450	Tudor1	Nuclease domain-containing protein 1	27.3.73 RNA.regulation of transcription.Zn-finger(CCHC)	2	0.102336	2746	2767	2758	-33.3	-22.5	0.675676	3	0.769	-
vsiRNA3169	Sotub12g026260	TUBA1	Tubulin alpha-5 chain	2.2.1.3.1 major CHO metabolism.degradation.sucrose.invertases.neutral | 27.3.35 RNA.regulation of transcription.bZIP transcription factor family | 29.5.15 protein.degradation.inhibitors | 31.1 cell.organisation | 34.13 transport.peptides and oligopeptides	2	0.00570241	1197	1218	1209	-42.9	-33.5	0.780886	2	NA	NA
vsiRNA3176	Sotub08g010910	F24G16.250	Methionyl-tRNA synthetase	27.4 RNA.RNA binding | 29.1.10 protein.aa activation.methionine-tRNA ligase	2	0.0769411	179	202	194	-39.3	-25.8	0.656489	1	-	-
vsiRNA3178	Sotub02g030460	BCAT3	Branched-chain-amino-acid aminotransferase	13.1.4.1.4 amino acid metabolism.synthesis.branched chain group.common.branched-chain-amino-acid aminotransferase | 16.5.1.1.1.1 secondary metabolism.sulfur-containing.glucosinolates.synthesis.aliphatic.branched-chain amino acid aminotransferase (BCAT/MAAT) | 18.4.1 Co-factor and vitamine metabolism.pantothenate.branched-chain amino acid aminotransferase	2	0.446719	876	896	887	-37.1	-25	0.673854	1	-	-
vsiRNA3178	Sotub04g025090	ndhM	NAD(P)H-quinone oxidoreductase subunit M	1.1.6 PS.lightreaction.NADH DH | 26.21 misc.protease inhibitor/seed storage/lipid transfer protein (LTP) family protein	2	0.378849	107	125	118	-37.1	-24.7	0.665768	3	-	-
vsiRNA3193	Sotub12g021300	FRI	FRIGIDA	10.5.4 cell wall.cell wall proteins.HRGP | 33.99 development.unspecified	1	0.0570987	1244	1265	1256	-30.1	-19.9	0.66113	2	0.441	-
vsiRNA3193	Sotub06g025930	Sotub06g025930.1.1	Steroid 5-alpha reductase family protein	20.2 stress.abiotic | 27.1.2 RNA.processing.RNA helicase | 28.1 DNA.synthesis/chromatin structure	2	0.178846	504	527	516	-30.1	-20.5	0.681063	2	-	-
vsiRNA3197	Sotub02g035460	CAO	Ankyrin repeat-containing protein	28.1 DNA.synthesis/chromatin structure | 29.3.3 protein.targeting.chloroplast	2	0.0458105	738	760	751	-33.4	-22.4	0.670659	2	-	-
vsiRNA3202	Sotub06g023670	MBD10	Methyl-CpG binding domain containing protein expressed	27.3.59 RNA.regulation of transcription.methyl binding domain proteins	3	0.00105814	290	311	302	-33.7	-29.5	0.875371	3	1.123	-
vsiRNA3206	Sotub03g027160	ALDH10A8	Betaine aldehyde dehydrogenase	5.10 fermentation.aldehyde dehydrogenase | 16.4.2.1 secondary metabolism.N misc.betaine.betaine-aldehyde dehydrogenase | 20.1.3 stress.biotic.signalling	2	0.329288	1367	1386	1378	-33.9	-22.6	0.666667	3	-	-
vsiRNA3209	Sotub11g025830	F5A8.10	F-box family protein	13.2.3.2 amino acid metabolism.degradation.aspartate family.threonine | 29.5.11.4.3.2 protein.degradation.ubiquitin.E3.SCF.FBOX	0	0.0105285	158	178	168	-32.6	-22.3	0.684049	3	0.419	-
vsiRNA3210	Sotub04g008560	MYB_related	Myb family transcription factor-like	23.2 nucleotide metabolism.degradation | 26.9 misc.glutathione S transferases | 27.3.25 RNA.regulation of transcription.MYB domain transcription factor family	3	0.0193282	866	889	876	-33.9	-22.7	0.669617	2	-	-
vsiRNA3211	Sotub02g036030	FDH1	Formate dehydrogenase	25.10 C1-metabolism.formate dehydrogenase | 34.3 transport.amino acids	2	0.245918	601	622	613	-26.9	-17.8	0.66171	2	0.671	-
vsiRNA3213	Sotub11g018060	F21M12.3	Elongation factor 1 gamma-like protein	29.2.4 protein.synthesis.elongation	0	0.0358211	48	73	64	-33.6	-22.2	0.660714	2	-	-
vsiRNA3214	Sotub01g042430	UGT85A1	UDP-glucuronosyltransferase	17.4.1 hormone metabolism.cytokinin.synthesis-degradation | 26.2 misc.UDP glucosyl and glucoronyl transferases | 29.4 protein.postranslational modification	2	0.068989	1123	1147	1134	-30.6	-21.4	0.699346	1	-	-
vsiRNA3217	Sotub05g029260	LHCA1	Chlorophyll a-b binding protein 6A, chloroplastic	1.1.1.1 PS.lightreaction.photosystem II.LHC-II | 1.1.2.1 PS.lightreaction.photosystem I.LHC-I	2	0.402312	660	681	672	-39.7	-25.9	0.652393	2	-	-
vsiRNA3227	Sotub06g032750	CYP19-4	Peptidyl-prolyl cis-trans isomerase	29.4 protein.postranslational modification | 31.3.1 cell.cycle.peptidylprolyl isomerase	2	0.100392	411	431	422	-36	-24.8	0.688889	3	-	-
vsiRNA3229	Sotub02g011200	GRDP1	Hypothetical YFW family protein 5	35.1.40 not assigned.no ontology.glycine rich proteins	3	0.0115781	2270	2294	2281	-42	-30.36	0.722857	3	0.882	-
vsiRNA3236	Sotub06g027310	T17F15.60	CCR4-NOT transcription complex subunit 4	29.5.11.4.2 protein.degradation.ubiquitin.E3.RING | 30.6 signalling.MAP kinases	2	0.0113723	103	129	114	-37.2	-28.4	0.763441	1	0.697	-
vsiRNA3238	Sotub02g027600	FBA1	Fructose-bisphosphate aldolase	1.3.6 PS.calvin cycle.aldolase | 11.1.30 lipid metabolism.FA synthesis and FA elongation.pyruvate kinase	2	0.00576688	905	924	916	-32.3	-23.5	0.727554	3	-	-
vsiRNA3241	TC218757	TC218757	NA	35.2 not assigned.unknown	2	0.00285528	139	159	150	-36.7	-38.8	1	0	NA	NA
vsiRNA3245	PGSC0003DMC400029443	PGSC0003DMG400016845	Uncharacterized histidine-rich protein DDB_G0274557	27.3.3 RNA.regulation of transcription.AP2/EREBP, APETALA2/ethylene-responsive element binding protein family | 29.4 protein.postranslational modification	2	0.164847	161	183	172	-29.5	-21.08	0.714576	2	NA	NA
vsiRNA3245	Sotub04g008750	GAPA1	Glyceraldehyde-3-phosphate dehydrogenase	1.3.4 PS.calvin cycle.GAP | 20.1 stress.biotic | 29.2.1.2.2.10 protein.synthesis.ribosomal protein.eukaryotic.60S subunit.L10 | 29.2.2 protein.synthesis.ribosome biogenesis	3	0.000654842	664	684	675	-29.5	-25.3	0.857627	2	-	-
vsiRNA3246	PGSC0003DMC400007226	PGSC0003DMG400004046	Conserved gene of unknown function	17.5.1.2 hormone metabolism.ethylene.synthesis-degradation.1-aminocyclopropane-1-carboxylate oxidase | 31.1 cell.organisation	0	0.101234	842	865	856	-29.1	-19	0.652921	3	-	-
vsiRNA3246	Sotub01g025710	T1J1.5	Guanine nucleotide-binding protein G(I)/G(S)/G(T) subunit beta-1	30.2.16 signalling.receptor kinases.Catharanthus roseus-like RLK1	2	0.152184	2574	2595	2586	-29.1	-20.6	0.707904	2	-	-
vsiRNA3246	Sotub06g009370	EXL3	Expressed protein (Fragment)	17.3.2.99 hormone metabolism.brassinosteroid.signal transduction.other | 30.1.1 signalling.in sugar and nutrient physiology.misc | 33.99 development.unspecified	2	0.0767757	334	354	345	-29.1	-21.2	0.728522	2	-	-
vsiRNA3246	Sotub07g012380	PRP40A	Pre-mRNA-processing factor 40 homolog A	35.1 not assigned.no ontology	2	0.558589	2454	2475	2466	-29.1	-19.3	0.66323	3	-	-
vsiRNA3259	Sotub12g031620	PSBT	Photosystem II 5 kDa protein, chloroplastic	1.1.1.2 PS.lightreaction.photosystem II.PSII polypeptide subunits | 1.1.2.2 PS.lightreaction.photosystem I.PSI polypeptide subunits	2	0.362943	12	40	23	-38.6	-25.5	0.660622	1	-	-
vsiRNA3285	Sotub07g025420	RPL4	50S ribosomal protein L4	29.2.1.1.1.2.4 protein.synthesis.ribosomal protein.prokaryotic.chloroplast.50S subunit.L4 | 29.2.1.1.3 protein.synthesis.ribosomal protein.prokaryotic.unknown organellar	2	0.0869312	356	388	367	-35	-24.4	0.697143	1	-	-
vsiRNA3288	Sotub01g013030	CINV1	Neutral invertase	2.2.1.3.1 major CHO metabolism.degradation.sucrose.invertases.neutral | 27.3.39 RNA.regulation of transcription.AtSR transcription factor family | 30.11 signalling.light	2	0.152184	1336	1356	1347	-33.6	-22.7	0.675595	2	-	-
vsiRNA3292	Sotub12g011240	RH53	ATP-dependent RNA helicase	27.1.2 RNA.processing.RNA helicase | 29.2.3 protein.synthesis.initiation	2	0.282288	1522	1544	1534	-36.7	-24.8	0.675749	1	-	-
vsiRNA3292	Sotub07g023620	FUG1	Translation initiation factor IF-2	29.2.3 protein.synthesis.initiation	3	0.134098	993	1015	1004	-36.7	-24.56	0.66921	3	2.123	-
vsiRNA3293	Sotub11g006310	BOLA2	BolA-like protein	27.3 RNA.regulation of transcription	1	0.040797	113	134	125	-28.4	-18.9	0.665493	3	-	-
vsiRNA3296	Sotub08g013640	TALE	Homeobox protein knotted-1-like 3	27.3.22 RNA.regulation of transcription.homeobox transcription factor family (HB)	2	0.12005	538	561	552	-31.2	-22.2	0.711538	2	-	-
vsiRNA3298	Sotub12g028890	TIC55	Pheophorbide a oxygenase family	29.3.3 protein.targeting.chloroplast	2	0.345043	959	982	973	-35.7	-23.32	0.653221	2	-	-
vsiRNA3301	Sotub11g013820	SUC1	Sucrose transporter	27.3.99 RNA.regulation of transcription.unclassified | 34.2.1 transport.sugars.sucrose	2	0.0105946	974	998	989	-31.6	-22.4	0.708861	2	-	-
vsiRNA3308	Sotub12g011240	RH53	ATP-dependent RNA helicase	27.1.2 RNA.processing.RNA helicase | 29.2.3 protein.synthesis.initiation	2	0.0936418	766	785	776	-32.4	-21.3	0.657407	3	-	-
vsiRNA3310	Sotub11g029790	KCS12	3-ketoacyl-CoA synthase	11.1.10 lipid metabolism.FA synthesis and FA elongation.beta ketoacyl CoA synthase	0	0.0126196	1056	1078	1069	-35.3	-24.2	0.685552	1	-	-
vsiRNA3312	Sotub05g013120	AOR	Alcohol dehydrogenase zinc-containing	26.7 misc.oxidases - copper, flavone etc	2	0.0141011	868	889	878	-32.6	-22.4	0.687117	1	-	-
vsiRNA3317	Sotub03g006550	T3A5.70	Acidic leucine-rich nuclear phosphoprotein 32 family member A	35.1 not assigned.no ontology	2	0.0742159	742	762	753	-32.5	-22.6	0.695385	3	0.875	-
vsiRNA3322	Sotub07g022000	F14P22.200	Ketol-acid reductoisomerase	13.1.4.1.2 amino acid metabolism.synthesis.branched chain group.common.ketol-acid reductoisomerase	2	0.145523	928	949	940	-30.2	-20.3	0.672185	2	0.727	-
vsiRNA3323	Sotub07g006500	ELF5A-1	Eukaryotic translation initiation factor 5A	26.8 misc.nitrilases, nitrile lyases, berberine bridge enzymes, reticuline oxidases, troponine reductases | 29.2.3 protein.synthesis.initiation	2	0.0127076	270	291	282	-35.4	-26.1	0.737288	2	-	-
vsiRNA3323	Sotub02g009530	KIWI	Activated RNA polymerase II transcriptional coactivator p15	27.3.50 RNA.regulation of transcription.general transcription	2	0.186065	217	237	227	-35.4	-23.9	0.675141	3	-	-
vsiRNA3337	Sotub08g014350	CESA1	Cellulose synthase	10.2.1 cell wall.cellulose synthesis.cellulose synthase | 20.1.7 stress.biotic.PR-proteins | 30.2.11 signalling.receptor kinases.leucine rich repeat XI	0	0.013149	2265	2291	2276	-32.2	-23.3	0.723602	0	-	-
vsiRNA3337	Sotub02g007890	DIM	FAD binding domain-containing protein	17.3.1.2.8 hormone metabolism.brassinosteroid.synthesis-degradation.sterols.DWF1	2	0.256948	1434	1454	1445	-32.2	-21.3	0.661491	1	-	-
vsiRNA3337	PGSC0003DMC400056177	GAF1	RNaseP protein p30	27.1.19 RNA.processing.ribonucleases	3	0.0937671	1365	1388	1377	-32.2	-22.4	0.695652	0	-	-
vsiRNA3347	Sotub09g028260	Sotub09g028260.1.1	60S ribosomal protein L13a-like protein	27.3.1 RNA.regulation of transcription.ABI3/VP1-related B3-domain-containing transcription factor family | 29.2.1.2.2.513 protein.synthesis.ribosomal protein.eukaryotic.60S subunit.L13A | 29.2.2 protein.synthesis.ribosome biogenesis	2	0.384975	433	453	444	-38.5	-25.3	0.657143	2	-	-
vsiRNA3360	Sotub06g006610	RPS26A	40S ribosomal protein S26	29.2.1.2.1.26 protein.synthesis.ribosomal protein.eukaryotic.40S subunit.S26 | 29.2.2 protein.synthesis.ribosome biogenesis	1	0.00634321	190	214	202	-42.1	-29	0.688836	0	-0.494	-
vsiRNA3361	Sotub06g024210	F28P5.9	SLL1 protein	34.2 transport.sugars	0	0.0261251	72	93	84	-33.9	-23.08	0.680826	3	-	-
vsiRNA3367	Sotub04g024990	RPS2A	30S ribosomal protein S5	29.2.1.2.1.2 protein.synthesis.ribosomal protein.eukaryotic.40S subunit.S2 | 29.2.2 protein.synthesis.ribosome biogenesis	2	0.0365925	19	43	31	-38.1	-27.5	0.721785	0	-	-
vsiRNA3367	Sotub07g026920	F14G24.14	Mpv17 protein	29.3.5 protein.targeting.peroxisomes	2	0.033166	262	285	273	-38.1	-27.6	0.724409	1	-	-
vsiRNA3367	Sotub12g010120	NAP1;1	Nucleosome assembly protein 1-like protein 2	10.1.5 cell wall.precursor synthesis.UXS | 26.27 misc.calcineurin-like phosphoesterase family protein | 27.3.1 RNA.regulation of transcription.ABI3/VP1-related B3-domain-containing transcription factor family | 28.1 DNA.synthesis/chromatin structure	2	0.0155095	766	787	777	-38.1	-28.8	0.755906	1	-	-
vsiRNA3372	Sotub02g032190	Sotub02g032190.1.1	Os10g0382300 protein (Fragment)	29.2.1.99 protein.synthesis.ribosomal protein.unknown	2	0.153171	463	481	474	-38.3	-24.9	0.650131	2	-	-
vsiRNA3380	Sotub01g013610	Sotub01g013610.1.1	PRLI-interacting factor A (Fragment)	35.1.40 not assigned.no ontology.glycine rich proteins	2	0.110559	831	853	842	-34.8	-24.6	0.706897	1	0.587	-
vsiRNA3380	Sotub11g007320	GAD1	Glutamate decarboxylase	13.1.1.1.1 amino acid metabolism.synthesis.central amino acid metabolism.GABA.glutamate decarboxylase	2	0.136999	1426	1447	1437	-34.8	-24.3	0.698276	3	2.07	-
vsiRNA3380	Sotub04g021060	ABCF2	ABC transporter ATP-binding protein	34.16 transport.ABC transporters and multidrug resistance systems	3	0.0115781	1918	1939	1929	-34.8	-26.42	0.759195	3	0.887	-
vsiRNA3384	Sotub09g007400	CP29B	RNA-binding protein	27.3.99 RNA.regulation of transcription.unclassified | 27.4 RNA.RNA binding	2	0.0127076	332	352	342	-43.6	-30.7	0.704128	3	-	-
vsiRNA3389	Sotub12g005610	ATHM2	Thioredoxin	21.1 redox.thioredoxin	2	0.320239	178	203	191	-35.1	-22.9	0.652422	1	1.442	-
vsiRNA3395	Sotub03g033220	CPLS1	ATP-dependent Clp protease adapter protein ClpS 1	29.2.1.1.3.2.1712 protein.synthesis.ribosomal protein.prokaryotic.unknown organellar.50S subunit.L7/L12	2	0.0800477	77	96	88	-38.1	-26.9	0.706037	3	-	-
vsiRNA3395	Sotub06g022580	LHCB5	Chlorophyll a-b binding protein, chloroplastic	1.1.1.1 PS.lightreaction.photosystem II.LHC-II	3	0.0782855	331	349	342	-38.1	-26.4	0.692913	2	-	-
vsiRNA3404	Sotub01g043670	PMDH1	Malate dehydrogenase	6.3 gluconeogenesis / glyoxylate cycle.malate dehydrogenase | 10.1.5 cell wall.precursor synthesis.UXS | 27.3.1 RNA.regulation of transcription.ABI3/VP1-related B3-domain-containing transcription factor family | 29.2.2 protein.synthesis.ribosome biogenesis	3	0.0367174	647	671	662	-37.3	-24.3	0.651475	2	-	-
vsiRNA3411	AM907236	AM907236	NA	35.2 not assigned.unknown	1	0.0787313	542	566	557	-31.6	-20.6	0.651899	3	NA	NA
vsiRNA3414	Sotub08g012660	HSF	Heat stress transcription factor A3	20.2.1 stress.abiotic.heat | 27.3.23 RNA.regulation of transcription.heat-shock transcription factor family (HSF) | 29.5.3 protein.degradation.cysteine protease	2	0.224587	289	315	306	-30.6	-20.1	0.656863	0	-	-
vsiRNA3414	Sotub02g031140	NHL8	Subtilisin-like protease	29.5.11.4.2 protein.degradation.ubiquitin.E3.RING | 30.3 signalling.calcium	2	0.00354407	355	378	369	-30.6	-24.4	0.797386	1	-	-
vsiRNA3428	Sotub07g026110	THI1	Thiazole biosynthetic enzyme	10.8.1 cell wall.pectinesterases.PME | 18.2 Co-factor and vitamine metabolism.thiamine	2	0.0866254	379	403	391	-42.8	-28.5	0.665888	0	-	-
vsiRNA3435	Sotub01g026570	SAP5	Zinc finger A20 and AN1 domain-containing stress-associated protein 6	27.3.99 RNA.regulation of transcription.unclassified	2	0.0430949	223	244	235	-32.4	-23.6	0.728395	1	0.733	-
vsiRNA3441	Sotub03g017400	ENH1	Rubredoxin-type Fe(Cys)4 protein family protein (Fragment)	29.8 protein.assembly and cofactor ligation	2	0.275267	317	337	328	-36.4	-24.3	0.667582	2	-	-
vsiRNA3441	Sotub04g032600	ADR1	Disease resistance protein (Fragment)	20.1.2 stress.biotic.receptors	2	0.422472	285	305	297	-36.4	-24.1	0.662088	2	-	-
vsiRNA3453	Sotub01g043180	EX1	T17H3.1 protein (Fragment)	35.2 not assigned.unknown	2	0.374332	1087	1110	1099	-26.1	-18.1	0.693487	0	0.401	-
vsiRNA3469	PGSC0003DMC400044101	PGSC0003DMG400025425	DnaJ	20.2.1 stress.abiotic.heat	2	0.181757	627	647	637	-32.1	-22.6	0.70405	1	1.939	-
vsiRNA3474	Sotub05g005310	MINE1	Plastid division regulator MinE	31.2.5 cell.division.plastid	0	0.0408874	496	517	508	-38.6	-25.3	0.65544	3	-	-
vsiRNA3484	Sotub06g019370	PDIL1-1	Protein disulfide isomerase	21.1 redox.thioredoxin | 26.22 misc.short chain dehydrogenase/reductase (SDR)	2	0.105791	1425	1445	1436	-33.2	-22.6	0.680723	3	-	-
vsiRNA3488	Sotub04g033090	BLH2	BEL1-like homeodomain protein 2	27.3.22 RNA.regulation of transcription.homeobox transcription factor family (HB)	2	0.204472	1246	1270	1258	-30.4	-21.1	0.694079	1	0.554	-
vsiRNA3497	Sotub11g005380	RAF1	Homology to unknown gene	31.3.1 cell.cycle.peptidylprolyl isomerase	2	0.196154	1133	1150	1141	-33.2	-22	0.662651	3	-	-
vsiRNA3502	Sotub02g023600	RBP45A	RNA Binding Protein 45	27.3.99 RNA.regulation of transcription.unclassified	2	0.0971297	241	261	252	-30.4	-21.9	0.720395	2	-	-
vsiRNA3502	PGSC0003DMC400040211	PGSC0003DMG400023245	Gene of unknown function	35.2 not assigned.unknown	3	0.0459959	47	68	59	-30.4	-21	0.690789	1	NA	NA
vsiRNA3511	Sotub02g009530	KIWI	Activated RNA polymerase II transcriptional coactivator p15	27.3.50 RNA.regulation of transcription.general transcription	2	0.427405	180	208	191	-29.6	-19.5	0.658784	2	-	-
vsiRNA3525	PGSC0003DMC400066380	PGSC0003DMG400044276	RRNA intron-encoded homing endonuclease	35.2 not assigned.unknown	3	0.00873281	153	175	165	-35.5	-24.6	0.692958	3	NA	NA
vsiRNA3527	Sotub07g020090	SCAMP3	Secretory carrier membrane protein	27.3.39 RNA.regulation of transcription.AtSR transcription factor family | 34.99 transport.misc	1	0.00654428	499	519	510	-31.4	-24	0.764331	1	-	-
vsiRNA3532	Sotub08g022150	RH5	ATP dependent RNA helicase	27.1.2 RNA.processing.RNA helicase | 28.1 DNA.synthesis/chromatin structure | 29.2.3 protein.synthesis.initiation	3	0.117438	316	336	327	-32.4	-21.1	0.651235	3	-	-
vsiRNA3535	PGSC0003DMC400052521	RPL18AA	60S ribosomal protein L18a	29.2.1.2.2.518 protein.synthesis.ribosomal protein.eukaryotic.60S subunit.L18A | 29.2.2 protein.synthesis.ribosome biogenesis	0	0.0571391	26	50	40	-34.3	-22.4	0.653061	2	NA	NA
vsiRNA3535	Sotub11g024150	OTU1	Nodulin family protein	1.1.2.1 PS.lightreaction.photosystem I.LHC-I | 27.3.35 RNA.regulation of transcription.bZIP transcription factor family | 33.99 development.unspecified	1	0.0172269	633	658	646	-34.3	-23.8	0.693878	0	-	-
vsiRNA3535	Sotub11g009120	KCA1	Kinesin-like protein	31.1 cell.organisation	2	0.0501776	1561	1583	1574	-34.3	-24.6	0.717201	1	-	-
vsiRNA3535	Sotub04g028540	Sotub04g028540.1.1	Unknown Protein	35.1 not assigned.no ontology	2	0.451445	202	221	213	-34.3	-22.3	0.650146	2	-	-
vsiRNA3535	Sotub02g005270	NUCL1	Polyadenylate-binding protein 1	27.4 RNA.RNA binding | 29.2.6 protein.synthesis.ribosomal RNA | 30.5 signalling.G-proteins	3	0.0507153	1424	1442	1435	-34.3	-23.4	0.682216	2	0.984	-
vsiRNA3543	Sotub08g010190	OASB	Cysteine synthase	13.1.5.3.1 amino acid metabolism.synthesis.serine-glycine-cysteine group.cysteine.OASTL | 30.4 signalling.phosphinositides	2	0.224683	515	535	526	-34.6	-23.7	0.684971	2	-	-
vsiRNA3549	Sotub01g022730	GLN1-1	Glutamine synthetase	12.2.2 N-metabolism.ammonia metabolism.glutamine synthetase | 20.2.99 stress.abiotic.unspecified | 27.3.69 RNA.regulation of transcription.SET-domain transcriptional regulator family | 30.3 signalling.calcium | 34.12 transport.metal	2	0.0141951	263	285	276	-30.2	-22.98	0.760927	3	-	-
vsiRNA3554	Sotub02g007890	DIM	FAD binding domain-containing protein	17.3.1.2.8 hormone metabolism.brassinosteroid.synthesis-degradation.sterols.DWF1	1	0.0466915	1328	1353	1340	-36.3	-24.5	0.674931	0	-	-
vsiRNA3554	Sotub02g031400	MYB	MYB transcription factor	27.3.25 RNA.regulation of transcription.MYB domain transcription factor family	2	0.0141095	806	826	817	-36.3	-28.6	0.787879	3	-	-
vsiRNA3554	Sotub02g036460	Sotub02g036460.1.1	Unknown Protein	11.1.9 lipid metabolism.FA synthesis and FA elongation.long chain fatty acid CoA ligase | 16.1.5 secondary metabolism.isoprenoids.terpenoids | 29.2.3 protein.synthesis.initiation | 31.1 cell.organisation	2	0.278056	599	619	610	-36.3	-25	0.688705	3	-	-
vsiRNA3554	Sotub03g036470	NPF1.1	Peptide transporter	34.13 transport.peptides and oligopeptides	2	0.501402	1586	1606	1597	-36.3	-23.9	0.658402	3	-	-
vsiRNA3554	Sotub05g025750	Sotub05g025750.1.1	Unknown Protein	20.2.99 stress.abiotic.unspecified	3	0.0780156	93	115	105	-36.3	-25.5	0.702479	1	-	-
vsiRNA3564	Sotub01g045840	PREP1	Peptidase M16C associated	29.5.7 protein.degradation.metalloprotease	2	0.242018	1057	1077	1068	-28.6	-20.4	0.713287	2	1.092	-
vsiRNA3568	Sotub06g005130	PTAC16	cDNA clone 002-143-C11 full insert sequence	35.2 not assigned.unknown	2	0.0528786	1416	1437	1427	-34.2	-25.02	0.731579	3	-	-
vsiRNA3568	Sotub09g029010	F6I18.100	Small subunit processome component 20-like protein	20.1.2 stress.biotic.receptors	2	0.135693	3133	3152	3143	-34.2	-24.3	0.710526	3	-	-
vsiRNA3571	Sotub10g006980	GTC2	FACT complex subunit SPT16	27.3.52 RNA.regulation of transcription.global transcription factor group | 29.5.7 protein.degradation.metalloprotease	1	0.000959714	2223	2253	2244	-35.9	-27.6	0.768802	1	-	-
vsiRNA3579	Sotub01g021630	SNF4	5'-AMP-activated protein kinase subunit gamma-2	29.4 protein.postranslational modification	0	0.0478862	1267	1288	1278	-32.6	-21.9	0.671779	1	-	-
vsiRNA3579	Sotub01g042970	ULP2A	Sentrin-specific protease	29.5.3 protein.degradation.cysteine protease	0	0.0653218	1442	1464	1453	-32.6	-21.3	0.653374	2	-0.307	-
vsiRNA3579	Sotub05g022560	(JA):JAR	Indole-3-acetic acid-amido synthetase GH3.8	17.2.3 hormone metabolism.auxin.induced-regulated-responsive-activated	1	0.016523	995	1018	1008	-32.6	-22.78	0.698773	2	-	-
vsiRNA3579	Sotub11g019410	Sotub11g019410.1.1	Acyl-protein thioesterase 2	11.9.3.2 lipid metabolism.lipid degradation.lysophospholipases.carboxylesterase	1	0.00268488	190	211	202	-32.6	-24.6	0.754601	2	0.578	-
vsiRNA3585	Sotub03g017990	ALATS	Alanyl-tRNA synthetase	29.1.7 protein.aa activation.alanine-tRNA ligase	2	0.121172	2704	2725	2715	-34.9	-23.3	0.667622	3	-	-
vsiRNA3600	Sotub09g005160	LHCB4.1	Chlorophyll a-b binding protein 6, chloroplastic	1.1.1.1 PS.lightreaction.photosystem II.LHC-II	3	0.0214526	721	742	733	-35.1	-23.2	0.660969	3	-	-
vsiRNA3607	Sotub10g014540	RBG8	Glycine-rich RNA-binding protein	17.2.2 hormone metabolism.auxin.signal transduction | 27.3.75 RNA.regulation of transcription.GRP | 27.4 RNA.RNA binding	3	0.025862	120	142	131	-37.2	-25.2	0.677419	3	2.298	-
vsiRNA3620	Sotub09g014010	PRDA1	Genomic DNA chromosome 5 P1 clone MJE7	35.2 not assigned.unknown	1	0.0470712	907	927	918	-31.6	-20.8	0.658228	3	-	-
vsiRNA3622	Sotub02g035900	PCMP-E12	Potassium transporter	34.15 transport.potassium	0	0.0699412	1878	1901	1892	-34.6	-23.4	0.676301	3	-	-
vsiRNA3624	Sotub02g006060	F3O9.7	Serine/threonine protein kinase	29.4 protein.postranslational modification	3	0.12909	3233	3254	3244	-32.8	-21.4	0.652439	2	NA	NA
vsiRNA3658	Sotub01g037690	RPL18B	Ribosomal protein L18	29.2.1.2.2.18 protein.synthesis.ribosomal protein.eukaryotic.60S subunit.L18 | 29.2.2 protein.synthesis.ribosome biogenesis	2	0.133697	321	341	331	-35.4	-24.7	0.69774	2	-	-
vsiRNA3658	Sotub03g031780	CLPB1	ATP-dependent clp protease ATP-binding subunit	20.2.1 stress.abiotic.heat | 29.5.5 protein.degradation.serine protease	2	0.0668899	2402	2427	2418	-35.4	-26.6	0.751412	2	-	-
vsiRNA3664	Sotub09g009180	MT2A	Metallothionein-like protein	15.2 metal handling.binding, chelation and storage	2	0.0734921	132	159	149	-41.8	-28.5	0.681818	1	1.762	-
vsiRNA3664	Sotub01g017120	psbB	Photosystem II CP47 chlorophyll apoprotein	1.1.1.2 PS.lightreaction.photosystem II.PSII polypeptide subunits | 29.5 protein.degradation	3	0.00863691	245	266	257	-41.8	-29.8	0.712919	1	0.875	-
vsiRNA3687	Sotub07g014980	ALEU	Cathepsin L-like cysteine proteinase	29.5.3 protein.degradation.cysteine protease	2	0.211698	945	971	962	-35.4	-23.1	0.652542	2	0.607	-
vsiRNA3689	Sotub03g006550	T3A5.70	Acidic leucine-rich nuclear phosphoprotein 32 family member A	35.1 not assigned.no ontology	2	0.104221	877	900	892	-39.2	-26.2	0.668367	1	0.875	-
vsiRNA3695	Sotub03g036560	TRZ3	Aquaporin	5.2 fermentation.PDC | 20.1.7 stress.biotic.PR-proteins | 34.19.2 transport.major intrinsic proteins.TIP	2	0.0307784	123	142	133	-36.7	-26.4	0.719346	2	-	-
vsiRNA3707	Sotub09g015220	MED33A	At2g23590-like protein (Fragment)	28.99 DNA.unspecified | 29.4 protein.postranslational modification	0	0.000944998	1824	1846	1837	-40.2	-29.5	0.733831	2	-	-
vsiRNA3723	Sotub03g019370	GLT1	Glutamate synthase (Ferredoxin)	12.2.1.1 N-metabolism.ammonia metabolism.glutamate synthase.ferredoxin dependent | 12.2.1.2 N-metabolism.ammonia metabolism.glutamate synthase.NADH dependent	2	0.0525489	4100	4119	4110	-31.3	-20.5	0.654952	3	-	-
vsiRNA3734	Sotub06g022580	LHCB5	Chlorophyll a-b binding protein, chloroplastic	1.1.1.1 PS.lightreaction.photosystem II.LHC-II	3	0.0855706	427	456	438	-35.4	-23.9	0.675141	0	-	-
vsiRNA3735	Sotub11g015360	TCP	TCP family transcription factor	17.2.2 hormone metabolism.auxin.signal transduction | 17.2.3 hormone metabolism.auxin.induced-regulated-responsive-activated | 27.3.29 RNA.regulation of transcription.TCP transcription factor family	2	0.412478	797	822	808	-40.3	-26.3	0.652605	2	-	-
vsiRNA3750	Sotub12g030260	SAHH1	Adenosylhomocysteinase	13.2.3.4 amino acid metabolism.degradation.aspartate family.methionine	0	0.0459284	1282	1304	1294	-37.9	-25.9	0.683377	1	0.371	-
vsiRNA3765	Sotub02g033260	TBL19	Leaf senescence protein-like	10.8.1 cell wall.pectinesterases.PME | 29.3.2 protein.targeting.mitochondria | 31.1 cell.organisation | 33.99 development.unspecified	1	0.238972	1020	1043	1034	-29.6	-19.3	0.652027	1	-	-
vsiRNA3765	Sotub01g046210	TMK1	Receptor-like serine/threonine-protein kinase At3g01300	29.4.1.57 protein.postranslational modification.kinase.receptor like cytoplasmatic kinase VII | 30.2.9 signalling.receptor kinases.leucine rich repeat IX | 30.2.11 signalling.receptor kinases.leucine rich repeat XI	2	0.874557	1550	1570	1560	-29.6	-19.8	0.668919	1	-0.757	-
vsiRNA3765	Sotub01g038820	GTC2	FACT complex subunit SPT16	27.3.52 RNA.regulation of transcription.global transcription factor group | 29.5.7 protein.degradation.metalloprotease	2	0.26116	2815	2835	2825	-29.6	-21.5	0.726351	2	-	-
vsiRNA3770	Sotub03g005990	LHB1B1	Chlorophyll a-b binding protein 3C, chloroplastic	1.1.1.1 PS.lightreaction.photosystem II.LHC-II | 1.1.1.2 PS.lightreaction.photosystem II.PSII polypeptide subunits	2	0.0134043	517	539	528	-36.9	-27.9	0.756098	0	0.827	-
vsiRNA3774	Sotub07g020570	T1E3_30	Enhancer of polycomb homolog 1	35.2 not assigned.unknown	3	0.132262	390	410	401	-28.2	-18.8	0.666667	2	-	-
vsiRNA3788	Sotub07g006700	Sotub07g006700.1.1	UPF0549 protein C20orf43 homolog	35.2 not assigned.unknown	2	0.00285528	712	733	724	-30.9	-23.6	0.763754	2	-	-
vsiRNA3789	Sotub03g006550	T3A5.70	Acidic leucine-rich nuclear phosphoprotein 32 family member A	35.1 not assigned.no ontology	3	0.0695214	380	406	397	-39.5	-25.8	0.653165	2	0.875	-
vsiRNA3792	Sotub12g025630	UGT85A1	UDP-glucuronosyltransferase	17.4.1 hormone metabolism.cytokinin.synthesis-degradation | 26.2 misc.UDP glucosyl and glucoronyl transferases | 29.4 protein.postranslational modification	2	0.363506	1150	1171	1162	-30.4	-20.2	0.664474	2	-	-
vsiRNA3800	Sotub04g007790	Sotub04g007790.1.1	1-aminocyclopropane-1-carboxylate oxidase	17.5.1 hormone metabolism.ethylene.synthesis-degradation | 30.1 signalling.in sugar and nutrient physiology	2	0.0467994	488	505	499	-32.4	-22.6	0.697531	3	-	-
vsiRNA3803	Sotub01g027020	MYB_related	Bromodomain protein	27.3.42 RNA.regulation of transcription.bromodomain proteins	0	0.0643336	796	817	807	-31.3	-20.88	0.667093	3	-	-
vsiRNA3810	Sotub11g005650	Sotub11g005650.1.1	Unknown Protein	35.2 not assigned.unknown	0	0.013604	38	58	49	-33.6	-23.9	0.71131	2	-	-
vsiRNA3813	Sotub11g012460	RDM3	Transcription elongation factor spt5	27.3.67 RNA.regulation of transcription.putative transcription regulator	2	0.0170099	3813	3833	3824	-31.6	-25	0.791139	2	-	-
vsiRNA3814	Sotub11g005500	T5K18.220	Pentatricopeptide repeat protein	16.2 secondary metabolism.phenylpropanoids | 17.8.1 hormone metabolism.salicylic acid.synthesis-degradation | 27.3 RNA.regulation of transcription | 31.2 cell.division | 33.99 development.unspecified	0	0.0930754	1971	1994	1985	-39.7	-26	0.654912	3	-	-
vsiRNA3814	Sotub09g020310	NET1A	Kinase interacting family protein	26.10 misc.cytochrome P450 | 27.1.19 RNA.processing.ribonucleases | 28.1 DNA.synthesis/chromatin structure | 29.4 protein.postranslational modification	1	0.0310791	4443	4470	4454	-39.7	-27.2	0.685139	1	-	-
vsiRNA3816	Sotub11g006790	TDT	Sodium-dependent dicarboxylate transporter	34.14 transport.unspecified cations	3	0.0384145	1269	1292	1282	-40.7	-27	0.663391	3	-	-
vsiRNA3823	Sotub03g022230	AUG5	Genomic DNA chromosome 5 TAC clone K15E6	35.2 not assigned.unknown	0	0.207479	397	420	411	-28.8	-19.14	0.664583	2	-	-
vsiRNA3823	Sotub01g032750	BAG6	BCL-2-associated athanogene 6	20.2.1 stress.abiotic.heat	2	0.724125	2560	2581	2572	-28.8	-19.1	0.663194	2	1.127	-
vsiRNA3823	Sotub06g024050	CIPK16	CBL-interacting protein kinase 15	1.1.2.2 PS.lightreaction.photosystem I.PSI polypeptide subunits | 16.2.1 secondary metabolism.phenylpropanoids.lignin biosynthesis | 29.4 protein.postranslational modification	2	0.358403	98	116	108	-28.8	-20.3	0.704861	3	-	-1.633
vsiRNA3823	Sotub08g027930	ndhS	Genome sequencing data contig C313	35.2 not assigned.unknown	3	0.380096	579	604	595	-28.8	-19	0.659722	2	2.295	-
vsiRNA3828	Sotub05g016320	F1N21.18	REF-like stress related protein 1	16.1 secondary metabolism.isoprenoids	2	0.157652	316	339	326	-35.7	-23.5	0.658263	1	1.266	-1.493
vsiRNA3839	Sotub12g009750	Sotub12g009750.1.1	Profilin	27.3.32 RNA.regulation of transcription.WRKY domain transcription factor family | 28.99 DNA.unspecified | 31.1 cell.organisation	2	0.138161	293	315	304	-30.8	-20.9	0.678571	1	-0.572	-
vsiRNA3839	Sotub12g024160	F11A12.5	6-phosphogluconate dehydrogenase decarboxylating	7.1.3 OPP.oxidative PP.6-phosphogluconate dehydrogenase	2	0.0158497	1156	1177	1168	-30.8	-22.4	0.727273	2	-	-
vsiRNA3845	PGSC0003DMC400044193	ICL	Isocitrate lyase	6.9 gluconeogenesis / glyoxylate cycle.isocitrate lyase	3	0.103311	1471	1488	1479	-33.2	-22.3	0.671687	3	-	-
vsiRNA3850	Sotub07g015330	Sotub07g015330.1.1	Unknown Protein	20.2.1 stress.abiotic.heat	0	0.00673249	82	102	94	-39.7	-28.6	0.720403	2	-	-
vsiRNA3853	Sotub05g012790	THRRS	Threonyl-tRNA synthetase	27.3.99 RNA.regulation of transcription.unclassified | 29.1.3 protein.aa activation.threonine-tRNA ligase	3	0.0674888	491	515	505	-33.2	-22.3	0.671687	2	-	-
vsiRNA3867	Sotub08g010970	HCF173	NAD-dependent epimerase/dehydratase	30.11 signalling.light	2	0.240544	1053	1075	1065	-32.7	-21.4	0.654434	3	-	-
vsiRNA3869	Sotub08g016050	NPF1.1	Nitrate transporter	34.13 transport.peptides and oligopeptides	0	0.00565835	1076	1096	1087	-29.5	-21.5	0.728814	3	-	0.689
vsiRNA3871	Sotub03g006550	T3A5.70	Acidic leucine-rich nuclear phosphoprotein 32 family member A	35.1 not assigned.no ontology	2	0.365201	1002	1029	1013	-35	-23.16	0.661714	3	0.875	-
vsiRNA3877	Sotub03g019370	GLT1	Glutamate synthase (Ferredoxin)	12.2.1.1 N-metabolism.ammonia metabolism.glutamate synthase.ferredoxin dependent | 12.2.1.2 N-metabolism.ammonia metabolism.glutamate synthase.NADH dependent	2	0.0813276	3457	3482	3468	-38.1	-26.9	0.706037	1	-	-
vsiRNA3880	Sotub03g026680	Sotub03g026680.1.1	HPP	35.1 not assigned.no ontology	2	0.255107	73	95	86	-33.5	-21.8	0.650746	3	-	-
vsiRNA3887	Sotub08g027930	ndhS	Genome sequencing data contig C313	35.2 not assigned.unknown	3	0.125088	577	599	588	-31.7	-20.7	0.652997	2	2.295	-
vsiRNA3891	Sotub01g022730	GLN1-1	Glutamine synthetase	12.2.2 N-metabolism.ammonia metabolism.glutamine synthetase | 20.2.99 stress.abiotic.unspecified | 27.3.69 RNA.regulation of transcription.SET-domain transcriptional regulator family | 30.3 signalling.calcium | 34.12 transport.metal	2	0.169609	1114	1137	1125	-43.5	-28.5	0.655172	2	-	-
vsiRNA3909	Sotub06g028510	BAG5	Bcl-2-associated athanogene-like protein	17.4.2 hormone metabolism.cytokinin.signal transduction | 19.4 tetrapyrrole synthesis.ALA dehydratase | 31.4 cell.vesicle transport | 33.99 development.unspecified	2	0.181676	313	333	323	-32.7	-21.4	0.654434	3	-	-
vsiRNA3917	Sotub11g005380	RAF1	Homology to unknown gene	31.3.1 cell.cycle.peptidylprolyl isomerase	3	0.225197	722	743	733	-30.7	-20.1	0.654723	3	-	-
vsiRNA3924	Sotub05g014130	GWD1	R1 protein alpha-glucan water dikinase	2.2.2.3 major CHO metabolism.degradation.starch.glucan water dikinase	2	0.2748	2002	2023	2012	-35.2	-23.4	0.664773	2	-	1.022
vsiRNA3928	Sotub09g027300	T6G15.140	Predicted membrane protein (Fragment)	29.2.2 protein.synthesis.ribosome biogenesis	1	0.0247578	749	768	760	-29.8	-22.2	0.744966	2	0.415	-
vsiRNA3928	Sotub02g005270	NUCL1	Polyadenylate-binding protein 1	27.4 RNA.RNA binding | 29.2.6 protein.synthesis.ribosomal RNA | 30.5 signalling.G-proteins	2	0.265681	1667	1688	1678	-29.8	-21.9	0.734899	1	0.984	-
vsiRNA3928	Sotub11g025940	ABCF1	ATP-binding cassette	34.16 transport.ABC transporters and multidrug resistance systems	2	0.585501	1414	1436	1424	-29.8	-20.4	0.684564	1	1.254	-
vsiRNA3928	Sotub04g032600	ADR1	Disease resistance protein (Fragment)	20.1.2 stress.biotic.receptors	2	0.271953	455	475	466	-29.8	-21.9	0.734899	2	-	-
vsiRNA3928	Sotub01g048700	Sotub01g048700.1.1	Cold shock protein-1	20.2.2 stress.abiotic.cold | 27.3.75 RNA.regulation of transcription.GRP | 30.2.11 signalling.receptor kinases.leucine rich repeat XI | 30.2.12 signalling.receptor kinases.leucine rich repeat XII	3	0.0882259	425	445	436	-29.8	-21.5	0.721477	2	-	-
vsiRNA3942	Sotub04g008750	GAPA1	Glyceraldehyde-3-phosphate dehydrogenase	1.3.4 PS.calvin cycle.GAP | 20.1 stress.biotic | 29.2.1.2.2.10 protein.synthesis.ribosomal protein.eukaryotic.60S subunit.L10 | 29.2.2 protein.synthesis.ribosome biogenesis	3	0.000654842	666	686	677	-31.9	-29.6	0.9279	0	-	-
vsiRNA3943	Sotub02g017560	ARR8	Response regulator 6	11.1.9 lipid metabolism.FA synthesis and FA elongation.long chain fatty acid CoA ligase | 17.4.2 hormone metabolism.cytokinin.signal transduction | 26.7 misc.oxidases - copper, flavone etc | 27.3.5 RNA.regulation of transcription.ARR | 30.1 signalling.in sugar and nutrient physiology	1	0.0116464	69	93	84	-32.1	-22.9	0.713396	2	-	-
vsiRNA3948	Sotub12g011100	POP2	Aminotransferase-like protein	13.1.1.1.2 amino acid metabolism.synthesis.central amino acid metabolism.GABA.GABA transaminase | 19.3 tetrapyrrole synthesis.GSA | 20.1.3 stress.biotic.signalling | 29.4.1.57 protein.postranslational modification.kinase.receptor like cytoplasmatic kinase VII | 30.2.24 signalling.receptor kinases.S-locus glycoprotein like	2	0.0175952	1360	1381	1371	-39.8	-29.82	0.749246	3	-	-
vsiRNA3953	Sotub04g035360	CDSP32	Thioredoxin	20.2.3 stress.abiotic.drought/salt | 21.1 redox.thioredoxin | 26.2 misc.UDP glucosyl and glucoronyl transferases	2	0.149169	702	724	713	-34.9	-24	0.687679	3	-	-
vsiRNA3997	Sotub01g040480	ECT11	YTH domain family 2 (Predicted)	30.3 signalling.calcium	2	0.391678	913	940	931	-30.1	-19.7	0.654485	1	1.296	-
vsiRNA3997	Sotub05g026660	RBG2	RNA binding protein-like protein	27.3.99 RNA.regulation of transcription.unclassified | 27.4 RNA.RNA binding	2	0.39919	247	272	263	-30.1	-19.7	0.654485	1	1.557	-
vsiRNA4000	Sotub07g023620	FUG1	Translation initiation factor IF-2	29.2.3 protein.synthesis.initiation	2	0.180097	2546	2568	2558	-35.7	-23.3	0.652661	1	2.123	-
vsiRNA4004	Sotub08g028270	Sotub08g028270.1.1	Methanol inducible protein	3.4.1 minor CHO metabolism.myo-inositol.poly-phosphatases | 29.5.11.4.2 protein.degradation.ubiquitin.E3.RING	2	0.0224795	722	743	734	-37.4	-27.3	0.729947	2	1.038	-
vsiRNA4018	Sotub07g023620	FUG1	Translation initiation factor IF-2	29.2.3 protein.synthesis.initiation	2	0.153688	1735	1756	1747	-32.1	-23.1	0.719626	1	2.123	-
vsiRNA4019	Sotub01g034520	SDH8	Unknown Protein	27.3.99 RNA.regulation of transcription.unclassified | 28.99 DNA.unspecified	1	0.0025999	37	61	52	-37.1	-27.3	0.735849	2	-	-
vsiRNA4022	Sotub10g007480	LHCA3	Chlorophyll a-b binding protein 8, chloroplastic	1.1.1.1 PS.lightreaction.photosystem II.LHC-II | 1.1.2.1 PS.lightreaction.photosystem I.LHC-I	3	0.0664689	229	249	240	-31.2	-21.6	0.692308	3	-	-
vsiRNA4034	Sotub05g022860	Sotub05g022860.1.1	ATP synthase subunit delta	1.1.4.7 PS.lightreaction.ATP synthase.delta chain	0	0.028761	370	394	385	-28.7	-19.2	0.66899	1	0.791	-
vsiRNA4037	Sotub05g017850	Sotub05g017850.1.1	Beta-catenin	29.5.11.4.2 protein.degradation.ubiquitin.E3.RING	2	0.157652	1008	1031	1022	-31.7	-21.9	0.690852	3	-	-
vsiRNA4039	Sotub10g026080	2-Cys Prx B	Peroxiredoxin	21.1 redox.thioredoxin | 21.5.1 redox.peroxiredoxin.BAS1	2	0.237843	571	591	583	-35.6	-24.1	0.676966	1	-	-
vsiRNA4041	MICRO.2286.C54	MICRO.2286.C54	NA	35.2 not assigned.unknown | 35.2 not assigned.unknown	0	0.0411552	235	255	245	-43.4	-28.3	0.652074	3	NA	NA
vsiRNA4044	Sotub01g030050	T8B10_250	Unknown Protein	35.2 not assigned.unknown	0	0.000944998	925	944	935	-29.8	-23.8	0.798658	3	-	-
vsiRNA4053	Sotub01g035410	F20D21.31	Rubredoxin	29.8 protein.assembly and cofactor ligation	2	0.0795767	429	454	441	-39.9	-26	0.651629	2	-	-
vsiRNA4055	Sotub06g007100	ADK1	Serine/threonine kinase	10.1.5 cell wall.precursor synthesis.UXS | 29.4 protein.postranslational modification	0	0.0334734	1154	1174	1165	-37.7	-25.6	0.679045	2	-	-
vsiRNA4055	Sotub01g009150	RPT6A	26S protease regulatory subunit 8	29.5.11.20 protein.degradation.ubiquitin.proteasom | 30.2.16 signalling.receptor kinases.Catharanthus roseus-like RLK1	2	0.414883	571	594	585	-37.7	-24.8	0.657825	1	-	-
vsiRNA4055	Sotub06g027660	VTC2	GDP-L-galactose phosphorylase	21.2.1.2 redox.ascorbate and glutathione.ascorbate.GDP-L-galactose phosphorylase	2	0.0209831	1154	1174	1164	-37.7	-28.5	0.755968	1	-	-1.392
vsiRNA4055	Sotub06g032770	PDX11	Pyridoxal biosynthesis lyase pdxS	17.5.3 hormone metabolism.ethylene.induced-regulated-responsive-activated | 18 Co-factor and vitamine metabolism	3	0.0634505	464	484	475	-37.7	-25.5	0.676393	2	-	-
vsiRNA4057	Sotub09g027100	HCAR	Coenzyme F420 hydrogenase/dehydrogenase beta subunit-like	13.1.4.5 amino acid metabolism.synthesis.branched chain group.isoleucine specific | 18 Co-factor and vitamine metabolism | 28.1 DNA.synthesis/chromatin structure	1	0.000959714	439	463	454	-32.3	-24.8	0.767802	0	-	-
vsiRNA4065	Sotub12g005590	MT3	Metallothionein	15.2 metal handling.binding, chelation and storage | 29.5.5 protein.degradation.serine protease	0	0.00242894	12	37	28	-34.2	-24.5	0.716374	2	-	-
vsiRNA4066	Sotub09g009410	OXP1	5-oxoprolinase (ATP-hydrolyzing)	21.2.2 redox.ascorbate and glutathione.glutathione | 29.4 protein.postranslational modification	1	0.0015351	3311	3330	3321	-36.7	-27.4	0.746594	3	-	-
vsiRNA4067	Sotub09g009450	AGD6	ADP-ribosylation factor GTPase activating protein 1	27.3.99 RNA.regulation of transcription.unclassified | 29.4 protein.postranslational modification | 30.5 signalling.G-proteins	2	0.0190939	814	841	826	-40.2	-27	0.671642	1	0.827	-
vsiRNA4070	Sotub02g014320	UGT87A1	O-glucosyltransferase 2	2.2.2.6 major CHO metabolism.degradation.starch.transporter | 13.1.5.3.1 amino acid metabolism.synthesis.serine-glycine-cysteine group.cysteine.OASTL | 17.8.1 hormone metabolism.salicylic acid.synthesis-degradation | 20.1.2 stress.biotic.receptors | 26.2 misc.UDP glucosyl and glucoronyl transferases	0	0.00744346	298	326	309	-34.5	-25.6	0.742029	1	-	-
vsiRNA4070	Sotub02g017590	SSP4	CTD-phosphatase-like protein	26.13 misc.acid and other phosphatases | 34.3 transport.amino acids	2	0.0795767	385	408	396	-34.5	-25.4	0.736232	0	-	-
vsiRNA4070	Sotub07g012740	EMB2726	Elongation factor Ts	29.2.4 protein.synthesis.elongation	2	0.237871	2134	2154	2144	-34.5	-24	0.695652	2	-	-
vsiRNA4076	Sotub10g014540	RBG8	Glycine-rich RNA-binding protein	17.2.2 hormone metabolism.auxin.signal transduction | 27.3.75 RNA.regulation of transcription.GRP | 27.4 RNA.RNA binding	2	0.138161	249	268	259	-33.4	-23.1	0.691617	3	2.298	-
vsiRNA4082	Sotub04g016050	Sotub04g016050.1.1	Unknown Protein	35.2 not assigned.unknown	3	0.0695214	42	61	53	-36.7	-25.4	0.692098	2	NA	NA
vsiRNA4085	Sotub08g023430	LIL3:1	Light harvesting-like protein 3	27.3.23 RNA.regulation of transcription.heat-shock transcription factor family (HSF)	2	0.195321	392	412	403	-36	-24.1	0.669444	3	-	-
vsiRNA4107	Sotub08g027660	Sotub08g027660.1.1	Glutaredoxin family protein	21.4 redox.glutaredoxins	3	0.000654842	769	792	783	-34.6	-30.8	0.890173	0	-	-2.183
vsiRNA4110	Sotub06g035190	RPL17	50S ribosomal protein L17	29.2.1.1.1.2.17 protein.synthesis.ribosomal protein.prokaryotic.chloroplast.50S subunit.L17 | 29.2.1.1.3 protein.synthesis.ribosomal protein.prokaryotic.unknown organellar	2	0.52588	247	275	266	-33.2	-21.9	0.659639	3	-	-
vsiRNA4119	Sotub03g030200	TPL	WD-40 repeat protein-like (Fragment)	20.1 stress.biotic | 33.99 development.unspecified	1	0.00612628	2364	2388	2379	-39.4	-26.9	0.682741	1	-	-
vsiRNA4125	Sotub12g011240	RH53	ATP-dependent RNA helicase	27.1.2 RNA.processing.RNA helicase | 29.2.3 protein.synthesis.initiation	3	0.153136	1634	1661	1649	-36.5	-24.12	0.660822	2	-	-
vsiRNA4133	Sotub06g031900	HSP70-10	heat shock protein	10.3 cell wall.hemicellulose synthesis | 20.2.1 stress.abiotic.heat | 26.10 misc.cytochrome P450 | 29.6 protein.folding | 34.99 transport.misc	2	0.24859	1559	1578	1569	-31.9	-22.2	0.695925	3	1.205	-
vsiRNA4133	Sotub11g023820	HSP70-10	heat shock protein	10.3 cell wall.hemicellulose synthesis | 20.2.1 stress.abiotic.heat | 26.10 misc.cytochrome P450 | 29.6 protein.folding | 34.99 transport.misc	2	0.252581	1559	1578	1569	-31.9	-22.2	0.695925	3	-	-
vsiRNA4136	Sotub05g010520	F14B2.14	Dehydration-responsive family protein	17.3.1.2.7 hormone metabolism.brassinosteroid.synthesis-degradation.sterols.DWF5 | 20.2.3 stress.abiotic.drought/salt | 26.21 misc.protease inhibitor/seed storage/lipid transfer protein (LTP) family protein | 29.2.2 protein.synthesis.ribosome biogenesis | 30.11 signalling.light	0	0.0652178	1638	1660	1651	-40.4	-26.6	0.658416	1	-	-
vsiRNA4136	Sotub05g009290	Sotub05g009290.1.1	Unknown Protein	35.2 not assigned.unknown	0	0.054834	140	161	152	-40.4	-27.2	0.673267	2	0.896	-
vsiRNA4136	Sotub02g018700	F9K20.24	Protein transport protein SEC61 alpha subunit	29.3.4.99 protein.targeting.secretory pathway.unspecified | 34.99 transport.misc	2	0.104916	1259	1279	1269	-40.4	-28.1	0.695545	2	-	-
vsiRNA4146	Sotub11g014000	NIA1	Nitrate reductase	12.1.1 N-metabolism.nitrate metabolism.NR	2	0.0926422	2561	2583	2574	-28.9	-22.7	0.785467	3	-	-
vsiRNA4146	Sotub04g021060	ABCF2	ABC transporter ATP-binding protein	34.16 transport.ABC transporters and multidrug resistance systems	3	0.396494	397	417	408	-28.9	-19.4	0.67128	2	0.887	-
vsiRNA4157	Sotub03g006550	T3A5.70	Acidic leucine-rich nuclear phosphoprotein 32 family member A	35.1 not assigned.no ontology	3	0.249419	1080	1102	1093	-37.1	-25.68	0.692183	2	0.875	-
vsiRNA4157	Sotub10g027120	GTB1	Transcription elongation factor SPT6	27.3.52 RNA.regulation of transcription.global transcription factor group | 28.1 DNA.synthesis/chromatin structure	3	0.0312619	57	76	67	-37.1	-28.6	0.770889	2	-	-
vsiRNA4169	Sotub04g035690	FTSH1	ATP-dependent zinc metalloprotease FtsH 1	29.5.7 protein.degradation.metalloprotease	3	0.0358126	358	383	374	-31	-21.1	0.680645	1	-	-
vsiRNA4169	Sotub12g011240	RH53	ATP-dependent RNA helicase	27.1.2 RNA.processing.RNA helicase | 29.2.3 protein.synthesis.initiation	3	0.0674888	796	814	805	-31	-21.3	0.687097	2	-	-
vsiRNA4170	Sotub03g031050	ATJ8	Chaperone protein dnaJ 8, chloroplastic	20.2.1 stress.abiotic.heat	2	0.115695	234	256	246	-33.5	-22.4	0.668657	2	-	-
vsiRNA4172	Sotub12g030950	(ET):SAM	S-adenosylmethionine synthase	13.1.3.4.11 amino acid metabolism.synthesis.aspartate family.methionine.S-adenosylmethionine synthetase | 15.2 metal handling.binding, chelation and storage	2	0.3067	460	482	473	-33.2	-21.8	0.656627	2	-	-
vsiRNA4173	Sotub03g023220	CP31A	RNA-binding protein	27.3.99 RNA.regulation of transcription.unclassified | 27.4 RNA.RNA binding	2	0.48242	820	841	832	-33.9	-22.6	0.666667	3	-	-
vsiRNA4178	Sotub06g017480	IQD13	IQ-domain 10 (Fragment)	29.5.11.4.2 protein.degradation.ubiquitin.E3.RING | 30.3 signalling.calcium	1	0.150367	73	93	84	-27	-18.7	0.692593	3	-	-
vsiRNA4182	Sotub01g040480	ECT11	YTH domain family 2 (Predicted)	30.3 signalling.calcium	2	0.0619434	1166	1187	1176	-33.6	-23.2	0.690476	1	1.296	-
vsiRNA4188	Sotub04g005150	F26K24.10	Unknown Protein	35.2 not assigned.unknown	2	0.041526	602	621	612	-32.2	-23.2	0.720497	2	-	-
vsiRNA4199	Sotub11g013240	F8K7.10	Protein tolB	31.3 cell.cycle	0	0.0587142	1030	1058	1049	-36	-23.7	0.658333	1	-	-
vsiRNA4205	Sotub07g014980	ALEU	Cathepsin L-like cysteine proteinase	29.5.3 protein.degradation.cysteine protease	3	0.00105814	912	933	924	-38.9	-29.3	0.753213	3	0.607	-
vsiRNA4214	Sotub06g029130	Sotub06g029130.1.1	Protein MON2 homolog	30.5 signalling.G-proteins	1	0.00595112	2545	2566	2557	-37.7	-27.3	0.724138	3	-	-
vsiRNA4219	Sotub11g013420	Sotub11g013420.1.1	Homology to unknown gene	29.2.2 protein.synthesis.ribosome biogenesis	2	0.697361	567	586	578	-30.5	-20.7	0.678689	2	-	-
vsiRNA4219	Sotub01g047970	ASE1	Amidophosphoribosyltransferase	23.1.2.1 nucleotide metabolism.synthesis.purine.amidophosphoribosyltransferase | 27.3.22 RNA.regulation of transcription.homeobox transcription factor family (HB)	2	0.739919	786	806	797	-30.5	-20.6	0.67541	3	-	-
vsiRNA4219	Sotub10g007480	LHCA3	Chlorophyll a-b binding protein 8, chloroplastic	1.1.1.1 PS.lightreaction.photosystem II.LHC-II | 1.1.2.1 PS.lightreaction.photosystem I.LHC-I	3	0.10694	646	668	659	-30.5	-21.3	0.698361	1	-	-
vsiRNA4222	Sotub12g018740	ERF	Ethylene responsive transcription factor 1a	10.6.2 cell wall.degradation.mannan-xylose-arabinose-fucose | 17.5.2 hormone metabolism.ethylene.signal transduction | 20.1.5 stress.biotic.regulation of transcription | 27.3.3 RNA.regulation of transcription.AP2/EREBP, APETALA2/ethylene-responsive element binding protein family	2	0.125751	288	307	298	-34.7	-24.5	0.706052	2	-	-
vsiRNA4232	Sotub01g048700	Sotub01g048700.1.1	Cold shock protein-1	20.2.2 stress.abiotic.cold | 27.3.75 RNA.regulation of transcription.GRP | 30.2.11 signalling.receptor kinases.leucine rich repeat XI | 30.2.12 signalling.receptor kinases.leucine rich repeat XII	2	0.278172	297	316	307	-30.1	-20.7	0.687708	2	-	-
vsiRNA4232	Sotub01g048700	Sotub01g048700.1.1	Cold shock protein-1	20.2.2 stress.abiotic.cold | 27.3.75 RNA.regulation of transcription.GRP | 30.2.11 signalling.receptor kinases.leucine rich repeat XI | 30.2.12 signalling.receptor kinases.leucine rich repeat XII	3	0.0658571	273	292	283	-30.1	-20.7	0.687708	2	-	-
vsiRNA4245	Sotub06g013760	CMS1	Ubiquitin carboxyl-terminal hydrolase family protein expressed	29.5.11.5 protein.degradation.ubiquitin.ubiquitin protease	1	0.0111317	4611	4633	4623	-34	-23.2	0.682353	2	-	-
vsiRNA4245	Sotub01g045840	PREP1	Peptidase M16C associated	29.5.7 protein.degradation.metalloprotease	2	0.167231	2250	2273	2264	-34	-22.7	0.667647	2	1.092	-
vsiRNA4247	Sotub04g033090	BLH2	BEL1-like homeodomain protein 2	27.3.22 RNA.regulation of transcription.homeobox transcription factor family (HB)	2	0.424121	1145	1166	1156	-30.7	-20.5	0.667752	2	0.554	-
vsiRNA4256	MICRO.17881.C1	MICRO.17881.C1	NA	35.1 not assigned.no ontology | 35.1 not assigned.no ontology	3	0.0237195	409	429	420	-43.1	-29.1	0.675174	3	NA	NA
vsiRNA4262	Sotub11g007840	Sotub11g007840.1.1	Unknown Protein	35.1 not assigned.no ontology	2	0.337571	145	170	160	-29.6	-19.7	0.665541	1	-	-
vsiRNA4265	Sotub05g014400	orf03	ATP-dependent protease Clp ATPase subunit	27.3.99 RNA.regulation of transcription.unclassified	3	0.0695214	228	247	238	-32.6	-21.2	0.650307	1	-	-
vsiRNA4266	Sotub05g009450	Sotub05g009450.1.1	Heavy metal-associated domain containing protein	15.2 metal handling.binding, chelation and storage | 34.12 transport.metal	0	0.0435402	1034	1057	1048	-33	-22.4	0.678788	1	-	-
vsiRNA4266	AM906264	AM906264	NA	35.2 not assigned.unknown	3	0.0565073	92	115	106	-33	-22.42	0.679394	3	NA	NA
vsiRNA4274	Sotub11g025520	OTU6	OTU domain containing protein	29.5.3 protein.degradation.cysteine protease	2	0.0238676	234	256	247	-35.3	-25	0.708215	2	-	-
vsiRNA4275	PGSC0003DMC400057741	PGSC0003DMG400035637	Gene of unknown function	16.1.5 secondary metabolism.isoprenoids.terpenoids | 20.1.2 stress.biotic.receptors | 27.2 RNA.transcription | 29.5.11.4.3.2 protein.degradation.ubiquitin.E3.SCF.FBOX	0	0.000933477	3	23	14	-36.1	-28	0.775623	2	NA	NA
vsiRNA4281	Sotub05g006800	AtTTM1	Uridine kinase	23.3.2.2 nucleotide metabolism.salvage.nucleoside kinases.uridine kinase | 29.2.2 protein.synthesis.ribosome biogenesis	2	0.631354	1423	1443	1433	-28.1	-18.4	0.654804	3	-	-
vsiRNA4282	Sotub11g005380	RAF1	Homology to unknown gene	31.3.1 cell.cycle.peptidylprolyl isomerase	2	0.0400069	1069	1088	1079	-34.5	-24.5	0.710145	3	-	-
vsiRNA4285	Sotub08g009280	PUX10	Fas-associated factor 1-like protein	29.5 protein.degradation	2	0.145523	234	254	243	-32.5	-22.6	0.695385	1	-	-
vsiRNA4285	Sotub08g006960	Sotub08g006960.1.1	Unknown Protein	26.9 misc.glutathione S transferases | 34.13 transport.peptides and oligopeptides	2	0.071228	411	432	423	-32.5	-22.6	0.695385	2	-	-
vsiRNA4285	Sotub02g016680	RPL32A	60S ribosomal protein L32	29.2.1.2.2.32 protein.synthesis.ribosomal protein.eukaryotic.60S subunit.L32 | 29.2.2 protein.synthesis.ribosome biogenesis	2	0.239482	238	254	246	-32.5	-21.3	0.655385	3	NA	NA
vsiRNA4290	PGSC0003DMC400001660	PGSC0003DMG400000874	Conserved gene of unknown function	17.6.1 hormone metabolism.gibberelin.synthesis-degradation | 27.3.67 RNA.regulation of transcription.putative transcription regulator	2	0.204472	454	476	465	-27.3	-19.38	0.70989	2	-	-
vsiRNA4295	Sotub09g020680	Sotub09g020680.1.1	Uridine kinase	1.3.12 PS.calvin cycle.PRK | 11.9.2 lipid metabolism.lipid degradation.lipases | 23.3.2.2 nucleotide metabolism.salvage.nucleoside kinases.uridine kinase	2	0.299997	642	669	660	-27.3	-18.02	0.660073	2	-	-
vsiRNA4297	Sotub08g026990	GBSS1	Granule-bound starch synthase	2.1.2.2 major CHO metabolism.synthesis.starch.starch synthase	2	0.0141011	1279	1300	1290	-35.1	-24.1	0.68661	2	-	-
vsiRNA4298	Sotub09g012120	FBP	Fructose-1 6-bisphosphatase class 1	1.3.7 PS.calvin cycle.FBPase | 21.6 redox.dismutases and catalases	2	0.0348807	519	542	533	-28.7	-20.6	0.71777	2	-	-
vsiRNA4298	Sotub01g038210	CRT1	Calreticulin 2 calcium-binding protein	30.3 signalling.calcium	2	0.0767757	1011	1031	1022	-28.7	-19.7	0.686411	3	-	-
vsiRNA4305	Sotub06g007440	GSTF2	Glutathione S-transferase	26.9 misc.glutathione S transferases	2	0.213096	385	406	396	-35.8	-24.2	0.675978	2	-	-
vsiRNA4320	Sotub08g020460	Sotub08g020460.1.1	Unknown Protein	35.1 not assigned.no ontology	2	0.0183034	220	243	235	-34.2	-24.7	0.722222	1	-	-
vsiRNA4329	Sotub10g025970	Sotub10g025970.1.1	40S ribosomal protein S17-like protein	29.2.1.2.1.17 protein.synthesis.ribosomal protein.eukaryotic.40S subunit.S17 | 29.2.2 protein.synthesis.ribosome biogenesis	2	0.0936418	386	407	396	-36.7	-23.9	0.651226	1	-	-
vsiRNA4331	Sotub11g026570	Sotub11g026570.1.1	Aquaporin	34.19.1 transport.major intrinsic proteins.PIP	3	0.0115781	697	719	708	-35	-25.9	0.74	1	NA	NA
vsiRNA4333	Sotub08g015040	CABIN1	Calcineurin binding protein 1	35.2 not assigned.unknown	1	0.0149856	280	300	290	-33.2	-23	0.692771	2	NA	NA
vsiRNA4339	Sotub07g027450	PSBR	photosystem II polypeptide	1.1.1.2 PS.lightreaction.photosystem II.PSII polypeptide subunits | 27.3.67 RNA.regulation of transcription.putative transcription regulator	3	0.0599853	256	283	274	-33.7	-22.6	0.670623	0	2.27	-
vsiRNA4351	PGSC0003DMC400044101	PGSC0003DMG400025425	DnaJ	20.2.1 stress.abiotic.heat	2	0.068989	226	247	238	-36.5	-26	0.712329	1	1.939	-
vsiRNA4356	Sotub03g028650	ATPC	ATP synthase gamma chain	9.9 mitochondrial electron transport / ATP synthesis.F1-ATPase	2	0.0897942	653	676	666	-41.6	-27.3	0.65625	1	0.928	-
vsiRNA4356	Sotub06g030700	CDC48A	Cell division control protein 48 homolog E	29.5.9 protein.degradation.AAA type | 29.5.11.20 protein.degradation.ubiquitin.proteasom | 31.2 cell.division	2	0.135693	542	574	565	-41.6	-27.3	0.65625	3	-	-
vsiRNA4363	Sotub07g025580	ACD6	Ankyrin repeat protein family-like protein	19.4 tetrapyrrole synthesis.ALA dehydratase | 31.1 cell.organisation	2	0.509033	436	456	447	-32.9	-21.5	0.653495	1	-	-
vsiRNA4364	Sotub08g015910	DNMT2	DNA cytosine-5--methyltransferase	27.3.46 RNA.regulation of transcription.DNA methyltransferases	0	0.0156233	29	53	40	-31.4	-21.9	0.697452	2	-	-
vsiRNA4364	Sotub11g015770	RH50	ATP-dependent RNA helicase	27.1.2 RNA.processing.RNA helicase | 28.1 DNA.synthesis/chromatin structure	2	0.226897	126	147	137	-31.4	-21.1	0.671975	2	-	-
vsiRNA4368	Sotub08g025040	CPEFG	Elongation factor G	29.2.4 protein.synthesis.elongation	2	0.385164	736	760	749	-33.5	-21.8	0.650746	0	-	-
vsiRNA4371	Sotub04g014850	MED13	Mediator of RNA polymerase II transcription subunit 13	35.1 not assigned.no ontology	2	0.121172	3915	3940	3930	-37.7	-24.9	0.660477	1	1.037	-
vsiRNA4373	Sotub08g016520	MTA	Methyltransferase like 3	25 C1-metabolism	0	0.0235219	519	542	533	-35	-24.6	0.702857	2	-	-
vsiRNA4373	Sotub03g033590	F6D8.2	Eukaryotic translation initiation factor 3 subunit 2	29.4 protein.postranslational modification | 33.99 development.unspecified	3	0.0584852	1023	1044	1034	-35	-24.4	0.697143	3	-	-
vsiRNA4380	Sotub07g016970	PSBP1	Oxygen-evolving enhancer protein 2, chloroplastic	1.1.1.2 PS.lightreaction.photosystem II.PSII polypeptide subunits | 34.19.3 transport.major intrinsic proteins.NIP	2	0.0706395	627	649	638	-34.8	-26.6	0.764368	1	-	-
vsiRNA4380	Sotub01g022730	GLN1-1	Glutamine synthetase	12.2.2 N-metabolism.ammonia metabolism.glutamine synthetase | 20.2.99 stress.abiotic.unspecified | 27.3.69 RNA.regulation of transcription.SET-domain transcriptional regulator family | 30.3 signalling.calcium | 34.12 transport.metal	3	0.412258	1026	1048	1037	-34.8	-23.1	0.663793	2	-	-
vsiRNA4397	Sotub01g038300	Sotub01g038300.1.1	Unknown Protein	27.1.19 RNA.processing.ribonucleases	2	0.202194	511	535	523	-39.8	-25.9	0.650754	0	-	-
vsiRNA4400	Sotub01g031890	CNTE1	Acyl-CoA thioesterase family protein	11.9.4.5 lipid metabolism.lipid degradation.beta-oxidation.acyl-CoA thioesterase	2	0.0280033	1136	1156	1147	-33.5	-23.8	0.710448	3	-0.463	-
vsiRNA4403	Sotub03g016340	MYB_related	MYB transcription factor (Fragment)	27.3.25 RNA.regulation of transcription.MYB domain transcription factor family | 27.3.26 RNA.regulation of transcription.MYB-related transcription factor family	2	0.150395	1244	1267	1258	-28.5	-19.5	0.684211	3	-	-
vsiRNA4409	Sotub08g026130	SGR1	Senescence-inducible chloroplast stay-green protein 2	30.3 signalling.calcium	1	0.0298927	725	745	736	-36.7	-24.2	0.659401	1	-	-
vsiRNA4411	Sotub06g029170	RPL17A	60S ribosomal protein L17	29.2.1.2.2.17 protein.synthesis.ribosomal protein.eukaryotic.60S subunit.L17 | 29.2.2 protein.synthesis.ribosome biogenesis	0	0.00693364	365	384	375	-30.9	-23.3	0.754045	2	1.368	-
vsiRNA4411	Sotub01g032860	MXH1.2	Eukaryotic translation initiation factor 1A	29.2.3 protein.synthesis.initiation	3	0.223555	290	310	301	-30.9	-20.7	0.669903	3	-	-
vsiRNA4419	Sotub12g013580	SUFE1	Cysteine desulfuration protein SufE	18.7 Co-factor and vitamine metabolism.iron-sulphur clusters | 29.5.3 protein.degradation.cysteine protease	2	0.398884	764	783	774	-34.1	-23.1	0.677419	2	-	-
vsiRNA4420	TC223471	TC223471	NA	35.2 not assigned.unknown	2	0.00285528	99	119	110	-24.7	-26.8	1	0	NA	NA
vsiRNA4420	Sotub02g015280	T15B16.17	Cathepsin B	29.5.3 protein.degradation.cysteine protease	2	0.110559	903	924	914	-24.7	-16.2	0.65587	1	-	-
vsiRNA4422	Sotub11g012460	RDM3	Transcription elongation factor spt5	27.3.67 RNA.regulation of transcription.putative transcription regulator	2	0.0901404	2300	2319	2310	-37.3	-26.5	0.710456	3	-	-
vsiRNA4433	Sotub02g016930	LARP6A	La-related protein 7	27.4 RNA.RNA binding	2	0.0848254	822	847	834	-35.1	-24.1	0.68661	1	-	-
vsiRNA4433	Sotub11g025940	ABCF1	ATP-binding cassette	34.16 transport.ABC transporters and multidrug resistance systems	2	0.218004	1451	1472	1463	-35.1	-23.3	0.663818	2	1.254	-
vsiRNA4434	TC223471	TC223471	NA	35.2 not assigned.unknown	2	0.00285528	51	72	63	-42.7	-44.5	1	0	NA	NA
vsiRNA4434	Sotub10g014540	RBG8	Glycine-rich RNA-binding protein	17.2.2 hormone metabolism.auxin.signal transduction | 27.3.75 RNA.regulation of transcription.GRP | 27.4 RNA.RNA binding	2	0.0141951	304	326	317	-42.7	-30.2	0.70726	3	2.298	-
vsiRNA4437	Sotub03g019110	BAK1	G-type lectin S-receptor-like serine/threonine-protein kinase At1g67520	17.3.2.99 hormone metabolism.brassinosteroid.signal transduction.other | 29.4.1.57 protein.postranslational modification.kinase.receptor like cytoplasmatic kinase VII | 30.2.2 signalling.receptor kinases.leucine rich repeat II | 30.2.17 signalling.receptor kinases.DUF 26 | 30.2.22 signalling.receptor kinases.proline extensin like | 30.2.24 signalling.receptor kinases.S-locus glycoprotein like	1	0.00421586	1565	1586	1576	-31.4	-23.5	0.748408	3	-	-
vsiRNA4443	Sotub12g011900	DTX36	Multidrug resistance protein mdtK	34.99 transport.misc	2	0.0784132	680	702	691	-29.7	-20.9	0.703704	0	NA	NA
vsiRNA4443	Sotub07g014000	NYC1	Short-chain dehydrogenase/reductase SDR	26.22 misc.short chain dehydrogenase/reductase (SDR)	2	0.197686	1266	1288	1278	-29.7	-19.4	0.653199	2	-	-
vsiRNA4451	Sotub02g032010	Sotub02g032010.1.1	Os11g0282300 protein (Fragment)	35.2 not assigned.unknown	2	0.269657	403	423	413	-35.8	-23.4	0.653631	2	-	-
vsiRNA4451	Sotub04g005350	T5E21.13	Splicing factor 3a subunit 1	27.1 RNA.processing | 29.5.11 protein.degradation.ubiquitin	2	0.134622	692	714	703	-35.8	-24.2	0.675978	2	0.791	-
vsiRNA4458	Sotub02g011200	GRDP1	Hypothetical YFW family protein 5	35.1.40 not assigned.no ontology.glycine rich proteins	2	0.0926422	2451	2471	2462	-35.8	-25.5	0.712291	3	0.882	-
vsiRNA4458	Sotub02g011200	GRDP1	Hypothetical YFW family protein 5	35.1.40 not assigned.no ontology.glycine rich proteins	3	0.0322869	2502	2522	2513	-35.8	-25.5	0.712291	3	0.882	-
vsiRNA4478	Sotub07g026130	UBQ10	Polyubiquitin	29.2.1.1.3 protein.synthesis.ribosomal protein.prokaryotic.unknown organellar | 29.2.2 protein.synthesis.ribosome biogenesis | 29.5.11.1 protein.degradation.ubiquitin.ubiquitin	2	0.0971297	1284	1304	1295	-38.6	-26.8	0.694301	3	3.106	-
vsiRNA4480	Sotub03g032660	FKBP17-2	Peptidyl-prolyl cis-trans isomerase	29.6 protein.folding	3	0.0363763	223	244	233	-34.6	-23.7	0.684971	2	-	-
vsiRNA4489	Sotub03g005980	Sotub03g005980.1.1	Chlorophyll a-b binding protein 3C-like	1.1.1.1 PS.lightreaction.photosystem II.LHC-II | 1.1.1.2 PS.lightreaction.photosystem II.PSII polypeptide subunits	3	0.0988586	88	106	98	-30.4	-20.5	0.674342	2	0.297	-
vsiRNA4489	Sotub12g031300	CMTA6	Calmodulin-binding transcription activator 5	27.3.39 RNA.regulation of transcription.AtSR transcription factor family	3	0.127721	835	853	845	-30.4	-20	0.657895	2	-	-
vsiRNA4489	Sotub04g035360	CDSP32	Thioredoxin	20.2.3 stress.abiotic.drought/salt | 21.1 redox.thioredoxin | 26.2 misc.UDP glucosyl and glucoronyl transferases	3	0.0937671	456	473	465	-30.4	-21.3	0.700658	3	-	-
vsiRNA4493	Sotub03g031050	ATJ8	Chaperone protein dnaJ 8, chloroplastic	20.2.1 stress.abiotic.heat	2	0.475949	303	324	314	-33.8	-22.5	0.66568	2	-	-
vsiRNA4493	PGSC0003DMC400069138	PGSC0003DMG400047034	Gene of unknown function	17.4.2 hormone metabolism.cytokinin.signal transduction | 17.5.2 hormone metabolism.ethylene.signal transduction | 20.1.2 stress.biotic.receptors | 20.1.7.6 stress.biotic.PR-proteins.PR6 (proteinase inhibitors) | 26.2 misc.UDP glucosyl and glucoronyl transferases | 27.3.3 RNA.regulation of transcription.AP2/EREBP, APETALA2/ethylene-responsive element binding protein family | 29.5.4 protein.degrad…	3	0.0147125	173	194	185	-33.8	-26.2	0.775148	0	NA	NA
vsiRNA4496	Sotub07g026110	THI1	Thiazole biosynthetic enzyme	10.8.1 cell wall.pectinesterases.PME | 18.2 Co-factor and vitamine metabolism.thiamine	2	0.0670492	611	633	622	-33.1	-21.9	0.661631	2	-	-
vsiRNA4512	Sotub06g017140	ECI1	Enoyl-CoA hydratase/isomerase family protein	11.9.4.3 lipid metabolism.lipid degradation.beta-oxidation.enoyl CoA hydratase | 13.2.3.5 amino acid metabolism.degradation.aspartate family.lysine | 13.2.4.1 amino acid metabolism.degradation.branched chain group.shared | 13.2.6.3 amino acid metabolism.degradation.aromatic aa.tryptophan	3	0.151341	347	368	358	-30.6	-20	0.653595	1	0.98	-
vsiRNA4518	Sotub04g035360	CDSP32	Thioredoxin	20.2.3 stress.abiotic.drought/salt | 21.1 redox.thioredoxin | 26.2 misc.UDP glucosyl and glucoronyl transferases	2	0.178068	596	616	607	-27.2	-17.9	0.658088	3	-	-
vsiRNA4529	Sotub05g025260	SBPASE	Fructose-1 6-bisphosphatase class 1	1.3.9 PS.calvin cycle.sedoheptulose bisphosphatase | 13.2.3.2 amino acid metabolism.degradation.aspartate family.threonine | 26.8 misc.nitrilases, nitrile lyases, berberine bridge enzymes, reticuline oxidases, troponine reductases	2	0.212371	704	725	717	-37.8	-25.2	0.666667	1	-	-
vsiRNA4547	Sotub11g011960	SNRNP-G	Small nuclear ribonucleoprotein G	27.1 RNA.processing | 31.2 cell.division	2	0.09302	106	124	115	-35.6	-24	0.674157	2	1.95	-
vsiRNA4567	Sotub07g021020	GeBP	Os09g0451700 protein (Fragment)	27.3.49 RNA.regulation of transcription.GeBP like	0	0.0606998	1081	1105	1096	-31.5	-20.76	0.659048	3	-0.441	-
vsiRNA4569	Sotub10g018410	Sotub10g018410.1.1	Unknown Protein	35.2 not assigned.unknown	1	0.00998444	602	622	613	-30.4	-20.8	0.684211	3	1.184	-
vsiRNA4569	Sotub03g032660	FKBP17-2	Peptidyl-prolyl cis-trans isomerase	29.6 protein.folding	2	0.108076	557	577	568	-30.4	-20.8	0.684211	2	-	-
vsiRNA4583	bf_mxlfxxxx_0009d07.t3m.scf	bf_mxlfxxxx_0009d07.t3m.scf	NA	35.2 not assigned.unknown | 35.2 not assigned.unknown	0	0.027352	187	210	198	-32.6	-23	0.705521	0	NA	NA
vsiRNA4585	Sotub06g032770	PDX11	Pyridoxal biosynthesis lyase pdxS	17.5.3 hormone metabolism.ethylene.induced-regulated-responsive-activated | 18 Co-factor and vitamine metabolism	3	0.0309039	442	461	452	-31.5	-20.9	0.663492	3	-	-
vsiRNA4588	Sotub10g018390	ALA1	Phospholipid-transporting ATPase	34.1 transport.p- and v-ATPases	1	0.0238842	1977	1997	1988	-32.5	-22.7	0.698462	2	-	-
vsiRNA4614	Sotub07g028370	Sotub07g028370.1.1	Glycine-rich RNA-binding protein 8	27.4 RNA.RNA binding	2	0.202233	1195	1219	1210	-36.4	-23.66	0.65	3	0.874	-
vsiRNA4617	Sotub12g019440	XXT1	Alpha-1 6-xylosyltransferase	10.3 cell wall.hemicellulose synthesis | 26.2 misc.UDP glucosyl and glucoronyl transferases	2	0.025406	611	634	622	-38.4	-27.5	0.716146	1	-0.658	-
vsiRNA4622	Sotub11g015210	T1G12.2	MYG1 protein	35.2 not assigned.unknown	0	0.0139527	439	460	450	-36.2	-25.1	0.69337	2	-	-
vsiRNA4623	Sotub04g021060	ABCF2	ABC transporter ATP-binding protein	34.16 transport.ABC transporters and multidrug resistance systems	2	0.0619073	1320	1343	1334	-32.8	-22.9	0.698171	3	0.887	-
vsiRNA4625	AM907156	AM907156	NA	35.2 not assigned.unknown	0	0.0012598	38	65	56	-36.2	-27.3	0.754144	0	NA	NA
vsiRNA4630	Sotub08g012740	CLO	Elongation factor	29.2.4 protein.synthesis.elongation	2	0.257234	1410	1432	1423	-36.6	-24.8	0.677596	1	-	-
vsiRNA4641	Sotub07g009410	PRP8A	Pre-mRNA-processing-splicing factor 8	27.1.1 RNA.processing.splicing	2	0.088177	6735	6755	6745	-33.4	-22.6	0.676647	1	-	-
vsiRNA4642	Sotub11g010910	ATJ2	DNAJ chaperone	20.2.1 stress.abiotic.heat	2	0.0616378	180	202	191	-36	-24.3	0.675	2	0.447	-
vsiRNA4642	Sotub03g017450	Sotub03g017450.1.1	GTP pyrophosphokinase	35.1 not assigned.no ontology	2	0.0170099	1294	1315	1306	-36	-26.4	0.733333	3	-	-
vsiRNA4644	Sotub12g029100	P1	Alcohol dehydrogenase zinc-containing	26.7 misc.oxidases - copper, flavone etc | 26.11 misc.alcohol dehydrogenases | 34.8 transport.metabolite transporters at the envelope membrane	2	0.190425	917	939	930	-34.2	-23.7	0.692982	1	0.954	-
vsiRNA4646	Sotub01g034780	StIAA16	Auxin responsive protein	17.2.3 hormone metabolism.auxin.induced-regulated-responsive-activated | 27.3.40 RNA.regulation of transcription.AUX/IAA family	2	0.235132	566	587	578	-34.3	-22.3	0.650146	2	-	-
vsiRNA4648	Sotub10g011300	FD1	Ferredoxin I	1.1.5.2 PS.lightreaction.other electron carrier (ox/red).ferredoxin | 21.2.2 redox.ascorbate and glutathione.glutathione | 26.30 misc.other Ferredoxins and Rieske domain	2	0.316062	208	229	220	-30.6	-19.9	0.650327	3	-	-
vsiRNA4649	Sotub01g023740	Sotub01g023740.1.1	CP12	1.3 PS.calvin cycle | 17.3.2.1 hormone metabolism.brassinosteroid.signal transduction.BRI | 29.4 protein.postranslational modification	3	0.11099	132	153	144	-35.5	-23.2	0.653521	3	-	-
vsiRNA4650	Sotub10g005350	LHCA2	Chlorophyll a-b binding protein 7, chloroplastic	1.1.1.1 PS.lightreaction.photosystem II.LHC-II | 1.1.2.1 PS.lightreaction.photosystem I.LHC-I	2	0.16512	404	424	415	-32.1	-21.2	0.660436	3	0.896	-
vsiRNA4661	Sotub05g023580	F15E12.7	Aspartic proteinase nepenthesin-1	27.3.99 RNA.regulation of transcription.unclassified | 29.5.4 protein.degradation.aspartate protease	2	0.187962	940	958	949	-34.5	-22.8	0.66087	2	-1.537	-
vsiRNA4671	Sotub07g015550	UGT71B1	UDP-glucosyltransferase	16.8.3 secondary metabolism.flavonoids.dihydroflavonols | 17.1.1 hormone metabolism.abscisic acid.synthesis-degradation | 26.2 misc.UDP glucosyl and glucoronyl transferases	1	0.00855405	931	951	942	-34.4	-25.5	0.741279	1	-	-
vsiRNA4671	Sotub11g020540	UBP24	Ubiquitin carboxyl-terminal hydrolase	29.5.11.5 protein.degradation.ubiquitin.ubiquitin protease	1	0.0452053	1169	1188	1179	-34.4	-23.8	0.69186	2	-	-
vsiRNA4671	Sotub09g016670	PRA1B4	Prenylated rab acceptor PRA1	30.5 signalling.G-proteins | 31.4 cell.vesicle transport	2	0.323468	213	236	223	-34.4	-22.9	0.665698	1	NA	NA
vsiRNA4671	Sotub09g018400	PSAE1	Photosystem I reaction center subunit IV A	1.1.2.2 PS.lightreaction.photosystem I.PSI polypeptide subunits | 26.21 misc.protease inhibitor/seed storage/lipid transfer protein (LTP) family protein	2	0.00848976	146	165	156	-34.4	-26.7	0.776163	3	NA	NA
vsiRNA4691	PGSC0003DMC400066603	PGSC0003DMG400044499	Gene of unknown function	17.4.2 hormone metabolism.cytokinin.signal transduction | 17.5.2 hormone metabolism.ethylene.signal transduction | 20.1.2 stress.biotic.receptors | 20.1.7.6 stress.biotic.PR-proteins.PR6 (proteinase inhibitors) | 26.2 misc.UDP glucosyl and glucoronyl transferases | 27.3.3 RNA.regulation of transcription.AP2/EREBP, APETALA2/ethylene-responsive element binding protein family | 29.5.4 protein.degrad…	3	0.0548236	190	213	201	-30.6	-21.2	0.69281	1	-	-
vsiRNA4693	Sotub11g011960	SNRNP-G	Small nuclear ribonucleoprotein G	27.1 RNA.processing | 31.2 cell.division	3	0.0119309	106	126	117	-38.3	-25.9	0.67624	3	1.95	-
vsiRNA4699	Sotub04g020840	PLAT1	Lipoxygenase homology domain-containing protein 1	35.1 not assigned.no ontology	2	0.710067	47	74	57	-37.7	-25	0.66313	1	-	-
vsiRNA4702	Sotub02g005270	NUCL1	Polyadenylate-binding protein 1	27.4 RNA.RNA binding | 29.2.6 protein.synthesis.ribosomal RNA | 30.5 signalling.G-proteins	2	0.017201	1651	1673	1662	-39.1	-29.7	0.759591	1	0.984	-
vsiRNA4702	Sotub10g014510	RBG7	RNA-binding glycine-rich protein-1b	27.3.75 RNA.regulation of transcription.GRP | 27.4 RNA.RNA binding	2	0.0419837	325	344	336	-39.1	-28.8	0.736573	2	-	1.037
vsiRNA4702	Sotub11g005380	RAF1	Homology to unknown gene	31.3.1 cell.cycle.peptidylprolyl isomerase	3	0.0516765	1222	1243	1234	-39.1	-26.6	0.680307	1	-	-
vsiRNA4704	Sotub01g044370	NPY1	Transposon protein Mutator sub-class	27.3.67 RNA.regulation of transcription.putative transcription regulator | 30.11 signalling.light	2	0.0169074	1537	1557	1548	-34.3	-26.5	0.772595	1	-	-
vsiRNA4705	Sotub11g026840	A1	Elongation factor 1-alpha	29.2.4 protein.synthesis.elongation	2	0.102629	1140	1161	1151	-33	-23.2	0.70303	2	-	-
vsiRNA4708	Sotub01g035840	TIM44-1	Mitochondrial import inner membrane translocase subunit TIM44	29.3.2 protein.targeting.mitochondria	2	0.338047	893	917	908	-35.2	-22.9	0.650568	3	-	-
vsiRNA4716	Sotub01g021550	OBGL	GTPase obg	30.5 signalling.G-proteins	3	0.148642	727	748	740	-32.3	-21.8	0.674923	1	-	-
vsiRNA4727	Sotub07g025710	GLO1	L-lactate dehydrogenase	1.2.2 PS.photorespiration.glycolate oxydase | 30.2.16 signalling.receptor kinases.Catharanthus roseus-like RLK1	3	0.273653	238	267	249	-28.9	-18.9	0.653979	3	-	-
vsiRNA4736	Sotub07g007980	Sotub07g007980.1.1	Glycerol kinase	3.3 minor CHO metabolism.sugar alcohols | 20.2.3 stress.abiotic.drought/salt | 29.2.1.1 protein.synthesis.ribosomal protein.prokaryotic	2	0.181397	403	422	414	-29.2	-19.1	0.65411	3	-	-
vsiRNA4736	Sotub12g013210	Sotub12g013210.1.1	V-SNARE	29.5.11 protein.degradation.ubiquitin | 31.4 cell.vesicle transport	2	0.0170099	555	576	567	-29.2	-21.9	0.75	3	-	-
vsiRNA4754	Sotub10g028580	CP29B	RNA-binding protein	27.3.99 RNA.regulation of transcription.unclassified | 27.4 RNA.RNA binding	3	0.0935854	471	490	482	-39	-25.5	0.653846	2	-	-
vsiRNA4758	Sotub08g012740	CLO	Elongation factor	29.2.4 protein.synthesis.elongation	2	0.0663231	1010	1031	1021	-35.6	-24.1	0.676966	3	-	-
vsiRNA4759	TC218757	TC218757	NA	35.2 not assigned.unknown	2	0.00285528	1	21	12	-36.9	-38.5	1	0	NA	NA
vsiRNA4766	Sotub04g023310	EMB2786	DEAD-box ATP-dependent RNA helicase 40	35.2 not assigned.unknown	0	0.0757633	281	302	293	-32.1	-21.3	0.663551	2	-0.581	-
vsiRNA4766	Sotub11g023690	NF-YA	Nuclear transcription factor Y subunit A-1	27.3.14 RNA.regulation of transcription.CCAAT box binding factor family, HAP2	3	0.0155732	543	562	554	-32.1	-23.4	0.728972	1	-	-
vsiRNA4802	Sotub03g006550	T3A5.70	Acidic leucine-rich nuclear phosphoprotein 32 family member A	35.1 not assigned.no ontology	3	0.00216626	1219	1241	1232	-37.8	-28.7	0.759259	1	0.875	-
vsiRNA4814	Sotub10g021490	CML35	Calmodulin	30.3 signalling.calcium	3	0.0655122	213	236	224	-33.2	-21.8	0.656627	2	-	-
vsiRNA4819	Sotub04g021060	ABCF2	ABC transporter ATP-binding protein	34.16 transport.ABC transporters and multidrug resistance systems	3	0.028216	1783	1804	1795	-34.6	-23	0.66474	2	0.887	-
vsiRNA4822	Sotub07g014870	Sotub07g014870.1.1	F-box/LRR-repeat protein 20	29.5.11.4.3.2 protein.degradation.ubiquitin.E3.SCF.FBOX	0	0.0589783	1943	1964	1954	-32.7	-23.1	0.706422	2	-	-
vsiRNA4822	Sotub06g028270	FP3	Metal ion binding protein	15.2 metal handling.binding, chelation and storage	2	0.0170099	544	563	555	-32.7	-26.8	0.819572	1	-	-
vsiRNA4822	Sotub01g015340	ECT2	YTH domain family 2 (Predicted)	30.3 signalling.calcium	2	0.395307	2047	2068	2058	-32.7	-22.1	0.675841	3	0.856	-
vsiRNA4839	Sotub01g041180	AKR2A	Ankyrin repeat domain-containing protein 2	27.3.39 RNA.regulation of transcription.AtSR transcription factor family | 31.1 cell.organisation	2	0.235689	946	973	964	-35.7	-24.5	0.686275	0	-	-
vsiRNA4854	Sotub03g006000	LHB1B1	Chlorophyll a-b binding protein 3C-like	1.1.1.1 PS.lightreaction.photosystem II.LHC-II | 1.1.1.2 PS.lightreaction.photosystem II.PSII polypeptide subunits	2	0.0141011	520	542	533	-37.5	-30.7	0.818667	0	NA	NA
vsiRNA4854	Sotub01g026270	Sotub01g026270.1.1	Chaperonin-like protein	29.5.15 protein.degradation.inhibitors	2	0.0337304	261	281	272	-37.5	-30.4	0.810667	2	-	-
vsiRNA4854	Sotub03g034210	PDS	Phytoene desaturase	10.1.5 cell wall.precursor synthesis.UXS | 16.1.4.2 secondary metabolism.isoprenoids.carotenoids.phytoene dehydrogenase | 27.3.1 RNA.regulation of transcription.ABI3/VP1-related B3-domain-containing transcription factor family	2	0.341287	336	356	347	-37.5	-25.3	0.674667	2	-	-
vsiRNA4854	Sotub08g021880	RCD1	Poly polymerase catalytic domain containing protein expressed	20.2.3 stress.abiotic.drought/salt | 20.2.5 stress.abiotic.light | 29.4 protein.postranslational modification	2	0.235132	784	805	796	-37.5	-25.28	0.674133	3	-	-
vsiRNA4854	Sotub03g005980	Sotub03g005980.1.1	Chlorophyll a-b binding protein 3C-like	1.1.1.1 PS.lightreaction.photosystem II.LHC-II | 1.1.1.2 PS.lightreaction.photosystem II.PSII polypeptide subunits	3	0.0105311	475	497	488	-37.5	-30.7	0.818667	0	0.297	-
vsiRNA4854	Sotub08g016800	Sotub08g016800.1.1	Chlorophyll a-b binding protein 3C, chloroplastic	1.1.1.1 PS.lightreaction.photosystem II.LHC-II | 1.1.1.2 PS.lightreaction.photosystem II.PSII polypeptide subunits	3	0.0073835	382	404	395	-37.5	-30.7	0.818667	0	-	-
vsiRNA4854	Sotub03g006020	LHB1B1	Chlorophyll a-b binding protein 3C, chloroplastic	1.1.1.1 PS.lightreaction.photosystem II.LHC-II | 1.1.1.2 PS.lightreaction.photosystem II.PSII polypeptide subunits	3	0.0515583	520	542	533	-37.5	-26.8	0.714667	1	-	-
vsiRNA4860	Sotub11g023250	Sotub11g023250.1.1	Unknown Protein	17.1.2 hormone metabolism.abscisic acid.signal transduction | 26.28 misc.GDSL-motif lipase | 27.3.39 RNA.regulation of transcription.AtSR transcription factor family | 29.5.7 protein.degradation.metalloprotease | 31.1 cell.organisation | 34.13 transport.peptides and oligopeptides	1	0.0423516	889	909	900	-35.7	-23.3	0.652661	2	-	-
vsiRNA4865	Sotub06g024100	ATJ8	Chaperone protein dnaJ 8, chloroplastic	20.2.1 stress.abiotic.heat	2	0.0734921	24	49	41	-33.8	-24	0.710059	1	-	-
vsiRNA4866	Sotub05g027000	RPL6A	60S ribosomal protein L6	29.2.1.2.2.6 protein.synthesis.ribosomal protein.eukaryotic.60S subunit.L6 | 29.2.2 protein.synthesis.ribosome biogenesis	1	0.0497445	477	498	488	-28.5	-18.9	0.663158	3	-	-
vsiRNA4890	Sotub01g045870	NIR1	Nitrite reductase	12.1.2 N-metabolism.nitrate metabolism.nitrite reductase	2	0.278172	1059	1084	1074	-37.2	-25.4	0.682796	1	-	-
vsiRNA4928	Sotub06g019440	PSBS	Chloroplast photosystem II-associated protein	1.1.1.2 PS.lightreaction.photosystem II.PSII polypeptide subunits	3	0.072564	576	599	590	-36.9	-24.3	0.658537	2	-	-
vsiRNA4941	Sotub01g043670	PMDH1	Malate dehydrogenase	6.3 gluconeogenesis / glyoxylate cycle.malate dehydrogenase | 10.1.5 cell wall.precursor synthesis.UXS | 27.3.1 RNA.regulation of transcription.ABI3/VP1-related B3-domain-containing transcription factor family | 29.2.2 protein.synthesis.ribosome biogenesis	3	0.0380356	264	285	276	-40.9	-26.7	0.652812	2	-	-
vsiRNA4948	Sotub05g023200	Sotub05g023200.1.1	Non-LTR retrolelement reverse transcriptase-like protein related	35.2 not assigned.unknown	0	0.0340723	356	375	366	-35.9	-25.1	0.699164	3	NA	NA
vsiRNA4958	Sotub01g024210	AILP1	Asparagine synthetase B	9.3 mitochondrial electron transport / ATP synthesis.electron transfer flavoprotein | 15 metal handling | 17.2.3 hormone metabolism.auxin.induced-regulated-responsive-activated	2	0.240544	615	634	626	-31.1	-21.9	0.70418	2	-	-
vsiRNA4963	Sotub05g017910	Sotub05g017910.1.1	Nucleosome assembly protein 1-like protein 2	10.1.5 cell wall.precursor synthesis.UXS | 26.27 misc.calcineurin-like phosphoesterase family protein | 27.3.1 RNA.regulation of transcription.ABI3/VP1-related B3-domain-containing transcription factor family | 28.1 DNA.synthesis/chromatin structure	2	0.00576688	878	899	889	-34.4	-27.7	0.805233	3	-	-
vsiRNA4964	Sotub10g011300	FD1	Ferredoxin I	1.1.5.2 PS.lightreaction.other electron carrier (ox/red).ferredoxin | 21.2.2 redox.ascorbate and glutathione.glutathione | 26.30 misc.other Ferredoxins and Rieske domain	2	0.0498696	256	276	267	-41.5	-28.6	0.689157	3	-	-
vsiRNA4989	Sotub10g022380	KFB39	Kelch repeat-containing F-box-like	29.5.11.4.3.2 protein.degradation.ubiquitin.E3.SCF.FBOX	2	0.0314481	717	737	729	-32.9	-25.1	0.762918	1	-	-
vsiRNA4989	Sotub01g040480	ECT11	YTH domain family 2 (Predicted)	30.3 signalling.calcium	2	0.0866254	1093	1114	1105	-32.9	-24	0.729483	2	1.296	-
vsiRNA4989	Sotub08g025520	SAP1	Zinc finger AN1 domain-containing stress-associated protein 14	27.3.3 RNA.regulation of transcription.AP2/EREBP, APETALA2/ethylene-responsive element binding protein family	2	0.162455	301	320	312	-32.9	-23.7	0.720365	3	-	-
vsiRNA4998	Sotub06g021200	Sotub06g021200.1.1	Unknown Protein	23.2 nucleotide metabolism.degradation	2	0.0555829	898	917	908	-35.9	-26.6	0.740947	2	-	-
vsiRNA5011	Sotub02g036640	SGF29a	SAGA-associated factor 29 homolog	35.2 not assigned.unknown	0	0.0390635	331	354	344	-34	-22.28	0.655294	3	-	-
vsiRNA5028	Sotub12g026810	RD21A	Cathepsin B-like cysteine proteinase	29.5.3 protein.degradation.cysteine protease | 34.19.1 transport.major intrinsic proteins.PIP	2	0.0417341	399	419	410	-29.2	-20.8	0.712329	2	-	-
vsiRNA5036	Sotub10g006560	PCAP1	Salt stress root protein RS1	20.2.3 stress.abiotic.drought/salt | 30.4 signalling.phosphinositides	3	0.039432	143	167	158	-31.4	-22.5	0.716561	2	-	-
vsiRNA5051	Sotub08g014650	GLDP1	Glycine dehydrogenase P protein	1.2.4.1 PS.photorespiration.glycine cleavage.P subunit | 13.2.5.2 amino acid metabolism.degradation.serine-glycine-cysteine group.glycine | 25 C1-metabolism	3	0.0694612	635	657	648	-38	-26.6	0.7	3	-	-
vsiRNA5065	Sotub04g025090	ndhM	NAD(P)H-quinone oxidoreductase subunit M	1.1.6 PS.lightreaction.NADH DH | 26.21 misc.protease inhibitor/seed storage/lipid transfer protein (LTP) family protein	2	0.001926	220	241	232	-35.6	-27.9	0.783708	3	-	-
vsiRNA5067	Sotub02g026180	PSAT1	Phosphoserine aminotransferase	13.1.5.1.2 amino acid metabolism.synthesis.serine-glycine-cysteine group.serine.phosphoserine aminotransferase | 27.3.22 RNA.regulation of transcription.homeobox transcription factor family (HB)	0	0.00619556	1108	1128	1119	-32.5	-23.3	0.716923	3	-	-
vsiRNA5067	Sotub06g029330	RPL27AB	60S ribosomal protein L27A	29.2.1.2.2.527 protein.synthesis.ribosomal protein.eukaryotic.60S subunit.L27A | 29.2.2 protein.synthesis.ribosome biogenesis	2	0.0417095	326	346	337	-32.5	-23.2	0.713846	1	-	-
vsiRNA5067	Sotub02g036640	SGF29a	SAGA-associated factor 29 homolog	35.2 not assigned.unknown	2	0.149169	491	510	502	-32.5	-21.6	0.664615	2	-	-
vsiRNA5074	Sotub08g016500	Sotub08g016500.1.1	Carotenoid cleavage dioxygenase	16.1.4 secondary metabolism.isoprenoids.carotenoids | 17.1.1.1.10 hormone metabolism.abscisic acid.synthesis-degradation.synthesis.9-cis-epoxycarotenoid dioxygenase	0	0.01165	513	533	524	-35.9	-25.2	0.70195	2	-	-
vsiRNA5087	Sotub03g018570	pdl1	Pterin-4-alpha-carbinolamine dehydratase	2.2.2.6 major CHO metabolism.degradation.starch.transporter	2	0.101035	503	525	514	-36.2	-24.8	0.685083	1	0.426	-
vsiRNA5095	Sotub05g019220	BASS2	Bile acid sodium symporter	34.14 transport.unspecified cations	2	0.306496	1094	1115	1105	-35.6	-23.2	0.651685	2	-	-
vsiRNA5095	Sotub09g007400	CP29B	RNA-binding protein	27.3.99 RNA.regulation of transcription.unclassified | 27.4 RNA.RNA binding	2	0.071846	153	173	164	-35.6	-24.4	0.685393	2	-	-
vsiRNA5096	Sotub07g006510	Sotub07g006510.1.1	Unknown Protein	29.5.11.4.2 protein.degradation.ubiquitin.E3.RING	2	0.431561	117	139	130	-31.9	-20.8	0.652038	2	-	-
vsiRNA5109	MICRO.8518.C2	MICRO.8518.C2	NA	35.2 not assigned.unknown | 35.2 not assigned.unknown	2	0.209586	62	81	73	-38	-25	0.657895	3	NA	NA
vsiRNA5115	Sotub12g026810	RD21A	Cathepsin B-like cysteine proteinase	29.5.3 protein.degradation.cysteine protease | 34.19.1 transport.major intrinsic proteins.PIP	2	0.0764922	463	483	473	-36.9	-26.1	0.707317	2	-	-
vsiRNA5115	Sotub03g029450	CHLP	Geranylgeranyl reductase	16.1.1 secondary metabolism.isoprenoids.non-mevalonate pathway	2	0.338746	1114	1135	1125	-36.9	-24.4	0.661247	3	-	-
vsiRNA5138	Sotub11g009230	GRF6	GF14 protein	15.2 metal handling.binding, chelation and storage | 30.7 signalling.14-3-3 proteins	2	0.156687	291	310	301	-30.7	-20.3	0.661238	3	-	-
vsiRNA5153	TC218757	TC218757	NA	35.2 not assigned.unknown	2	0.00285528	119	139	130	-34.8	-36.2	1	0	NA	NA
vsiRNA5166	TC218757	TC218757	NA	35.2 not assigned.unknown	2	0.00285528	122	142	133	-35.2	-36.9	1	0	NA	NA
vsiRNA5169	Sotub02g027250	Sotub02g027250.1.1	Serine/threonine-protein kinase TEL1	20.2.1 stress.abiotic.heat | 30.4 signalling.phosphinositides	2	0.334034	8308	8333	8324	-38	-24.7	0.65	2	-	-
vsiRNA5178	Sotub12g013560	HSP90-1	Heat shock protein 90	20.2.1 stress.abiotic.heat | 27.3.26 RNA.regulation of transcription.MYB-related transcription factor family	3	0.00324762	1618	1639	1629	-35.9	-26.2	0.729805	3	-1.255	-
vsiRNA5179	Sotub07g005920	RPL35	50S ribosomal protein L35	29.2.1.1.3.2.35 protein.synthesis.ribosomal protein.prokaryotic.unknown organellar.50S subunit.L35	2	0.218664	74	95	86	-38.9	-25.9	0.66581	3	-	-
vsiRNA5180	Sotub01g037560	TCTP1	Translationally-controlled tumor protein homolog	33.99 development.unspecified	3	0.020391	17	36	27	-29.8	-21.3	0.714765	3	1.875	-
vsiRNA5203	Sotub06g023260	Sotub06g023260.1.1	Kelch repeat-containing F-box family protein	29.5.11.4.3.2 protein.degradation.ubiquitin.E3.SCF.FBOX	0	0.0851421	542	565	556	-31	-21.4	0.690323	2	-0.688	-
vsiRNA5204	CK852769	CK852769	NA	35.2 not assigned.unknown	0	0.0334832	111	133	124	-34.1	-22.9	0.671554	1	NA	NA
vsiRNA5204	Sotub12g030720	CTL1	Endochitinase (Chitinase)	20.1.7.3 stress.biotic.PR-proteins.PR3/4/8/11 (chitinases and chitin binding proteins)	0	0.0370161	703	731	722	-34.1	-22.9	0.671554	1	-0.864	-
vsiRNA5207	Sotub01g047060	RBG7	Glycine-rich RNA-binding protein	27.3.75 RNA.regulation of transcription.GRP | 27.4 RNA.RNA binding	3	0.085665	319	338	330	-37.6	-24.9	0.662234	3	1.483	-
vsiRNA5213	Sotub06g011440	FDM3	X1 (Fragment)	27.3.67 RNA.regulation of transcription.putative transcription regulator | 27.5.3.2.1 RNA.silencing.transitivity.SGS.XH-XS	2	0.143106	1133	1154	1144	-30.5	-22.1	0.72459	2	-	-
vsiRNA5217	Sotub09g007400	CP29B	RNA-binding protein	27.3.99 RNA.regulation of transcription.unclassified | 27.4 RNA.RNA binding	2	0.00425393	334	356	346	-40.8	-30.8	0.754902	2	-	-
vsiRNA5233	Sotub04g030440	T12C22.21	Os03g0729100 protein (Fragment)	29.2.2 protein.synthesis.ribosome biogenesis	2	0.052566	410	429	420	-39.8	-27	0.678392	1	-	-1.44
vsiRNA5239	Sotub12g025490	ACC1	Acetyl-CoA carboxylase	11.1.1.1 lipid metabolism.FA synthesis and FA elongation.acetyl CoA carboxylation.homomeric enzyme | 26.8 misc.nitrilases, nitrile lyases, berberine bridge enzymes, reticuline oxidases, troponine reductases | 27.1.1 RNA.processing.splicing	2	0.100392	4916	4941	4932	-34.6	-24.1	0.696532	0	-	-
vsiRNA5242	Sotub10g006550	CPX1	Coproporphyrinogen III oxidase aerobic	17.2.3 hormone metabolism.auxin.induced-regulated-responsive-activated | 19.8 tetrapyrrole synthesis.coproporphyrinogen III oxidase | 30.2.15 signalling.receptor kinases.thaumatin like	2	0.0751354	263	282	273	-34.7	-24.2	0.697406	2	-	-
vsiRNA5251	Sotub12g026260	TUBA1	Tubulin alpha-5 chain	2.2.1.3.1 major CHO metabolism.degradation.sucrose.invertases.neutral | 27.3.35 RNA.regulation of transcription.bZIP transcription factor family | 29.5.15 protein.degradation.inhibitors | 31.1 cell.organisation | 34.13 transport.peptides and oligopeptides	2	0.0228131	1111	1132	1122	-36	-26	0.722222	2	NA	NA
vsiRNA5252	Sotub02g034600	MIJ24_40	Latex abundant protein 1	26.27 misc.calcineurin-like phosphoesterase family protein | 27.3.1 RNA.regulation of transcription.ABI3/VP1-related B3-domain-containing transcription factor family	2	0.252564	384	406	397	-41.7	-27.3	0.654676	3	-	-
vsiRNA5265	Sotub01g025930	FTRA1	Ferredoxin-thioredoxin reductase variable chain	21.1 redox.thioredoxin	2	0.122865	22	43	33	-30.9	-21.4	0.692557	3	-	-
vsiRNA5278	Sotub10g019520	PSBY	Photosystem II core complex proteins psbY	1.1.1.2 PS.lightreaction.photosystem II.PSII polypeptide subunits	2	0.117545	50	71	62	-36.6	-25.8	0.704918	3	-	-
vsiRNA5278	Sotub12g012150	petC	Cytochrome b6-f complex iron-sulfur subunit	1.1.3.1 PS.lightreaction.cytochrome b6/f.iron sulfur subunit	3	0.266699	374	396	387	-36.6	-24.2	0.661202	2	-	-
vsiRNA5280	Sotub06g030450	(ET):EIN3(like)	Ethylene insensitive 3 class transcription factor	17.5.2 hormone metabolism.ethylene.signal transduction | 27.3.19 RNA.regulation of transcription.EIN3-like (EIL) transcription factor family	2	0.0897942	67	90	81	-33.9	-23.92	0.705605	3	0.96	-
vsiRNA5303	Sotub10g021350	Sotub10g021350.1.1	HAD-superfamily hydrolase	35.1 not assigned.no ontology	2	0.331802	629	652	641	-38	-25.4	0.668421	2	-	-
vsiRNA5305	Sotub03g033590	F6D8.2	Eukaryotic translation initiation factor 3 subunit 2	29.4 protein.postranslational modification | 33.99 development.unspecified	3	0.0858337	890	913	901	-37.9	-25.3	0.667546	2	-	-
vsiRNA5313	Sotub09g025360	EIF(ISO)4E	Eukaryotic translation initiation factor 4E-2	29.2.3 protein.synthesis.initiation	1	0.031261	375	398	389	-30.4	-19.8	0.651316	1	-	-
vsiRNA5319	Sotub02g023740	SS3	Glycogen synthase 1	2.1.2.2 major CHO metabolism.synthesis.starch.starch synthase	2	0.133218	3517	3538	3528	-40.4	-27.6	0.683168	2	-	-
vsiRNA5354	PGSC0003DMC400042249	PGSC0003DMG400024428	Conserved gene of unknown function	11.1.13 lipid metabolism.FA synthesis and FA elongation.acyl-CoA binding protein	3	0.0353556	403	428	415	-38.8	-25.8	0.664948	0	0.913	-
vsiRNA5355	Sotub06g018020	PSAD2	Photosystem I reaction center subunit II	1.1.2.2 PS.lightreaction.photosystem I.PSI polypeptide subunits	3	0.418447	310	334	321	-32.2	-21.34	0.662733	2	-	-
vsiRNA5362	PGSC0003DMC400055487	SECE1	Protein translocase	35.2 not assigned.unknown	2	0.189526	285	307	298	-29.5	-20.5	0.694915	2	NA	NA
vsiRNA5362	Sotub04g035690	FTSH1	ATP-dependent zinc metalloprotease FtsH 1	29.5.7 protein.degradation.metalloprotease	2	0.195752	1011	1030	1022	-29.5	-20.4	0.691525	2	-	-
vsiRNA5367	Sotub08g010910	F24G16.250	Methionyl-tRNA synthetase	27.4 RNA.RNA binding | 29.1.10 protein.aa activation.methionine-tRNA ligase	3	0.179611	280	300	290	-35.6	-23.2	0.651685	3	-	-
vsiRNA5372	PGSC0003DMC400054525	PGSC0003DMG400031295	4F5 protein family protein	35.1 not assigned.no ontology	2	0.0297273	32	55	46	-33.2	-25.7	0.774096	3	-	-
vsiRNA5374	Sotub04g030440	T12C22.21	Os03g0729100 protein (Fragment)	29.2.2 protein.synthesis.ribosome biogenesis	2	0.0869312	675	696	687	-35.6	-24.1	0.676966	3	-	-1.44
vsiRNA5377	Sotub12g018740	ERF	Ethylene responsive transcription factor 1a	10.6.2 cell wall.degradation.mannan-xylose-arabinose-fucose | 17.5.2 hormone metabolism.ethylene.signal transduction | 20.1.5 stress.biotic.regulation of transcription | 27.3.3 RNA.regulation of transcription.AP2/EREBP, APETALA2/ethylene-responsive element binding protein family	2	0.0170099	202	222	213	-32.2	-25	0.776398	1	-	-
vsiRNA5377	Sotub11g023820	HSP70-10	heat shock protein	10.3 cell wall.hemicellulose synthesis | 20.2.1 stress.abiotic.heat | 26.10 misc.cytochrome P450 | 29.6 protein.folding | 34.99 transport.misc	2	0.110559	1689	1710	1701	-32.2	-21.6	0.670807	2	-	-
vsiRNA5377	Sotub02g005550	Sotub02g005550.1.1	HD domain containing protein expressed	35.1 not assigned.no ontology	2	0.026629	245	265	256	-32.2	-23.3	0.723602	3	-	-
vsiRNA5386	Sotub08g025040	CPEFG	Elongation factor G	29.2.4 protein.synthesis.elongation	3	0.0821805	355	376	365	-33.2	-22.1	0.665663	2	-	-
vsiRNA5392	Sotub10g005340	F10M23.200	Proline synthetase co-transcribed bacterial homolog protein	28.1 DNA.synthesis/chromatin structure	1	0.0139208	485	504	495	-34.9	-23.4	0.670487	3	-	-
vsiRNA5407	Sotub05g007320	DCP5	Protein LSM14 homolog B	11.1.9 lipid metabolism.FA synthesis and FA elongation.long chain fatty acid CoA ligase	2	0.30594	1582	1601	1591	-31.1	-20.6	0.662379	1	-	-
vsiRNA5408	Sotub04g010050	PPCK1	Calcium-dependent protein kinase 2	4.3.15 glycolysis.unclear/dually targeted.phospho-enol-pyruvate carboxylase (PEPC) | 4.3.16 glycolysis.unclear/dually targeted.phosphoenolpyruvate carboxykinase (PEPCK) | 29.4 protein.postranslational modification	2	0.123248	401	423	413	-35.3	-23.6	0.668555	1	-	-
vsiRNA5408	Sotub04g010060	PPCK1	Calcium-dependent protein kinase 2	4.1.16 glycolysis.cytosolic branch.phosphoenolpyruvate carboxykinase (PEPCK) | 4.3.15 glycolysis.unclear/dually targeted.phospho-enol-pyruvate carboxylase (PEPC) | 29.4 protein.postranslational modification | 30.3 signalling.calcium	2	0.125751	401	423	413	-35.3	-23.6	0.668555	1	-	-
vsiRNA5412	Sotub08g014040	VIII-1	Myosin-like protein	17.3.1.1.1 hormone metabolism.brassinosteroid.synthesis-degradation.BRs.DET2 | 26.22 misc.short chain dehydrogenase/reductase (SDR) | 31.1 cell.organisation	0	0.0031082	880	900	891	-42.2	-31	0.734597	2	-	-
vsiRNA5412	Sotub01g037450	F17A22.17	REF-like stress related protein 1	16.1 secondary metabolism.isoprenoids | 26.7 misc.oxidases - copper, flavone etc | 27.3.99 RNA.regulation of transcription.unclassified	1	0.0199618	328	348	340	-42.2	-28.2	0.668246	2	-	-
vsiRNA5412	Sotub09g026550	psbD	Photosystem II D2 protein	1.1.1.2 PS.lightreaction.photosystem II.PSII polypeptide subunits | 11.9.4.3 lipid metabolism.lipid degradation.beta-oxidation.enoyl CoA hydratase | 29.4 protein.postranslational modification	2	0.0127076	212	238	229	-42.2	-31	0.734597	0	1.009	-
vsiRNA5412	Sotub11g023530	DIT1	2-oxoglutarate/malate translocator	29.2.2 protein.synthesis.ribosome biogenesis | 34.9 transport.metabolite transporters at the mitochondrial membrane	2	0.0285037	1060	1084	1071	-42.2	-30.6	0.725118	2	-	-
vsiRNA5430	Sotub04g016050	Sotub04g016050.1.1	Unknown Protein	35.2 not assigned.unknown	2	0.147866	240	264	253	-35.1	-24.4	0.695157	0	NA	NA
vsiRNA5435	Sotub02g011200	GRDP1	Hypothetical YFW family protein 5	35.1.40 not assigned.no ontology.glycine rich proteins	2	0.00989769	2462	2482	2473	-37.7	-27.7	0.734748	2	0.882	-
vsiRNA5438	Sotub01g028070	XTH30	Xyloglucan endotransglucosylase/hydrolase 14	9.3 mitochondrial electron transport / ATP synthesis.electron transfer flavoprotein | 10.7 cell wall.modification | 26.16 misc.myrosinases-lectin-jacalin | 30.2.24 signalling.receptor kinases.S-locus glycoprotein like	3	0.160279	141	161	152	-31.6	-20.7	0.655063	3	-	-
vsiRNA5440	Sotub04g036110	GAPA1	Glyceraldehyde-3-phosphate dehydrogenase B	1.3.4 PS.calvin cycle.GAP | 4.3.8 glycolysis.unclear/dually targeted.glyceraldehyde 3-phosphate dehydrogenase (GAP-DH) | 29.4 protein.postranslational modification	2	0.304511	651	670	662	-31.1	-22	0.707395	1	-	-
vsiRNA5445	Sotub08g008370	T18B16.130	Binding protein	30.2.20 signalling.receptor kinases.wheat LRK10 like	2	0.124554	62	85	75	-36.4	-24.3	0.667582	2	-	-
vsiRNA5449	Sotub10g019700	CYP98A3	Cytochrome P450	16.2.1.5 secondary metabolism.phenylpropanoids.lignin biosynthesis.C3H | 26.10 misc.cytochrome P450 | 29.4 protein.postranslational modification	2	0.214492	1391	1412	1403	-42.5	-28.3	0.665882	3	-	-
vsiRNA5449	Sotub06g034140	PSAE1	Photosystem I reaction center subunit IV A	1.1.2.2 PS.lightreaction.photosystem I.PSI polypeptide subunits | 26.21 misc.protease inhibitor/seed storage/lipid transfer protein (LTP) family protein	3	0.0473181	220	240	230	-42.5	-29.3	0.689412	1	-	-
vsiRNA5465	Sotub06g023830	T17J13.80	Prolyl-tRNA synthetase	16.1.2.7 secondary metabolism.isoprenoids.mevalonate pathway.isopentenyl pyrophosphate:dimethyllallyl pyrophosphate isomerase | 29.1.40 protein.aa activation.bifunctional aminoacyl-tRNA synthetase	2	0.0751789	1015	1039	1027	-34.3	-22.6	0.658892	1	-	-
vsiRNA5466	Sotub07g006180	EIF(ISO)4G1	Eukaryotic translation initiation factor 4G	29.2.3 protein.synthesis.initiation	0	0.0018891	2255	2275	2266	-37.6	-26.8	0.712766	3	-0.425	0.439
vsiRNA5466	Sotub02g026560	F8D20.260	Cellular retinaldehyde-binding/triple function C-terminal	30.5 signalling.G-proteins	1	0.0109532	244	269	255	-37.6	-24.6	0.654255	1	-	-
vsiRNA5479	Sotub10g007190	ATHM2	Thioredoxin m	21.1 redox.thioredoxin	2	0.167231	203	227	214	-34.7	-24.4	0.70317	1	-	-
vsiRNA5481	Sotub04g031530	Sotub04g031530.1.1	Genomic DNA chromosome 5 P1 clone MCA23	21.2 redox.ascorbate and glutathione | 29.5.11.3 protein.degradation.ubiquitin.E2	0	0.00929565	304	325	315	-35.8	-23.4	0.653631	2	0.745	-
vsiRNA5481	Sotub06g033000	TAF15B	RNA-binding protein FUS	27.3.99 RNA.regulation of transcription.unclassified	2	0.017201	97	118	109	-35.8	-24.6	0.687151	1	1.547	-
vsiRNA5482	Sotub06g023130	PSAH1	Photosystem I reaction center subunit VI-2, chloroplastic	1.1.2.2 PS.lightreaction.photosystem I.PSI polypeptide subunits | 26.7 misc.oxidases - copper, flavone etc	3	0.0441927	309	331	320	-33.8	-22.68	0.671006	2	-	-
vsiRNA5500	PGSC0003DMC400066380	PGSC0003DMG400044276	RRNA intron-encoded homing endonuclease	35.2 not assigned.unknown	3	0.218607	408	430	420	-35.7	-23.6	0.661064	2	NA	NA
vsiRNA5507	Sotub11g010910	ATJ2	DNAJ chaperone	20.2.1 stress.abiotic.heat	2	0.190425	430	453	442	-35.8	-23.5	0.656425	1	0.447	-
vsiRNA5508	Sotub11g025970	A1	Elongation factor 1-alpha	29.2.4 protein.synthesis.elongation	2	0.129603	1065	1088	1079	-32.1	-21.8	0.679128	2	-0.317	-
vsiRNA5512	Sotub02g022600	B120	G-type lectin S-receptor-like serine/threonine-protein kinase At1g11330	26.16 misc.myrosinases-lectin-jacalin | 29.4 protein.postranslational modification | 30.2.17 signalling.receptor kinases.DUF 26 | 30.2.24 signalling.receptor kinases.S-locus glycoprotein like	2	0.195321	958	981	969	-33.5	-22	0.656716	1	-	-
vsiRNA5514	Sotub10g014510	RBG7	RNA-binding glycine-rich protein-1b	27.3.75 RNA.regulation of transcription.GRP | 27.4 RNA.RNA binding	2	0.285026	180	204	193	-33	-21.78	0.66	2	-	1.037
vsiRNA5517	Sotub05g009870	T18N24.40	Os01g0841200 protein (Fragment)	16.8.4 secondary metabolism.flavonoids.flavonols | 17.2.3 hormone metabolism.auxin.induced-regulated-responsive-activated | 27.3.39 RNA.regulation of transcription.AtSR transcription factor family	0	0.0723223	1075	1094	1086	-37.6	-25.7	0.683511	2	-	-
vsiRNA5517	Sotub02g035460	CAO	Ankyrin repeat-containing protein	28.1 DNA.synthesis/chromatin structure | 29.3.3 protein.targeting.chloroplast	2	0.159289	810	832	821	-37.6	-26.8	0.712766	2	-	-
vsiRNA5517	Sotub06g016810	CLH2	Chlorophyllase 2	19.99 tetrapyrrole synthesis.unspecified | 30.1 signalling.in sugar and nutrient physiology	2	0.533036	810	833	820	-37.6	-24.6	0.654255	2	-	-
vsiRNA5525	Sotub11g029420	Dof	Dof zinc finger protein 12	16.5.1.2.3 secondary metabolism.sulfur-containing.glucosinolates.regulation.indole | 27.3.8 RNA.regulation of transcription.C2C2(Zn) DOF zinc finger family | 29.2.2 protein.synthesis.ribosome biogenesis	1	0.0457757	443	462	454	-29.4	-20.2	0.687075	3	-	-
vsiRNA5528	Sotub10g012630	Sotub10g012630.1.1	Transcription factor UNE10	35.2 not assigned.unknown	0	0.050364	201	219	210	-35.4	-23.6	0.666667	3	-	-
vsiRNA5528	Sotub09g010760	F3C22_140	Unknown Protein	35.2 not assigned.unknown	2	0.0978374	219	239	230	-35.4	-25.1	0.70904	2	-	-
vsiRNA5541	Sotub06g022610	Sotub06g022610.1.1	Cytochrome P450	26.10 misc.cytochrome P450 | 29.5.11.4.2 protein.degradation.ubiquitin.E3.RING	1	0.026212	835	855	846	-31.6	-22.3	0.705696	2	NA	NA
vsiRNA5545	Sotub08g021880	RCD1	Poly polymerase catalytic domain containing protein expressed	20.2.3 stress.abiotic.drought/salt | 20.2.5 stress.abiotic.light | 29.4 protein.postranslational modification	2	0.905483	570	589	580	-30	-19.6	0.653333	3	-	-
vsiRNA5546	Sotub01g045450	SRK2A	Serine/threonine protein kinase	29.4.1 protein.postranslational modification.kinase	2	0.326045	891	913	903	-35.9	-24.3	0.67688	1	-	-
vsiRNA5546	Sotub04g031070	F21P24.15	Expressed protein having alternate splicing products	20.2.1 stress.abiotic.heat | 29.4 protein.postranslational modification | 31.1 cell.organisation	2	0.119476	21	43	34	-35.9	-25.1	0.699164	2	-	-
vsiRNA5546	POCBH23TP	POCBH23TP	NA	35.2 not assigned.unknown | 35.2 not assigned.unknown	2	0.140058	761	785	772	-35.9	-24.8	0.690808	3	NA	NA
vsiRNA5546	PGSC0003DMC400033685	PGSC0003DMG400019390	Endonuclease-reverse transcriptase HmRTE-e01	27.3.39 RNA.regulation of transcription.AtSR transcription factor family | 30.2.17 signalling.receptor kinases.DUF 26	3	0.194244	79	103	90	-35.9	-23.7	0.660167	2	-	-
vsiRNA5553	Sotub08g017660	Sotub08g017660.1.1	Pre-mRNA-splicing factor CWC21	35.2 not assigned.unknown	2	0.300522	1682	1701	1692	-35.6	-24.5	0.688202	2	0.829	-
vsiRNA5555	Sotub09g026990	BAM1	Beta-amylase	2.2.2.1.2 major CHO metabolism.degradation.starch.starch cleavage.beta amylase	2	0.0294002	407	432	418	-34.1	-24.7	0.72434	0	-	-
vsiRNA5563	Sotub03g008170	ABCI8	ABC transporter FeS assembly protein SufB	29.8 protein.assembly and cofactor ligation | 34.16 transport.ABC transporters and multidrug resistance systems	2	0.026629	1212	1232	1223	-31.6	-23.8	0.753165	1	-	-
vsiRNA5563	Sotub12g027890	CAT1	Catalase	21.6 redox.dismutases and catalases	3	0.0398102	1360	1380	1371	-31.6	-21.5	0.68038	3	1.985	-
vsiRNA5568	Sotub04g010260	RABE1A	Ras-related protein Rab-8A	29.2.2 protein.synthesis.ribosome biogenesis | 30.5 signalling.G-proteins	1	0.0377677	556	577	567	-35.1	-24.3	0.692308	3	-	-
vsiRNA5568	Sotub02g019760	Sotub02g019760.1.1	Cathepsin B-like cysteine proteinase 5	29.5.3 protein.degradation.cysteine protease	2	0.226942	224	243	235	-35.1	-24.1	0.68661	2	-	-
vsiRNA5571	Sotub05g011540	Sotub05g011540.1.1	Thioredoxin	21.1 redox.thioredoxin	2	0.162524	311	331	322	-37.8	-26.7	0.706349	1	-	-
vsiRNA5571	Sotub09g005690	F4P12_260	Tetratricopeptide TPR_2 repeat protein	17.5.1.2 hormone metabolism.ethylene.synthesis-degradation.1-aminocyclopropane-1-carboxylate oxidase | 21.2 redox.ascorbate and glutathione | 26.10 misc.cytochrome P450	2	0.641746	693	716	704	-37.8	-25	0.661376	3	-	-
vsiRNA5571	Sotub12g030060	RPL13AA	60S ribosomal protein L13a-like protein	27.3.1 RNA.regulation of transcription.ABI3/VP1-related B3-domain-containing transcription factor family | 29.2.1.2.2.513 protein.synthesis.ribosomal protein.eukaryotic.60S subunit.L13A | 29.2.2 protein.synthesis.ribosome biogenesis	2	0.00854141	480	499	491	-37.8	-29.6	0.783069	3	-	-
vsiRNA5571	Sotub10g006560	PCAP1	Salt stress root protein RS1	20.2.3 stress.abiotic.drought/salt | 30.4 signalling.phosphinositides	3	0.199346	458	479	470	-37.8	-25.8	0.68254	3	-	-
vsiRNA5584	Sotub06g009110	PIP1-1	Aquaporin-like protein	34.19.1 transport.major intrinsic proteins.PIP	1	0.00898504	306	328	316	-33.1	-22.54	0.680967	2	1.413	-
vsiRNA5593	Sotub10g013230	Sotub10g013230.1.1	Polyadenylate-binding protein, cytoplasmic and nuclear	27.4 RNA.RNA binding	2	0.374332	2162	2182	2173	-32.8	-21.5	0.655488	3	-	-
vsiRNA5612	Sotub09g029870	dl3120w	Protein transport protein Sec23	29.3.4.2 protein.targeting.secretory pathway.golgi	1	0.00390829	806	826	817	-36.8	-24.6	0.668478	3	-	-
vsiRNA5614	Sotub03g011670	AMT1-1	Ammonium transporter	34.5 transport.ammonium	2	0.0451058	784	804	795	-33.5	-24.8	0.740299	2	-	-
vsiRNA5626	Sotub01g049170	RPS17	Importin beta-2 subunit	29.3.1 protein.targeting.nucleus	1	0.00441581	1141	1166	1153	-30.9	-22.7	0.734628	1	-0.467	-
vsiRNA5626	Sotub12g028650	RPS6A	40S ribosomal protein S6	29.2.1.2.1.6 protein.synthesis.ribosomal protein.eukaryotic.40S subunit.S6 | 29.2.2 protein.synthesis.ribosome biogenesis	2	0.0444537	355	376	367	-30.9	-22.2	0.718447	3	-	-
vsiRNA5628	Sotub11g026560	RPL12A	Ribosomal protein L12	15.2 metal handling.binding, chelation and storage | 29.2.1.2.2.12 protein.synthesis.ribosomal protein.eukaryotic.60S subunit.L12 | 29.2.2 protein.synthesis.ribosome biogenesis	2	0.00570241	233	252	244	-38.4	-29.4	0.765625	2	-	-
vsiRNA5638	Sotub01g047060	RBG7	Glycine-rich RNA-binding protein	27.3.75 RNA.regulation of transcription.GRP | 27.4 RNA.RNA binding	2	0.00177361	290	311	302	-43	-34.7	0.806977	1	1.483	-
vsiRNA5638	Sotub01g047060	RBG7	Glycine-rich RNA-binding protein	27.3.75 RNA.regulation of transcription.GRP | 27.4 RNA.RNA binding	3	0.0322869	344	365	356	-43	-29.5	0.686047	3	1.483	-
vsiRNA5642	Sotub06g026970	Sotub06g026970.1.1	Ubiquitin-conjugating enzyme E2	20.2.99 stress.abiotic.unspecified | 27.1 RNA.processing | 28.1 DNA.synthesis/chromatin structure | 29.5.11.3 protein.degradation.ubiquitin.E2 | 30.3 signalling.calcium	3	0.000654842	45	68	58	-39.1	-29.3	0.749361	1	0.928	-
vsiRNA5645	Sotub06g032610	Sotub06g032610.1.1	Binding protein	35.2 not assigned.unknown	2	0.193295	369	390	381	-27.4	-18.4	0.671533	2	-	-
vsiRNA5648	Sotub04g023260	SDC	Histidine decarboxylase	11.3 lipid metabolism.phospholipid synthesis | 13.2.7 amino acid metabolism.degradation.histidine | 26.10 misc.cytochrome P450 | 29.5.11.20 protein.degradation.ubiquitin.proteasom	2	0.47297	111	131	123	-32.1	-21.1	0.657321	1	-	-
vsiRNA5653	PGSC0003DMC400067042	PGSC0003DMG400044938	Gene of unknown function	3.3 minor CHO metabolism.sugar alcohols | 10.8.1 cell wall.pectinesterases.PME | 12.4 N-metabolism.misc | 17.4.1 hormone metabolism.cytokinin.synthesis-degradation | 20.1 stress.biotic | 26.10 misc.cytochrome P450 | 27.2 RNA.transcription | 28.99 DNA.unspecified | 29.5.11.4.3.1 protein.degradation.ubiquitin.E3.SCF.SKP | 31.4 cell.vesicle transport | 34.16 transport.ABC transporters and multidrug …	0	0.0127352	254	274	265	-30.1	-21	0.697674	3	NA	NA
vsiRNA5657	Sotub09g010320	Sotub09g010320.1.1	Subtilisin-like protease	35.2 not assigned.unknown	0	0.0506706	299	319	310	-30.7	-21.1	0.687296	3	NA	NA
vsiRNA5659	Sotub02g007230	EIF6-2	Eukaryotic translation initiation factor 6	29.2.3 protein.synthesis.initiation | 31.1 cell.organisation	2	0.231306	355	375	366	-31.9	-23.3	0.730408	3	-	-
vsiRNA5659	Sotub05g019090	T6G15.50	Homology to unknown gene	35.2 not assigned.unknown	3	0.407886	113	139	125	-31.9	-21.3	0.667712	0	NA	NA
vsiRNA5659	Sotub02g029110	RBCS-1A	Ribulose bisphosphate carboxylase small chain	1.3.2 PS.calvin cycle.rubisco small subunit | 26.10 misc.cytochrome P450 | 34.3 transport.amino acids	3	0.223926	414	435	425	-31.9	-21.6	0.677116	1	-	-
vsiRNA5659	Sotub01g040390	HSP70-10	Chaperone DnaK	20.2.1 stress.abiotic.heat	3	0.48402	907	928	918	-31.9	-21	0.658307	2	-	-
vsiRNA5666	Sotub03g027270	CBP60A	Calmodulin-binding protein	30.3 signalling.calcium	2	0.0309635	424	445	436	-29.9	-23.2	0.77592	1	-	-
vsiRNA5666	Sotub09g029310	CCL	Light regulated protein-like protein	30.11 signalling.light	2	0.380045	356	377	367	-29.9	-19.8	0.662207	1	-	-
vsiRNA5666	Sotub09g030390	CYP76C1	Cytochrome P450	16.8.3 secondary metabolism.flavonoids.dihydroflavonols | 26.10 misc.cytochrome P450 | 27.4 RNA.RNA binding | 28.1.1.4 DNA.synthesis/chromatin structure.retrotransposon/transposase.hat-like transposase | 29.2.2 protein.synthesis.ribosome biogenesis	2	0.157652	482	504	494	-29.9	-21.6	0.722408	1	-	-
vsiRNA5698	Sotub04g023130	PUB27	U-box domain-containing protein	27.3.64 RNA.regulation of transcription.PHOR1 | 29.5.11.4.2 protein.degradation.ubiquitin.E3.RING	2	0.0153045	946	967	957	-39.8	-29.2	0.733668	2	-	-
vsiRNA5718	Sotub03g034080	EXO84A	Exocyst complex component 8	35.2 not assigned.unknown	0	0.00314652	1245	1269	1256	-36.8	-25.1	0.682065	2	-	-
vsiRNA5723	Sotub09g005240	CPL1	RNA polymerase II C-terminal domain phosphatase-like 2	27.4 RNA.RNA binding	2	0.0226153	1105	1127	1117	-37	-27.5	0.743243	1	-	-
vsiRNA5724	Sotub03g027220	PUB38	U-box domain-containing protein 38	29.5.11.4.2 protein.degradation.ubiquitin.E3.RING	1	0.0118668	1485	1507	1495	-44.1	-30.2	0.684807	2	-	-
vsiRNA5727	Sotub09g019200	MYOB4	IFA binding protein	35.2 not assigned.unknown	2	0.0716473	436	457	447	-36	-25.6	0.711111	0	-	-
vsiRNA5735	Sotub02g020100	Era-1	GTPase Era	2.2.2.6 major CHO metabolism.degradation.starch.transporter | 30.5 signalling.G-proteins	0	0.0410484	1096	1117	1108	-35.1	-23.1	0.65812	2	-	-
vsiRNA5735	Sotub01g006630	ATG4A	Cysteine protease	29.5.2 protein.degradation.autophagy	2	0.0636495	1054	1075	1064	-35.1	-25	0.712251	1	-	-
vsiRNA5735	Sotub03g024100	GAPC1	Glyceraldehyde-3-phosphate dehydrogenase	4.1.8 glycolysis.cytosolic branch.glyceraldehyde 3-phosphate dehydrogenase (GAP-DH)	2	0.302519	733	754	745	-35.1	-23.2	0.660969	1	0.755	-
vsiRNA5735	Sotub11g023870	HSP70-10	heat shock protein	10.3 cell wall.hemicellulose synthesis | 20.2.1 stress.abiotic.heat | 26.10 misc.cytochrome P450 | 29.6 protein.folding | 34.99 transport.misc	2	0.244381	1865	1889	1880	-35.1	-23.5	0.669516	2	-	-
vsiRNA5742	PGSC0003DMC400043995	PHOT1	Phototropin-1	29.4 protein.postranslational modification | 30.11 signalling.light	2	0.430464	1975	1996	1988	-33.8	-22	0.650888	3	-	-
vsiRNA5745	Sotub12g025490	ACC1	Acetyl-CoA carboxylase	11.1.1.1 lipid metabolism.FA synthesis and FA elongation.acetyl CoA carboxylation.homomeric enzyme | 26.8 misc.nitrilases, nitrile lyases, berberine bridge enzymes, reticuline oxidases, troponine reductases | 27.1.1 RNA.processing.splicing	2	0.025406	6271	6292	6283	-42.4	-29.6	0.698113	1	-	-
vsiRNA5749	Sotub07g006080	RFC1	DNA REPLICATION FACTOR C SUBUNIT	29.5.9 protein.degradation.AAA type	1	0.109686	2761	2781	2772	-26.9	-18.4	0.684015	2	-	-
vsiRNA5749	Sotub10g022380	KFB39	Kelch repeat-containing F-box-like	29.5.11.4.3.2 protein.degradation.ubiquitin.E3.SCF.FBOX	2	0.325707	727	748	739	-26.9	-19.4	0.72119	1	-	-
vsiRNA5750	Sotub01g023810	Sotub01g023810.1.1	WD-40 repeat protein-like	27.3.42 RNA.regulation of transcription.bromodomain proteins | 33.99 development.unspecified	1	0.0624303	2537	2558	2548	-32.6	-21.5	0.659509	3	-	-
vsiRNA5763	Sotub12g006870	F14N22.2	Phospholipase A2 (Fragment)	11.9.2.1 lipid metabolism.lipid degradation.lipases.triacylglycerol lipase	2	0.167354	1129	1150	1141	-30	-20	0.666667	2	-	-
vsiRNA5766	Sotub04g027200	Sotub04g027200.1.1	Ribosomal protein L30	29.2.1.2.2.30 protein.synthesis.ribosomal protein.eukaryotic.60S subunit.L30	0	0.0860386	161	182	173	-30.4	-19.8	0.651316	3	NA	NA
vsiRNA5768	Sotub03g017080	NACA2	Nascent polypeptide-associated complex alpha subunit-like protein	29.2.3 protein.synthesis.initiation | 29.2.4 protein.synthesis.elongation	2	0.46843	455	473	466	-35.8	-24.2	0.675978	3	NA	NA
vsiRNA5781	PGSC0003DMC400054525	PGSC0003DMG400031295	4F5 protein family protein	35.1 not assigned.no ontology	2	0.767363	24	48	36	-31.2	-22.2	0.711538	1	-	-
vsiRNA5781	Sotub10g023780	SOUL-1	Soul heme-binding family protein	11.1.13 lipid metabolism.FA synthesis and FA elongation.acyl-CoA binding protein | 21.3 redox.heme	2	0.922628	402	423	413	-31.2	-21.4	0.685897	2	-	-
vsiRNA5781	Sotub01g044620	Sotub01g044620.1.1	Unknown Protein	35.2 not assigned.unknown	3	0.280541	43	63	54	-31.2	-22.9	0.733974	1	-	-1.767
vsiRNA5781	Sotub02g031970	ZEP	Zeaxanthin epoxidase chloroplastic	17.1.1.1.1 hormone metabolism.abscisic acid.synthesis-degradation.synthesis.zeaxanthin epoxidase	3	0.437819	364	385	375	-31.2	-22.1	0.708333	2	-	-
vsiRNA5783	Sotub12g011870	B3GALT1	Beta-1 3-galactosyltransferase 6	10.3 cell wall.hemicellulose synthesis | 26.2 misc.UDP glucosyl and glucoronyl transferases | 29.7 protein.glycosylation	1	0.000192017	905	925	916	-33.5	-28.9	0.862687	2	-	-
vsiRNA5789	Sotub04g029030	UPL1	Ubiquitin-protein ligase 1	20.2.3 stress.abiotic.drought/salt | 29.5.11.4.1 protein.degradation.ubiquitin.E3.HECT	2	0.09302	4887	4913	4904	-33.5	-22.12	0.660299	3	-	-
vsiRNA5789	Sotub07g012680	psaA	Photosystem I P700 chlorophyll a apoprotein A1	1.1.2.2 PS.lightreaction.photosystem I.PSI polypeptide subunits	2	0.129603	921	941	931	-33.5	-21.8	0.650746	3	-	-
vsiRNA5791	Sotub03g010670	SVR3	GTP-binding elongation factor family protein TypA/BipA	29.2.4 protein.synthesis.elongation	2	0.211108	829	854	841	-34.6	-23.1	0.66763	0	-	-
vsiRNA5791	Sotub03g029450	CHLP	Geranylgeranyl reductase	16.1.1 secondary metabolism.isoprenoids.non-mevalonate pathway	2	0.391969	902	924	916	-34.6	-22.7	0.656069	1	-	-
vsiRNA5818	Sotub01g031200	GAUT1	Glycosyltransferase	10.3.2 cell wall.hemicellulose synthesis.glucuronoxylan | 10.4.1.1 cell wall.pectin synthesis.homogalacturonan.galacturonic acid transferase | 26.2 misc.UDP glucosyl and glucoronyl transferases | 29.4.1.57 protein.postranslational modification.kinase.receptor like cytoplasmatic kinase VII	1	0.0374805	408	428	419	-28.7	-21.1	0.735192	3	-	-
vsiRNA5818	Sotub01g013140	RFC3	30S ribosomal protein S6	29.2.1.1.3.1.6 protein.synthesis.ribosomal protein.prokaryotic.unknown organellar.30S subunit.S6 | 29.2.2 protein.synthesis.ribosome biogenesis	2	0.615206	704	729	715	-28.7	-19.4	0.675958	1	-	-
vsiRNA5818	Sotub12g018740	ERF	Ethylene responsive transcription factor 1a	10.6.2 cell wall.degradation.mannan-xylose-arabinose-fucose | 17.5.2 hormone metabolism.ethylene.signal transduction | 20.1.5 stress.biotic.regulation of transcription | 27.3.3 RNA.regulation of transcription.AP2/EREBP, APETALA2/ethylene-responsive element binding protein family	2	0.605523	310	333	321	-28.7	-19.4	0.675958	2	-	-
vsiRNA5818	Sotub02g024280	PAP1	Plastid-lipid-associated protein, chloroplastic	26.2 misc.UDP glucosyl and glucoronyl transferases | 31.1 cell.organisation	2	0.535094	253	273	264	-28.7	-19.4	0.675958	3	-	-
vsiRNA5818	Sotub08g027930	ndhS	Genome sequencing data contig C313	35.2 not assigned.unknown	3	0.311974	191	217	208	-28.7	-18.8	0.655052	2	2.295	-
vsiRNA5818	Sotub03g022890	LCB2a	8-amino-7-oxononanoate synthase	11.8.1.2 lipid metabolism.exotics (steroids, squalene etc).sphingolipids.serine C-palmitoyltransferase	3	0.134539	705	725	716	-28.7	-20.1	0.700348	3	-	-
vsiRNA5824	Sotub02g036460	Sotub02g036460.1.1	Unknown Protein	11.1.9 lipid metabolism.FA synthesis and FA elongation.long chain fatty acid CoA ligase | 16.1.5 secondary metabolism.isoprenoids.terpenoids | 29.2.3 protein.synthesis.initiation | 31.1 cell.organisation	3	0.0645223	9540	9561	9550	-37.6	-24.7	0.656915	2	-	-
vsiRNA5848	PGSC0003DMC400063549	PGSC0003DMG400041445	Integrase core domain containing protein	16.1.5 secondary metabolism.isoprenoids.terpenoids | 20.1.2 stress.biotic.receptors | 27.2 RNA.transcription | 29.5.11.4.3.2 protein.degradation.ubiquitin.E3.SCF.FBOX	0	0.0170641	284	306	297	-39.3	-26.1	0.664122	3	NA	NA
vsiRNA5862	Sotub09g014230	ANX1	Receptor protein kinase-like protein	17.5.2 hormone metabolism.ethylene.signal transduction | 29.4.1.57 protein.postranslational modification.kinase.receptor like cytoplasmatic kinase VII | 30.2.1 signalling.receptor kinases.leucine rich repeat I | 30.2.16 signalling.receptor kinases.Catharanthus roseus-like RLK1 | 30.2.26 signalling.receptor kinases.crinkly like	2	0.0795548	2156	2175	2166	-37.7	-24.9	0.660477	3	-1.042	-
vsiRNA5863	PGSC0003DMC400066380	PGSC0003DMG400044276	RRNA intron-encoded homing endonuclease	35.2 not assigned.unknown	2	0.22005	155	175	166	-38.3	-25.2	0.657963	3	NA	NA
vsiRNA5887	Sotub02g010010	FBA1	Fructose-bisphosphate aldolase	1.3.6 PS.calvin cycle.aldolase | 11.1.30 lipid metabolism.FA synthesis and FA elongation.pyruvate kinase	2	0.0543737	355	376	367	-29.9	-20.48	0.68495	3	-	-
vsiRNA5906	Sotub02g026140	CAT1	Catalase	21.6 redox.dismutases and catalases	2	0.37081	911	933	922	-29.8	-19.4	0.651007	1	1.053	-
vsiRNA5910	Sotub11g008610	CAD2	Alcohol dehydrogenase	35.2 not assigned.unknown	2	0.164847	710	730	721	-39.1	-26.1	0.667519	2	NA	NA
vsiRNA5922	Sotub08g029080	XPB1	DNA repair helicase	28.1 DNA.synthesis/chromatin structure | 28.2 DNA.repair	1	0.00488298	2092	2112	2103	-32.5	-25.4	0.781538	3	-	-
vsiRNA5922	Sotub05g029550	HDC1	RXT3-like protein C1259.07	35.2 not assigned.unknown	2	0.124656	1777	1797	1788	-32.5	-23.6	0.726154	2	-	-
vsiRNA5925	Sotub03g015500	Sotub03g015500.1.1	C2 domain-containing protein	30.3 signalling.calcium	2	0.243094	808	830	819	-37.5	-24.4	0.650667	3	-	0.421
vsiRNA5926	Sotub12g031950	AGT1	Serine-glyoxylate aminotransferase	1.2.3 PS.photorespiration.aminotransferases peroxisomal | 13.1.1.3.11 amino acid metabolism.synthesis.central amino acid metabolism.alanine.alanine-glyoxylate aminotransferase | 13.1.5.2.3 amino acid metabolism.synthesis.serine-glycine-cysteine group.glycine.serine glyoxylate aminotransferase	2	0.0190939	378	397	388	-32.4	-24.1	0.743827	2	-	-
vsiRNA5928	Sotub01g020360	ECHIA	Enoyl-CoA hydratase	11.9.4.4 lipid metabolism.lipid degradation.beta-oxidation.hydroxybutyryl CoA DH | 13.2.3.5 amino acid metabolism.degradation.aspartate family.lysine | 13.2.4.1 amino acid metabolism.degradation.branched chain group.shared | 13.2.6.3 amino acid metabolism.degradation.aromatic aa.tryptophan	2	0.0309635	222	242	233	-34	-24.8	0.729412	2	-	-
vsiRNA5930	Sotub02g005390	Sotub02g005390.1.1	Genomic DNA chromosome 5 P1 clone MYJ24	27.3.1 RNA.regulation of transcription.ABI3/VP1-related B3-domain-containing transcription factor family | 27.5.2.1 RNA.silencing.RISC formation.RNA helicase | 29.5.11.4.2 protein.degradation.ubiquitin.E3.RING | 31.1 cell.organisation	1	0.00191851	2177	2197	2188	-42.7	-30.2	0.70726	2	NA	NA
vsiRNA5936	Sotub08g027660	Sotub08g027660.1.1	Glutaredoxin family protein	21.4 redox.glutaredoxins	3	0.00105814	768	791	782	-35.4	-29.6	0.836158	1	-	-2.183
vsiRNA5941	Sotub09g019720	PCS1	Phytochelatin synthase	15.2 metal handling.binding, chelation and storage	1	0.0437795	1150	1168	1159	-39.8	-26	0.653266	3	-	-
vsiRNA5963	PGSC0003DMC400061629	PGSC0003DMG400039525	Gene of unknown function	13.1.6.1.6 amino acid metabolism.synthesis.aromatic aa.chorismate.5-enolpyruvylshikimate-3-phosphate synthase	0	0.00534319	189	209	201	-34.7	-25.3	0.729107	2	NA	NA
vsiRNA5976	Sotub02g036640	SGF29a	SAGA-associated factor 29 homolog	35.2 not assigned.unknown	0	0.00283232	492	512	504	-38.1	-27.4	0.71916	2	-	-
vsiRNA5999	Sotub09g014230	ANX1	Receptor protein kinase-like protein	17.5.2 hormone metabolism.ethylene.signal transduction | 29.4.1.57 protein.postranslational modification.kinase.receptor like cytoplasmatic kinase VII | 30.2.1 signalling.receptor kinases.leucine rich repeat I | 30.2.16 signalling.receptor kinases.Catharanthus roseus-like RLK1 | 30.2.26 signalling.receptor kinases.crinkly like	2	0.164137	2240	2260	2250	-36.8	-25.9	0.703804	2	-1.042	-
vsiRNA6007	Sotub09g009340	HSP70-10	heat shock protein	10.3 cell wall.hemicellulose synthesis | 20.2.1 stress.abiotic.heat | 26.10 misc.cytochrome P450 | 29.6 protein.folding | 34.99 transport.misc	3	0.000461534	50	73	64	-35.8	-27.9	0.77933	1	0.572	-
vsiRNA6019	Sotub01g040390	HSP70-10	Chaperone DnaK	20.2.1 stress.abiotic.heat	3	0.0782855	165	185	175	-29.8	-19.9	0.667785	2	-	-
vsiRNA6023	Sotub10g028420	Sotub10g028420.1.1	Uncharacterized RNA-binding protein C328.05	27.4 RNA.RNA binding | 29.2.1.99.2.23 protein.synthesis.ribosomal protein.unknown.large subunit.L23	0	0.0637904	575	599	590	-28.8	-20.06	0.696528	2	1.645	-
vsiRNA6023	Sotub02g013660	UGT90A1	UDP glucosyltransferase	26.2 misc.UDP glucosyl and glucoronyl transferases	2	0.614097	1145	1168	1159	-28.8	-19.4	0.673611	3	-	-
vsiRNA6023	Sotub09g011530	RPL24A	60S ribosomal protein L24	29.2.1.2.2.24 protein.synthesis.ribosomal protein.eukaryotic.60S subunit.L24 | 29.2.2 protein.synthesis.ribosome biogenesis	3	0.0277744	386	405	396	-28.8	-21.7	0.753472	3	-	-
vsiRNA6040	Sotub01g046210	TMK1	Receptor-like serine/threonine-protein kinase At3g01300	29.4.1.57 protein.postranslational modification.kinase.receptor like cytoplasmatic kinase VII | 30.2.9 signalling.receptor kinases.leucine rich repeat IX | 30.2.11 signalling.receptor kinases.leucine rich repeat XI	2	0.113162	1740	1759	1750	-31.5	-22.6	0.71746	3	-0.757	-
vsiRNA6055	Sotub08g020700	ACBP6	Acyl-CoA-binding protein	11.1.13 lipid metabolism.FA synthesis and FA elongation.acyl-CoA binding protein | 28.1.3 DNA.synthesis/chromatin structure.histone	2	0.0582794	234	254	245	-36	-26.3	0.730556	3	-	-
vsiRNA6059	Sotub11g016220	AAC1	Mitochondrial ADP/ATP carrier proteins	2.1.2.5 major CHO metabolism.synthesis.starch.transporter | 34.8 transport.metabolite transporters at the envelope membrane | 34.9 transport.metabolite transporters at the mitochondrial membrane | 34.14 transport.unspecified cations	2	0.09302	349	368	359	-34.5	-25	0.724638	2	-	-
vsiRNA6069	Sotub06g022700	IWS1	COSII_At1g32130 (Fragment)	27.3.99 RNA.regulation of transcription.unclassified	2	0.001926	327	352	343	-35.5	-30	0.84507	0	-	-
vsiRNA6077	Sotub11g010120	ARI10	Ariadne-like ubiquitin ligase	29.5.5 protein.degradation.serine protease | 29.5.11.4.2 protein.degradation.ubiquitin.E3.RING	2	0.160908	1534	1554	1545	-33.2	-22.8	0.686747	2	0.365	-
vsiRNA6100	Sotub12g028970	LARP6B	La-related protein 7	27.4 RNA.RNA binding	0	0.108295	282	303	292	-36.4	-23.9	0.656593	3	-	-
vsiRNA6100	Sotub07g027450	PSBR	photosystem II polypeptide	1.1.1.2 PS.lightreaction.photosystem II.PSII polypeptide subunits | 27.3.67 RNA.regulation of transcription.putative transcription regulator	3	0.00368631	207	226	217	-36.4	-28.3	0.777473	3	2.27	-
vsiRNA6101	Sotub11g009320	DTX26	Mate efflux family protein	27.3.38 RNA.regulation of transcription.AT-rich interaction domain containing transcription factor family | 33.99 development.unspecified | 34.99 transport.misc	3	0.0115781	851	871	862	-33	-25.8	0.781818	1	-	-
vsiRNA6111	Sotub05g014250	GGAT1	Alanine aminotransferase 2	1.2.3 PS.photorespiration.aminotransferases peroxisomal | 13.1.1.3.1 amino acid metabolism.synthesis.central amino acid metabolism.alanine.alanine aminotransferase | 13.1.5.2.2 amino acid metabolism.synthesis.serine-glycine-cysteine group.glycine.glycine transaminase | 28.1.1.4 DNA.synthesis/chromatin structure.retrotransposon/transposase.hat-like transposase	2	0.235071	926	948	937	-36.2	-25	0.690608	3	-	-
vsiRNA6116	Sotub10g009840	3AT1	Malonyl-coenzyme:anthocyanin 5-O-glucoside-6';';';-O-malonyltransferase	16.8.1.21 secondary metabolism.flavonoids.anthocyanins.anthocyanin 5-aromatic acyltransferase | 26.5 misc.acyl transferases	2	0.0245462	1007	1029	1020	-29	-21.6	0.744828	1	-	0.454
vsiRNA6119	Sotub10g028580	CP29B	RNA-binding protein	27.3.99 RNA.regulation of transcription.unclassified | 27.4 RNA.RNA binding	2	0.0555829	407	428	419	-32.1	-21.8	0.679128	2	-	-
vsiRNA6132	Sotub09g009870	Sotub09g009870.1.1	Unknown Protein	2.2.1.4 major CHO metabolism.degradation.sucrose.hexokinase | 30.2.99 signalling.receptor kinases.misc	2	0.123101	114	138	127	-32.3	-21.3	0.659443	0	-	-
vsiRNA6137	Sotub07g006700	Sotub07g006700.1.1	UPF0549 protein C20orf43 homolog	35.2 not assigned.unknown	2	0.157652	726	746	737	-35.3	-23.48	0.665156	3	-	-
vsiRNA6148	Sotub01g038880	(ET):SAM	S-adenosylmethionine synthase	13.1.3.4.11 amino acid metabolism.synthesis.aspartate family.methionine.S-adenosylmethionine synthetase | 15.2 metal handling.binding, chelation and storage	2	0.29651	707	727	718	-33.4	-22	0.658683	1	-	-
vsiRNA6148	Sotub08g007160	PPC4-2	Serine/threonine protein phosphatase	29.4 protein.postranslational modification	2	0.0769411	428	447	439	-33.4	-23.7	0.709581	2	-	-
vsiRNA6158	Sotub05g029260	LHCA1	Chlorophyll a-b binding protein 6A, chloroplastic	1.1.1.1 PS.lightreaction.photosystem II.LHC-II | 1.1.2.1 PS.lightreaction.photosystem I.LHC-I	3	0.00105814	508	528	519	-35	-28.9	0.825714	3	-	-
vsiRNA6162	Sotub06g021200	Sotub06g021200.1.1	Unknown Protein	23.2 nucleotide metabolism.degradation	3	0.142675	754	776	765	-31.2	-20.96	0.671795	3	-	-
vsiRNA6179	Sotub07g013010	PRXIIB	Peroxiredoxin	21.5 redox.peroxiredoxin	1	0.0153008	336	357	348	-41.5	-27.6	0.66506	2	-	-
vsiRNA6188	Sotub07g012680	psaA	Photosystem I P700 chlorophyll a apoprotein A1	1.1.2.2 PS.lightreaction.photosystem I.PSI polypeptide subunits	2	0.104065	488	510	499	-31	-21.28	0.686452	2	-	-
vsiRNA6203	Sotub06g028390	PDH2	Pyruvate dehydrogenase E1 component subunit beta	8.1.1.1 TCA / organic transformation.TCA.pyruvate DH.E1	2	0.0582794	110	128	119	-33.5	-24.6	0.734328	2	-	-
vsiRNA6205	PGSC0003DMC400054525	PGSC0003DMG400031295	4F5 protein family protein	35.1 not assigned.no ontology	1	0.00325927	33	55	46	-31.6	-24.9	0.787975	3	-	-
vsiRNA6209	Sotub07g012680	psaA	Photosystem I P700 chlorophyll a apoprotein A1	1.1.2.2 PS.lightreaction.photosystem I.PSI polypeptide subunits	2	0.0303748	1126	1145	1136	-37.2	-26.8	0.72043	3	-	-
vsiRNA6229	Sotub01g041180	AKR2A	Ankyrin repeat domain-containing protein 2	27.3.39 RNA.regulation of transcription.AtSR transcription factor family | 31.1 cell.organisation	3	0.0114747	793	814	805	-34.5	-24.5	0.710145	2	-	-
vsiRNA6252	Sotub08g027660	Sotub08g027660.1.1	Glutaredoxin family protein	21.4 redox.glutaredoxins	2	0.0198166	880	902	893	-39.6	-30	0.757576	1	-	-2.183
vsiRNA6256	Sotub06g027050	ORF110A	Ribulose bisphosphate carboxylase large chain (Fragment)	1.3.1 PS.calvin cycle.rubisco large subunit | 29.2.1.1.1.1.15 protein.synthesis.ribosomal protein.prokaryotic.chloroplast.30S subunit.S15	3	0.0105311	947	971	962	-35.5	-27.7	0.780282	1	0.902	-
vsiRNA6260	Sotub06g023110	CURT1C	Thylakoid membrane phosphoprotein 14 kDa, chloroplastic	1.1.2.2 PS.lightreaction.photosystem I.PSI polypeptide subunits	2	0.211698	268	289	279	-37.1	-24.2	0.652291	1	-	-
vsiRNA6267	Sotub09g027850	LSM5	U6 snRNA-associated Sm-like protein LSm5	27.1.1 RNA.processing.splicing	2	0.0670492	27	47	38	-39.6	-26.2	0.661616	3	0.629	-
vsiRNA6267	Sotub10g009720	CHLI1	Magnesium chelatase ATPase subunit I	19.10 tetrapyrrole synthesis.magnesium chelatase | 29.4 protein.postranslational modification	2	0.0971297	1017	1037	1028	-39.6	-25.8	0.651515	3	-	-
vsiRNA6270	Sotub07g006700	Sotub07g006700.1.1	UPF0549 protein C20orf43 homolog	35.2 not assigned.unknown	2	0.0897942	663	687	677	-34.1	-22.7	0.665689	0	-	-
vsiRNA6272	Sotub02g029110	RBCS-1A	Ribulose bisphosphate carboxylase small chain	1.3.2 PS.calvin cycle.rubisco small subunit | 26.10 misc.cytochrome P450 | 34.3 transport.amino acids	3	0.0485411	380	400	391	-30.6	-21.8	0.712418	3	-	-
vsiRNA6297	MICRO.13419.C1	MICRO.13419.C1	NA	29.5.11.4.3.2 protein.degradation.ubiquitin.E3.SCF.FBOX | 29.5.11.4.3.2 protein.degradation.ubiquitin.E3.SCF.FBOX	0	0.0224352	64	84	75	-31.5	-21.7	0.688889	3	NA	NA
vsiRNA6297	Sotub12g011240	RH53	ATP-dependent RNA helicase	27.1.2 RNA.processing.RNA helicase | 29.2.3 protein.synthesis.initiation	2	0.156687	1080	1099	1091	-31.5	-21.3	0.67619	3	-	-
vsiRNA6297	Sotub02g019430	SCAR1	Wiskott-Aldrich syndrome protein family member 2	31.1 cell.organisation | 33.99 development.unspecified	3	0.0508281	676	696	687	-31.5	-21.3	0.67619	3	-	-
vsiRNA6299	Sotub01g022730	GLN1-1	Glutamine synthetase	12.2.2 N-metabolism.ammonia metabolism.glutamine synthetase | 20.2.99 stress.abiotic.unspecified | 27.3.69 RNA.regulation of transcription.SET-domain transcriptional regulator family | 30.3 signalling.calcium | 34.12 transport.metal	2	0.0314481	1113	1135	1123	-41.7	-28.9	0.693046	1	-	-
vsiRNA6300	Sotub09g007400	CP29B	RNA-binding protein	27.3.99 RNA.regulation of transcription.unclassified | 27.4 RNA.RNA binding	2	0.0971297	655	678	665	-36.2	-23.68	0.654144	2	-	-
vsiRNA6305	Sotub07g027690	PSAG	Photosystem I reaction center subunit V	1.1.2.2 PS.lightreaction.photosystem I.PSI polypeptide subunits	2	0.209009	6	24	16	-38	-25.9	0.681579	1	-	-
vsiRNA6314	Sotub05g025750	Sotub05g025750.1.1	Unknown Protein	20.2.99 stress.abiotic.unspecified	3	0.185379	111	131	121	-32.7	-21.3	0.651376	1	-	-
vsiRNA6323	Sotub07g017150	RH53	ATP-dependent RNA helicase	27.1.2 RNA.processing.RNA helicase | 29.2.3 protein.synthesis.initiation	1	0.00881212	1596	1616	1607	-33.5	-24.2	0.722388	1	-	-
vsiRNA6326	Sotub09g007470	(SA):PAL	Phenylalanine ammonia-lyase	16.2.1.1 secondary metabolism.phenylpropanoids.lignin biosynthesis.PAL	2	0.0580128	1678	1699	1690	-33.4	-24.6	0.736527	2	1.872	-
vsiRNA6328	Sotub12g027890	CAT1	Catalase	21.6 redox.dismutases and catalases	2	0.0123494	1164	1184	1176	-38.9	-27.9	0.717224	3	1.985	-
vsiRNA6339	Sotub10g014510	RBG7	RNA-binding glycine-rich protein-1b	27.3.75 RNA.regulation of transcription.GRP | 27.4 RNA.RNA binding	3	0.0343338	281	302	293	-38.1	-24.8	0.650919	3	-	1.037
vsiRNA6340	Sotub01g021550	OBGL	GTPase obg	30.5 signalling.G-proteins	3	0.131343	781	800	791	-34.4	-23.2	0.674419	2	-	-
vsiRNA6346	Sotub07g019780	STA1	Pre-mrna splicing factor	27.1.1 RNA.processing.splicing	2	0.133218	719	741	730	-35	-23.2	0.662857	2	-	-
vsiRNA6346	Sotub04g023260	SDC	Histidine decarboxylase	11.3 lipid metabolism.phospholipid synthesis | 13.2.7 amino acid metabolism.degradation.histidine | 26.10 misc.cytochrome P450 | 29.5.11.20 protein.degradation.ubiquitin.proteasom	2	0.123248	119	140	130	-35	-23.3	0.665714	3	-	-
vsiRNA6361	Sotub02g024990	T30D6.27	Nucleolar complex protein 2 homolog	27.2 RNA.transcription	0	0.0299373	1976	1998	1987	-39	-25.9	0.664103	3	-	-
vsiRNA6361	Sotub07g026110	THI1	Thiazole biosynthetic enzyme	10.8.1 cell wall.pectinesterases.PME | 18.2 Co-factor and vitamine metabolism.thiamine	2	0.0670492	856	876	867	-39	-27	0.692308	2	-	-
vsiRNA6364	Sotub07g019480	ACO1	3-isopropylmalate dehydratase large subunit	8.1.3 TCA / organic transformation.TCA.aconitase	2	0.0914085	1005	1024	1015	-35.3	-24.3	0.688385	3	-	0.822
vsiRNA6364	PGSC0003DMC400058435	PGSC0003DMG400036331	Gene of unknown function	16.1.5 secondary metabolism.isoprenoids.terpenoids | 20.1.2 stress.biotic.receptors | 27.2 RNA.transcription | 29.5.11.4.3.2 protein.degradation.ubiquitin.E3.SCF.FBOX	3	0.0749909	112	133	122	-35.3	-23.4	0.66289	1	NA	NA
vsiRNA6365	Sotub02g031970	ZEP	Zeaxanthin epoxidase chloroplastic	17.1.1.1.1 hormone metabolism.abscisic acid.synthesis-degradation.synthesis.zeaxanthin epoxidase	2	0.441365	577	598	587	-31.8	-21.1	0.663522	0	-	-
vsiRNA6365	Sotub06g019230	Sotub06g019230.1.1	40S ribosomal protein S8	29.2.1.2.1.8 protein.synthesis.ribosomal protein.eukaryotic.40S subunit.S8 | 29.2.2 protein.synthesis.ribosome biogenesis	3	0.313286	476	501	486	-31.8	-21	0.660377	0	-	-
vsiRNA6381	Sotub05g014720	Sotub05g014720.1.1	Myosin heavy chain-related-like	35.2 not assigned.unknown	2	0.326462	200	222	213	-28.5	-18.58	0.65193	3	-	-
vsiRNA6381	Sotub06g034140	PSAE1	Photosystem I reaction center subunit IV A	1.1.2.2 PS.lightreaction.photosystem I.PSI polypeptide subunits | 26.21 misc.protease inhibitor/seed storage/lipid transfer protein (LTP) family protein	3	0.00863691	242	261	252	-28.5	-21.4	0.750877	3	-	-
vsiRNA6383	Sotub12g006900	AtCGL160	ATP synthase I-like protein	1.1.4 PS.lightreaction.ATP synthase	2	0.433569	83	104	94	-34.4	-22.7	0.659884	2	-	-
vsiRNA6383	Sotub10g027580	Sotub10g027580.1.1	Serine/threonine-protein kinase receptor	29.4.1.57 protein.postranslational modification.kinase.receptor like cytoplasmatic kinase VII | 30.2.8.2 signalling.receptor kinases.leucine rich repeat VIII.type 2 | 30.2.17 signalling.receptor kinases.DUF 26	3	0.0433498	981	1003	993	-34.4	-24.7	0.718023	1	-	-
vsiRNA6384	Sotub02g029110	RBCS-1A	Ribulose bisphosphate carboxylase small chain	1.3.2 PS.calvin cycle.rubisco small subunit | 26.10 misc.cytochrome P450 | 34.3 transport.amino acids	3	0.00652916	165	186	177	-37.5	-27.1	0.722667	3	-	-
vsiRNA6406	Sotub11g018810	Sotub11g018810.1.1	LysM domain containing protein expressed	35.1 not assigned.no ontology	0	0.0294953	8	34	25	-36	-23.8	0.661111	1	-	-
vsiRNA6406	PGSC0003DMC400029770	PGSC0003DMG401017032	Protein transporter	31.4 cell.vesicle transport	1	0.00881212	357	378	369	-36	-25	0.694444	2	-	-
vsiRNA6406	Sotub10g015600	RCCR	Red chlorophyll catabolite reductase (Fragment)	20.2.5 stress.abiotic.light	2	0.00707557	447	468	459	-36	-27	0.75	1	-	-
vsiRNA6413	Sotub11g026390	T5N23_140	Inter-alpha-trypsin inhibitor heavy chain H4	29.5.11.4.2 protein.degradation.ubiquitin.E3.RING | 29.5.15 protein.degradation.inhibitors	0	0.0235219	433	454	445	-35.4	-24	0.677966	2	-	-
vsiRNA6414	Sotub02g011680	AP2	AP2-like ethylene-responsive transcription factor At1g16060	27.3.3 RNA.regulation of transcription.AP2/EREBP, APETALA2/ethylene-responsive element binding protein family | 33.99 development.unspecified	0	0.000630098	1419	1440	1431	-32.4	-25.7	0.79321	3	-	-
vsiRNA6415	Sotub11g024330	ATL57	Ring H2 finger protein	20.1.2 stress.biotic.receptors | 29.5.11.4.2 protein.degradation.ubiquitin.E3.RING	2	0.217276	507	528	518	-36.2	-24	0.662983	2	NA	NA
vsiRNA6420	Sotub03g013400	GLT1	Glutamate synthase	12.2.1.1 N-metabolism.ammonia metabolism.glutamate synthase.ferredoxin dependent | 12.2.1.2 N-metabolism.ammonia metabolism.glutamate synthase.NADH dependent	2	0.29651	6114	6134	6125	-38.9	-25.4	0.652956	1	-	-
vsiRNA6422	Sotub07g009910	Sotub07g009910.1.1	Histone-lysine N-methyltransferase	27.3.67 RNA.regulation of transcription.putative transcription regulator | 27.3.69 RNA.regulation of transcription.SET-domain transcriptional regulator family | 28.1.1.4 DNA.synthesis/chromatin structure.retrotransposon/transposase.hat-like transposase	0	0.0566354	508	530	519	-32.7	-22.78	0.696636	2	-	-
vsiRNA6422	Sotub06g027720	CSP41B	NAD-dependent epimerase/dehydratase	27.3.99 RNA.regulation of transcription.unclassified	2	0.224678	1047	1069	1059	-32.7	-23.2	0.70948	0	-	-
vsiRNA6422	Sotub04g017050	Sotub04g017050.1.1	GCN5-related N-acetyltransferase	10.1.5 cell wall.precursor synthesis.UXS | 26.24 misc.GCN5-related N-acetyltransferase | 27.3.1 RNA.regulation of transcription.ABI3/VP1-related B3-domain-containing transcription factor family	2	0.0113723	412	432	423	-32.7	-27.8	0.850153	1	-	-
vsiRNA6422	Sotub06g005520	MYB_related	MYB transcription factor	27.3.25 RNA.regulation of transcription.MYB domain transcription factor family	3	0.0928125	166	187	177	-32.7	-22.6	0.691131	2	-	-
vsiRNA6424	Sotub02g006410	AtDjC17	DnaJ Chaperone protein	20.2.1 stress.abiotic.heat | 29.3.4.99 protein.targeting.secretory pathway.unspecified	2	0.138608	1148	1171	1161	-38.5	-26.2	0.680519	3	-	1.601
vsiRNA6433	PGSC0003DMC400068181	PGSC0003DMG400046077	Gene of unknown function	35.2 not assigned.unknown	0	0.0355932	265	287	277	-41.9	-27.8	0.663484	3	NA	NA
vsiRNA6437	Sotub03g023220	CP31A	RNA-binding protein	27.3.99 RNA.regulation of transcription.unclassified | 27.4 RNA.RNA binding	2	0.0280033	226	245	236	-29.1	-22	0.756014	3	-	-
vsiRNA6442	Sotub05g009280	F9L1.8	Oxidoreductase FAD/NAD(P)-binding domain protein	1.1.5.4 PS.lightreaction.other electron carrier (ox/red).ferredoxin oxireductase	2	0.271953	622	642	633	-36	-24	0.666667	3	-	-
vsiRNA6456	PGSC0003DMC400029202	LHB1B1	Chlorophyll a-b binding protein 50, chloroplastic	1.1.1.1 PS.lightreaction.photosystem II.LHC-II | 1.1.1.2 PS.lightreaction.photosystem II.PSII polypeptide subunits	2	0.0764922	314	333	325	-39.2	-26.9	0.686224	2	-	-
vsiRNA6456	Sotub02g017370	LHB1B1	Chlorophyll a-b binding protein 1B, chloroplastic	1.1.1.1 PS.lightreaction.photosystem II.LHC-II | 1.1.1.2 PS.lightreaction.photosystem II.PSII polypeptide subunits	2	0.120737	308	327	319	-39.2	-27	0.688776	2	-	-
vsiRNA6456	Sotub03g006060	LHB1B1	Chlorophyll a-b binding protein 3C, chloroplastic	1.1.1.1 PS.lightreaction.photosystem II.LHC-II | 1.1.1.2 PS.lightreaction.photosystem II.PSII polypeptide subunits	2	0.143076	314	333	325	-39.2	-26.9	0.686224	2	-	-
vsiRNA6456	Sotub08g016800	Sotub08g016800.1.1	Chlorophyll a-b binding protein 3C, chloroplastic	1.1.1.1 PS.lightreaction.photosystem II.LHC-II | 1.1.1.2 PS.lightreaction.photosystem II.PSII polypeptide subunits	3	0.0595572	176	195	187	-39.2	-26.9	0.686224	2	-	-
vsiRNA6458	Sotub10g008110	Sotub10g008110.1.1	Unknown Protein	27.3.28 RNA.regulation of transcription.squamosa promoter binding protein family (SBP) | 29.5.11.4.2 protein.degradation.ubiquitin.E3.RING	0	0.00251801	674	695	686	-38.6	-27.7	0.717617	3	0.384	-
vsiRNA6463	Sotub08g016090	CV	Unknown Protein	35.2 not assigned.unknown	2	0.0175952	348	368	359	-33.8	-25	0.739645	3	-	-
vsiRNA6470	Sotub08g016800	Sotub08g016800.1.1	Chlorophyll a-b binding protein 3C, chloroplastic	1.1.1.1 PS.lightreaction.photosystem II.LHC-II | 1.1.1.2 PS.lightreaction.photosystem II.PSII polypeptide subunits	2	0.152821	240	265	256	-33.2	-22.7	0.683735	3	-	-
vsiRNA6470	Sotub02g017370	LHB1B1	Chlorophyll a-b binding protein 1B, chloroplastic	1.1.1.1 PS.lightreaction.photosystem II.LHC-II | 1.1.1.2 PS.lightreaction.photosystem II.PSII polypeptide subunits	3	0.0341026	372	397	388	-33.2	-22.7	0.683735	3	-	-
vsiRNA6474	Sotub12g011240	RH53	ATP-dependent RNA helicase	27.1.2 RNA.processing.RNA helicase | 29.2.3 protein.synthesis.initiation	2	0.287733	1738	1757	1748	-37.6	-24.7	0.656915	3	-	-
vsiRNA6495	Sotub05g028510	CPZ	Ribonuclease Z family protein	27.1.19 RNA.processing.ribonucleases | 29.5.15 protein.degradation.inhibitors	1	0.0410467	534	556	545	-33.5	-22.8	0.680597	2	-	-
vsiRNA6499	Sotub02g023710	ATPC1	ATP synthase gamma chain	1.1.4.4 PS.lightreaction.ATP synthase.gamma chain | 29.2.2 protein.synthesis.ribosome biogenesis	2	0.0552224	408	428	419	-36.6	-25.8	0.704918	2	-	-
vsiRNA6507	Sotub10g015690	ALS	Acetolactate synthase	13.1.4.1.1 amino acid metabolism.synthesis.branched chain group.common.acetolactate synthase | 18.2 Co-factor and vitamine metabolism.thiamine	2	0.0498696	1850	1877	1868	-37.5	-24.5	0.653333	1	-	-
vsiRNA6523	Sotub01g036520	Sotub01g036520.1.1	BZIP domain class transcription factor	27.4 RNA.RNA binding | 30.11 signalling.light	2	0.0848254	1517	1537	1529	-31.4	-21.8	0.694268	1	-	-
vsiRNA6529	Sotub04g035360	CDSP32	Thioredoxin	20.2.3 stress.abiotic.drought/salt | 21.1 redox.thioredoxin | 26.2 misc.UDP glucosyl and glucoronyl transferases	3	0.088194	699	721	710	-34.5	-22.5	0.652174	1	-	-
vsiRNA6554	Sotub12g006870	F14N22.2	Phospholipase A2 (Fragment)	11.9.2.1 lipid metabolism.lipid degradation.lipases.triacylglycerol lipase	2	0.0552548	1004	1024	1015	-27.6	-19.1	0.692029	3	-	-
vsiRNA6556	TC218757	TC218757	NA	35.2 not assigned.unknown	2	0.00285528	140	160	151	-36	-37.8	1	0	NA	NA
vsiRNA6557	Sotub03g029450	CHLP	Geranylgeranyl reductase	16.1.1 secondary metabolism.isoprenoids.non-mevalonate pathway	2	0.292601	967	991	982	-27.9	-18.2	0.65233	2	-	-
vsiRNA6582	Sotub10g009470	TPT	Glucose-6-phosphate/phosphate translocator 2	2.2.2.6 major CHO metabolism.degradation.starch.transporter | 27.3.35 RNA.regulation of transcription.bZIP transcription factor family | 34.8 transport.metabolite transporters at the envelope membrane	2	0.122865	1094	1119	1110	-32.4	-21.6	0.666667	1	-	-
vsiRNA6584	Sotub01g040980	F19G10.11	T-complex protein 11	35.1 not assigned.no ontology	2	0.0897942	3203	3224	3215	-28.1	-21.1	0.75089	1	2.758	-
vsiRNA6584	Sotub01g013610	Sotub01g013610.1.1	PRLI-interacting factor A (Fragment)	35.1.40 not assigned.no ontology.glycine rich proteins	2	0.700803	1004	1022	1013	-28.1	-18.5	0.658363	3	0.587	-
vsiRNA6599	PGSC0003DMC400044101	PGSC0003DMG400025425	DnaJ	20.2.1 stress.abiotic.heat	2	0.147866	298	318	309	-37	-24.3	0.656757	3	1.939	-
vsiRNA6636	Sotub09g015810	Sotub09g015810.1.1	Mitogen-activated protein kinase kinase kinase 7	29.4 protein.postranslational modification	0	0.0105636	129	149	140	-33.4	-24	0.718563	3	0.554	-
vsiRNA6640	Sotub12g007490	T25C13.50	Adenylate kinase-like protein	23.4.1 nucleotide metabolism.phosphotransfer and pyrophosphatases.adenylate kinase	2	0.17198	1161	1182	1172	-34.5	-22.7	0.657971	2	-	-
vsiRNA6652	Sotub02g023710	ATPC1	ATP synthase gamma chain	1.1.4.4 PS.lightreaction.ATP synthase.gamma chain | 29.2.2 protein.synthesis.ribosome biogenesis	2	0.041526	172	192	183	-38	-26.6	0.7	3	-	-
vsiRNA6662	Sotub01g037560	TCTP1	Translationally-controlled tumor protein homolog	33.99 development.unspecified	3	0.0246204	229	250	240	-32.9	-24	0.729483	3	1.875	-
vsiRNA6669	Sotub03g023690	Sotub03g023690.1.1	Kelch domain-containing protein 4	16.5.1.3.2.1 secondary metabolism.sulfur-containing.glucosinolates.degradation.nitrilespecifier protein.epithiospecifier protein | 17.7.3 hormone metabolism.jasmonate.induced-regulated-responsive-activated | 26.16 misc.myrosinases-lectin-jacalin	2	0.421612	1822	1845	1833	-33.9	-22.4	0.660767	2	-	-
vsiRNA6674	Sotub04g023440	F1M20.13	Exocyst subunit Exo70-interacting protein Roh1 (Fragment)	20.2.1 stress.abiotic.heat	2	0.043372	195	219	210	-38.2	-26.9	0.704188	1	-1.931	-
vsiRNA6676	Sotub01g041030	AKT1	Potassium channel	34.15 transport.potassium	2	0.0321547	2346	2366	2357	-38.6	-27	0.699482	1	NA	NA
vsiRNA6686	Sotub12g031620	PSBT	Photosystem II 5 kDa protein, chloroplastic	1.1.1.2 PS.lightreaction.photosystem II.PSII polypeptide subunits | 1.1.2.2 PS.lightreaction.photosystem I.PSI polypeptide subunits	2	0.0552224	7	31	18	-40.3	-29.6	0.734491	0	-	-
vsiRNA6690	Sotub01g038210	CRT1	Calreticulin 2 calcium-binding protein	30.3 signalling.calcium	2	0.388482	228	249	239	-29.1	-19	0.652921	3	-	-
vsiRNA6717	Sotub04g013950	APRR7	Pseudo response regulator	27.3.66 RNA.regulation of transcription.pseudo ARR transcription factor family	2	0.453011	1684	1705	1695	-34	-22.1	0.65	3	-	-
vsiRNA6724	Sotub10g020750	SAP2	Zinc finger A20 and AN1 domain-containing stress-associated protein 6	27.3.3 RNA.regulation of transcription.AP2/EREBP, APETALA2/ethylene-responsive element binding protein family	2	0.521795	105	128	116	-28.3	-18.6	0.657244	1	-	-
vsiRNA6729	Sotub08g010190	OASB	Cysteine synthase	13.1.5.3.1 amino acid metabolism.synthesis.serine-glycine-cysteine group.cysteine.OASTL | 30.4 signalling.phosphinositides	2	0.0985341	992	1013	1004	-37	-25.7	0.694595	3	-	-
vsiRNA6731	Sotub02g015380	BOI	Baculoviral IAP repeat-containing 3	29.5.11.4.2 protein.degradation.ubiquitin.E3.RING	1	0.0148671	342	366	357	-33.2	-23.6	0.710843	1	-	-
vsiRNA6731	Sotub12g011750	Sotub12g011750.1.1	Ubiquitin/metalloprotease fusion protein	29.5.7 protein.degradation.metalloprotease	2	0.594875	1193	1214	1206	-33.2	-21.8	0.656627	3	-	-
vsiRNA6732	Sotub01g037560	TCTP1	Translationally-controlled tumor protein homolog	33.99 development.unspecified	3	0.0188761	420	440	431	-37.2	-25.6	0.688172	3	1.875	-
vsiRNA6763	Sotub10g028070	RCA	Ribulose-1 5-bisphosphate carboxylase/oxygenase activase 1	1.3.13 PS.calvin cycle.rubisco interacting	3	0.0435663	90	110	101	-31.6	-21.6	0.683544	3	-	-
vsiRNA6765	PGSC0003DMC400062627	PGSC0003DMG400040523	Gene of unknown function	35.2 not assigned.unknown	0	0.0036553	411	433	422	-39.1	-29	0.741688	1	NA	NA
vsiRNA6794	Sotub01g025660	RPL1	50S ribosomal protein L1	29.2.1.1.1.2.1 protein.synthesis.ribosomal protein.prokaryotic.chloroplast.50S subunit.L1 | 29.2.1.1.3 protein.synthesis.ribosomal protein.prokaryotic.unknown organellar	2	0.0210894	952	971	962	-39.3	-27.4	0.697201	3	2.226	-
vsiRNA6801	Sotub06g010060	Sotub06g010060.1.1	40S ribosomal protein S7-like protein	15.2 metal handling.binding, chelation and storage	0	0.0777502	260	281	272	-30.8	-20.3	0.659091	3	-	-
vsiRNA6801	Sotub06g028510	BAG5	Bcl-2-associated athanogene-like protein	17.4.2 hormone metabolism.cytokinin.signal transduction | 19.4 tetrapyrrole synthesis.ALA dehydratase | 31.4 cell.vesicle transport | 33.99 development.unspecified	2	0.359855	761	781	771	-30.8	-20.9	0.678571	3	-	-
vsiRNA6803	Sotub05g010540	AATP1	AAA-ATPase	11.3.2 lipid metabolism.phospholipid synthesis.choline kinase | 26.2 misc.UDP glucosyl and glucoronyl transferases | 29.5.9 protein.degradation.AAA type	2	0.25787	1575	1597	1588	-29.6	-19.7	0.665541	3	-	-
vsiRNA6804	Sotub11g026620	ISPG	4-hydroxy-3-methylbut-2-en-1-yl diphosphate synthase	16.1.1.6 secondary metabolism.isoprenoids.non-mevalonate pathway.HDS | 29.5.11.3 protein.degradation.ubiquitin.E2 | 30.5 signalling.G-proteins	2	0.0609683	13	36	24	-35.6	-25.22	0.708427	3	0.61	-
vsiRNA6804	Sotub12g010240	VPS2.1	Charged multivesicular body protein 2a	27.3.71 RNA.regulation of transcription.SNF7	2	0.0830305	562	582	573	-35.6	-24	0.674157	3	-	-
vsiRNA6805	PGSC0003DMC400061955	PGSC0003DMG400039851	Gene of unknown function	16.8.3 secondary metabolism.flavonoids.dihydroflavonols | 20.1 stress.biotic | 26.10 misc.cytochrome P450 | 27.4 RNA.RNA binding | 28.1.1.4 DNA.synthesis/chromatin structure.retrotransposon/transposase.hat-like transposase | 29.2.2 protein.synthesis.ribosome biogenesis | 31.4 cell.vesicle transport	0	0.124958	172	197	186	-25.2	-16.8	0.666667	0	-	-
vsiRNA6805	Sotub02g018700	F9K20.24	Protein transport protein SEC61 alpha subunit	29.3.4.99 protein.targeting.secretory pathway.unspecified | 34.99 transport.misc	2	0.748692	1046	1068	1059	-25.2	-16.8	0.666667	1	-	-
vsiRNA6818	Sotub02g023810	APR1	Phosphoadenosine phosphosulfate reductase	14.2 S-assimilation.APR	3	0.0219873	607	627	618	-38.4	-27.1	0.705729	3	-	-
vsiRNA6827	Sotub08g025040	CPEFG	Elongation factor G	29.2.4 protein.synthesis.elongation	2	0.235689	534	554	546	-35.1	-23	0.655271	3	-	-
vsiRNA6836	Sotub07g014820	Sotub07g014820.1.1	Reverse transcriptase (Fragment)	20.1 stress.biotic | 28.2 DNA.repair | 31.4 cell.vesicle transport	0	0.0255111	441	462	453	-32.6	-21.9	0.671779	1	NA	NA
vsiRNA6848	Sotub01g031270	NTMC2T4	Syt1 synaptotagmin Ca2+-dependent lipid-binding protein putati (IC)	30.3 signalling.calcium	2	0.00531139	16	39	28	-40.4	-30.6	0.757426	0	-	-
vsiRNA6848	Sotub04g030520	CF9	Phloem protein (Fragment)	35.2 not assigned.unknown	2	0.267778	338	360	349	-40.4	-26.5	0.655941	2	NA	NA
vsiRNA6854	Sotub03g021140	TFIIS	Transcription elongation factor A protein 2	26.21 misc.protease inhibitor/seed storage/lipid transfer protein (LTP) family protein | 27.3.67 RNA.regulation of transcription.putative transcription regulator | 29.2.4 protein.synthesis.elongation	2	0.685482	1034	1055	1046	-32.9	-21.4	0.650456	1	-	-
vsiRNA6855	Sotub01g034970	RPI3	Ribose-5-phosphate isomerase	1.3.10 PS.calvin cycle.Rib5P Isomerase | 7.2.4 OPP.non-reductive PP.ribose 5-phosphate isomerase	2	0.282288	795	814	806	-35.8	-23.4	0.653631	2	-	-
vsiRNA6861	Sotub12g029040	RPL9B	Ribosomal L9-like protein	29.2.1.2.2.9 protein.synthesis.ribosomal protein.eukaryotic.60S subunit.L9 | 29.2.2 protein.synthesis.ribosome biogenesis	2	0.161553	341	362	353	-35.6	-23.5	0.660112	2	-	-
vsiRNA6882	Sotub06g019230	Sotub06g019230.1.1	40S ribosomal protein S8	29.2.1.2.1.8 protein.synthesis.ribosomal protein.eukaryotic.40S subunit.S8 | 29.2.2 protein.synthesis.ribosome biogenesis	2	0.0158497	132	152	142	-31.6	-21.9	0.693038	2	-	-
vsiRNA6912	Sotub03g017720	F2K13_30	Vacuolar protein sorting-associated protein 27	31.4 cell.vesicle transport	2	0.121172	379	402	393	-39.3	-26.5	0.6743	1	-	-
vsiRNA6912	Sotub10g022480	SYNC1	Asparaginyl-tRNA synthetase 2	29.1.22 protein.aa activation.asparagine-tRNA ligase	2	0.0247507	1071	1089	1080	-39.3	-29	0.737913	2	-	-
vsiRNA6920	Sotub04g029590	CUTA	Divalent cation tolerance protein CutA	15.2 metal handling.binding, chelation and storage | 30.7 signalling.14-3-3 proteins	2	0.240047	409	432	423	-34.8	-24.7	0.70977	1	0.99	-
vsiRNA6920	Sotub04g022750	ATH13	ABC-1 domain protein	20.2 stress.abiotic	3	0.360309	60	82	73	-34.8	-22.8	0.655172	0	-	-
vsiRNA6920	Sotub08g014650	GLDP1	Glycine dehydrogenase P protein	1.2.4.1 PS.photorespiration.glycine cleavage.P subunit | 13.2.5.2 amino acid metabolism.degradation.serine-glycine-cysteine group.glycine | 25 C1-metabolism	3	0.261244	2604	2625	2615	-34.8	-23.3	0.66954	2	-	-
vsiRNA6927	Sotub06g032200	TFIIA-L	Transcription initiation factor IIA subunit 1	27.3.50 RNA.regulation of transcription.general transcription | 29.4 protein.postranslational modification	2	0.31242	70	89	80	-34.6	-22.6	0.653179	3	-	-
vsiRNA6934	Sotub01g049710	Sotub01g049710.1.1	Chloride channel E	35.2 not assigned.unknown	2	0.0280033	356	375	366	-36.3	-25.9	0.713499	1	NA	NA
vsiRNA6952	Sotub01g036110	Sotub01g036110.1.1	60S ribosomal protein L34	35.2 not assigned.unknown	2	0.150761	229	253	241	-32.8	-21.8	0.664634	0	NA	NA
vsiRNA6979	Sotub12g005240	GTE4	Bromodomain containing 2 (Fragment)	27.3.52 RNA.regulation of transcription.global transcription factor group | 29.2.2 protein.synthesis.ribosome biogenesis	1	0.00682948	153	174	163	-30.7	-21.2	0.690554	1	NA	NA
vsiRNA6997	Sotub02g032940	PSBO1	Oxygen-evolving enhancer protein 1 of photosystem II	1.1.1.2 PS.lightreaction.photosystem II.PSII polypeptide subunits	2	0.0169074	743	763	754	-38.2	-27.1	0.709424	2	-	-
vsiRNA6998	Sotub02g029670	Sotub02g029670.1.1	Mate efflux family protein	34.99 transport.misc	2	0.189526	461	484	475	-36.6	-24.1	0.65847	1	0.662	-
vsiRNA6998	Sotub07g019380	Sotub07g019380.1.1	Unknown Protein	27.3.44 RNA.regulation of transcription.chromatin remodeling factors	2	0.0430949	730	751	742	-36.6	-25.5	0.696721	3	NA	NA
vsiRNA7012	Sotub08g020460	Sotub08g020460.1.1	Unknown Protein	35.1 not assigned.no ontology	3	0.0646325	258	282	269	-34.3	-24.1	0.702624	1	-	-
vsiRNA7013	Sotub01g047810	FBA1	Fructose-bisphosphate aldolase	1.3.6 PS.calvin cycle.aldolase | 11.1.30 lipid metabolism.FA synthesis and FA elongation.pyruvate kinase	3	0.00211516	1040	1060	1052	-39.1	-32.3	0.826087	2	-	-
vsiRNA7024	bf_lbchxxxx_0066h03.t3m.scf	bf_lbchxxxx_0066h03.t3m.scf	NA	35.2 not assigned.unknown | 35.2 not assigned.unknown	0	0.000630098	215	236	227	-41.3	-30.9	0.748184	3	NA	NA
vsiRNA7026	Sotub10g014540	RBG8	Glycine-rich RNA-binding protein	17.2.2 hormone metabolism.auxin.signal transduction | 27.3.75 RNA.regulation of transcription.GRP | 27.4 RNA.RNA binding	2	0.02802	381	399	390	-35.6	-25.7	0.72191	1	2.298	-
vsiRNA7026	Sotub02g011200	GRDP1	Hypothetical YFW family protein 5	35.1.40 not assigned.no ontology.glycine rich proteins	3	0.110873	2340	2361	2352	-35.6	-23.2	0.651685	1	0.882	-
vsiRNA7037	Sotub04g009720	Nog1-1	Nucleolar GTP-binding protein	30.5 signalling.G-proteins	2	0.165747	220	241	231	-32.7	-21.3	0.651376	2	-	-
vsiRNA7073	Sotub10g022880	ELC	Tumor susceptibility protein 101 (Fragment)	20.2.5 stress.abiotic.light	0	0.0993137	710	731	722	-32.1	-21.7	0.676012	2	-	-
vsiRNA7073	Sotub01g030640	ECI1	Enoyl-CoA hydratase/isomerase family protein	11.9.4.3 lipid metabolism.lipid degradation.beta-oxidation.enoyl CoA hydratase | 13.2.3.5 amino acid metabolism.degradation.aspartate family.lysine | 13.2.4.1 amino acid metabolism.degradation.branched chain group.shared | 13.2.6.3 amino acid metabolism.degradation.aromatic aa.tryptophan	2	0.328257	512	532	523	-32.1	-22.1	0.688474	1	-	-
vsiRNA7073	Sotub10g019940	T21B14.13	Activator of heat shock protein ATPase homolog 1	21.1 redox.thioredoxin | 28.1.3 DNA.synthesis/chromatin structure.histone	2	0.100392	581	602	593	-32.1	-24.5	0.76324	1	-	1.285
vsiRNA7073	Sotub08g028380	Sotub08g028380.1.1	Genomic DNA chromosome 5 TAC clone K19E1	26.2 misc.UDP glucosyl and glucoronyl transferases | 27.1 RNA.processing | 27.3.25 RNA.regulation of transcription.MYB domain transcription factor family | 28.1 DNA.synthesis/chromatin structure | 29.2.2 protein.synthesis.ribosome biogenesis | 31.1 cell.organisation | 34.99 transport.misc	2	0.0309635	960	980	971	-32.1	-25.3	0.788162	2	-0.338	-
vsiRNA7081	Sotub09g007400	CP29B	RNA-binding protein	27.3.99 RNA.regulation of transcription.unclassified | 27.4 RNA.RNA binding	2	0.205001	349	370	360	-36.9	-24	0.650407	2	-	-
vsiRNA7090	Sotub12g011790	COP1	Ubiquitin ligase protein COP1	29.5.11.4.6 protein.degradation.ubiquitin.E3.DCX | 30.11 signalling.light | 33.99 development.unspecified	1	0.0320272	59	80	71	-36.6	-26	0.710383	2	-	-
vsiRNA7090	Sotub08g026980	CP5	Membrane related protein	11.6 lipid metabolism.lipid transfer proteins etc | 30.9 signalling.lipids	2	0.395436	870	894	884	-36.6	-25.7	0.702186	1	-	-
vsiRNA7098	Sotub06g032950	Sotub06g032950.1.1	Glutaredoxin family protein	21.4 redox.glutaredoxins	2	0.178846	357	380	370	-35.6	-23.4	0.657303	1	-	-
vsiRNA7105	Sotub08g016800	Sotub08g016800.1.1	Chlorophyll a-b binding protein 3C, chloroplastic	1.1.1.1 PS.lightreaction.photosystem II.LHC-II | 1.1.1.2 PS.lightreaction.photosystem II.PSII polypeptide subunits	2	0.155189	232	251	242	-27.1	-18.3	0.675277	3	-	-
vsiRNA7107	Sotub12g026260	TUBA1	Tubulin alpha-5 chain	2.2.1.3.1 major CHO metabolism.degradation.sucrose.invertases.neutral | 27.3.35 RNA.regulation of transcription.bZIP transcription factor family | 29.5.15 protein.degradation.inhibitors | 31.1 cell.organisation | 34.13 transport.peptides and oligopeptides	0	0.000311256	1195	1216	1207	-42.8	-34.8	0.813084	1	NA	NA
vsiRNA7116	Sotub04g012600	CHLH	Magnesium chelatase H subunit	16.2.1.10 secondary metabolism.phenylpropanoids.lignin biosynthesis.CAD | 19.10 tetrapyrrole synthesis.magnesium chelatase	2	0.186065	2672	2692	2683	-37.5	-25	0.666667	3	2.146	-
vsiRNA7117	Sotub10g006910	KRP1	Calcium-binding EF-hand	17.3.3 hormone metabolism.brassinosteroid.induced-regulated-responsive-activated | 29.2.2 protein.synthesis.ribosome biogenesis | 30.3 signalling.calcium | 34.3 transport.amino acids	0	0.0377183	181	200	191	-29.9	-20.6	0.688963	3	0.963	-
vsiRNA7117	Sotub07g019380	Sotub07g019380.1.1	Unknown Protein	27.3.44 RNA.regulation of transcription.chromatin remodeling factors	2	0.349434	290	311	302	-29.9	-19.9	0.665552	2	NA	NA
vsiRNA7117	Sotub01g026570	SAP5	Zinc finger A20 and AN1 domain-containing stress-associated protein 6	27.3.99 RNA.regulation of transcription.unclassified	3	0.042478	289	308	300	-29.9	-21.9	0.732441	2	0.733	-
vsiRNA7129	Sotub06g027050	ORF110A	Ribulose bisphosphate carboxylase large chain (Fragment)	1.3.1 PS.calvin cycle.rubisco large subunit | 29.2.1.1.1.1.15 protein.synthesis.ribosomal protein.prokaryotic.chloroplast.30S subunit.S15	2	0.242217	906	927	917	-31.7	-22	0.694006	3	0.902	-
vsiRNA7133	Sotub04g035610	COR47	Dehydrin (Fragment)	20.2.99 stress.abiotic.unspecified | 28.1 DNA.synthesis/chromatin structure	2	0.32797	238	261	250	-40.3	-26.3	0.652605	1	1.251	-
vsiRNA7134	Sotub03g013770	Sotub03g013770.1.1	Proline-rich cell wall protein-like	27.3.39 RNA.regulation of transcription.AtSR transcription factor family	2	0.381448	10	30	20	-35.7	-23.6	0.661064	2	-	-
vsiRNA7137	Sotub08g028170	Sotub08g028170.1.1	Unknown Protein	26.10 misc.cytochrome P450	2	0.342258	412	433	423	-34	-22.2	0.652941	1	-	-
vsiRNA7140	Sotub06g018020	PSAD2	Photosystem I reaction center subunit II	1.1.2.2 PS.lightreaction.photosystem I.PSI polypeptide subunits	2	0.0196974	72	93	83	-35.3	-25.3	0.716714	3	-	-
vsiRNA7154	Sotub01g038530	(SA):MOS	Importin alpha-1b subunit	1.3.13 PS.calvin cycle.rubisco interacting | 29.3.1 protein.targeting.nucleus	2	0.0652489	995	1018	1009	-28	-18.62	0.665	3	-	-
vsiRNA7169	Sotub06g011190	Sotub06g011190.1.1	Abscisic acid receptor PYL6	20.2.99 stress.abiotic.unspecified	2	0.00425393	555	584	575	-37.8	-28.5	0.753968	0	-	-
vsiRNA7175	Sotub06g024320	T9N14.9	Glyoxylate/hydroxypyruvate reductase B	13.1.5.1.1 amino acid metabolism.synthesis.serine-glycine-cysteine group.serine.phosphoglycerate dehydrogenase | 13.2.5.2 amino acid metabolism.degradation.serine-glycine-cysteine group.glycine | 26.1 misc.misc2	0	0.0433428	795	817	808	-32.9	-22.1	0.671733	2	NA	NA
vsiRNA7178	Sotub04g034290	T21E18.11	GTPase obg	30.5 signalling.G-proteins	2	0.0113723	1031	1051	1042	-31.7	-25	0.788644	3	-	-
vsiRNA7179	Sotub08g005960	RGGA	Nuclear RNA binding protein (Fragment)	27.4 RNA.RNA binding	1	0.0301301	985	1008	996	-37.2	-25.3	0.680108	1	0.863	-
vsiRNA7192	Sotub01g048700	Sotub01g048700.1.1	Cold shock protein-1	20.2.2 stress.abiotic.cold | 27.3.75 RNA.regulation of transcription.GRP | 30.2.11 signalling.receptor kinases.leucine rich repeat XI | 30.2.12 signalling.receptor kinases.leucine rich repeat XII	2	0.202194	163	184	174	-34.7	-23.7	0.682997	2	-	-
vsiRNA7196	Sotub04g025320	T16L1.130	Costars family protein	35.2 not assigned.unknown	2	0.0833081	123	145	135	-38.2	-25.3	0.662304	3	-	-
vsiRNA7198	Sotub08g010330	Sotub08g010330.1.1	Beta Galactosidase-like protein	26.3 misc.gluco-, galacto- and mannosidases	2	0.294496	649	677	668	-26.5	-18.8	0.709434	1	-	-
vsiRNA7208	Sotub06g005100	G2-like	Transcription factor (Fragment)	27.3.20 RNA.regulation of transcription.G2-like transcription factor family (GARP)	0	0.085477	596	625	607	-34	-22.3	0.655882	0	-	-
vsiRNA7208	Sotub11g025810	Sotub11g025810.1.1	Unknown Protein	35.2 not assigned.unknown	2	0.30791	284	314	301	-34	-22.2	0.652941	1	-	-
vsiRNA7222	Sotub03g015570	MED36A	rRNA 2'-O-methyltransferase fibrillarin	27.1 RNA.processing | 27.4 RNA.RNA binding	2	0.160057	112	134	124	-35.5	-23.5	0.661972	3	-	-
vsiRNA7223	Sotub08g006960	Sotub08g006960.1.1	Unknown Protein	26.9 misc.glutathione S transferases | 34.13 transport.peptides and oligopeptides	2	0.0501776	190	213	204	-41.2	-31.4	0.762136	0	-	-
vsiRNA7223	Sotub05g013300	Sotub05g013300.1.1	Uncharacterized RNA-binding protein C839.10	26.27 misc.calcineurin-like phosphoesterase family protein | 27.1.1 RNA.processing.splicing	2	0.795451	1676	1699	1690	-41.2	-26.88	0.652427	2	-	-
vsiRNA7231	Sotub08g010910	F24G16.250	Methionyl-tRNA synthetase	27.4 RNA.RNA binding | 29.1.10 protein.aa activation.methionine-tRNA ligase	3	0.360986	349	373	360	-28.7	-18.7	0.651568	2	-	-
vsiRNA7238	Sotub10g022380	KFB39	Kelch repeat-containing F-box-like	29.5.11.4.3.2 protein.degradation.ubiquitin.E3.SCF.FBOX	2	0.127758	750	769	760	-38.4	-25.3	0.658854	2	-	-
vsiRNA7239	Sotub01g033990	KEG	Serine/threonine protein kinase	29.4 protein.postranslational modification	1	0.0419264	4129	4149	4140	-30.3	-21	0.693069	2	-	-
vsiRNA7244	Sotub05g007320	DCP5	Protein LSM14 homolog B	11.1.9 lipid metabolism.FA synthesis and FA elongation.long chain fatty acid CoA ligase	2	0.287733	1582	1600	1592	-33.7	-22.4	0.664688	2	-	-
vsiRNA7269	Sotub09g022010	EID1	F-box family protein	29.5.11.4.3.2 protein.degradation.ubiquitin.E3.SCF.FBOX	2	0.20039	930	956	945	-32.8	-21.8	0.664634	0	-	-
vsiRNA7274	Sotub04g024730	F28H19.16	Protein phosphatase 2C	29.4 protein.postranslational modification	1	0.0162643	497	516	507	-27.8	-21	0.755396	3	NA	NA
vsiRNA7274	Sotub09g012090	F7J8_70	Lectin receptor kinase	26.16 misc.myrosinases-lectin-jacalin | 30.2.99 signalling.receptor kinases.misc	2	0.110559	470	490	480	-27.8	-21.1	0.758993	2	-	-
vsiRNA7276	Sotub08g016800	Sotub08g016800.1.1	Chlorophyll a-b binding protein 3C, chloroplastic	1.1.1.1 PS.lightreaction.photosystem II.LHC-II | 1.1.1.2 PS.lightreaction.photosystem II.PSII polypeptide subunits	2	0.162524	592	618	608	-34.2	-22.8	0.666667	1	-	-
vsiRNA7287	Sotub05g029260	LHCA1	Chlorophyll a-b binding protein 6A, chloroplastic	1.1.1.1 PS.lightreaction.photosystem II.LHC-II | 1.1.2.1 PS.lightreaction.photosystem I.LHC-I	3	0.0214634	85	104	96	-42.9	-28.2	0.657343	3	-	-
vsiRNA7291	Sotub06g020220	Sotub06g020220.1.1	Chromosome 06 contig 1 DNA sequence	29.2.2 protein.synthesis.ribosome biogenesis	1	0.00654428	22	41	33	-36.2	-25.8	0.712707	2	-	-
vsiRNA7309	Sotub01g045840	PREP1	Peptidase M16C associated	29.5.7 protein.degradation.metalloprotease	2	0.363085	2920	2940	2932	-32.8	-21.9	0.667683	2	1.092	-
vsiRNA7315	Sotub04g009240	BPG2	GTP-binding protein YqeH	35.2 not assigned.unknown	0	0.000630098	1359	1379	1370	-34.5	-29.3	0.849275	1	-	-
vsiRNA7315	Sotub01g022730	GLN1-1	Glutamine synthetase	12.2.2 N-metabolism.ammonia metabolism.glutamine synthetase | 20.2.99 stress.abiotic.unspecified | 27.3.69 RNA.regulation of transcription.SET-domain transcriptional regulator family | 30.3 signalling.calcium | 34.12 transport.metal	2	0.285026	682	702	693	-34.5	-23.1	0.669565	2	-	-
vsiRNA7317	Sotub12g028890	TIC55	Pheophorbide a oxygenase family	29.3.3 protein.targeting.chloroplast	2	0.0764922	796	814	805	-34.4	-23.4	0.680233	3	-	-
vsiRNA7335	Sotub09g009340	HSP70-10	heat shock protein	10.3 cell wall.hemicellulose synthesis | 20.2.1 stress.abiotic.heat | 26.10 misc.cytochrome P450 | 29.6 protein.folding | 34.99 transport.misc	3	0.00964761	1699	1722	1713	-34	-25.7	0.755882	1	0.572	-
vsiRNA7337	Sotub04g027240	Sotub04g027240.1.1	Os10g0363700 protein (Fragment)	29.3.4.99 protein.targeting.secretory pathway.unspecified | 29.5.11.4.3.2 protein.degradation.ubiquitin.E3.SCF.FBOX	0	0.0145248	1147	1167	1158	-27.9	-19.88	0.712545	3	-	-
vsiRNA7337	Sotub06g026970	Sotub06g026970.1.1	Ubiquitin-conjugating enzyme E2	20.2.99 stress.abiotic.unspecified | 27.1 RNA.processing | 28.1 DNA.synthesis/chromatin structure | 29.5.11.3 protein.degradation.ubiquitin.E2 | 30.3 signalling.calcium	3	0.194244	270	288	279	-27.9	-18.2	0.65233	2	0.928	-
vsiRNA7341	Sotub04g007290	F12P19.11	Uncharacterized aarF domain-containing protein kinase 1	26.2 misc.UDP glucosyl and glucoronyl transferases | 34.16 transport.ABC transporters and multidrug resistance systems	1	0.08881	1284	1309	1295	-34.1	-22.3	0.653959	3	-	-
vsiRNA7346	Sotub09g010170	F3C22_60	Polyadenylate-binding protein 2	27.4 RNA.RNA binding	2	0.294496	373	394	384	-30.7	-20	0.651466	3	-	-
vsiRNA7374	Sotub06g031510	EXO70H1	Exocyst complex protein EXO70	20.2.99 stress.abiotic.unspecified | 27.3.99 RNA.regulation of transcription.unclassified | 29.3.4.99 protein.targeting.secretory pathway.unspecified | 30.2.18 signalling.receptor kinases.extensin | 31.4 cell.vesicle transport	3	0.0230429	1357	1377	1368	-37	-25.5	0.689189	2	-	-
vsiRNA7389	Sotub09g028310	Sotub09g028310.1.1	Unknown Protein	35.2 not assigned.unknown	2	0.137383	71	92	82	-33.8	-23.3	0.689349	2	-	-
vsiRNA7393	Sotub03g017400	ENH1	Rubredoxin-type Fe(Cys)4 protein family protein (Fragment)	29.8 protein.assembly and cofactor ligation	2	0.278652	263	284	275	-32	-20.9	0.653125	3	-	-
vsiRNA7396	Sotub02g027600	FBA1	Fructose-bisphosphate aldolase	1.3.6 PS.calvin cycle.aldolase | 11.1.30 lipid metabolism.FA synthesis and FA elongation.pyruvate kinase	2	0.630299	212	235	223	-31	-20.8	0.670968	2	-	-
vsiRNA7402	Sotub10g009720	CHLI1	Magnesium chelatase ATPase subunit I	19.10 tetrapyrrole synthesis.magnesium chelatase | 29.4 protein.postranslational modification	2	0.397879	903	924	915	-32.4	-21.5	0.66358	3	-	-
vsiRNA7409	Sotub03g030360	CCR1	Cinnamoyl CoA reductase	16.2.1.7 secondary metabolism.phenylpropanoids.lignin biosynthesis.CCR1 | 16.8.3 secondary metabolism.flavonoids.dihydroflavonols | 26.11.1 misc.alcohol dehydrogenases.cinnamyl alcohol dehydrogenase	2	0.00354407	737	758	749	-38.7	-29.6	0.764858	2	-	-
vsiRNA7413	PGSC0003DMC400033685	PGSC0003DMG400019390	Endonuclease-reverse transcriptase HmRTE-e01	27.3.39 RNA.regulation of transcription.AtSR transcription factor family | 30.2.17 signalling.receptor kinases.DUF 26	3	0.039432	2536	2558	2547	-41.9	-28.9	0.689737	1	-	-
vsiRNA7420	Sotub01g032890	Sotub01g032890.1.1	Unknown Protein	35.2 not assigned.unknown	1	0.0183335	649	672	660	-37.3	-26	0.697051	1	NA	NA
vsiRNA7420	Sotub03g031490	CNX1	Calcium-binding protein Calnexin	30.3 signalling.calcium	2	0.0813276	804	834	825	-37.3	-26.6	0.713137	1	-	-
vsiRNA7420	Sotub04g036110	GAPA1	Glyceraldehyde-3-phosphate dehydrogenase B	1.3.4 PS.calvin cycle.GAP | 4.3.8 glycolysis.unclear/dually targeted.glyceraldehyde 3-phosphate dehydrogenase (GAP-DH) | 29.4 protein.postranslational modification	2	0.289105	823	843	834	-37.3	-24.3	0.651475	3	-	-
vsiRNA7420	Sotub07g027450	PSBR	photosystem II polypeptide	1.1.1.2 PS.lightreaction.photosystem II.PSII polypeptide subunits | 27.3.67 RNA.regulation of transcription.putative transcription regulator	3	0.0343338	172	192	183	-37.3	-26.9	0.72118	2	2.27	-
vsiRNA7428	Sotub08g013540	(SA):MOS	Importin alpha-1b subunit	1.3.13 PS.calvin cycle.rubisco interacting | 29.3.1 protein.targeting.nucleus	2	0.0322423	1566	1584	1577	-36.8	-27.2	0.73913	2	2.239	-
vsiRNA7428	Sotub07g022420	FTSH1	ATP-dependent zinc metalloprotease FtsH 4	29.5.7 protein.degradation.metalloprotease | 31.2 cell.division	3	0.152239	1642	1659	1651	-36.8	-24.2	0.657609	3	-	-
vsiRNA7432	Sotub11g017220	T5L19.210	Unknown Protein	29.4 protein.postranslational modification | 34.22 transport.cyclic nucleotide or calcium regulated channels	3	0.0645223	354	376	367	-38.6	-25.9	0.670984	2	0.918	-
vsiRNA7436	Sotub03g028730	VIP4	RNA polymerase-associated protein LEO1	27.3.67 RNA.regulation of transcription.putative transcription regulator	1	0.0528682	388	408	399	-32.2	-21.8	0.677019	2	-	-
vsiRNA7445	Sotub01g028690	PUP11	Purine permease family protein	34.10 transport.nucleotides	0	0.0181993	821	841	832	-32.5	-22.58	0.694769	3	-	-
vsiRNA7445	Sotub11g010490	F8J2_160	Pyruvate kinase	4.1.14 glycolysis.cytosolic branch.pyruvate kinase (PK) | 11.1.30 lipid metabolism.FA synthesis and FA elongation.pyruvate kinase | 26.8 misc.nitrilases, nitrile lyases, berberine bridge enzymes, reticuline oxidases, troponine reductases | 27.3.24 RNA.regulation of transcription.MADS box transcription factor family	2	0.143076	792	812	804	-32.5	-22.6	0.695385	1	-	-
vsiRNA7449	MICRO.3169.C1	MICRO.3169.C1	NA	35.2 not assigned.unknown | 35.2 not assigned.unknown	0	0.0432424	448	467	458	-37.5	-24.6	0.656	3	NA	NA
vsiRNA7451	Sotub01g047060	RBG7	Glycine-rich RNA-binding protein	27.3.75 RNA.regulation of transcription.GRP | 27.4 RNA.RNA binding	3	0.00211516	288	309	300	-39.9	-30.6	0.766917	1	1.483	-
vsiRNA7451	Sotub04g021060	ABCF2	ABC transporter ATP-binding protein	34.16 transport.ABC transporters and multidrug resistance systems	3	0.0384795	664	685	676	-39.9	-27.2	0.681704	2	0.887	-
vsiRNA7453	Sotub03g023900	T1E3_70	Aspartyl aminopeptidase-like protein	29.5.4 protein.degradation.aspartate protease	1	0.0247578	1213	1237	1224	-32.5	-21.4	0.658462	1	1.145	-
vsiRNA7473	Sotub03g014450	Sotub03g014450.1.1	Unknown Protein	35.2 not assigned.unknown	1	0.00879471	98	118	109	-37.4	-26.4	0.705882	3	-	-
vsiRNA7484	Sotub12g018300	Sotub12g018300.1.1	cDNA clone J023065D24 full insert sequence	29.2.1.2.2.34 protein.synthesis.ribosomal protein.eukaryotic.60S subunit.L34	0	0.00155531	713	736	727	-35.2	-26.8	0.761364	2	-	-
vsiRNA7484	Sotub07g014840	Sotub07g014840.1.1	Mps one binder kinase activator-like 1A	27.3.99 RNA.regulation of transcription.unclassified	1	0.00622841	218	239	230	-35.2	-25.1	0.713068	3	-0.75	-
vsiRNA7484	Sotub01g009550	CSN2	COP9 signalosome complex subunit 2	30.11.1 signalling.light.COP9 signalosome	2	0.105809	362	383	374	-35.2	-23.8	0.676136	3	-0.509	-
vsiRNA7487	Sotub11g012440	OTU1	Nodulin-like protein (Fragment)	1.1.2.1 PS.lightreaction.photosystem I.LHC-I | 27.3.35 RNA.regulation of transcription.bZIP transcription factor family | 33.99 development.unspecified	2	0.276105	1558	1579	1570	-28.8	-21.3	0.739583	1	NA	NA
vsiRNA7487	PGSC0003DMC400038085	CIPK11	CBL-interacting protein kinase 08	1.1.2.2 PS.lightreaction.photosystem I.PSI polypeptide subunits | 16.2.1 secondary metabolism.phenylpropanoids.lignin biosynthesis | 29.4 protein.postranslational modification	2	0.327759	1179	1198	1190	-28.8	-20.6	0.715278	2	-	-
vsiRNA7487	Sotub01g041180	AKR2A	Ankyrin repeat domain-containing protein 2	27.3.39 RNA.regulation of transcription.AtSR transcription factor family | 31.1 cell.organisation	2	0.84141	453	480	471	-28.8	-19.4	0.673611	2	-	-
vsiRNA7487	Sotub11g026560	RPL12A	Ribosomal protein L12	15.2 metal handling.binding, chelation and storage | 29.2.1.2.2.12 protein.synthesis.ribosomal protein.eukaryotic.60S subunit.L12 | 29.2.2 protein.synthesis.ribosome biogenesis	2	0.657748	258	280	270	-28.8	-19.5	0.677083	2	-	-
vsiRNA7487	Sotub02g035460	CAO	Ankyrin repeat-containing protein	28.1 DNA.synthesis/chromatin structure | 29.3.3 protein.targeting.chloroplast	3	0.276722	869	889	880	-28.8	-20.1	0.697917	1	-	-
vsiRNA7489	Sotub08g026960	RPL11	50S ribosomal protein L11	29.2.1.1.1.2.11 protein.synthesis.ribosomal protein.prokaryotic.chloroplast.50S subunit.L11	0	0.00816037	441	463	454	-40.8	-29.26	0.717157	3	-	-
vsiRNA7496	Sotub03g005590	MRS2-2	Magnesium transporter MRS2-2	27.3.32 RNA.regulation of transcription.WRKY domain transcription factor family | 34.14 transport.unspecified cations	1	0.00268488	24	43	35	-39.2	-28.2	0.719388	2	-	-
vsiRNA7496	Sotub09g023100	F26K9_80	Binding protein	34.9 transport.metabolite transporters at the mitochondrial membrane	2	0.149508	228	247	239	-39.2	-25.8	0.658163	2	-	-
vsiRNA7508	Sotub05g011990	DAC	Homology to unknown gene	35.2 not assigned.unknown	0	0.057944	188	209	199	-33.7	-23	0.682493	2	-	-
vsiRNA7508	Sotub09g009520	TIF3A1	Eukaryotic translation initiation factor 3 subunit A	29.2.3 protein.synthesis.initiation	2	0.132391	2414	2437	2427	-33.7	-23.8	0.706231	0	-0.422	0.496
vsiRNA7524	Sotub09g009340	HSP70-10	heat shock protein	10.3 cell wall.hemicellulose synthesis | 20.2.1 stress.abiotic.heat | 26.10 misc.cytochrome P450 | 29.6 protein.folding | 34.99 transport.misc	2	0.0309635	53	75	67	-38.3	-26.4	0.689295	1	0.572	-
vsiRNA7525	Sotub04g019610	VDE1	Violaxanthin de-epoxidase (Fragment)	16.1.4.21 secondary metabolism.isoprenoids.carotenoids.violaxanthin de-epoxidase	2	0.284982	1152	1173	1164	-34.4	-23.3	0.677326	2	-	-
vsiRNA7531	Sotub10g009570	MCL19.8	Transcription elongation factor 1 homolog	35.2 not assigned.unknown	2	0.176702	43	64	55	-32.1	-22.5	0.700935	2	0.696	-
vsiRNA7540	Sotub03g007310	UREF	Urease accessory protein UreF	12.4 N-metabolism.misc	0	0.0381656	7	26	17	-34.3	-24.6	0.717201	2	-	-
vsiRNA7540	Sotub07g006700	Sotub07g006700.1.1	UPF0549 protein C20orf43 homolog	35.2 not assigned.unknown	3	0.285853	846	866	857	-34.3	-23.3	0.6793	2	-	-
vsiRNA7561	Sotub04g034100	BBD1	SEC14-like protein	20.2.4 stress.abiotic.touch/wounding | 27.3.39 RNA.regulation of transcription.AtSR transcription factor family | 34.99 transport.misc	2	0.0113036	598	621	609	-43	-30.6	0.711628	3	1.241	-
vsiRNA7568	Sotub03g011360	Sotub03g011360.1.1	DNA helicase family protein expressed	28.1 DNA.synthesis/chromatin structure	1	0.0505632	704	729	715	-31.4	-20.52	0.653503	2	-	-
vsiRNA7568	Sotub04g019200	AMT1-1	Ammonium transporter	34.5 transport.ammonium	2	0.101035	1357	1380	1368	-31.4	-22.1	0.703822	1	-	-
vsiRNA7571	Sotub01g028140	Sotub01g028140.1.1	Phosphatase PTC7 homolog	26.13 misc.acid and other phosphatases	0	0.0464905	183	203	194	-32.7	-22	0.672783	3	-	-
vsiRNA7599	Sotub02g007550	YchF1	GTPase obg	30.5 signalling.G-proteins	2	0.00566788	1074	1094	1085	-38.3	-29.18	0.76188	3	1.061	-
vsiRNA7600	Sotub08g006730	Sotub08g006730.1.1	MYB transcription factor	35.2 not assigned.unknown	0	0.0165641	330	357	342	-31.9	-24.3	0.761755	0	NA	NA
vsiRNA7600	PGSC0003DMC400032190	PGSC0003DMG400018476	Gene of unknown function	27.3.25 RNA.regulation of transcription.MYB domain transcription factor family	0	0.11426	135	155	146	-31.9	-21.8	0.683386	2	-	-
vsiRNA7600	Sotub02g007230	EIF6-2	Eukaryotic translation initiation factor 6	29.2.3 protein.synthesis.initiation | 31.1 cell.organisation	1	0.0347853	356	376	367	-31.9	-23.3	0.730408	3	-	-
vsiRNA7600	Sotub06g023670	MBD10	Methyl-CpG binding domain containing protein expressed	27.3.59 RNA.regulation of transcription.methyl binding domain proteins	2	0.363506	341	364	355	-31.9	-23.02	0.72163	2	1.123	-
vsiRNA7600	Sotub03g029450	CHLP	Geranylgeranyl reductase	16.1.1 secondary metabolism.isoprenoids.non-mevalonate pathway	2	0.51691	1202	1221	1212	-31.9	-21.5	0.673981	3	-	-
vsiRNA7600	Sotub05g013300	Sotub05g013300.1.1	Uncharacterized RNA-binding protein C839.10	26.27 misc.calcineurin-like phosphoesterase family protein | 27.1.1 RNA.processing.splicing	2	0.919698	1508	1528	1519	-31.9	-20.8	0.652038	3	-	-
vsiRNA7600	Sotub10g014700	CCS1	Cytochrome c biogenesis protein CcsB	9.6 mitochondrial electron transport / ATP synthesis.cytochrome c | 29.5.11.20 protein.degradation.ubiquitin.proteasom	2	0.563891	162	181	172	-31.9	-21.3	0.667712	3	-	-
vsiRNA7600	Sotub12g028190	T11I18.5	Casein kinase I	29.4 protein.postranslational modification	2	0.659566	176	193	184	-31.9	-21.3	0.667712	3	-	-
vsiRNA7600	Sotub01g040390	HSP70-10	Chaperone DnaK	20.2.1 stress.abiotic.heat	3	0.0831517	908	929	919	-31.9	-23.9	0.749216	1	-	-
vsiRNA7600	Sotub04g035690	FTSH1	ATP-dependent zinc metalloprotease FtsH 1	29.5.7 protein.degradation.metalloprotease	3	0.29265	1798	1818	1808	-31.9	-21	0.658307	2	-	-
vsiRNA7605	Sotub09g028670	Sotub09g028670.1.1	Disease resistance protein	20.1.2.1 stress.biotic.receptors.CC-NBS-LRR	2	0.0795548	1591	1611	1602	-35.6	-25.5	0.716292	3	-	-
vsiRNA7610	Sotub02g012870	KIN10	5'-AMP-activated protein kinase catalytic subunit alpha-2	29.4.1 protein.postranslational modification.kinase | 30.1.1 signalling.in sugar and nutrient physiology.misc	2	0.304511	135	160	147	-34.8	-22.8	0.655172	1	-	-
vsiRNA7610	Sotub03g029450	CHLP	Geranylgeranyl reductase	16.1.1 secondary metabolism.isoprenoids.non-mevalonate pathway	2	0.0518622	12	33	24	-34.8	-24.4	0.701149	2	-	-
vsiRNA7626	Sotub03g026980	PTAC2	Pentatricopeptide repeat-containing protein	11.1.13 lipid metabolism.FA synthesis and FA elongation.acyl-CoA binding protein | 27.3 RNA.regulation of transcription | 34.8 transport.metabolite transporters at the envelope membrane	2	0.0322423	1449	1472	1463	-34.4	-24.7	0.718023	0	-	-
vsiRNA7636	Sotub07g016150	Sotub07g016150.1.1	Abhydrolase domain-containing protein 3	20.1.2 stress.biotic.receptors | 27.3.67 RNA.regulation of transcription.putative transcription regulator | 33.99 development.unspecified	2	0.120737	665	686	677	-34.5	-23.6	0.684058	2	-	-
vsiRNA7636	Sotub06g034090	RPT2A	26S protease regulatory subunit 4	29.5.11.20 protein.degradation.ubiquitin.proteasom	2	0.104065	333	353	344	-34.5	-23.2	0.672464	3	0.473	-
vsiRNA7652	Sotub11g026620	ISPG	4-hydroxy-3-methylbut-2-en-1-yl diphosphate synthase	16.1.1.6 secondary metabolism.isoprenoids.non-mevalonate pathway.HDS | 29.5.11.3 protein.degradation.ubiquitin.E2 | 30.5 signalling.G-proteins	2	0.201099	1793	1819	1809	-34.1	-22.2	0.651026	2	0.61	-
vsiRNA7658	Sotub04g021060	ABCF2	ABC transporter ATP-binding protein	34.16 transport.ABC transporters and multidrug resistance systems	2	0.0467994	540	560	551	-30.4	-22.9	0.753289	3	0.887	-
vsiRNA7660	Sotub03g036520	EMB3123	Pentatricopeptide repeat-containing protein	35.2 not assigned.unknown	2	0.269868	360	379	370	-31.8	-21.1	0.663522	3	-	-
vsiRNA7664	Sotub03g021800	F24G16.50	Calcium sensing receptor	26.23 misc.rhodanese	2	0.0528786	573	594	584	-29.8	-22.1	0.741611	2	-	-
vsiRNA7670	Sotub10g014540	RBG8	Glycine-rich RNA-binding protein	17.2.2 hormone metabolism.auxin.signal transduction | 27.3.75 RNA.regulation of transcription.GRP | 27.4 RNA.RNA binding	2	0.0467994	119	141	130	-36.5	-25.3	0.693151	3	2.298	-
vsiRNA7679	Sotub09g011600	SQD2	Glycosyl transferase group 1 family protein	11.10.4 lipid metabolism.glycolipid synthesis.sulfolipid synthase | 27.3.39 RNA.regulation of transcription.AtSR transcription factor family	0	0.0292266	797	817	808	-25.8	-18.7	0.724806	3	-	-
vsiRNA7679	Sotub07g017980	LHB1B1	Chlorophyll a-b binding protein 4, chloroplastic	1.1.1.1 PS.lightreaction.photosystem II.LHC-II | 1.1.1.2 PS.lightreaction.photosystem II.PSII polypeptide subunits	2	0.587239	45	68	59	-25.8	-16.8	0.651163	1	-	-
vsiRNA7685	Sotub08g027660	Sotub08g027660.1.1	Glutaredoxin family protein	21.4 redox.glutaredoxins	3	0.0755967	833	852	843	-36.1	-23.8	0.65928	2	-	-2.183
vsiRNA7701	Sotub03g031150	ASG1	Transcription regulatory protein SNF5	29.2.2 protein.synthesis.ribosome biogenesis	2	0.19991	377	399	389	-39.7	-26.5	0.667506	3	-	-
vsiRNA7703	Sotub05g025160	F18O21.40	Dehydration-responsive family protein	20.2.3 stress.abiotic.drought/salt | 23.1.2.6 nucleotide metabolism.synthesis.purine.AIR carboxylase	3	0.00196324	698	719	710	-35.6	-25.7	0.72191	2	-	-
vsiRNA7711	Sotub12g011240	RH53	ATP-dependent RNA helicase	27.1.2 RNA.processing.RNA helicase | 29.2.3 protein.synthesis.initiation	2	0.263578	203	223	214	-32.5	-22.5	0.692308	3	-	-
vsiRNA7724	Sotub11g013820	SUC1	Sucrose transporter	27.3.99 RNA.regulation of transcription.unclassified | 34.2.1 transport.sugars.sucrose	2	0.0897942	1030	1051	1041	-35.9	-23.5	0.654596	2	-	-
vsiRNA7749	Sotub10g013740	AKT1	Inward rectifier potassium channel-like protein (Fragment)	34.15 transport.potassium	2	0.228982	2288	2309	2299	-34.6	-22.5	0.650289	1	NA	NA
vsiRNA7766	Sotub10g028580	CP29B	RNA-binding protein	27.3.99 RNA.regulation of transcription.unclassified | 27.4 RNA.RNA binding	2	0.201099	650	674	665	-33.3	-22.14	0.664865	3	-	-
vsiRNA7777	TC218757	TC218757	NA	35.2 not assigned.unknown	2	0.00285528	173	193	184	-36	-37.4	1	0	NA	NA
vsiRNA7780	Sotub03g029380	LHCA4	Chlorophyll a-b binding protein P4, chloroplastic	1.1.1.1 PS.lightreaction.photosystem II.LHC-II | 1.1.2.1 PS.lightreaction.photosystem I.LHC-I	3	0.0271508	128	148	139	-35	-26	0.742857	1	-	-
vsiRNA7795	Sotub06g018020	PSAD2	Photosystem I reaction center subunit II	1.1.2.2 PS.lightreaction.photosystem I.PSI polypeptide subunits	2	0.532229	532	552	543	-23.7	-16.4	0.691983	3	-	-
vsiRNA7795	Sotub05g007520	(ET):ERF-EDF	Ethylene-responsive transcription factor 4	27.3.3 RNA.regulation of transcription.AP2/EREBP, APETALA2/ethylene-responsive element binding protein family	3	0.629558	496	518	509	-23.7	-15.5	0.654008	2	-	-
vsiRNA7795	Sotub05g007520	(ET):ERF-EDF	Ethylene-responsive transcription factor 4	27.3.3 RNA.regulation of transcription.AP2/EREBP, APETALA2/ethylene-responsive element binding protein family	3	0.0416849	994	1016	1007	-23.7	-18.48	0.779747	2	-	-
vsiRNA7800	Sotub10g023630	cPT4	Undecaprenyl pyrophosphate synthase	16.1.2 secondary metabolism.isoprenoids.mevalonate pathway | 16.1.5 secondary metabolism.isoprenoids.terpenoids	3	0.0831517	201	221	211	-36.1	-24.9	0.689751	2	-	-
vsiRNA7806	Sotub01g028070	XTH30	Xyloglucan endotransglucosylase/hydrolase 14	9.3 mitochondrial electron transport / ATP synthesis.electron transfer flavoprotein | 10.7 cell wall.modification | 26.16 misc.myrosinases-lectin-jacalin | 30.2.24 signalling.receptor kinases.S-locus glycoprotein like	2	0.132391	716	738	726	-26.4	-18.84	0.713636	1	-	-
vsiRNA7806	Sotub11g025310	Sotub11g025310.1.1	Unknown Protein	33.2 development.late embryogenesis abundant	3	0.0330547	413	432	423	-26.4	-19.2	0.727273	3	-	-
vsiRNA7830	Sotub01g025820	NAGLU	Alpha-N-acetylglucosaminidase	26.8 misc.nitrilases, nitrile lyases, berberine bridge enzymes, reticuline oxidases, troponine reductases	2	0.521795	2018	2038	2028	-27.3	-18.8	0.688645	1	-	-
vsiRNA7830	Sotub03g034280	Sotub03g034280.1.1	NUMOD3 motif family protein expressed	35.2 not assigned.unknown	2	0.631256	535	553	544	-27.3	-17.8	0.652015	2	-	-
vsiRNA7849	Sotub02g007550	YchF1	GTPase obg	30.5 signalling.G-proteins	2	0.0795548	1003	1030	1014	-35	-23.3	0.665714	1	1.061	-
vsiRNA7874	Sotub02g031970	ZEP	Zeaxanthin epoxidase chloroplastic	17.1.1.1.1 hormone metabolism.abscisic acid.synthesis-degradation.synthesis.zeaxanthin epoxidase	3	0.00422584	261	280	271	-33.4	-25.4	0.760479	2	-	-
vsiRNA7880	Sotub05g005830	Sotub05g005830.1.1	Asparagine synthetase	13.1.3.1.1 amino acid metabolism.synthesis.aspartate family.asparagine.asparagine synthetase	0	0.0267349	654	675	665	-39.2	-27.3	0.696429	3	NA	NA
vsiRNA7880	Sotub09g019170	F4H5.15	Histone H1	11.1.9 lipid metabolism.FA synthesis and FA elongation.long chain fatty acid CoA ligase | 28.1.3 DNA.synthesis/chromatin structure.histone | 29.5.11.4.2 protein.degradation.ubiquitin.E3.RING	2	0.00141999	777	799	788	-39.2	-31.7	0.808673	1	-	-
vsiRNA7886	Sotub02g031970	ZEP	Zeaxanthin epoxidase chloroplastic	17.1.1.1.1 hormone metabolism.abscisic acid.synthesis-degradation.synthesis.zeaxanthin epoxidase	2	0.0635711	622	641	632	-34.8	-23.6	0.678161	3	-	-
vsiRNA7895	Sotub06g033000	TAF15B	RNA-binding protein FUS	27.3.99 RNA.regulation of transcription.unclassified	2	0.118799	31	57	43	-40.9	-26.7	0.652812	3	1.547	-
vsiRNA7898	Sotub04g022750	ATH13	ABC-1 domain protein	20.2 stress.abiotic	3	0.0605524	348	369	360	-33.3	-22.3	0.66967	3	-	-
vsiRNA7899	Sotub02g026140	CAT1	Catalase	21.6 redox.dismutases and catalases	2	0.0585708	1080	1099	1091	-33.3	-23.5	0.705706	2	1.053	-
vsiRNA7908	Sotub08g022600	IP5P2	Inositol 1 4 5-trisphosphate 5-phosphatase	3.4.1 minor CHO metabolism.myo-inositol.poly-phosphatases | 28.1 DNA.synthesis/chromatin structure	2	0.188389	1626	1647	1638	-31.2	-22.9	0.733974	1	-0.919	-
vsiRNA7913	Sotub06g006670	PEX13	Peroxisome biogenesis factor 13	29.3.5 protein.targeting.peroxisomes	2	0.00285528	401	421	412	-31.1	-24.5	0.787781	2	-	-
vsiRNA7928	PGSC0003DMC400018202	SIR	Sulfite reductase	12.1.2 N-metabolism.nitrate metabolism.nitrite reductase | 14.3 S-assimilation.sulfite redox	2	0.170053	913	938	929	-28.4	-19.8	0.697183	2	-	-
vsiRNA7928	Sotub04g035690	FTSH1	ATP-dependent zinc metalloprotease FtsH 1	29.5.7 protein.degradation.metalloprotease	3	0.122217	1011	1029	1021	-28.4	-19.1	0.672535	2	-	-
vsiRNA7932	Sotub06g023830	T17J13.80	Prolyl-tRNA synthetase	16.1.2.7 secondary metabolism.isoprenoids.mevalonate pathway.isopentenyl pyrophosphate:dimethyllallyl pyrophosphate isomerase | 29.1.40 protein.aa activation.bifunctional aminoacyl-tRNA synthetase	2	0.0141011	1113	1134	1125	-37.4	-29.3	0.783422	2	-	-
vsiRNA7940	Sotub05g024660	ERF	Ethylene responsive transcription factor 1a	10.6.2 cell wall.degradation.mannan-xylose-arabinose-fucose | 17.5.2 hormone metabolism.ethylene.signal transduction | 20.1.5 stress.biotic.regulation of transcription | 27.3.3 RNA.regulation of transcription.AP2/EREBP, APETALA2/ethylene-responsive element binding protein family	3	0.233356	549	567	558	-31.3	-21.6	0.690096	3	-	-
vsiRNA7944	Sotub01g028070	XTH30	Xyloglucan endotransglucosylase/hydrolase 14	9.3 mitochondrial electron transport / ATP synthesis.electron transfer flavoprotein | 10.7 cell wall.modification | 26.16 misc.myrosinases-lectin-jacalin | 30.2.24 signalling.receptor kinases.S-locus glycoprotein like	2	0.147657	240	259	251	-33.8	-23.7	0.701183	3	-	-
vsiRNA7947	Sotub01g026230	NF-YA	Nuclear transcription factor Y subunit A-1	27.3.14 RNA.regulation of transcription.CCAAT box binding factor family, HAP2	1	0.00755844	762	782	772	-38	-27.1	0.713158	3	-	-
vsiRNA7959	Sotub12g028700	WRKY	WRKY transcription factor 11	27.3.32 RNA.regulation of transcription.WRKY domain transcription factor family	2	0.0525489	774	799	790	-36.7	-26.8	0.730245	2	-	-
vsiRNA7962	Sotub02g027600	FBA1	Fructose-bisphosphate aldolase	1.3.6 PS.calvin cycle.aldolase | 11.1.30 lipid metabolism.FA synthesis and FA elongation.pyruvate kinase	2	0.199003	665	687	677	-34.1	-22.2	0.651026	1	-	-
vsiRNA7980	Sotub07g023620	FUG1	Translation initiation factor IF-2	29.2.3 protein.synthesis.initiation	3	0.108045	2701	2721	2711	-32.7	-22.7	0.69419	1	2.123	-
vsiRNA7985	Sotub04g016050	Sotub04g016050.1.1	Unknown Protein	35.2 not assigned.unknown	2	0.00707982	392	415	403	-28.8	-23.3	0.809028	1	NA	NA
vsiRNA7991	Sotub01g047060	RBG7	Glycine-rich RNA-binding protein	27.3.75 RNA.regulation of transcription.GRP | 27.4 RNA.RNA binding	2	0.00285528	289	310	301	-41.3	-31.8	0.769976	1	1.483	-
vsiRNA7991	Sotub01g047060	RBG7	Glycine-rich RNA-binding protein	27.3.75 RNA.regulation of transcription.GRP | 27.4 RNA.RNA binding	2	0.306496	343	364	355	-41.3	-26.9	0.651332	3	1.483	-
vsiRNA8020	TC215085	TC215085	NA	35.2 not assigned.unknown	0	0.00838722	1005	1023	1016	-38.6	-26	0.673575	3	NA	NA
vsiRNA8037	Sotub01g036900	EBM	GDSL esterase/lipase At5g03980	10.6.2 cell wall.degradation.mannan-xylose-arabinose-fucose | 26.3 misc.gluco-, galacto- and mannosidases | 26.28 misc.GDSL-motif lipase	2	0.12005	484	504	495	-33.8	-23.08	0.68284	3	-	-
vsiRNA8058	Sotub11g016700	GCN2	Histidyl-tRNA synthetase	29.4 protein.postranslational modification	0	0.159964	964	983	974	-37.9	-24.7	0.651715	3	NA	NA
vsiRNA8058	Sotub12g011240	RH53	ATP-dependent RNA helicase	27.1.2 RNA.processing.RNA helicase | 29.2.3 protein.synthesis.initiation	2	0.474475	1506	1534	1525	-37.9	-25.6	0.675462	1	-	-
vsiRNA8080	Sotub04g035360	CDSP32	Thioredoxin	20.2.3 stress.abiotic.drought/salt | 21.1 redox.thioredoxin | 26.2 misc.UDP glucosyl and glucoronyl transferases	3	0.00105814	549	571	561	-38.8	-30.9	0.796392	3	-	-
vsiRNA8095	Sotub08g015950	DGR2	Os01g0611000 protein (Fragment)	35.2 not assigned.unknown	1	0.00535761	1039	1061	1053	-37.8	-24.9	0.65873	1	-	-
vsiRNA8134	Sotub04g010190	UBC13	Ubiquitin-conjugating enzyme 13 E2	29.5.11.3 protein.degradation.ubiquitin.E2	3	0.112754	335	354	345	-35.6	-24.1	0.676966	3	1.863	-
vsiRNA8143	Sotub01g045870	NIR1	Nitrite reductase	12.1.2 N-metabolism.nitrate metabolism.nitrite reductase	2	0.116852	222	242	234	-31.5	-22.3	0.707937	3	-	-
vsiRNA8143	TC226280	TC226280	NA	35.2 not assigned.unknown	3	0.0802351	31	54	44	-31.5	-22.2	0.704762	2	NA	NA
vsiRNA8144	Sotub12g032310	Sotub12g032310.1.1	Zinc finger AN1 domain-containing stress-associated protein 15	1.1.1.2 PS.lightreaction.photosystem II.PSII polypeptide subunits | 27.3.99 RNA.regulation of transcription.unclassified	3	0.0753534	304	322	314	-36.1	-24.8	0.686981	3	-	-
vsiRNA8147	Sotub02g011200	GRDP1	Hypothetical YFW family protein 5	35.1.40 not assigned.no ontology.glycine rich proteins	3	0.18911	2341	2365	2356	-35.5	-24.4	0.687324	2	0.882	-
vsiRNA8147	Sotub07g025710	GLO1	L-lactate dehydrogenase	1.2.2 PS.photorespiration.glycolate oxydase | 30.2.16 signalling.receptor kinases.Catharanthus roseus-like RLK1	3	0.0676911	1014	1033	1024	-35.5	-25.2	0.709859	3	-	-
vsiRNA8158	Sotub02g021290	F13I12.210	Ring finger protein 141	29.5.11.4.2 protein.degradation.ubiquitin.E3.RING	3	0.00919032	141	163	154	-34.1	-24.8	0.727273	3	0.675	-
vsiRNA8169	Sotub10g028760	RPL4A	60S ribosomal protein L4/L1	29.2.1.2.2.141 protein.synthesis.ribosomal protein.eukaryotic.60S subunit.L4/L1 | 29.2.2 protein.synthesis.ribosome biogenesis	1	0.00634321	978	998	989	-28.4	-21.5	0.757042	3	1.339	-
vsiRNA8169	Sotub02g021800	F18E5.200	Quinone oxidoreductase	16.2.1.10 secondary metabolism.phenylpropanoids.lignin biosynthesis.CAD | 26.7 misc.oxidases - copper, flavone etc | 29.2.2 protein.synthesis.ribosome biogenesis	2	0.271953	182	201	192	-28.4	-19.8	0.697183	2	-	-
vsiRNA8169	Sotub03g025510	MOS1	Protein MODIFIER OF SNC1 1	35.2 not assigned.unknown	2	0.0848629	3420	3441	3432	-28.4	-20.9	0.735915	3	-	-
vsiRNA8169	Sotub08g014650	GLDP1	Glycine dehydrogenase P protein	1.2.4.1 PS.photorespiration.glycine cleavage.P subunit | 13.2.5.2 amino acid metabolism.degradation.serine-glycine-cysteine group.glycine | 25 C1-metabolism	3	0.0343338	1566	1587	1577	-28.4	-21.22	0.747183	3	-	-
vsiRNA8173	Sotub06g005860	Sotub06g005860.1.1	Chaperone protein dnaJ	2.1.2.2 major CHO metabolism.synthesis.starch.starch synthase | 20.2.1 stress.abiotic.heat | 20.2.5 stress.abiotic.light | 27.1.19 RNA.processing.ribonucleases | 27.3.30 RNA.regulation of transcription.triple-helix transcription factor family (Trihelix) | 27.3.52 RNA.regulation of transcription.global transcription factor group | 29.4 protein.postranslational modification | 29.5.11.4.1 protein.de…	1	0.103744	12	31	22	-30.8	-20.1	0.652597	3	-	-
vsiRNA8173	Sotub02g013660	UGT90A1	UDP glucosyltransferase	26.2 misc.UDP glucosyl and glucoronyl transferases	2	0.35078	1177	1198	1188	-30.8	-20.4	0.662338	2	-	-
vsiRNA8173	Sotub03g006550	T3A5.70	Acidic leucine-rich nuclear phosphoprotein 32 family member A	35.1 not assigned.no ontology	2	0.247255	779	799	790	-30.8	-21.2	0.688312	2	0.875	-
vsiRNA8177	Sotub01g012090	TGD4	PDE320	10.1.5 cell wall.precursor synthesis.UXS | 27.3.1 RNA.regulation of transcription.ABI3/VP1-related B3-domain-containing transcription factor family	0	0.0141803	490	513	500	-38.6	-26.3	0.681347	1	-	-
vsiRNA8184	TC210583	TC210583	NA	35.2 not assigned.unknown	0	0.0584175	260	281	271	-30.3	-20.4	0.673267	3	NA	NA
vsiRNA8184	Sotub08g020710	RPL13B	60S ribosomal protein L13	29.2.1.2.2.13 protein.synthesis.ribosomal protein.eukaryotic.60S subunit.L13 | 29.2.2 protein.synthesis.ribosome biogenesis | 30.2.5 signalling.receptor kinases.leucine rich repeat V	2	0.0668899	576	596	587	-30.3	-22	0.726073	3	-0.386	-
vsiRNA8190	Sotub12g028890	TIC55	Pheophorbide a oxygenase family	29.3.3 protein.targeting.chloroplast	2	0.0539114	399	420	410	-38.7	-26.6	0.687339	1	-	-
vsiRNA8196	Sotub02g035000	MYH19.5	Glutaredoxin family protein	21.4 redox.glutaredoxins	2	0.0632755	557	580	570	-32.8	-22.7	0.692073	1	-	-
vsiRNA8200	Sotub12g023800	Sotub12g023800.1.1	Pectinesterase/pectinesterase inhibitor 3	26.18 misc.invertase/pectin methylesterase inhibitor family protein	2	0.222814	260	284	272	-29	-19	0.655172	2	NA	NA
vsiRNA8212	Sotub08g007420	Sotub08g007420.1.1	B3 domain-containing transcription factor VRN1	27.3.41 RNA.regulation of transcription.B3 transcription factor family	0	0.0127352	135	153	144	-37.6	-26.1	0.694149	2	-	-
vsiRNA8213	Sotub12g028760	Sotub12g028760.1.1	Zinc finger family protein	29.5.11.4.2 protein.degradation.ubiquitin.E3.RING	1	0.0234115	1463	1481	1473	-30.9	-20.2	0.653722	3	-	-
vsiRNA8220	Sotub04g009100	MPN9.19	E3 ubiquitin-protein ligase CG7694	29.5.11.4.2 protein.degradation.ubiquitin.E3.RING	0	0.0898203	417	442	433	-38.7	-25.4	0.656331	2	-	-
vsiRNA8229	Sotub03g036750	Sotub03g036750.1.1	Glycine-rich protein-like	27.3.39 RNA.regulation of transcription.AtSR transcription factor family | 30.5 signalling.G-proteins	1	0.0218849	576	596	587	-27	-18.9	0.7	3	-	-
vsiRNA8232	MICRO.2674.C1	MICRO.2674.C1	NA	35.2 not assigned.unknown | 35.2 not assigned.unknown	0	0.0792519	332	358	349	-33.6	-22.4	0.666667	0	-	-
vsiRNA8232	PGSC0003DMC400057261	PGSC0003DMG400035157	Conserved gene of unknown function	9.3 mitochondrial electron transport / ATP synthesis.electron transfer flavoprotein | 16.1.4 secondary metabolism.isoprenoids.carotenoids | 20.1.99 stress.biotic.misc | 27.2 RNA.transcription | 30.3 signalling.calcium | 34.10 transport.nucleotides	0	0.000311256	17	37	28	-33.6	-27.8	0.827381	1	NA	NA
vsiRNA8238	Sotub10g018150	PECT1	Ethanolamine-phosphate cytidylyltransferase	11.3.6 lipid metabolism.phospholipid synthesis.choline-phosphate cytidylyltransferase | 31.2 cell.division | 33.99 development.unspecified	1	0.0608645	29	50	40	-27.9	-19	0.681004	2	-0.649	-
vsiRNA8238	Sotub09g029310	CCL	Light regulated protein-like protein	30.11 signalling.light	2	0.622267	287	313	300	-27.9	-18.5	0.663082	0	-	-
vsiRNA8249	Sotub02g021280	Sotub02g021280.1.1	mRNA clone RTFL01-33-D01	29.4 protein.postranslational modification | 33.99 development.unspecified	2	0.186065	288	316	307	-34.2	-23.5	0.687135	1	-	-
vsiRNA8252	Sotub04g008750	GAPA1	Glyceraldehyde-3-phosphate dehydrogenase	1.3.4 PS.calvin cycle.GAP | 20.1 stress.biotic | 29.2.1.2.2.10 protein.synthesis.ribosomal protein.eukaryotic.60S subunit.L10 | 29.2.2 protein.synthesis.ribosome biogenesis	2	0.170558	1086	1110	1101	-35.4	-24.9	0.70339	2	-	-
vsiRNA8253	Sotub01g023130	Sotub01g023130.1.1	40S ribosomal protein S11	29.2.1.2.1.11 protein.synthesis.ribosomal protein.eukaryotic.40S subunit.S11 | 29.2.2 protein.synthesis.ribosome biogenesis	1	0.0013008	14	37	27	-35	-26.7	0.762857	0	0.808	-
vsiRNA8253	Sotub01g009150	RPT6A	26S protease regulatory subunit 8	29.5.11.20 protein.degradation.ubiquitin.proteasom | 30.2.16 signalling.receptor kinases.Catharanthus roseus-like RLK1	2	0.209586	702	722	713	-35	-22.8	0.651429	2	-	-
vsiRNA8260	Sotub11g012390	SPD1	Single-stranded nucleic acid binding R3H domain protein	29.5 protein.degradation | 34.22 transport.cyclic nucleotide or calcium regulated channels	2	0.0175952	1382	1402	1393	-36.4	-27.5	0.755495	2	-	-
vsiRNA8261	Sotub10g028070	RCA	Ribulose-1 5-bisphosphate carboxylase/oxygenase activase 1	1.3.13 PS.calvin cycle.rubisco interacting	2	0.204497	15	36	27	-34.4	-22.4	0.651163	3	-	-
vsiRNA8261	Sotub07g025710	GLO1	L-lactate dehydrogenase	1.2.2 PS.photorespiration.glycolate oxydase | 30.2.16 signalling.receptor kinases.Catharanthus roseus-like RLK1	3	0.0498111	756	778	769	-34.4	-23.4	0.680233	2	-	-
vsiRNA8271	Sotub01g029320	RGGA	Nuclear RNA binding protein	27.4 RNA.RNA binding	2	0.308739	418	440	431	-34.1	-23.3	0.683284	3	0.899	-
vsiRNA8282	Sotub02g010970	DTX1	Multidrug resistance protein mdtK	10.6.2 cell wall.degradation.mannan-xylose-arabinose-fucose | 26.16 misc.myrosinases-lectin-jacalin | 30.6 signalling.MAP kinases | 34.99 transport.misc	0	0.0539559	1130	1151	1141	-32.8	-21.4	0.652439	2	-	-
vsiRNA8303	Sotub08g009280	PUX10	Fas-associated factor 1-like protein	29.5 protein.degradation	1	0.0666613	378	398	388	-30	-19.9	0.663333	2	-	-
vsiRNA8304	EG011868	EG011868	NA	35.2 not assigned.unknown	0	0.0231643	42	71	62	-44.4	-29.2	0.657658	1	NA	NA
vsiRNA8309	Sotub08g018640	RD22	BURP domain-containing protein	10.6.3 cell wall.degradation.pectate lyases and polygalacturonases | 20.2.3 stress.abiotic.drought/salt	2	0.194258	597	617	608	-34.6	-23.9	0.690751	2	-	-
vsiRNA8311	Sotub06g008290	PHR1	MYB-CC transcription factor (Fragment)	27.3.20 RNA.regulation of transcription.G2-like transcription factor family (GARP)	1	0.0162805	1124	1145	1136	-34	-23.7	0.697059	3	-	-
vsiRNA8312	Sotub01g022730	GLN1-1	Glutamine synthetase	12.2.2 N-metabolism.ammonia metabolism.glutamine synthetase | 20.2.99 stress.abiotic.unspecified | 27.3.69 RNA.regulation of transcription.SET-domain transcriptional regulator family | 30.3 signalling.calcium | 34.12 transport.metal	2	0.102629	195	217	208	-37.8	-25.4	0.671958	2	-	-
vsiRNA8317	Sotub12g027800	T2E22.21	Werner Syndrome-like exonuclease	10.5 cell wall.cell wall proteins | 28.99 DNA.unspecified	1	0.0059354	301	320	311	-32.6	-23.6	0.723926	3	-	-
vsiRNA8317	Sotub04g029030	UPL1	Ubiquitin-protein ligase 1	20.2.3 stress.abiotic.drought/salt | 29.5.11.4.1 protein.degradation.ubiquitin.E3.HECT	3	0.100458	7294	7314	7305	-32.6	-22.1	0.677914	3	-	-
vsiRNA8323	Sotub01g044520	DHU1	Pre-mRNA processing factor 19	35.1 not assigned.no ontology	1	0.00561336	1323	1345	1336	-41	-28.4	0.692683	2	NA	NA
vsiRNA8324	Sotub01g048610	EIF4B3	Eukaryotic initiation factor 4B (Fragment)	29.2.3 protein.synthesis.initiation	2	0.0866254	359	378	369	-37.8	-26.7	0.706349	2	-0.962	-
vsiRNA8326	Sotub12g031550	MDC8.3	Protein phosphatase 2C containing protein	29.4 protein.postranslational modification | 30.3 signalling.calcium | 34.14 transport.unspecified cations	2	0.0113723	855	874	865	-29.2	-22.5	0.770548	2	-	-
vsiRNA8341	Sotub01g040460	ARP1	Ribosomal protein L3-like	29.2.1.2.2.3 protein.synthesis.ribosomal protein.eukaryotic.60S subunit.L3 | 29.2.2 protein.synthesis.ribosome biogenesis	0	0.00816037	659	678	669	-32.8	-23.1	0.704268	3	-	-
vsiRNA8342	Sotub12g026810	RD21A	Cathepsin B-like cysteine proteinase	29.5.3 protein.degradation.cysteine protease | 34.19.1 transport.major intrinsic proteins.PIP	2	0.326903	1127	1152	1139	-29.9	-19.7	0.658863	2	-	-
vsiRNA8346	Sotub07g012380	PRP40A	Pre-mRNA-processing factor 40 homolog A	35.1 not assigned.no ontology	0	0.105564	2427	2447	2438	-31.1	-20.3	0.652733	3	-	-
vsiRNA8357	PGSC0003DMC400062743	PGSC0003DMG400040639	Gene of unknown function	30.2.11 signalling.receptor kinases.leucine rich repeat XI | 30.2.12 signalling.receptor kinases.leucine rich repeat XII | 34.15 transport.potassium	0	0.0281595	63	85	74	-37.8	-26.1	0.690476	1	NA	NA
vsiRNA8374	Sotub10g021530	ERD15	Early response to dehydration 15-like protein (Fragment)	20.2.3 stress.abiotic.drought/salt	2	0.0528786	325	344	335	-32.4	-23.5	0.725309	3	-	-
vsiRNA8374	Sotub10g014540	RBG8	Glycine-rich RNA-binding protein	17.2.2 hormone metabolism.auxin.signal transduction | 27.3.75 RNA.regulation of transcription.GRP | 27.4 RNA.RNA binding	3	0.123027	404	426	416	-32.4	-21.2	0.654321	1	2.298	-
vsiRNA8382	Sotub12g013050	RTL2	Ribonuclease 3	27.1.19 RNA.processing.ribonucleases	0	0.0171838	43	61	53	-29.8	-21.7	0.728188	2	-	-
vsiRNA8404	Sotub06g006080	PIPC	Smr domain protein	28.1 DNA.synthesis/chromatin structure	2	0.195321	101	124	114	-38.3	-25.3	0.660574	0	-	-
vsiRNA8412	PGSC0003DMC400066380	PGSC0003DMG400044276	RRNA intron-encoded homing endonuclease	35.2 not assigned.unknown	2	0.0874384	160	182	172	-39.9	-26.6	0.666667	3	NA	NA
vsiRNA8427	TC223471	TC223471	NA	35.2 not assigned.unknown	2	0.00285528	84	104	95	-26.7	-27.9	1	0	NA	NA
vsiRNA8428	EG011880	EG011880	NA	35.2 not assigned.unknown	0	0.193657	421	439	431	-31.1	-20.3	0.652733	3	NA	NA
vsiRNA8428	Sotub01g033230	Sotub01g033230.1.1	Splicing factor 3a subunit 3	26.23 misc.rhodanese | 27.1.1 RNA.processing.splicing | 29.5.11.1 protein.degradation.ubiquitin.ubiquitin	2	0.717433	356	374	365	-31.1	-20.8	0.66881	3	-	-
vsiRNA8431	PGSC0003DMC400062047	PGSC0003DMG400039943	Integrase core domain containing protein	16.1.5 secondary metabolism.isoprenoids.terpenoids | 20.1.2 stress.biotic.receptors | 27.2 RNA.transcription | 29.5.11.4.3.2 protein.degradation.ubiquitin.E3.SCF.FBOX	2	0.109232	33	56	47	-30.2	-20.2	0.668874	2	NA	NA
vsiRNA8451	Sotub08g028170	Sotub08g028170.1.1	Unknown Protein	26.10 misc.cytochrome P450	3	0.0389233	460	480	471	-28.6	-20.2	0.706294	3	-	-
vsiRNA8465	Sotub05g014400	orf03	ATP-dependent protease Clp ATPase subunit	27.3.99 RNA.regulation of transcription.unclassified	2	0.193295	251	273	264	-26.2	-18.6	0.709924	1	-	-
vsiRNA8465	Sotub11g014370	PIP5K1	Phosphatidylinositol-4-phosphate 5-kinase family protein	11.1.30 lipid metabolism.FA synthesis and FA elongation.pyruvate kinase | 30.4.1 signalling.phosphinositides.phosphatidylinositol-4-phosphate 5-kinase	2	0.29651	624	646	637	-26.2	-18.6	0.709924	1	-	-
vsiRNA8465	Sotub06g026850	RPL34A	60S ribosomal protein L34	29.2.1.2.2.34 protein.synthesis.ribosomal protein.eukaryotic.60S subunit.L34 | 29.2.2 protein.synthesis.ribosome biogenesis	2	0.412896	195	216	207	-26.2	-17.5	0.667939	2	-	-
vsiRNA8473	Sotub03g020970	EIF2 ALPHA	Eukaryotic translation initiation factor 2 alpha subunit family protein expressed	27.3.99 RNA.regulation of transcription.unclassified | 29.2.3 protein.synthesis.initiation	2	0.132466	967	991	981	-39.6	-28.4	0.717172	1	-	-
vsiRNA8473	Sotub05g028290	ERF1-1	Eukaryotic peptide chain release factor subunit 1-3-like	26.10 misc.cytochrome P450 | 27.3.39 RNA.regulation of transcription.AtSR transcription factor family | 29.2.5 protein.synthesis.release	2	0.59041	1192	1217	1202	-39.6	-26.4	0.666667	2	-	-
vsiRNA8473	Sotub08g008510	CXIP4	CAX-interacting protein 4	27.3.50 RNA.regulation of transcription.general transcription | 27.3.67 RNA.regulation of transcription.putative transcription regulator | 34.21 transport.calcium	3	0.476315	648	673	658	-39.6	-26	0.656566	2	0.677	-
vsiRNA8480	Sotub07g021920	TBL39	Os06g0207500 protein (Fragment)	31.1 cell.organisation | 33.99 development.unspecified	1	0.0157827	457	477	468	-35.6	-23.3	0.654494	2	-	-
vsiRNA8482	Sotub09g027320	LRR-RLK	Receptor-like kinase	30.2.11 signalling.receptor kinases.leucine rich repeat XI	1	0.0776944	1834	1860	1851	-33.2	-21.6	0.650602	2	-	-
vsiRNA8483	Sotub09g020590	H2AV	Histone H2A	10.1.5 cell wall.precursor synthesis.UXS | 11.1.10 lipid metabolism.FA synthesis and FA elongation.beta ketoacyl CoA synthase | 13.1.4.5 amino acid metabolism.synthesis.branched chain group.isoleucine specific | 16.7 secondary metabolism.wax | 26.27 misc.calcineurin-like phosphoesterase family protein | 28.1.3 DNA.synthesis/chromatin structure.histone	2	0.131279	87	110	101	-35.1	-23.9	0.680912	0	-	-
vsiRNA8484	Sotub05g009850	SULTR1;1	High affinity sulfate transporter 1	16.1.3.3 secondary metabolism.isoprenoids.tocopherol biosynthesis.MPBQ/MSBQ methyltransferase | 30.11 signalling.light | 31.4 cell.vesicle transport | 34.6 transport.sulphate	1	0.00467495	755	776	767	-30	-22.4	0.746667	2	-	-
vsiRNA8490	Sotub10g027120	GTB1	Transcription elongation factor SPT6	27.3.52 RNA.regulation of transcription.global transcription factor group | 28.1 DNA.synthesis/chromatin structure	2	0.199003	88	106	98	-39.2	-26	0.663265	3	-	-
vsiRNA8498	Sotub12g026810	RD21A	Cathepsin B-like cysteine proteinase	29.5.3 protein.degradation.cysteine protease | 34.19.1 transport.major intrinsic proteins.PIP	2	0.0314481	787	809	799	-35.6	-26.9	0.755618	1	-	-
vsiRNA8503	Sotub11g014000	NIA1	Nitrate reductase	12.1.1 N-metabolism.nitrate metabolism.NR	2	0.443146	1356	1382	1373	-30.1	-19.88	0.660465	3	-	-
vsiRNA8503	Sotub03g029380	LHCA4	Chlorophyll a-b binding protein P4, chloroplastic	1.1.1.1 PS.lightreaction.photosystem II.LHC-II | 1.1.2.1 PS.lightreaction.photosystem I.LHC-I	3	0.171386	236	259	250	-30.1	-20.36	0.676412	3	-	-
vsiRNA8519	Sotub07g028860	IAMT1	S-adenosyl-L-methionine salicylic acid carboxyl methyltransferase-like protein	17.8.1 hormone metabolism.salicylic acid.synthesis-degradation	0	0.000630098	326	346	336	-35	-30.6	0.874286	1	-	-
vsiRNA8519	Sotub08g021200	FdC2	Ferredoxin family protein	1.1.5.2 PS.lightreaction.other electron carrier (ox/red).ferredoxin | 26.30 misc.other Ferredoxins and Rieske domain	2	0.124656	70	89	81	-35	-24.5	0.7	2	-	-
vsiRNA8531	Sotub08g018200	F15K20.10	UPF0712 protein C7orf64 homolog	16.2 secondary metabolism.phenylpropanoids | 17.8.1 hormone metabolism.salicylic acid.synthesis-degradation | 21.6 redox.dismutases and catalases | 29.4 protein.postranslational modification	0	0.0202983	203	224	214	-31	-21.2	0.683871	0	-	-
vsiRNA8546	Sotub05g025750	Sotub05g025750.1.1	Unknown Protein	20.2.99 stress.abiotic.unspecified	3	0.140908	95	117	107	-36.5	-24.6	0.673973	3	-	-
vsiRNA8551	Sotub07g027040	Sotub07g027040.1.1	DCN1-like protein 2	11.1.9 lipid metabolism.FA synthesis and FA elongation.long chain fatty acid CoA ligase | 17.2.2 hormone metabolism.auxin.signal transduction | 29.2.2 protein.synthesis.ribosome biogenesis | 34.12 transport.metal	2	0.318293	191	213	204	-38.2	-25.2	0.659686	3	-	-
vsiRNA8558	Sotub10g020220	OEP163	Protein translocase/ protein transporter	27.3.99 RNA.regulation of transcription.unclassified | 29.3.2 protein.targeting.mitochondria	2	0.0833081	333	355	345	-30.2	-21	0.695364	1	-	-
vsiRNA8575	Sotub05g012700	RPS13	30S ribosomal protein S13	29.2.1.1.1.1.13 protein.synthesis.ribosomal protein.prokaryotic.chloroplast.30S subunit.S13 | 29.2.1.1.3 protein.synthesis.ribosomal protein.prokaryotic.unknown organellar	1	0.00571086	121	147	137	-36.2	-23.72	0.655249	1	2.094	-
vsiRNA8576	Sotub08g022020	PLGG1	LrgB-like family protein	26.9 misc.glutathione S transferases	2	0.0795767	879	902	893	-30.5	-19.9	0.652459	2	-	-
vsiRNA8581	Sotub06g029540	PAT1	Anthranilate phosphoribosyltransferase	13.1.6.5.2 amino acid metabolism.synthesis.aromatic aa.tryptophan.anthranilate phosphoribosyltransferase	2	0.378758	944	963	954	-29.8	-19.7	0.661074	3	-	-
vsiRNA8587	Sotub03g016510	MSR4	Peptide methionine sulfoxide reductase MsrA	28.1 DNA.synthesis/chromatin structure | 29.4 protein.postranslational modification	2	0.106187	15	39	30	-36.6	-24.88	0.679781	2	-	-
vsiRNA8595	Sotub12g012150	petC	Cytochrome b6-f complex iron-sulfur subunit	1.1.3.1 PS.lightreaction.cytochrome b6/f.iron sulfur subunit	3	0.0560717	621	640	631	-32.7	-22.7	0.69419	2	-	-
vsiRNA8597	Sotub11g012940	MYH9.9	RNA splicing factor	27.4 RNA.RNA binding	2	0.290474	260	281	270	-36.9	-24.6	0.666667	2	-	-
vsiRNA8597	Sotub07g012380	PRP40A	Pre-mRNA-processing factor 40 homolog A	35.1 not assigned.no ontology	3	0.012624	2888	2908	2899	-36.9	-28.4	0.769648	2	-	-
vsiRNA8607	Sotub01g022560	PPDK	Pyruvate phosphate dikinase	6.5 gluconeogenesis / glyoxylate cycle.pyruvate dikinase	2	0.143106	2717	2746	2727	-33.2	-23.2	0.698795	0	-	-
vsiRNA8626	Sotub05g026640	ATJ20	Chaperone protein dnaJ 20	20.2.1 stress.abiotic.heat	0	0.00592699	195	215	206	-31.8	-22.4	0.704403	3	-	-
vsiRNA8630	Sotub11g006310	BOLA2	BolA-like protein	27.3 RNA.regulation of transcription	1	0.0490021	116	135	126	-25.2	-17.7	0.702381	3	-	-
vsiRNA8636	Sotub09g009570	CPuORF52	BRI1-KD interacting protein 130	33.1 development.storage proteins	2	0.0238676	508	529	519	-36.3	-25.7	0.707989	3	-	-
vsiRNA8641	Sotub12g031950	AGT1	Serine-glyoxylate aminotransferase	1.2.3 PS.photorespiration.aminotransferases peroxisomal | 13.1.1.3.11 amino acid metabolism.synthesis.central amino acid metabolism.alanine.alanine-glyoxylate aminotransferase | 13.1.5.2.3 amino acid metabolism.synthesis.serine-glycine-cysteine group.glycine.serine glyoxylate aminotransferase	2	0.074298	270	293	284	-35.6	-23.8	0.668539	1	-	-
vsiRNA8641	Sotub04g005340	RPS9B	Ribosomal protein	29.2.1.2.1.9 protein.synthesis.ribosomal protein.eukaryotic.40S subunit.S9 | 29.2.2 protein.synthesis.ribosome biogenesis	2	0.0552548	130	150	141	-35.6	-23.5	0.660112	2	-	-
vsiRNA8647	Sotub08g015790	T22P22_40	Hydrolase alpha/beta fold family protein	11.9.2 lipid metabolism.lipid degradation.lipases	2	0.517596	219	243	234	-37	-24.5	0.662162	2	-	-
vsiRNA8647	Sotub01g025660	RPL1	50S ribosomal protein L1	29.2.1.1.1.2.1 protein.synthesis.ribosomal protein.prokaryotic.chloroplast.50S subunit.L1 | 29.2.1.1.3 protein.synthesis.ribosomal protein.prokaryotic.unknown organellar	2	0.0784132	591	610	601	-37	-28.1	0.759459	3	2.226	-
vsiRNA8647	Sotub06g030450	(ET):EIN3(like)	Ethylene insensitive 3 class transcription factor	17.5.2 hormone metabolism.ethylene.signal transduction | 27.3.19 RNA.regulation of transcription.EIN3-like (EIL) transcription factor family	2	0.397053	130	148	139	-37	-25.4	0.686486	3	0.96	-
vsiRNA8647	Sotub03g006550	T3A5.70	Acidic leucine-rich nuclear phosphoprotein 32 family member A	35.1 not assigned.no ontology	3	0.341063	889	907	898	-37	-24.9	0.672973	3	0.875	-
vsiRNA8654	Sotub08g029650	dl3570c	Carboxyl-terminal proteinase	29.5 protein.degradation	0	0.0185029	902	925	916	-33.8	-23.9	0.707101	1	NA	NA
vsiRNA8655	Sotub10g005350	LHCA2	Chlorophyll a-b binding protein 7, chloroplastic	1.1.1.1 PS.lightreaction.photosystem II.LHC-II | 1.1.2.1 PS.lightreaction.photosystem I.LHC-I	3	0.052258	27	46	38	-34.7	-22.6	0.651297	3	0.896	-
vsiRNA8656	116E06AF.esd	116E06AF.esd	NA	35.2 not assigned.unknown	3	0.307445	44	65	56	-29.8	-19.4	0.651007	2	NA	NA
vsiRNA8658	Sotub12g022620	RPL28A	60S ribosomal protein L28	29.2.1.2.2.28 protein.synthesis.ribosomal protein.eukaryotic.60S subunit.L28 | 29.2.2 protein.synthesis.ribosome biogenesis	1	0.0595826	78	101	89	-31.5	-20.9	0.663492	2	-	-
vsiRNA8658	Sotub09g009340	HSP70-10	heat shock protein	10.3 cell wall.hemicellulose synthesis | 20.2.1 stress.abiotic.heat | 26.10 misc.cytochrome P450 | 29.6 protein.folding | 34.99 transport.misc	3	0.140842	1705	1727	1718	-31.5	-20.78	0.659683	3	0.572	-
vsiRNA8658	Sotub09g022810	LEA3	Late embryogenesis abundant protein	20.2.1 stress.abiotic.heat | 33.2 development.late embryogenesis abundant	3	0.0535644	67	87	78	-31.5	-22.7	0.720635	3	1.646	-
vsiRNA8674	Sotub10g025570	Sotub10g025570.1.1	Pre-mRNA cleavage complex 2 protein Pcf11	27.1 RNA.processing | 27.3.99 RNA.regulation of transcription.unclassified	2	0.0795548	1977	2000	1990	-34.7	-22.6	0.651297	2	-	-
vsiRNA8681	Sotub05g018740	F25G13.70	Auxin induced-like protein	17.2.3 hormone metabolism.auxin.induced-regulated-responsive-activated | 29.5.4 protein.degradation.aspartate protease	2	0.0501665	215	236	227	-34.8	-23.9	0.686782	2	-1.183	-
vsiRNA8684	Sotub09g005930	Sotub09g005930.1.1	Unknown Protein	27.3.44 RNA.regulation of transcription.chromatin remodeling factors	2	0.0716473	508	532	520	-34.5	-24.2	0.701449	3	-	-
vsiRNA8689	Sotub08g018730	ATC401	Pentatricopeptide repeat-containing protein	17.8.1 hormone metabolism.salicylic acid.synthesis-degradation | 26.1 misc.misc2 | 27.3 RNA.regulation of transcription | 29.4 protein.postranslational modification | 33.99 development.unspecified	0	0.016874	993	1015	1007	-40.4	-27.9	0.690594	2	1.464	-
vsiRNA8689	Sotub01g019250	Sotub01g019250.1.1	Signal recognition particle protein (Fragment)	29.3.4.99 protein.targeting.secretory pathway.unspecified	1	0.0236657	1392	1411	1402	-40.4	-27.2	0.673267	3	-0.442	-
vsiRNA8692	Sotub10g014510	RBG7	RNA-binding glycine-rich protein-1b	27.3.75 RNA.regulation of transcription.GRP | 27.4 RNA.RNA binding	2	0.430349	259	280	271	-27.7	-18.8	0.6787	2	-	1.037
vsiRNA8712	Sotub04g007790	Sotub04g007790.1.1	1-aminocyclopropane-1-carboxylate oxidase	17.5.1 hormone metabolism.ethylene.synthesis-degradation | 30.1 signalling.in sugar and nutrient physiology	3	0.0187493	718	738	728	-34.9	-22.8	0.653295	1	-	-
vsiRNA8714	Sotub11g020310	PSB33	Rieske (2Fe-2S) domain protein	26.30 misc.other Ferredoxins and Rieske domain	2	0.0170099	599	626	617	-39.5	-29.8	0.75443	2	-	-
vsiRNA8717	Sotub02g033280	MIR414	Unknown Protein	20.1.2 stress.biotic.receptors | 32 micro RNA, natural antisense etc	1	0.0471979	7	28	18	-29.3	-19.2	0.65529	3	-	-
vsiRNA8717	Sotub10g025970	Sotub10g025970.1.1	40S ribosomal protein S17-like protein	29.2.1.2.1.17 protein.synthesis.ribosomal protein.eukaryotic.40S subunit.S17 | 29.2.2 protein.synthesis.ribosome biogenesis	2	0.0470534	397	419	410	-29.3	-21.18	0.722867	3	-	-
vsiRNA8721	Sotub10g009720	CHLI1	Magnesium chelatase ATPase subunit I	19.10 tetrapyrrole synthesis.magnesium chelatase | 29.4 protein.postranslational modification	2	0.11822	879	900	891	-35.2	-24.2	0.6875	3	-	-
vsiRNA8744	Sotub04g035690	FTSH1	ATP-dependent zinc metalloprotease FtsH 1	29.5.7 protein.degradation.metalloprotease	3	0.00108372	644	664	655	-40.6	-30.8	0.758621	3	-	-
vsiRNA8753	Sotub08g019150	Sotub08g019150.1.1	N-acetyltransferase	16.2.1.2 secondary metabolism.phenylpropanoids.lignin biosynthesis.C4H | 20.1.8 stress.biotic.secondary metabolites | 26.24 misc.GCN5-related N-acetyltransferase	1	0.0226485	675	701	692	-33.2	-21.8	0.656627	1	NA	NA
vsiRNA8753	PGSC0003DMC400009292	PNSL5	Peptidyl-prolyl cis-trans isomerase	31.3.1 cell.cycle.peptidylprolyl isomerase	2	0.0378233	601	623	614	-33.2	-23.4	0.704819	2	-	-
vsiRNA8759	Sotub01g049480	HCF244	NmrA family protein	35.1 not assigned.no ontology	1	0.0457751	404	426	417	-25.1	-17.1	0.681275	3	-	-
vsiRNA8763	Sotub10g006910	KRP1	Calcium-binding EF-hand	17.3.3 hormone metabolism.brassinosteroid.induced-regulated-responsive-activated | 29.2.2 protein.synthesis.ribosome biogenesis | 30.3 signalling.calcium | 34.3 transport.amino acids	2	0.188987	174	201	192	-34.1	-23.6	0.692082	0	0.963	-
vsiRNA8764	Sotub09g009450	AGD6	ADP-ribosylation factor GTPase activating protein 1	27.3.99 RNA.regulation of transcription.unclassified | 29.4 protein.postranslational modification | 30.5 signalling.G-proteins	2	0.262583	840	862	851	-38.8	-25.7	0.662371	2	0.827	-
vsiRNA8764	Sotub11g005380	RAF1	Homology to unknown gene	31.3.1 cell.cycle.peptidylprolyl isomerase	3	0.131938	948	970	959	-38.8	-25.4	0.654639	2	-	-
vsiRNA8769	Sotub04g023260	SDC	Histidine decarboxylase	11.3 lipid metabolism.phospholipid synthesis | 13.2.7 amino acid metabolism.degradation.histidine | 26.10 misc.cytochrome P450 | 29.5.11.20 protein.degradation.ubiquitin.proteasom	2	0.456216	238	257	249	-30.5	-20.1	0.659016	3	-	-
vsiRNA8775	Sotub03g017280	HP30	Mitochondrial import inner membrane translocase	29.3.2 protein.targeting.mitochondria	1	0.02823	113	133	125	-36.1	-23.6	0.65374	3	-	-
vsiRNA8782	Sotub01g048710	CSP1	Cold shock protein-1	20.2.2 stress.abiotic.cold | 27.3.75 RNA.regulation of transcription.GRP	2	0.267778	259	278	270	-34.6	-24.2	0.699422	3	-	-
vsiRNA8782	Sotub12g030010	Sotub12g030010.1.1	Unknown Protein	35.2 not assigned.unknown	3	0.013662	157	176	168	-34.6	-26	0.751445	2	-	-
vsiRNA8790	Sotub08g018150	StLRR-RLK_8	Leucine-rich repeat receptor-like tyrosine-protein kinase At2g41820	17.3.2.1 hormone metabolism.brassinosteroid.signal transduction.BRI | 20.1.2 stress.biotic.receptors | 20.1.4 stress.biotic.kinases | 26.7 misc.oxidases - copper, flavone etc | 26.28 misc.GDSL-motif lipase | 30.2.4 signalling.receptor kinases.leucine rich repeat IV | 30.2.11 signalling.receptor kinases.leucine rich repeat XI | 30.2.12 signalling.receptor kinases.leucine rich repeat XII | 30.3 sig…	0	0.0282712	227	248	239	-31.4	-21.1	0.671975	3	-	-
vsiRNA8829	Sotub02g036460	Sotub02g036460.1.1	Unknown Protein	11.1.9 lipid metabolism.FA synthesis and FA elongation.long chain fatty acid CoA ligase | 16.1.5 secondary metabolism.isoprenoids.terpenoids | 29.2.3 protein.synthesis.initiation | 31.1 cell.organisation	2	0.296007	8840	8861	8852	-35.9	-23.8	0.662953	3	-	-
vsiRNA8832	Sotub06g032820	Sotub06g032820.1.1	Lysine-specific demethylase 5B-B	27.3.63 RNA.regulation of transcription.PHD finger transcription factor	0	0.000622415	4052	4073	4064	-32.2	-24.4	0.757764	3	-	-
vsiRNA8833	Sotub11g024600	PTM	Chromodomain helicase DNA binding protein 5	27.3.67 RNA.regulation of transcription.putative transcription regulator | 29.5 protein.degradation	2	0.108076	110	132	123	-41.3	-26.9	0.651332	3	NA	NA
vsiRNA8834	Sotub06g034090	RPT2A	26S protease regulatory subunit 4	29.5.11.20 protein.degradation.ubiquitin.proteasom	2	0.28638	910	932	921	-36.1	-24.46	0.677562	3	0.473	-
vsiRNA8838	Sotub03g008590	Sotub03g008590.1.1	Unknown Protein	35.2 not assigned.unknown	2	0.0816793	384	408	399	-39.1	-25.68	0.656777	3	0.998	-
vsiRNA8842	PGSC0003DMC400052349	F9K21.210	RNA recognition motif-containing protein	27.3.67 RNA.regulation of transcription.putative transcription regulator | 27.4 RNA.RNA binding | 29.5.11.4.2 protein.degradation.ubiquitin.E3.RING	1	0.00506072	1901	1922	1912	-38.8	-28.6	0.737113	2	-	-
vsiRNA8847	Sotub10g025970	Sotub10g025970.1.1	40S ribosomal protein S17-like protein	29.2.1.2.1.17 protein.synthesis.ribosomal protein.eukaryotic.40S subunit.S17 | 29.2.2 protein.synthesis.ribosome biogenesis	2	0.110623	385	406	395	-35.7	-23.9	0.669468	1	-	-
vsiRNA8850	Sotub08g021170	Sotub08g021170.1.1	UDP glucosyltransferase	16.8.4 secondary metabolism.flavonoids.flavonols | 17.3.1.2.99 hormone metabolism.brassinosteroid.synthesis-degradation.sterols.other | 17.4.1 hormone metabolism.cytokinin.synthesis-degradation | 20.1.8 stress.biotic.secondary metabolites | 26.2 misc.UDP glucosyl and glucoronyl transferases	2	0.310451	1291	1311	1302	-31.2	-20.3	0.650641	3	-	-
vsiRNA8857	Sotub03g036140	CPN60B1	chaperonin 2	1.3.13 PS.calvin cycle.rubisco interacting | 29.6 protein.folding	2	0.502264	629	654	644	-33.7	-22.5	0.667656	1	1.985	-
vsiRNA8865	Sotub05g010020	Sotub05g010020.1.1	TIR-NBS-LRR disease resistance-like protein	20.1.2 stress.biotic.receptors | 27.3.67 RNA.regulation of transcription.putative transcription regulator | 30.2.11 signalling.receptor kinases.leucine rich repeat XI	2	0.634503	971	1000	982	-30.8	-20.2	0.655844	1	0.331	-
vsiRNA8869	Sotub08g012580	MCD1	Unknown Protein	31.1 cell.organisation	1	0.0100958	5	27	18	-40	-28.7	0.7175	1	-	-
vsiRNA8869	Sotub02g022600	B120	G-type lectin S-receptor-like serine/threonine-protein kinase At1g11330	26.16 misc.myrosinases-lectin-jacalin | 29.4 protein.postranslational modification | 30.2.17 signalling.receptor kinases.DUF 26 | 30.2.24 signalling.receptor kinases.S-locus glycoprotein like	2	0.116075	456	475	466	-40	-27.9	0.6975	3	-	-
vsiRNA8885	Sotub01g049360	Sotub01g049360.1.1	Coiled-coil domain-containing protein 124	29.2.2 protein.synthesis.ribosome biogenesis	2	0.0392405	181	202	192	-37.4	-27.9	0.745989	2	-	-
vsiRNA8893	Sotub04g007790	Sotub04g007790.1.1	1-aminocyclopropane-1-carboxylate oxidase	17.5.1 hormone metabolism.ethylene.synthesis-degradation | 30.1 signalling.in sugar and nutrient physiology	3	0.0313512	674	695	685	-41.4	-27.3	0.65942	2	-	-
vsiRNA8904	PGSC0003DMC400046623	(ET):PR3	Endochitinase 2	20.1.7.3 stress.biotic.PR-proteins.PR3/4/8/11 (chitinases and chitin binding proteins)	2	0.458933	795	816	805	-30.5	-20	0.655738	2	NA	NA
vsiRNA8910	PGSC0003DMC400031165	F23A5.29	Cell cycle control protein cwf22	29.2.99 protein.synthesis.misc	3	0.0899213	253	273	263	-41.9	-27.4	0.653938	3	-	-
vsiRNA8911	Sotub09g022070	ABCC10	Multidrug resistance protein ABC transporter family	34.16 transport.ABC transporters and multidrug resistance systems	2	0.798706	3876	3901	3891	-31	-21.5	0.693548	0	NA	NA
vsiRNA8911	Sotub03g032990	EMB1865	Chloroplastic group IIA intron splicing facilitator CRS1, chloroplastic	27.1.1 RNA.processing.splicing | 33.99 development.unspecified	2	0.968834	380	405	396	-31	-21.1	0.680645	1	-	-
vsiRNA8911	Sotub09g020780	LSM4	Small nuclear ribonucleoprotein sm	27.1.1 RNA.processing.splicing	2	0.186103	283	303	294	-31	-24.1	0.777419	3	-	-
vsiRNA8911	Sotub11g006210	MED26C	Transcription elongation factor A protein 3	27.3.67 RNA.regulation of transcription.putative transcription regulator	2	0.915654	256	275	266	-31	-20.9	0.674194	3	-	-
vsiRNA8911	Sotub06g028510	BAG5	Bcl-2-associated athanogene-like protein	17.4.2 hormone metabolism.cytokinin.signal transduction | 19.4 tetrapyrrole synthesis.ALA dehydratase | 31.4 cell.vesicle transport | 33.99 development.unspecified	3	0.00917423	891	911	902	-31	-26.7	0.86129	1	-	-
vsiRNA8911	Sotub12g012150	petC	Cytochrome b6-f complex iron-sulfur subunit	1.1.3.1 PS.lightreaction.cytochrome b6/f.iron sulfur subunit	3	0.56672	390	413	402	-31	-21.7	0.7	1	-	-
vsiRNA8920	Sotub08g016800	Sotub08g016800.1.1	Chlorophyll a-b binding protein 3C, chloroplastic	1.1.1.1 PS.lightreaction.photosystem II.LHC-II | 1.1.1.2 PS.lightreaction.photosystem II.PSII polypeptide subunits	2	0.104065	153	174	165	-38.2	-26	0.680628	3	-	-
vsiRNA8923	Sotub05g027050	CYS5	Cysteine proteinase inhibitor	20.1.7.6 stress.biotic.PR-proteins.PR6 (proteinase inhibitors)	2	0.181397	280	298	290	-37.4	-24.4	0.652406	3	-	-
vsiRNA8930	Sotub01g040390	HSP70-10	Chaperone DnaK	20.2.1 stress.abiotic.heat	2	0.0158497	901	922	913	-31.3	-23.6	0.753994	2	-	-
vsiRNA8951	Sotub08g016800	Sotub08g016800.1.1	Chlorophyll a-b binding protein 3C, chloroplastic	1.1.1.1 PS.lightreaction.photosystem II.LHC-II | 1.1.1.2 PS.lightreaction.photosystem II.PSII polypeptide subunits	3	0.0792608	152	173	163	-38.7	-25.6	0.661499	3	-	-
vsiRNA8957	Sotub03g035120	ADK1	Serine/threonine kinase	29.4 protein.postranslational modification	2	0.157652	30	55	42	-30.5	-21.4	0.701639	0	-	-
vsiRNA8965	Sotub04g017160	Sotub04g017160.1.1	Anthranilate phosphoribosyltransferase	13.1.6.5.2 amino acid metabolism.synthesis.aromatic aa.tryptophan.anthranilate phosphoribosyltransferase	2	0.0921063	943	966	954	-38	-24.8	0.652632	1	-	-
vsiRNA8969	Sotub07g019790	PORA	Protochlorophyllide reductase	19.14 tetrapyrrole synthesis.protochlorophyllide reductase	2	0.280233	1092	1123	1106	-38.3	-25.1	0.655352	0	-	-
vsiRNA8969	Sotub08g005960	RGGA	Nuclear RNA binding protein (Fragment)	27.4 RNA.RNA binding	2	0.0349014	164	185	175	-38.3	-27.4	0.715405	2	0.863	-
vsiRNA8986	Sotub04g021820	Sotub04g021820.1.1	Programmed cell death protein	27.3.24 RNA.regulation of transcription.MADS box transcription factor family | 31.5.1 cell.cell death.plants	0	0.0238794	960	978	969	-34.8	-23.6	0.678161	1	0.289	-
vsiRNA8999	FL670564	FL670564	NA	35.2 not assigned.unknown	0	0.00186608	403	423	414	-33.7	-25.2	0.747774	3	NA	NA
vsiRNA9003	Sotub02g005270	NUCL1	Polyadenylate-binding protein 1	27.4 RNA.RNA binding | 29.2.6 protein.synthesis.ribosomal RNA | 30.5 signalling.G-proteins	2	0.150395	1517	1540	1531	-36.5	-24.3	0.665753	2	0.984	-
vsiRNA9004	EG011738	EG011738	NA	35.2 not assigned.unknown	1	0.0477665	393	414	405	-34.5	-22.7	0.657971	3	NA	NA
vsiRNA9004	Sotub10g007130	PORA	Protochlorophyllide reductase	19.14 tetrapyrrole synthesis.protochlorophyllide reductase	2	0.226171	298	318	308	-34.5	-23	0.666667	3	0.35	-
vsiRNA9007	Sotub07g028570	CBSDUFCH1	Magnesium and cobalt efflux protein corC	2.2.1.4 major CHO metabolism.degradation.sucrose.hexokinase	0	0.00314652	1630	1652	1643	-31.1	-23.3	0.749196	2	-	-
vsiRNA9017	Sotub01g034310	(ET):EIN3(like)	Ethylene insensitive 3 class transcription factor	17.5.2 hormone metabolism.ethylene.signal transduction | 27.3.19 RNA.regulation of transcription.EIN3-like (EIL) transcription factor family	2	0.280233	94	113	104	-33.1	-21.7	0.655589	3	-	-
vsiRNA9034	Sotub05g016370	Sotub05g016370.1.1	Drought-induced protein 1	20.2.3 stress.abiotic.drought/salt | 29.6 protein.folding	2	0.00570241	156	175	166	-39.2	-30.3	0.772959	3	-	-
vsiRNA9040	Sotub11g015360	TCP	TCP family transcription factor	17.2.2 hormone metabolism.auxin.signal transduction | 17.2.3 hormone metabolism.auxin.induced-regulated-responsive-activated | 27.3.29 RNA.regulation of transcription.TCP transcription factor family	2	0.0226153	961	987	972	-37.1	-26.1	0.703504	0	-	-
vsiRNA9063	Sotub06g026120	CASP	CASP-like protein	27.3.24 RNA.regulation of transcription.MADS box transcription factor family | 29.3.4.2 protein.targeting.secretory pathway.golgi	1	0.473745	1694	1713	1704	-22.6	-14.9	0.659292	2	-	-
vsiRNA9063	MICRO.2346.C10	MICRO.2346.C10	NA	33.99 development.unspecified | 33.99 development.unspecified	1	0.352821	429	448	439	-22.6	-15.5	0.685841	3	NA	NA
vsiRNA9063	DN743565	DN743565	NA	35.2 not assigned.unknown	2	0.972504	495	513	504	-22.6	-14.9	0.659292	3	NA	NA
vsiRNA9063	MICRO.2346.C6	MICRO.2346.C6	NA	33.99 development.unspecified | 33.99 development.unspecified	2	0.933628	585	604	595	-22.6	-15.5	0.685841	3	1.893	-
vsiRNA9063	Sotub12g032310	Sotub12g032310.1.1	Zinc finger AN1 domain-containing stress-associated protein 15	1.1.1.2 PS.lightreaction.photosystem II.PSII polypeptide subunits | 27.3.99 RNA.regulation of transcription.unclassified	2	0.89992	167	186	177	-22.6	-16.2	0.716814	3	-	-
vsiRNA9063	TC210496	TC210496	NA	35.2 not assigned.unknown	2	0.924444	528	547	538	-22.6	-15.5	0.685841	3	NA	NA
vsiRNA9063	Sotub03g008810	HMGB1	High mobility group protein	27.3.53 RNA.regulation of transcription.high mobility group family (HMG) | 27.3.62 RNA.regulation of transcription.nucleosome/chromatin assembly factor group	3	0.0292085	132	151	142	-22.6	-19.8	0.876106	1	-	-
vsiRNA9073	Sotub06g035320	ATL5	60S ribosomal protein L5-1	29.2.1.2.2.5 protein.synthesis.ribosomal protein.eukaryotic.60S subunit.L5 | 29.2.2 protein.synthesis.ribosome biogenesis	1	0.0808476	773	795	785	-33	-21.9	0.663636	1	-	-
vsiRNA9077	Sotub01g018140	Sotub01g018140.1.1	Unknown Protein	28.2 DNA.repair	3	0.149388	279	302	290	-34.5	-22.74	0.65913	2	NA	NA
vsiRNA9087	Sotub06g021130	Sotub06g021130.1.1	Cytochrome P450	26.10 misc.cytochrome P450	2	0.0795548	268	288	279	-31.6	-22.6	0.71519	0	-	-
vsiRNA9089	Sotub02g032170	MAP1D	Methionine aminopeptidase	1.1.40 PS.lightreaction.cyclic electron flow-chlororespiration | 29.5.7 protein.degradation.metalloprotease	0	0.0029679	875	897	888	-35.7	-25.7	0.719888	2	-	-
vsiRNA9101	Sotub02g037020	ACG12	Glucose-6-phosphate 1-dehydrogenase	7.1.1 OPP.oxidative PP.glucose-6-phosphate 1-dehydrogenase (G6PD)	2	0.0816793	226	249	240	-31.2	-22.6	0.724359	3	-	-
vsiRNA9118	Sotub03g022530	Sotub03g022530.1.1	Bidirectional sugar transporter N3	33.99 development.unspecified	2	0.221683	99	118	109	-32.5	-22.2	0.683077	3	-	-
vsiRNA9123	Sotub02g023940	GDCST	Aminomethyltransferase	1.2.4.2 PS.photorespiration.glycine cleavage.T subunit | 13.2.5.2 amino acid metabolism.degradation.serine-glycine-cysteine group.glycine	0	0.0276285	382	406	397	-33.6	-22.6	0.672619	1	-	-
vsiRNA9124	Sotub07g006500	ELF5A-1	Eukaryotic translation initiation factor 5A	26.8 misc.nitrilases, nitrile lyases, berberine bridge enzymes, reticuline oxidases, troponine reductases | 29.2.3 protein.synthesis.initiation	2	0.0155095	274	294	285	-30.7	-24.2	0.788274	3	-	-
vsiRNA9125	Sotub01g033910	PIP5K1	Phosphatidylinositol-4-phosphate 5-kinase family protein	11.1.30 lipid metabolism.FA synthesis and FA elongation.pyruvate kinase | 30.4.1 signalling.phosphinositides.phosphatidylinositol-4-phosphate 5-kinase	2	0.0734921	1806	1828	1817	-33.4	-22.2	0.664671	2	-	-
vsiRNA9136	Sotub11g005380	RAF1	Homology to unknown gene	31.3.1 cell.cycle.peptidylprolyl isomerase	2	0.0764922	941	961	952	-39.5	-27.6	0.698734	3	-	-
vsiRNA9145	Sotub03g022430	SIA2	Alpha-2 3-sialyltransferase	29.7 protein.glycosylation	3	0.288871	380	400	391	-32.2	-21.2	0.658385	3	-	-
vsiRNA9151	Sotub02g025720	T5I8.4	RNA polymerase I-specific transcription initiation factor RRN3	27.1 RNA.processing	2	0.169609	1650	1669	1660	-28.8	-21.7	0.753472	2	-	-
vsiRNA9151	Sotub12g013560	HSP90-1	Heat shock protein 90	20.2.1 stress.abiotic.heat | 27.3.26 RNA.regulation of transcription.MYB-related transcription factor family	2	0.748023	660	679	670	-28.8	-18.9	0.65625	3	-1.255	-
vsiRNA9159	Sotub12g015890	SBP	Squamosa promoter binding protein 3	27.3.28 RNA.regulation of transcription.squamosa promoter binding protein family (SBP) | 33.3 development.squamosa promoter binding like (SPL)	0	0.0368081	163	184	175	-36.1	-24.2	0.67036	3	-	-
vsiRNA9190	Sotub12g012150	petC	Cytochrome b6-f complex iron-sulfur subunit	1.1.3.1 PS.lightreaction.cytochrome b6/f.iron sulfur subunit	2	0.186103	621	641	632	-33.7	-22.9	0.679525	3	-	-
vsiRNA9213	Sotub01g040480	ECT11	YTH domain family 2 (Predicted)	30.3 signalling.calcium	2	0.0652319	641	658	651	-32	-22.7	0.709375	3	1.296	-
vsiRNA9216	Sotub12g009880	MIK19.18	Peptidase M16 family protein	29.5.7 protein.degradation.metalloprotease	1	0.00171176	442	462	453	-36.3	-27.4	0.754821	1	-	-
vsiRNA9218	Sotub08g020600	CCD4	9-cis-epoxycarotenoid dioxygenase 1	17.1.1.1.10 hormone metabolism.abscisic acid.synthesis-degradation.synthesis.9-cis-epoxycarotenoid dioxygenase	3	0.0292085	1546	1565	1557	-37.8	-27	0.714286	3	-	-
vsiRNA9227	TC223471	TC223471	NA	35.2 not assigned.unknown	2	0.00285528	51	71	62	-41.6	-43.2	1	0	NA	NA
vsiRNA9227	Sotub10g014540	RBG8	Glycine-rich RNA-binding protein	17.2.2 hormone metabolism.auxin.signal transduction | 27.3.75 RNA.regulation of transcription.GRP | 27.4 RNA.RNA binding	2	0.00531139	304	325	316	-41.6	-29.8	0.716346	3	2.298	-
vsiRNA9240	Sotub02g027640	C3H	Zinc finger CCCH domain-containing protein 44	27.3.63 RNA.regulation of transcription.PHD finger transcription factor | 27.3.67 RNA.regulation of transcription.putative transcription regulator	2	0.026629	2423	2445	2436	-37.2	-26.9	0.723118	1	-	-
vsiRNA9272	Sotub09g019860	FZL	Dynamin family protein	30.5 signalling.G-proteins	0	0.00329037	183	205	194	-30.8	-22.8	0.74026	1	-	-
vsiRNA9273	Sotub01g023890	Sotub01g023890.1.1	Transmembrane protein 205	35.2 not assigned.unknown	2	0.00177361	73	94	84	-28.2	-22.9	0.812057	0	-	-
vsiRNA9275	Sotub02g023710	ATPC1	ATP synthase gamma chain	1.1.4.4 PS.lightreaction.ATP synthase.gamma chain | 29.2.2 protein.synthesis.ribosome biogenesis	3	0.00843382	974	997	986	-35.6	-26.2	0.735955	0	-	-
vsiRNA9289	Sotub09g022810	LEA3	Late embryogenesis abundant protein	20.2.1 stress.abiotic.heat | 33.2 development.late embryogenesis abundant	3	0.0630181	72	98	89	-39.3	-26.4	0.671756	1	1.646	-
vsiRNA9331	Sotub10g017730	SPE1	Arginine decarboxylase	13.2.2.3 amino acid metabolism.degradation.glutamate family.arginine | 22.1.3 polyamine metabolism.synthesis.arginine decarboxylase	2	0.0767757	2059	2080	2071	-30.7	-22.4	0.729642	2	1.191	-
vsiRNA9343	Sotub12g020470	MRG7.18	CCR4-NOT transcription complex subunit 3	27.3.67 RNA.regulation of transcription.putative transcription regulator	2	0.394223	2400	2427	2411	-33.7	-22.3	0.661721	2	-	-
vsiRNA9350	Sotub06g018150	F28O16.19	Translation initiation factor	29.2.3 protein.synthesis.initiation	2	0.00570241	3135	3155	3146	-33.8	-25.5	0.754438	2	-	0.448
vsiRNA9358	TC219699	TC219699	NA	35.2 not assigned.unknown	2	0.0280033	125	146	135	-32.4	-22.3	0.688272	2	NA	NA
vsiRNA9358	Sotub03g008810	HMGB1	High mobility group protein	27.3.53 RNA.regulation of transcription.high mobility group family (HMG) | 27.3.62 RNA.regulation of transcription.nucleosome/chromatin assembly factor group	3	0.0314808	312	331	323	-32.4	-21.2	0.654321	2	-	-
vsiRNA9359	Sotub02g036200	MDAR4	Reductase	21.2.1 redox.ascorbate and glutathione.ascorbate	0	0.000630098	200	220	211	-31.2	-23.9	0.766026	1	-	-
vsiRNA9381	Sotub12g021920	Sotub12g021920.1.1	Transcription factor	23.2 nucleotide metabolism.degradation | 27.3.30 RNA.regulation of transcription.triple-helix transcription factor family (Trihelix)	2	0.710895	114	132	124	-30.3	-19.8	0.653465	3	-	-
vsiRNA9382	Sotub04g029110	GATA	GATA transcription factor 25	1.1.1.2 PS.lightreaction.photosystem II.PSII polypeptide subunits | 27.3.9 RNA.regulation of transcription.C2C2(Zn) GATA transcription factor family | 29.2.2 protein.synthesis.ribosome biogenesis	2	0.186065	233	257	243	-36.2	-24.8	0.685083	2	-	-
vsiRNA9387	Sotub03g005310	4CLL9	4-coumarate-coa ligase	1.1.3 PS.lightreaction.cytochrome b6/f | 16.2.1.3 secondary metabolism.phenylpropanoids.lignin biosynthesis.4CL | 27.3.35 RNA.regulation of transcription.bZIP transcription factor family | 31.1 cell.organisation	2	0.0447191	2531	2551	2542	-31.9	-22.8	0.714734	3	1.176	-
vsiRNA9392	Sotub01g043450	HSP70-10	Chaperone DnaK	20.2.1 stress.abiotic.heat	2	0.103643	114	139	130	-37.5	-24.6	0.656	2	-	-
vsiRNA9395	Sotub03g035390	F11A6.1	CA-responsive protein	27.3.8 RNA.regulation of transcription.C2C2(Zn) DOF zinc finger family	2	0.0247507	415	437	428	-33	-24.3	0.736364	1	-	-
vsiRNA9398	Sotub01g048710	CSP1	Cold shock protein-1	20.2.2 stress.abiotic.cold | 27.3.75 RNA.regulation of transcription.GRP	2	0.0228687	227	248	239	-40	-29	0.725	2	-	-
vsiRNA9404	Sotub03g026720	Sotub03g026720.1.1	Unknown Protein	35.2 not assigned.unknown	2	0.863321	172	194	185	-31.1	-20.3	0.652733	1	1.692	-
vsiRNA9404	Sotub12g006900	AtCGL160	ATP synthase I-like protein	1.1.4 PS.lightreaction.ATP synthase	2	0.739174	770	790	781	-31.1	-20.8	0.66881	2	-	-
vsiRNA9404	Sotub07g024170	T5L19.210	Unknown Protein	29.4 protein.postranslational modification | 34.22 transport.cyclic nucleotide or calcium regulated channels	2	0.256551	490	509	500	-31.1	-22.1	0.710611	3	NA	NA
vsiRNA9416	Sotub02g026590	STR15	Thiosulfate sulfurtransferase/rhodanese-like domain-containing protein 1	27.3.99 RNA.regulation of transcription.unclassified | 33.99 development.unspecified	3	0.0575638	432	450	441	-35.9	-24.9	0.693593	2	0.303	-
vsiRNA9426	Sotub11g014690	TPR8	Small glutamine-rich tetratricopeptide repeat-containing protein A	29.4 protein.postranslational modification	1	0.0504864	397	418	409	-34.6	-22.68	0.655491	3	-	-
vsiRNA9426	Sotub02g026590	STR15	Thiosulfate sulfurtransferase/rhodanese-like domain-containing protein 1	27.3.99 RNA.regulation of transcription.unclassified | 33.99 development.unspecified	3	0.0525618	177	198	189	-34.6	-24.5	0.708092	2	0.303	-
vsiRNA9447	Sotub05g017380	T2G17.15	Protein kinase 2	29.4 protein.postranslational modification | 30.2.16 signalling.receptor kinases.Catharanthus roseus-like RLK1	2	0.0900441	724	742	735	-36.2	-25.1	0.69337	2	-	-
vsiRNA9449	CV431742	CV431742	NA	35.2 not assigned.unknown	2	0.10999	335	364	347	-39.3	-26.4	0.671756	1	NA	NA
vsiRNA9468	Sotub07g014980	ALEU	Cathepsin L-like cysteine proteinase	29.5.3 protein.degradation.cysteine protease	2	0.0105946	746	765	757	-30.4	-23.4	0.769737	2	0.607	-
vsiRNA9476	Sotub01g047810	FBA1	Fructose-bisphosphate aldolase	1.3.6 PS.calvin cycle.aldolase | 11.1.30 lipid metabolism.FA synthesis and FA elongation.pyruvate kinase	2	0.197619	546	568	559	-39.4	-26.1	0.662437	3	-	-
vsiRNA9481	Sotub12g009720	Sotub12g009720.1.1	Unknown Protein	35.2 not assigned.unknown	0	0.0844718	40	61	51	-31.7	-21.3	0.671924	2	-	-
vsiRNA9487	Sotub02g024280	PAP1	Plastid-lipid-associated protein, chloroplastic	26.2 misc.UDP glucosyl and glucoronyl transferases | 31.1 cell.organisation	2	0.0914085	34	53	44	-31.7	-23.2	0.731861	3	-	-
vsiRNA9489	Sotub08g026090	PGRL1A	PGR5-like protein 1A, chloroplastic	1.1.40 PS.lightreaction.cyclic electron flow-chlororespiration | 28.1 DNA.synthesis/chromatin structure	2	0.0309635	890	911	902	-26.2	-20.1	0.767176	1	-	-
vsiRNA9503	Sotub07g016220	PRXQ	Alkyl hydroperoxide reductase/ Thiol specific antioxidant/ Mal allergen	2.2.1.3.1 major CHO metabolism.degradation.sucrose.invertases.neutral | 13.1.3.6.1.4 amino acid metabolism.synthesis.aspartate family.misc.homoserine.homoserine kinase | 21.5 redox.peroxiredoxin | 29.5.15 protein.degradation.inhibitors	1	0.0169459	517	536	527	-33.9	-22.5	0.663717	3	-	-
vsiRNA9503	Sotub09g013270	CTPA3	Carboxyl-terminal-processing protease	29.5.5 protein.degradation.serine protease	3	0.0262157	1147	1167	1158	-33.9	-23.1	0.681416	2	-	-
vsiRNA9509	Sotub10g024350	Sotub10g024350.1.1	Cytochrome P450	26.10 misc.cytochrome P450 | 29.5.11.4.2 protein.degradation.ubiquitin.E3.RING	2	0.00854141	1241	1260	1251	-34.9	-27.6	0.790831	1	-	-
vsiRNA9513	Sotub04g034100	BBD1	SEC14-like protein	20.2.4 stress.abiotic.touch/wounding | 27.3.39 RNA.regulation of transcription.AtSR transcription factor family | 34.99 transport.misc	2	0.0474467	169	189	179	-34	-24.9	0.732353	1	1.241	-
vsiRNA9526	Sotub02g019880	Sotub02g019880.1.1	Lipase (Fragment)	11.9.2.1 lipid metabolism.lipid degradation.lipases.triacylglycerol lipase	2	0.100392	609	632	623	-38.4	-26.9	0.700521	3	-	-
vsiRNA9535	Sotub07g022420	FTSH1	ATP-dependent zinc metalloprotease FtsH 4	29.5.7 protein.degradation.metalloprotease | 31.2 cell.division	3	0.0414638	923	944	935	-35.2	-24.12	0.685227	3	-	-
vsiRNA9541	AM906463	AM906463	NA	35.2 not assigned.unknown	0	0.0029679	312	335	325	-37.2	-27.6	0.741935	1	NA	NA
vsiRNA9543	Sotub02g031160	CGLD27	Ycf36 protein	35.2 not assigned.unknown	2	0.0699073	820	840	831	-37.9	-25.7	0.6781	3	-	-1.306
vsiRNA9565	Sotub04g035970	ASG5	G-type lectin S-receptor-like serine/threonine-protein kinase At1g11300	3.4.1 minor CHO metabolism.myo-inositol.poly-phosphatases | 27.3.28 RNA.regulation of transcription.squamosa promoter binding protein family (SBP) | 29.4.1.57 protein.postranslational modification.kinase.receptor like cytoplasmatic kinase VII	0	0.131817	787	806	798	-28	-18.8	0.671429	2	-	-
vsiRNA9565	Sotub04g016180	Sotub04g016180.1.1	Endoplasmic reticulum metallopeptidase 1 (Fragment)	29.5 protein.degradation	2	0.676789	2380	2404	2395	-28	-18.8	0.671429	1	-0.385	-
vsiRNA9565	Sotub03g015570	MED36A	rRNA 2'-O-methyltransferase fibrillarin	27.1 RNA.processing | 27.4 RNA.RNA binding	2	0.552535	164	184	175	-28	-18.5	0.660714	3	-	-
vsiRNA9565	Sotub04g007790	Sotub04g007790.1.1	1-aminocyclopropane-1-carboxylate oxidase	17.5.1 hormone metabolism.ethylene.synthesis-degradation | 30.1 signalling.in sugar and nutrient physiology	3	0.0393669	682	705	693	-28	-20.5	0.732143	3	-	-
vsiRNA9567	Sotub12g026810	RD21A	Cathepsin B-like cysteine proteinase	29.5.3 protein.degradation.cysteine protease | 34.19.1 transport.major intrinsic proteins.PIP	2	0.132391	408	431	421	-38.2	-25.8	0.675393	1	-	-
vsiRNA9571	Sotub04g035690	FTSH1	ATP-dependent zinc metalloprotease FtsH 1	29.5.7 protein.degradation.metalloprotease	2	0.215765	916	936	927	-33.9	-22.5	0.663717	2	-	-
vsiRNA9607	Sotub01g035260	F26C17.8	Tetratricopeptide repeat protein KIAA0103	27.3.39 RNA.regulation of transcription.AtSR transcription factor family	2	0.041526	626	647	638	-37.3	-24.9	0.66756	3	-	-
vsiRNA9625	Sotub09g020780	LSM4	Small nuclear ribonucleoprotein sm	27.1.1 RNA.processing.splicing	3	0.00912887	274	294	285	-33.3	-24.3	0.72973	3	-	-
vsiRNA9628	Sotub07g009530	Sotub07g009530.1.1	Unknown Protein	35.2 not assigned.unknown	0	0.00780548	532	553	543	-38.5	-27	0.701299	3	0.781	-
vsiRNA9628	Sotub12g009750	Sotub12g009750.1.1	Profilin	27.3.32 RNA.regulation of transcription.WRKY domain transcription factor family | 28.99 DNA.unspecified | 31.1 cell.organisation	2	0.116852	208	231	219	-38.5	-26.1	0.677922	2	-0.572	-
vsiRNA9629	Sotub07g020590	MEKK1	Protein serine/threonine kinase	20.1.5 stress.biotic.regulation of transcription | 20.1.7 stress.biotic.PR-proteins | 27.3.32 RNA.regulation of transcription.WRKY domain transcription factor family | 29.4 protein.postranslational modification | 30.6 signalling.MAP kinases	2	0.140622	343	362	354	-27.7	-18.9	0.68231	3	-	-
vsiRNA9631	Sotub10g019520	PSBY	Photosystem II core complex proteins psbY	1.1.1.2 PS.lightreaction.photosystem II.PSII polypeptide subunits	3	0.0389233	24	44	35	-35.8	-24.2	0.675978	1	-	-
vsiRNA9635	Sotub06g029680	EX2	T17H3.1 protein (Fragment)	29.3.4.99 protein.targeting.secretory pathway.unspecified	2	0.0883846	1615	1636	1626	-30.7	-20.4	0.664495	2	-	-
vsiRNA9640	Sotub06g017000	Sotub06g017000.1.1	At1g04280-like protein (Fragment)	20.1.5 stress.biotic.regulation of transcription	2	0.15524	1306	1327	1318	-38.1	-27.4	0.71916	2	-	-
vsiRNA9644	Sotub01g030640	ECI1	Enoyl-CoA hydratase/isomerase family protein	11.9.4.3 lipid metabolism.lipid degradation.beta-oxidation.enoyl CoA hydratase | 13.2.3.5 amino acid metabolism.degradation.aspartate family.lysine | 13.2.4.1 amino acid metabolism.degradation.branched chain group.shared | 13.2.6.3 amino acid metabolism.degradation.aromatic aa.tryptophan	2	0.280834	512	533	524	-34.8	-23.6	0.678161	1	-	-
vsiRNA9644	Sotub10g019940	T21B14.13	Activator of heat shock protein ATPase homolog 1	21.1 redox.thioredoxin | 28.1.3 DNA.synthesis/chromatin structure.histone	2	0.102336	581	603	594	-34.8	-25	0.718391	2	-	1.285
vsiRNA9651	Sotub01g045840	PREP1	Peptidase M16C associated	29.5.7 protein.degradation.metalloprotease	2	0.0501665	1665	1685	1676	-34.1	-25.6	0.750733	2	1.092	-
vsiRNA9660	Sotub12g007880	Sotub12g007880.1.1	Signal recognition particle protein	11.1.30 lipid metabolism.FA synthesis and FA elongation.pyruvate kinase | 19.4 tetrapyrrole synthesis.ALA dehydratase | 20.2.1 stress.abiotic.heat | 29.3.4.99 protein.targeting.secretory pathway.unspecified | 34.3 transport.amino acids	2	0.138161	367	391	382	-31.5	-21.68	0.688254	2	-	-
vsiRNA9680	Sotub04g025700	Sotub04g025700.1.1	ASR4 protein (Fragment)	20.2.3 stress.abiotic.drought/salt | 34.12 transport.metal	2	0.591266	334	356	346	-32.1	-21.1	0.657321	2	-	-
vsiRNA9680	PGSC0003DMC400031165	F23A5.29	Cell cycle control protein cwf22	29.2.99 protein.synthesis.misc	2	0.748692	440	464	455	-32.1	-21.1	0.657321	3	-	-
vsiRNA9680	Sotub07g019380	Sotub07g019380.1.1	Unknown Protein	27.3.44 RNA.regulation of transcription.chromatin remodeling factors	2	0.192645	799	819	809	-32.1	-23	0.716511	3	NA	NA
vsiRNA9756	Sotub09g009180	MT2A	Metallothionein-like protein	15.2 metal handling.binding, chelation and storage	3	0.00652916	110	131	122	-36.8	-26.6	0.722826	3	1.762	-
vsiRNA9759	Sotub10g010880	Sotub10g010880.1.1	Kip-related protein	1.3.12 PS.calvin cycle.PRK | 26.1 misc.misc2 | 31.3 cell.cycle	2	0.366276	150	172	161	-32.7	-21.7	0.663609	1	-	-
vsiRNA9759	Sotub08g025040	CPEFG	Elongation factor G	29.2.4 protein.synthesis.elongation	3	0.356914	1620	1640	1631	-32.7	-21.4	0.654434	2	-	-
vsiRNA9763	Sotub02g020850	rps5	30S ribosomal protein S5	29.2.1.1.1.1.5 protein.synthesis.ribosomal protein.prokaryotic.chloroplast.30S subunit.S5	2	0.0123494	732	753	743	-35.6	-26.7	0.75	1	-	-
vsiRNA9775	Sotub04g008750	GAPA1	Glyceraldehyde-3-phosphate dehydrogenase	1.3.4 PS.calvin cycle.GAP | 20.1 stress.biotic | 29.2.1.2.2.10 protein.synthesis.ribosomal protein.eukaryotic.60S subunit.L10 | 29.2.2 protein.synthesis.ribosome biogenesis	2	0.259734	1087	1107	1098	-30.7	-21.1	0.687296	3	-	-
vsiRNA9776	Sotub06g006900	ATL5	60S ribosomal protein L5-1	29.2.1.2.2.5 protein.synthesis.ribosomal protein.eukaryotic.60S subunit.L5 | 29.2.2 protein.synthesis.ribosome biogenesis	2	0.197301	666	689	677	-32.5	-22.1	0.68	1	-	-
vsiRNA9776	Sotub06g034330	SMC1	Structural maintenance of chromosomes 1 protein	31.2 cell.division	2	0.0467994	2433	2454	2445	-32.5	-23.6	0.726154	1	-	-
vsiRNA9780	Sotub02g036100	BCA1	Carbonic anhydrase	8.3 TCA / organic transformation.carbonic anhydrases | 16.99 secondary metabolism.unspecified	3	0.0199143	638	659	650	-30.6	-20.4	0.666667	3	-	-
vsiRNA9781	Sotub01g031030	UTR2	3'-phosphoadenosine 5'-phosphosulfate transporter 1	1.2.2 PS.photorespiration.glycolate oxydase | 19.3 tetrapyrrole synthesis.GSA | 26.7 misc.oxidases - copper, flavone etc | 34.11 transport.NDP-sugars at the ER	2	0.0742159	265	288	277	-36.1	-24.2	0.67036	0	-	-
vsiRNA9799	Sotub12g030110	F13M7.12	IFA-binding protein	35.2 not assigned.unknown	1	0.00891339	1	19	11	-38.8	-27.8	0.716495	1	0.637	-
vsiRNA9799	Sotub01g035150	F4H5.19	Ribosome biogenesis protein BMS1	35.2 not assigned.unknown	3	0.0192021	2029	2053	2039	-38.8	-27.3	0.703608	1	-	-
vsiRNA9803	PGSC0003DMC400048774	EGY2	Metalloendopeptidase	29.5 protein.degradation	1	0.000192017	551	573	564	-38.4	-29.3	0.763021	0	-	-
vsiRNA9807	Sotub09g024090	dl3500c	PHD finger family protein	27.3.63 RNA.regulation of transcription.PHD finger transcription factor | 34.3 transport.amino acids	2	0.240047	215	233	224	-33.5	-23.1	0.689552	3	-	-
vsiRNA9808	Sotub02g011200	GRDP1	Hypothetical YFW family protein 5	35.1.40 not assigned.no ontology.glycine rich proteins	3	0.0283251	2292	2312	2304	-41.5	-27.4	0.660241	2	0.882	-
vsiRNA9810	Sotub08g010330	Sotub08g010330.1.1	Beta Galactosidase-like protein	26.3 misc.gluco-, galacto- and mannosidases	2	0.0266378	2976	3001	2989	-38.2	-26.98	0.706283	2	-	-
vsiRNA9818	Sotub01g017600	EULS3	Stress responsive protein	29.2.2 protein.synthesis.ribosome biogenesis	3	0.0064847	768	788	779	-37.9	-29.1	0.76781	2	1.598	-
vsiRNA9820	Sotub02g035460	CAO	Ankyrin repeat-containing protein	28.1 DNA.synthesis/chromatin structure | 29.3.3 protein.targeting.chloroplast	2	0.585501	873	899	890	-37.7	-24.6	0.65252	2	-	-
vsiRNA9834	Sotub09g009340	HSP70-10	heat shock protein	10.3 cell wall.hemicellulose synthesis | 20.2.1 stress.abiotic.heat | 26.10 misc.cytochrome P450 | 29.6 protein.folding | 34.99 transport.misc	3	0.266699	647	666	658	-29.4	-19.4	0.659864	3	0.572	-
vsiRNA9864	MICRO.3198.C1	MICRO.3198.C1	NA	35.2 not assigned.unknown | 35.2 not assigned.unknown	2	0.724612	155	174	165	-34.6	-22.7	0.656069	3	-	-
vsiRNA9872	Sotub03g006550	T3A5.70	Acidic leucine-rich nuclear phosphoprotein 32 family member A	35.1 not assigned.no ontology	2	0.172995	882	903	895	-38.4	-26.2	0.682292	2	0.875	-
vsiRNA9882	Sotub04g023500	Trihelix	Trihelix transcription factor	27.3.30 RNA.regulation of transcription.triple-helix transcription factor family (Trihelix)	2	0.302519	1265	1285	1276	-36.4	-24.1	0.662088	2	-	-
vsiRNA9883	Sotub05g010190	APY3	Ectonucleoside triphosphate diphosphohydrolase 1	23.2 nucleotide metabolism.degradation	2	0.224192	264	285	275	-27.9	-18.8	0.673835	1	-	-
vsiRNA9883	Sotub11g005380	RAF1	Homology to unknown gene	31.3.1 cell.cycle.peptidylprolyl isomerase	2	0.339401	614	635	626	-27.9	-18.8	0.673835	2	-	-
vsiRNA9887	Sotub07g023690	GSTU19	Glutathione S-transferase-like protein	26.9 misc.glutathione S transferases	2	0.102369	537	557	548	-37.7	-26.3	0.697613	1	-	-
vsiRNA9890	Sotub09g028310	Sotub09g028310.1.1	Unknown Protein	35.2 not assigned.unknown	2	0.0444537	169	191	182	-34.5	-23.18	0.671884	3	-	-
vsiRNA9908	Sotub05g025230	CZF1	Zinc finger CCCH domain-containing protein 37	27.3.12 RNA.regulation of transcription.C3H zinc finger family	2	0.757168	424	444	435	-30.1	-19.6	0.651163	2	-	-
vsiRNA9911	Sotub10g005150	Sotub10g005150.1.1	Genomic DNA chromosome 3 BAC clone F4B12	27.1.20 RNA.processing.degradation dicer	1	0.0203821	713	733	724	-37.4	-26.2	0.700535	3	-	1.481
vsiRNA9923	Sotub01g037690	RPL18B	Ribosomal protein L18	29.2.1.2.2.18 protein.synthesis.ribosomal protein.eukaryotic.60S subunit.L18 | 29.2.2 protein.synthesis.ribosome biogenesis	2	0.137383	343	362	352	-38.1	-25.8	0.677165	2	-	-
vsiRNA9923	Sotub01g041600	Sotub01g041600.1.1	Pinin/SDK/memA protein	35.1 not assigned.no ontology	2	0.287733	1152	1173	1162	-38.1	-25.1	0.658793	2	-	-
vsiRNA9923	Sotub07g026110	THI1	Thiazole biosynthetic enzyme	10.8.1 cell wall.pectinesterases.PME | 18.2 Co-factor and vitamine metabolism.thiamine	2	0.329054	379	397	388	-38.1	-25	0.656168	3	-	-
vsiRNA9927	Sotub01g047450	BGAL1	Beta-galactosidase	10.6.2 cell wall.degradation.mannan-xylose-arabinose-fucose | 23.1.2.20 nucleotide metabolism.synthesis.purine.adenylosuccinate synthase | 26.3.2 misc.gluco-, galacto- and mannosidases.beta-galactosidase | 27.3.3 RNA.regulation of transcription.AP2/EREBP, APETALA2/ethylene-responsive element binding protein family | 33.2 development.late embryogenesis abundant	2	0.28638	1753	1771	1763	-35.4	-23.5	0.663842	3	-	-
vsiRNA9927	Sotub11g015070	F12K8.2	Unknown Protein	27.3.68 RNA.regulation of transcription.PWWP domain protein	2	0.12752	150	172	163	-35.4	-23.84	0.673446	3	-	-
vsiRNA9932	PGSC0003DMC400024595	PGSC0003DMG401013958	Gene of unknown function	35.2 not assigned.unknown	1	0.00765197	459	481	472	-33.9	-23.8	0.702065	1	NA	NA
vsiRNA9941	Sotub03g024110	Sotub03g024110.1.1	Unknown Protein	35.2 not assigned.unknown	2	0.00883663	452	471	463	-34.5	-25.9	0.750725	3	NA	NA
vsiRNA9947	Sotub05g017910	Sotub05g017910.1.1	Nucleosome assembly protein 1-like protein 2	10.1.5 cell wall.precursor synthesis.UXS | 26.27 misc.calcineurin-like phosphoesterase family protein | 27.3.1 RNA.regulation of transcription.ABI3/VP1-related B3-domain-containing transcription factor family | 28.1 DNA.synthesis/chromatin structure	2	0.0485185	875	895	886	-37.8	-26.6	0.703704	1	-	-
vsiRNA9948	Sotub08g026920	B3	Auxin response factor 24	27.3.1 RNA.regulation of transcription.ABI3/VP1-related B3-domain-containing transcription factor family | 29.2.1.2.2.513 protein.synthesis.ribosomal protein.eukaryotic.60S subunit.L13A | 29.2.2 protein.synthesis.ribosome biogenesis	1	0.00416951	957	977	968	-37.4	-28.3	0.756684	3	-	-
vsiRNA9957	Sotub12g011240	RH53	ATP-dependent RNA helicase	27.1.2 RNA.processing.RNA helicase | 29.2.3 protein.synthesis.initiation	2	0.0742159	1232	1258	1243	-32.7	-22.5	0.688073	2	-	-
vsiRNA9960	Sotub02g019870	Sotub02g019870.1.1	Lipase-like protein	11.9.2.1 lipid metabolism.lipid degradation.lipases.triacylglycerol lipase	2	0.0501776	628	646	637	-32.7	-23.2	0.70948	2	-	-
vsiRNA9984	Sotub01g036070	ATG18G	Breast carcinoma amplified sequence 3 (Fragment)	29.5.2 protein.degradation.autophagy	2	0.0337304	1423	1447	1434	-37.4	-26.3	0.703209	2	-	-
vsiRNA9984	Sotub05g029260	LHCA1	Chlorophyll a-b binding protein 6A, chloroplastic	1.1.1.1 PS.lightreaction.photosystem II.LHC-II | 1.1.2.1 PS.lightreaction.photosystem I.LHC-I	3	0.000461534	505	525	516	-37.4	-29.6	0.791444	2	-	-
vsiRNA9999	Sotub02g030500	T16K5.80	GTP-binding protein HflX	30.5 signalling.G-proteins	0	0.0245529	608	634	625	-28	-18.8	0.671429	3	-	-
vsiRNA9999	PGSC0003DMC400029202	LHB1B1	Chlorophyll a-b binding protein 50, chloroplastic	1.1.1.1 PS.lightreaction.photosystem II.LHC-II | 1.1.1.2 PS.lightreaction.photosystem II.PSII polypeptide subunits	2	0.110623	402	427	418	-28	-19.7	0.703571	2	-	-
vsiRNA9999	Sotub08g016800	Sotub08g016800.1.1	Chlorophyll a-b binding protein 3C, chloroplastic	1.1.1.1 PS.lightreaction.photosystem II.LHC-II | 1.1.1.2 PS.lightreaction.photosystem II.PSII polypeptide subunits	2	0.115695	264	289	280	-28	-19.6	0.7	2	-	-
vsiRNA9999	Sotub03g005980	Sotub03g005980.1.1	Chlorophyll a-b binding protein 3C-like	1.1.1.1 PS.lightreaction.photosystem II.LHC-II | 1.1.1.2 PS.lightreaction.photosystem II.PSII polypeptide subunits	3	0.0575638	357	382	373	-28	-19.3	0.689286	2	0.297	-
vsiRNA10001	Sotub01g013100	SFR2	Beta-glucosidase A	26.3 misc.gluco-, galacto- and mannosidases | 29.2.2 protein.synthesis.ribosome biogenesis	2	0.170558	325	347	336	-36.6	-24.4	0.666667	2	-	-
vsiRNA10001	Sotub03g036560	TRZ3	Aquaporin	5.2 fermentation.PDC | 20.1.7 stress.biotic.PR-proteins | 34.19.2 transport.major intrinsic proteins.TIP	2	0.138161	148	172	159	-36.6	-25.34	0.69235	3	-	-
vsiRNA10002	Sotub03g029380	LHCA4	Chlorophyll a-b binding protein P4, chloroplastic	1.1.1.1 PS.lightreaction.photosystem II.LHC-II | 1.1.2.1 PS.lightreaction.photosystem I.LHC-I	2	0.105522	127	147	138	-36.7	-26.6	0.724796	0	-	-
vsiRNA10005	TC223471	TC223471	NA	35.2 not assigned.unknown	2	0.00285528	102	122	113	-25.3	-26.4	1	0	NA	NA
vsiRNA10005	Sotub12g030760	DGAT3	Soluble diacylglycerol acyltransferase	35.2 not assigned.unknown	2	0.314383	138	159	149	-25.3	-16.9	0.667984	3	-	-
vsiRNA10008	Sotub03g014330	Sotub03g014330.1.1	Os03g0111400 protein (Fragment)	34.12 transport.metal	2	0.226787	90	109	100	-29.5	-20.4	0.691525	3	-	-
vsiRNA10015	Sotub03g013120	PHYL2.1	Vesicle-associated membrane protein 7B	31.4 cell.vesicle transport	2	0.195321	412	432	424	-38.6	-25.7	0.665803	3	-	-
vsiRNA10019	Sotub03g031230	T24D18.26	Serine incorporator	27.3.27 RNA.regulation of transcription.NAC domain transcription factor family | 29.2.3 protein.synthesis.initiation | 33.99 development.unspecified	2	0.0280033	426	449	440	-33.5	-24.7	0.737313	1	-	-
vsiRNA10044	Sotub05g007780	F4P12_340	Protein kinase-like protein	29.4 protein.postranslational modification	2	0.788915	1260	1280	1271	-40.5	-26.5	0.654321	3	-	-
vsiRNA10044	cSTA10C8TH	cSTA10C8TH	NA	16.1.4 secondary metabolism.isoprenoids.carotenoids | 16.1.4 secondary metabolism.isoprenoids.carotenoids	3	0.0828346	202	227	213	-40.5	-28.9	0.71358	1	NA	NA
vsiRNA10044	PGSC0003DMC400057067	PGSC0003DMG400034963	Conserved gene of unknown function	20.1.7.12 stress.biotic.PR-proteins.PR12 (plant defensins)	3	0.0525618	524	545	536	-40.5	-30.2	0.745679	1	2.61	-
vsiRNA10044	Sotub04g035610	COR47	Dehydrin (Fragment)	20.2.99 stress.abiotic.unspecified | 28.1 DNA.synthesis/chromatin structure	3	0.158499	519	540	531	-40.5	-28.8	0.711111	1	1.251	-
vsiRNA10052	Sotub12g022070	PSAH1	Photosystem I reaction center subunit VI, chloroplastic	1.1.2.2 PS.lightreaction.photosystem I.PSI polypeptide subunits | 26.7 misc.oxidases - copper, flavone etc	2	0.0716473	4	25	15	-35.5	-24.6	0.692958	2	-	-
vsiRNA10089	Sotub07g016490	YUP8H12.6	Unknown Protein	11.1.9 lipid metabolism.FA synthesis and FA elongation.long chain fatty acid CoA ligase | 16.1.5 secondary metabolism.isoprenoids.terpenoids | 29.2.3 protein.synthesis.initiation | 31.1 cell.organisation	2	0.197619	4281	4301	4292	-38.2	-26.6	0.696335	2	-	-
vsiRNA10099	Sotub09g005160	LHCB4.1	Chlorophyll a-b binding protein 6, chloroplastic	1.1.1.1 PS.lightreaction.photosystem II.LHC-II	2	0.26147	187	206	198	-37.7	-25.8	0.68435	1	-	-
vsiRNA10104	Sotub10g006620	APRR5	Pseudo-response regulator 9	27.3.66 RNA.regulation of transcription.pseudo ARR transcription factor family | 30.3 signalling.calcium	2	0.472733	1743	1768	1755	-27.3	-18	0.659341	0	-	-
vsiRNA10118	Sotub04g025970	F14O23.19	Uncharacterized aarF domain-containing protein kinase 1	34.16 transport.ABC transporters and multidrug resistance systems	2	0.0141011	1645	1666	1657	-27.4	-21.3	0.777372	3	-	-
vsiRNA10130	Sotub01g040660	K9P8	Coiled-coil domain containing 47	17.2.3 hormone metabolism.auxin.induced-regulated-responsive-activated | 27.3.99 RNA.regulation of transcription.unclassified	1	0.0142161	1340	1362	1353	-42.3	-28.1	0.664303	3	-	-
vsiRNA10141	TC223471	TC223471	NA	35.2 not assigned.unknown	2	0.00285528	192	212	203	-38.4	-40.2	1	0	NA	NA
vsiRNA10188	Sotub07g027690	PSAG	Photosystem I reaction center subunit V	1.1.2.2 PS.lightreaction.photosystem I.PSI polypeptide subunits	2	0.186103	6	25	17	-38.9	-25.9	0.66581	2	-	-
vsiRNA10201	Sotub01g038050	Sotub01g038050.1.1	Chaperone protein dnaJ	20.2.1 stress.abiotic.heat	2	0.00848976	294	318	306	-35.9	-26.8	0.746518	0	-	1.439
vsiRNA10225	Sotub01g047060	RBG7	Glycine-rich RNA-binding protein	27.3.75 RNA.regulation of transcription.GRP | 27.4 RNA.RNA binding	2	0.132391	162	187	178	-35.6	-26.3	0.738764	2	1.483	-
vsiRNA10225	Sotub12g013560	HSP90-1	Heat shock protein 90	20.2.1 stress.abiotic.heat | 27.3.26 RNA.regulation of transcription.MYB-related transcription factor family	2	0.619958	1023	1042	1034	-35.6	-23.3	0.654494	2	-1.255	-
vsiRNA10225	Sotub11g006790	TDT	Sodium-dependent dicarboxylate transporter	34.14 transport.unspecified cations	2	0.810649	1107	1128	1119	-35.6	-23.2	0.651685	3	-	-
vsiRNA10225	Sotub09g025370	PGR5	Proton gradient regulation 5	1.1.40 PS.lightreaction.cyclic electron flow-chlororespiration	3	0.0713482	125	144	136	-35.6	-25.8	0.724719	2	-	-
vsiRNA10226	Sotub04g030800	QQT1	GPN-loop GTPase 2	33.99 development.unspecified	0	0.00620674	553	574	564	-31.2	-23	0.737179	1	-	-
vsiRNA10226	Sotub10g006520	RBP45A	RNA Binding Protein 45	27.3.99 RNA.regulation of transcription.unclassified	0	0.0224689	234	254	245	-31.2	-21.6	0.692308	2	-	-
vsiRNA10233	Sotub10g027120	GTB1	Transcription elongation factor SPT6	27.3.52 RNA.regulation of transcription.global transcription factor group | 28.1 DNA.synthesis/chromatin structure	2	0.102961	57	77	68	-38	-28.6	0.752632	3	-	-
vsiRNA10263	Sotub12g028460	PAM68	ABC-type Co2+ transport system permease component	35.2 not assigned.unknown	2	0.557325	226	247	237	-31.3	-21.8	0.696486	0	-	-
vsiRNA10263	Sotub03g006550	T3A5.70	Acidic leucine-rich nuclear phosphoprotein 32 family member A	35.1 not assigned.no ontology	3	0.0502005	919	940	930	-31.3	-23.2	0.741214	0	0.875	-
vsiRNA10267	CN465730	CN465730	NA	27.1.1 RNA.processing.splicing	0	0.0313287	203	223	214	-33.2	-22.2	0.668675	2	NA	NA
vsiRNA10267	Sotub06g023750	Sotub06g023750.1.1	Hydrolase alpha/beta fold family protein	11.3 lipid metabolism.phospholipid synthesis | 29.5.11.3 protein.degradation.ubiquitin.E2	2	0.150395	232	252	243	-33.2	-22.7	0.683735	2	-	-
vsiRNA10267	Sotub11g015840	RF178	Tripartite motif-containing 22 (Predicted)	27.3.6 RNA.regulation of transcription.basic helix-loop-helix family (bHLH) | 29.5.11.4.2 protein.degradation.ubiquitin.E3.RING	2	0.00177361	507	527	518	-33.2	-26.6	0.801205	3	-	-
vsiRNA10267	MICRO.13825.C1	MICRO.13825.C1	NA	35.2 not assigned.unknown | 35.2 not assigned.unknown	3	0.0353868	328	354	345	-33.2	-22.8	0.686747	1	NA	NA
vsiRNA10274	PGSC0003DMC400052344	(MAP-1K):MPK3-4-6	MAP kinase	29.4 protein.postranslational modification | 30.6 signalling.MAP kinases | 31.1 cell.organisation	2	0.00384829	666	687	678	-37.4	-27.2	0.727273	3	-	-
vsiRNA10277	Sotub10g014540	RBG8	Glycine-rich RNA-binding protein	17.2.2 hormone metabolism.auxin.signal transduction | 27.3.75 RNA.regulation of transcription.GRP | 27.4 RNA.RNA binding	3	0.0707397	343	365	354	-33.7	-22.6	0.670623	2	2.298	-
vsiRNA10278	Sotub07g017520	MJH23.3	RNA-binding protein-like	27.4 RNA.RNA binding	2	0.20467	773	794	785	-29.7	-19.5	0.656566	1	-	-
vsiRNA10283	Sotub05g029760	Sotub05g029760.1.1	Alcohol dehydrogenase-like protein	5.3 fermentation.ADH | 16.2.1.10 secondary metabolism.phenylpropanoids.lignin biosynthesis.CAD | 26.11.1 misc.alcohol dehydrogenases.cinnamyl alcohol dehydrogenase	1	0.00881212	1003	1027	1014	-38.2	-25.6	0.670157	2	-	-
vsiRNA10297	Sotub01g033070	UGT72B1	UDP-glucosyltransferase	16.8.3 secondary metabolism.flavonoids.dihydroflavonols | 16.10 secondary metabolism.simple phenols | 26.2 misc.UDP glucosyl and glucoronyl transferases	2	0.0364894	1078	1097	1089	-35.8	-26.4	0.73743	3	-	-
vsiRNA10298	Sotub02g024500	PAO2	Amine oxidase family protein	26.7 misc.oxidases - copper, flavone etc | 27.3.38 RNA.regulation of transcription.AT-rich interaction domain containing transcription factor family	1	0.0351021	855	883	872	-37.6	-24.6	0.654255	1	-	-
vsiRNA10298	Sotub12g026810	RD21A	Cathepsin B-like cysteine proteinase	29.5.3 protein.degradation.cysteine protease | 34.19.1 transport.major intrinsic proteins.PIP	3	0.0026168	1216	1236	1227	-37.6	-28.6	0.760638	2	-	-
vsiRNA10304	Sotub02g017370	LHB1B1	Chlorophyll a-b binding protein 1B, chloroplastic	1.1.1.1 PS.lightreaction.photosystem II.LHC-II | 1.1.1.2 PS.lightreaction.photosystem II.PSII polypeptide subunits	2	0.135466	440	460	451	-34.6	-23.5	0.679191	3	-	-
vsiRNA10310	Sotub03g027760	DXR	1-deoxy-D-xylulose-5-phosphate reductoisomerase	16.1.1.2 secondary metabolism.isoprenoids.non-mevalonate pathway.DXR | 29.4 protein.postranslational modification	2	0.285932	1185	1203	1194	-34.2	-23.5	0.687135	3	-	-
vsiRNA10329	Sotub12g022410	NADP-ME1	Malic enzyme	8.2.10 TCA / organic transformation.other organic acid transformations.malic	0	0.0185049	350	377	363	-34.2	-22.9	0.669591	3	-	-
vsiRNA10348	Sotub10g022380	KFB39	Kelch repeat-containing F-box-like	29.5.11.4.3.2 protein.degradation.ubiquitin.E3.SCF.FBOX	2	0.109232	767	796	778	-37.1	-24.8	0.668464	1	-	-
vsiRNA10348	Sotub06g029330	RPL27AB	60S ribosomal protein L27A	29.2.1.2.2.527 protein.synthesis.ribosomal protein.eukaryotic.60S subunit.L27A | 29.2.2 protein.synthesis.ribosome biogenesis	2	0.12005	381	401	392	-37.1	-24.3	0.654987	2	-	-
vsiRNA10357	Sotub02g027600	FBA1	Fructose-bisphosphate aldolase	1.3.6 PS.calvin cycle.aldolase | 11.1.30 lipid metabolism.FA synthesis and FA elongation.pyruvate kinase	2	0.00707557	904	923	915	-31.5	-23.1	0.733333	3	-	-
vsiRNA10360	Sotub04g034560	Sotub04g034560.1.1	BZIP transcription factor family protein expressed	27.3.35 RNA.regulation of transcription.bZIP transcription factor family	0	0.0470737	1179	1203	1194	-33.2	-22.6	0.680723	3	-	-
vsiRNA10360	Sotub01g027420	VHA-D	V-type ATP synthase subunit D	10.1.5 cell wall.precursor synthesis.UXS | 26.27 misc.calcineurin-like phosphoesterase family protein | 34.1.1.3 transport.p- and v-ATPases.H+transporting two-sector ATPase.subunit D	2	0.421366	479	501	491	-33.2	-21.6	0.650602	1	-	0.451
vsiRNA10372	Sotub08g027660	Sotub08g027660.1.1	Glutaredoxin family protein	21.4 redox.glutaredoxins	3	0.20104	935	957	948	-33.5	-22.6	0.674627	2	-	-2.183
vsiRNA10372	Sotub07g014980	ALEU	Cathepsin L-like cysteine proteinase	29.5.3 protein.degradation.cysteine protease	3	0.038541	976	997	988	-33.5	-24.1	0.719403	3	0.607	-
vsiRNA10389	Sotub09g027940	Sotub09g027940.1.1	Ribonuclease P protein subunit p25	26.2 misc.UDP glucosyl and glucoronyl transferases | 27.3.67 RNA.regulation of transcription.putative transcription regulator	2	0.0582794	718	740	731	-37.4	-27	0.721925	3	-	-
vsiRNA10392	Sotub02g026140	CAT1	Catalase	21.6 redox.dismutases and catalases	0	0.0187312	1094	1116	1107	-28	-20.2	0.721429	2	1.053	-
vsiRNA10392	Sotub04g009850	TAF9	Transcription initiation factor TFIID subunit 9B	27.2 RNA.transcription | 29.3.4.3 protein.targeting.secretory pathway.vacuole	1	0.00841394	80	100	90	-28	-20.4	0.728571	3	-	-
vsiRNA10397	Sotub06g034090	RPT2A	26S protease regulatory subunit 4	29.5.11.20 protein.degradation.ubiquitin.proteasom	2	0.420818	344	363	354	-27.6	-18.4	0.666667	3	0.473	-
vsiRNA10401	PGSC0003DMC400044535	T29M8.7	Conserved gene of unknown function	33.99 development.unspecified	2	0.440261	473	494	484	-33.4	-22.5	0.673653	2	-	-
vsiRNA10404	Sotub06g035390	PSAL	Photosystem I reaction center subunit XI	1.1.2.2 PS.lightreaction.photosystem I.PSI polypeptide subunits	3	0.0283251	208	228	219	-31.1	-21.8	0.700965	2	-	-
vsiRNA10407	Sotub01g017120	psbB	Photosystem II CP47 chlorophyll apoprotein	1.1.1.2 PS.lightreaction.photosystem II.PSII polypeptide subunits | 29.5 protein.degradation	2	0.0115005	234	253	245	-28.4	-22.6	0.795775	2	0.875	-
vsiRNA10408	Sotub07g022760	CYP72A10	Cytochrome P450	2.2.2.6 major CHO metabolism.degradation.starch.transporter | 17.3.1.1.5 hormone metabolism.brassinosteroid.synthesis-degradation.BRs.metabolic regulation | 26.10 misc.cytochrome P450	2	0.0297273	1239	1259	1250	-34	-24.7	0.726471	1	-	-
vsiRNA10414	Sotub05g026640	ATJ20	Chaperone protein dnaJ 20	20.2.1 stress.abiotic.heat	2	0.242217	194	214	205	-33.4	-21.9	0.655689	3	-	-
vsiRNA10418	Sotub09g009180	MT2A	Metallothionein-like protein	15.2 metal handling.binding, chelation and storage	2	0.0946287	132	160	150	-42.9	-28.5	0.664336	2	1.762	-
vsiRNA10419	Sotub05g029260	LHCA1	Chlorophyll a-b binding protein 6A, chloroplastic	1.1.1.1 PS.lightreaction.photosystem II.LHC-II | 1.1.2.1 PS.lightreaction.photosystem I.LHC-I	3	0.0860591	445	465	455	-37.6	-24.5	0.651596	2	-	-
vsiRNA10431	Sotub12g030010	Sotub12g030010.1.1	Unknown Protein	35.2 not assigned.unknown	3	0.159909	142	164	152	-34.3	-22.3	0.650146	2	-	-
vsiRNA10455	Sotub08g020460	Sotub08g020460.1.1	Unknown Protein	35.1 not assigned.no ontology	2	0.0141095	219	242	234	-36	-26	0.722222	1	-	-
vsiRNA10482	Sotub10g007130	PORA	Protochlorophyllide reductase	19.14 tetrapyrrole synthesis.protochlorophyllide reductase	2	0.122865	714	738	728	-36.2	-24.42	0.674586	2	0.35	-
vsiRNA10493	Sotub02g036460	Sotub02g036460.1.1	Unknown Protein	11.1.9 lipid metabolism.FA synthesis and FA elongation.long chain fatty acid CoA ligase | 16.1.5 secondary metabolism.isoprenoids.terpenoids | 29.2.3 protein.synthesis.initiation | 31.1 cell.organisation	2	0.00570241	9433	9456	9443	-30	-25.1	0.836667	1	-	-
vsiRNA10493	Sotub10g024380	Sotub10g024380.1.1	Cytochrome P450	26.10 misc.cytochrome P450 | 29.5.11.4.2 protein.degradation.ubiquitin.E3.RING | 34.9 transport.metabolite transporters at the mitochondrial membrane	2	0.556057	1775	1794	1785	-30	-19.9	0.663333	3	-	-
vsiRNA10493	Sotub08g022090	PRK	Phosphoribulokinase/uridine kinase	1.3.12 PS.calvin cycle.PRK	3	0.331931	409	428	419	-30	-19.6	0.653333	2	-	-
vsiRNA10504	Sotub06g021200	Sotub06g021200.1.1	Unknown Protein	23.2 nucleotide metabolism.degradation	2	0.296358	902	925	916	-33.7	-23	0.682493	1	-	-
vsiRNA10504	Sotub01g023740	Sotub01g023740.1.1	CP12	1.3 PS.calvin cycle | 17.3.2.1 hormone metabolism.brassinosteroid.signal transduction.BRI | 29.4 protein.postranslational modification	2	0.104221	272	293	284	-33.7	-24.4	0.724036	2	-	-
vsiRNA10504	Sotub01g009740	Sotub01g009740.1.1	F-box family protein	29.5.11.4.3.2 protein.degradation.ubiquitin.E3.SCF.FBOX	2	0.351937	860	880	871	-33.7	-22.8	0.676558	3	-	-
vsiRNA10504	Sotub01g032750	BAG6	BCL-2-associated athanogene 6	20.2.1 stress.abiotic.heat	2	0.286359	2017	2038	2029	-33.7	-23.1	0.68546	3	1.127	-
vsiRNA10510	Sotub03g029380	LHCA4	Chlorophyll a-b binding protein P4, chloroplastic	1.1.1.1 PS.lightreaction.photosystem II.LHC-II | 1.1.2.1 PS.lightreaction.photosystem I.LHC-I	3	0.0360185	413	440	428	-36.5	-23.8	0.652055	0	-	-
vsiRNA10515	Sotub12g026260	TUBA1	Tubulin alpha-5 chain	2.2.1.3.1 major CHO metabolism.degradation.sucrose.invertases.neutral | 27.3.35 RNA.regulation of transcription.bZIP transcription factor family | 29.5.15 protein.degradation.inhibitors | 31.1 cell.organisation | 34.13 transport.peptides and oligopeptides	3	0.00317106	1194	1214	1205	-39.9	-31.5	0.789474	1	NA	NA
vsiRNA10523	Sotub10g029100	Sotub10g029100.1.1	UDP-glucosyltransferase family 1 protein	26.2 misc.UDP glucosyl and glucoronyl transferases	2	0.0196974	172	192	183	-42	-28.4	0.67619	3	-	-
vsiRNA10534	Sotub11g026620	ISPG	4-hydroxy-3-methylbut-2-en-1-yl diphosphate synthase	16.1.1.6 secondary metabolism.isoprenoids.non-mevalonate pathway.HDS | 29.5.11.3 protein.degradation.ubiquitin.E2 | 30.5 signalling.G-proteins	2	0.162455	13	35	23	-32.2	-22.22	0.690062	3	0.61	-
vsiRNA10559	Sotub07g025320	SPS1	Solanesyl diphosphate synthase	16.1.1.10 secondary metabolism.isoprenoids.non-mevalonate pathway.geranylgeranyl pyrophosphate synthase | 16.1.2.8 secondary metabolism.isoprenoids.mevalonate pathway.geranyl diphosphate synthase | 16.1.5 secondary metabolism.isoprenoids.terpenoids	2	0.267034	444	469	456	-31.9	-21.1	0.661442	0	-	-
vsiRNA10579	Sotub06g027050	ORF110A	Ribulose bisphosphate carboxylase large chain (Fragment)	1.3.1 PS.calvin cycle.rubisco large subunit | 29.2.1.1.1.1.15 protein.synthesis.ribosomal protein.prokaryotic.chloroplast.30S subunit.S15	2	0.571032	972	993	985	-36.7	-24	0.653951	1	0.902	-
vsiRNA10601	Sotub10g014540	RBG8	Glycine-rich RNA-binding protein	17.2.2 hormone metabolism.auxin.signal transduction | 27.3.75 RNA.regulation of transcription.GRP | 27.4 RNA.RNA binding	2	0.0501776	356	375	366	-41.5	-28.4	0.684337	2	2.298	-
vsiRNA10603	Sotub05g014400	orf03	ATP-dependent protease Clp ATPase subunit	27.3.99 RNA.regulation of transcription.unclassified	2	0.0209831	552	573	564	-37.4	-29.1	0.778075	2	-	-
vsiRNA10631	Sotub02g021390	AtWAPL1	Protein wings apart-like	35.2 not assigned.unknown	1	0.00958592	175	196	186	-27.7	-19.4	0.700361	2	-	-
vsiRNA10641	Sotub08g006960	Sotub08g006960.1.1	Unknown Protein	26.9 misc.glutathione S transferases | 34.13 transport.peptides and oligopeptides	2	0.0417341	408	427	418	-32.7	-23.4	0.715596	3	-	-
vsiRNA10656	CV499820	CV499820	NA	35.2 not assigned.unknown	2	0.00576688	155	179	166	-34.8	-26.2	0.752874	1	NA	NA
vsiRNA10659	Sotub09g022780	PHR2	Cryptochrome DASH family	28.2 DNA.repair | 30.11 signalling.light	2	0.0141011	630	650	641	-39.2	-28.8	0.734694	1	-	-
vsiRNA10665	Sotub11g012670	BS	Alpha-humulene/(-)-(E)-beta-caryophyllene synthase	16.1.4.21 secondary metabolism.isoprenoids.carotenoids.violaxanthin de-epoxidase | 16.1.5 secondary metabolism.isoprenoids.terpenoids	0	0.0288834	1481	1501	1492	-31.8	-21.7	0.68239	3	-	-
vsiRNA10680	Sotub09g005640	DAPF	Diaminopimelate epimerase family protein	13.1.3.5.4 amino acid metabolism.synthesis.aspartate family.lysine.diaminopimelate epimerase	2	0.041526	307	328	319	-34.5	-25.6	0.742029	2	-	-
vsiRNA10681	Sotub04g033600	C7A10.720	CRAL/TRIO domain containing protein expressed	29.3.4.99 protein.targeting.secretory pathway.unspecified | 34.99 transport.misc	0	0.017424	140	159	150	-31.3	-22.8	0.728435	3	-	-
vsiRNA10682	Sotub06g032790	CZF1	Zinc finger CCCH domain-containing protein 37	27.3.12 RNA.regulation of transcription.C3H zinc finger family	0	0.00182932	1321	1341	1332	-33.3	-25	0.750751	2	-	-
vsiRNA10682	MICRO.8779.C1	MICRO.8779.C1	NA	35.2 not assigned.unknown | 35.2 not assigned.unknown	0	0.0346809	111	131	122	-33.3	-21.8	0.654655	3	NA	NA
vsiRNA10682	Sotub02g033150	CRWN1	Nuclear matrix constituent protein 1	27.1 RNA.processing | 29.5 protein.degradation	2	0.284337	2470	2495	2481	-33.3	-21.7	0.651652	1	-	-
vsiRNA10683	Sotub03g013070	Sotub03g013070.1.1	Hydrolase alpha/beta fold family protein	35.1 not assigned.no ontology	2	0.0400069	1074	1094	1085	-38.5	-27.2	0.706494	2	-	-
vsiRNA10683	Sotub06g022580	LHCB5	Chlorophyll a-b binding protein, chloroplastic	1.1.1.1 PS.lightreaction.photosystem II.LHC-II	3	0.0743848	4	38	29	-38.5	-25.1	0.651948	2	-	-
vsiRNA10733	CN517078	CN517078	NA	35.2 not assigned.unknown	1	0.0452813	372	399	390	-35.8	-23.96	0.669274	1	NA	NA
vsiRNA10733	Sotub01g021550	OBGL	GTPase obg	30.5 signalling.G-proteins	3	0.00422584	596	616	607	-35.8	-28.4	0.793296	3	-	-
vsiRNA10750	Sotub01g006620	ASHH3	Histone-lysine N-methyltransferase	27.3.69 RNA.regulation of transcription.SET-domain transcriptional regulator family | 29.5.11.4.2 protein.degradation.ubiquitin.E3.RING	3	0.025862	565	585	576	-33	-23.1	0.7	2	-	-
vsiRNA10758	Sotub01g031820	AHL11	AT-hook motif nuclear localized protein 1	12.2.99 N-metabolism.ammonia metabolism.unspecified | 17.5.1.2 hormone metabolism.ethylene.synthesis-degradation.1-aminocyclopropane-1-carboxylate oxidase | 27.3.67 RNA.regulation of transcription.putative transcription regulator | 28.99 DNA.unspecified	2	0.292476	605	625	616	-39	-26.2	0.671795	2	-	-
vsiRNA10762	Sotub04g031080	ACBP3	Acyl-CoA-binding domain-containing protein 6	11.1.13 lipid metabolism.FA synthesis and FA elongation.acyl-CoA binding protein	2	0.0434091	623	643	634	-36.5	-26.5	0.726027	3	-	-
vsiRNA10774	Sotub10g015470	RAD9	Cell cycle checkpoint control protein family	10.1.5 cell wall.precursor synthesis.UXS | 27.3.1 RNA.regulation of transcription.ABI3/VP1-related B3-domain-containing transcription factor family | 31.3 cell.cycle	2	0.288418	4	25	16	-26.3	-18.6	0.707224	2	-	-
vsiRNA10774	Sotub02g020850	rps5	30S ribosomal protein S5	29.2.1.1.1.1.5 protein.synthesis.ribosomal protein.prokaryotic.chloroplast.30S subunit.S5	2	0.477806	482	502	493	-26.3	-17.3	0.657795	3	-	-
vsiRNA10774	Sotub04g022750	ATH13	ABC-1 domain protein	20.2 stress.abiotic	3	0.121254	310	334	325	-26.3	-17.6	0.669202	0	-	-
vsiRNA10775	Sotub10g014960	Sotub10g014960.1.1	Polyadenylate-binding protein 4	27.3.99 RNA.regulation of transcription.unclassified | 28.99 DNA.unspecified	3	0.00717973	453	476	464	-39	-28.6	0.733333	2	-	-
vsiRNA10779	Sotub05g014400	orf03	ATP-dependent protease Clp ATPase subunit	27.3.99 RNA.regulation of transcription.unclassified	2	0.0348807	251	274	265	-28.8	-21.6	0.75	1	-	-
vsiRNA10780	088G12AF.esd	088G12AF.esd	NA	35.2 not assigned.unknown | 35.2 not assigned.unknown	1	0.0051265	56	79	70	-36.8	-24.2	0.657609	2	NA	NA
vsiRNA10797	Sotub06g005990	THIC	Phosphomethylpyrimidine synthase	18.2 Co-factor and vitamine metabolism.thiamine | 29.2.2 protein.synthesis.ribosome biogenesis	2	0.0795767	1198	1224	1215	-39.6	-27.2	0.686869	0	-	1.556
vsiRNA10812	Sotub07g027690	PSAG	Photosystem I reaction center subunit V	1.1.2.2 PS.lightreaction.photosystem I.PSI polypeptide subunits	3	0.0256876	344	365	355	-41.2	-27	0.65534	1	-	-
vsiRNA10826	Sotub09g009340	HSP70-10	heat shock protein	10.3 cell wall.hemicellulose synthesis | 20.2.1 stress.abiotic.heat | 26.10 misc.cytochrome P450 | 29.6 protein.folding | 34.99 transport.misc	2	0.29045	519	542	533	-30.7	-20.5	0.667752	2	0.572	-
vsiRNA10827	Sotub01g032950	ERF	Ethylene responsive transcription factor 2a	17.5.2 hormone metabolism.ethylene.signal transduction | 27.3.3 RNA.regulation of transcription.AP2/EREBP, APETALA2/ethylene-responsive element binding protein family	0	0.00941278	494	515	506	-29.6	-20	0.675676	2	-	-
vsiRNA10828	PGSC0003DMC400042249	PGSC0003DMG400024428	Conserved gene of unknown function	11.1.13 lipid metabolism.FA synthesis and FA elongation.acyl-CoA binding protein	3	0.0414638	407	425	418	-39.9	-26.7	0.669173	3	0.913	-
vsiRNA10840	Sotub09g007120	EMB2247	Valyl-tRNA synthetase	29.1.9 protein.aa activation.valine-tRNA ligase	2	0.113162	1474	1497	1488	-35	-23.8	0.68	2	-	-
vsiRNA10842	Sotub06g023670	MBD10	Methyl-CpG binding domain containing protein expressed	27.3.59 RNA.regulation of transcription.methyl binding domain proteins	2	0.001926	290	310	301	-32.1	-29.2	0.909657	2	1.123	-
vsiRNA10842	Sotub12g031950	AGT1	Serine-glyoxylate aminotransferase	1.2.3 PS.photorespiration.aminotransferases peroxisomal | 13.1.1.3.11 amino acid metabolism.synthesis.central amino acid metabolism.alanine.alanine-glyoxylate aminotransferase | 13.1.5.2.3 amino acid metabolism.synthesis.serine-glycine-cysteine group.glycine.serine glyoxylate aminotransferase	2	0.176702	1048	1068	1059	-32.1	-22.2	0.691589	3	-	-
vsiRNA10852	Sotub04g007790	Sotub04g007790.1.1	1-aminocyclopropane-1-carboxylate oxidase	17.5.1 hormone metabolism.ethylene.synthesis-degradation | 30.1 signalling.in sugar and nutrient physiology	2	0.00570241	459	480	471	-35.5	-29.7	0.83662	0	-	-
vsiRNA10896	PGSC0003DMC400013294	T2K10.14	3'-5'-exoribonuclease/RNA binding	27.1.19 RNA.processing.ribonucleases	1	0.0432069	693	714	705	-37.4	-24.7	0.660428	2	-	-
vsiRNA10896	Sotub02g006410	AtDjC17	DnaJ Chaperone protein	20.2.1 stress.abiotic.heat | 29.3.4.99 protein.targeting.secretory pathway.unspecified	2	0.183252	1148	1170	1160	-37.4	-25.8	0.68984	2	-	1.601
vsiRNA10896	DN941366	DN941366	NA	35.2 not assigned.unknown	2	0.309965	977	998	988	-37.4	-24.8	0.663102	3	NA	NA
vsiRNA10912	Sotub11g006790	TDT	Sodium-dependent dicarboxylate transporter	34.14 transport.unspecified cations	3	0.100458	1112	1135	1123	-33.1	-22.3	0.673716	2	-	-
vsiRNA10915	Sotub06g021200	Sotub06g021200.1.1	Unknown Protein	23.2 nucleotide metabolism.degradation	3	0.0704458	894	915	906	-40.1	-26.1	0.650873	1	-	-
vsiRNA10917	Sotub08g018640	RD22	BURP domain-containing protein	10.6.3 cell wall.degradation.pectate lyases and polygalacturonases | 20.2.3 stress.abiotic.drought/salt	2	0.136999	622	642	633	-30.6	-20.6	0.673203	2	-	-
vsiRNA10920	Sotub03g011860	F14F8_60	Cell morphogenesis protein	35.2 not assigned.unknown	1	0.00337855	2411	2431	2422	-30.4	-23.8	0.782895	2	-	-
vsiRNA10920	Sotub12g021840	Sotub12g021840.1.1	Expressed protein (Fragment)	27.3.39 RNA.regulation of transcription.AtSR transcription factor family | 30.5 signalling.G-proteins	2	0.427405	44	65	55	-30.4	-20.6	0.677632	3	-	-
vsiRNA10931	PGSC0003DMC400016932	PGSC0003DMG400009578	Conserved gene of unknown function	16.1.2.2 secondary metabolism.isoprenoids.mevalonate pathway.HMG-CoA synthase	0	0.0208558	26	50	41	-37.9	-26.02	0.686544	3	NA	NA
vsiRNA10931	PGSC0003DMC400004377	PGSC0003DMG400002479	Alpha-1,4 glucan phosphorylase L-1 isozyme, chloroplastic/amyloplastic	2.2.2.2 major CHO metabolism.degradation.starch.starch phosphorylase	2	0.292601	501	521	512	-37.9	-24.9	0.656992	3	-	-
vsiRNA10977	MICRO.7098.C1	MICRO.7098.C1	NA	35.2 not assigned.unknown | 35.2 not assigned.unknown	2	0.376449	405	424	416	-30.9	-20.8	0.673139	3	NA	NA
vsiRNA10977	Sotub10g006560	PCAP1	Salt stress root protein RS1	20.2.3 stress.abiotic.drought/salt | 30.4 signalling.phosphinositides	3	0.110059	90	117	101	-30.9	-21.2	0.686084	1	-	-
vsiRNA10980	Sotub05g022860	Sotub05g022860.1.1	ATP synthase subunit delta	1.1.4.7 PS.lightreaction.ATP synthase.delta chain	2	0.162654	564	588	579	-27.6	-19.5	0.706522	2	0.791	-
vsiRNA10991	Sotub10g027120	GTB1	Transcription elongation factor SPT6	27.3.52 RNA.regulation of transcription.global transcription factor group | 28.1 DNA.synthesis/chromatin structure	2	0.0209831	4670	4690	4681	-40.5	-29.7	0.733333	2	-	-
vsiRNA11008	Sotub04g010050	PPCK1	Calcium-dependent protein kinase 2	4.3.15 glycolysis.unclear/dually targeted.phospho-enol-pyruvate carboxylase (PEPC) | 4.3.16 glycolysis.unclear/dually targeted.phosphoenolpyruvate carboxykinase (PEPCK) | 29.4 protein.postranslational modification	2	0.0777786	449	477	460	-36.7	-24.4	0.66485	2	-	-
vsiRNA11010	Sotub11g026550	T14D3.150	Arabidopsis thaliana genomic DNA chromosome 5 P1 clone MOK16	35.2 not assigned.unknown	2	0.361855	138	167	158	-32	-20.9	0.653125	0	-	-
vsiRNA11021	Sotub01g017250	PP2A1	Serine/threonine-protein phosphatase	29.4 protein.postranslational modification | 30.2.16 signalling.receptor kinases.Catharanthus roseus-like RLK1	1	0.0520198	56	75	66	-32.7	-22.1	0.675841	3	0.381	-
vsiRNA11033	Sotub06g032610	Sotub06g032610.1.1	Binding protein	35.2 not assigned.unknown	2	0.0488888	972	994	985	-31.1	-21.3	0.684887	1	-	-
vsiRNA11036	Sotub12g032310	Sotub12g032310.1.1	Zinc finger AN1 domain-containing stress-associated protein 15	1.1.1.2 PS.lightreaction.photosystem II.PSII polypeptide subunits | 27.3.99 RNA.regulation of transcription.unclassified	2	0.0141011	232	252	243	-37.7	-28.2	0.748011	2	-	-
vsiRNA11061	Sotub02g027580	Sotub02g027580.1.1	Glyoxalase	10.8.1 cell wall.pectinesterases.PME | 13.2.3.2 amino acid metabolism.degradation.aspartate family.threonine | 24.2 biodegradation of xenobiotics.lactoylglutathione lyase	2	0.0141951	153	173	164	-32.6	-25.1	0.769939	1	-	-
vsiRNA11080	Sotub10g028410	StHSP70	heat shock protein	10.3 cell wall.hemicellulose synthesis | 20.2.1 stress.abiotic.heat | 26.10 misc.cytochrome P450 | 29.6 protein.folding | 34.99 transport.misc	2	0.32797	1777	1796	1787	-28.7	-20.1	0.700348	3	0.407	-
vsiRNA11102	Sotub02g021780	ENDO3	SP I mismatch endonuclease	28.1 DNA.synthesis/chromatin structure	0	0.000732131	15	36	26	-35.3	-28.1	0.796034	0	-	-
vsiRNA11102	Sotub03g006550	T3A5.70	Acidic leucine-rich nuclear phosphoprotein 32 family member A	35.1 not assigned.no ontology	2	0.0833081	749	768	760	-35.3	-24.3	0.688385	2	0.875	-
vsiRNA11108	Sotub01g043670	PMDH1	Malate dehydrogenase	6.3 gluconeogenesis / glyoxylate cycle.malate dehydrogenase | 10.1.5 cell wall.precursor synthesis.UXS | 27.3.1 RNA.regulation of transcription.ABI3/VP1-related B3-domain-containing transcription factor family | 29.2.2 protein.synthesis.ribosome biogenesis	2	0.593437	400	419	410	-30	-19.5	0.65	2	-	-
vsiRNA11130	Sotub07g023970	SDE5	Genomic DNA chromosome 3 P1 clone MJK13	27.2 RNA.transcription	0	0.0319391	700	729	719	-39.5	-25.9	0.655696	2	-	-
vsiRNA11151	Sotub11g008140	Sotub11g008140.1.1	Tir-nbs-lrr resistance protein	20.1.2 stress.biotic.receptors	1	0.0144887	2098	2117	2108	-26.5	-19.7	0.743396	2	-	-
vsiRNA11151	Sotub11g026620	ISPG	4-hydroxy-3-methylbut-2-en-1-yl diphosphate synthase	16.1.1.6 secondary metabolism.isoprenoids.non-mevalonate pathway.HDS | 29.5.11.3 protein.degradation.ubiquitin.E2 | 30.5 signalling.G-proteins	2	0.494228	787	808	798	-26.5	-18	0.679245	1	0.61	-
vsiRNA11151	Sotub05g025410	PLC1	1-phosphatidylinositol-4 5-bisphosphate phosphodiesterase (Phosphoinositide-specific phospholipase c)	11.9.3 lipid metabolism.lipid degradation.lysophospholipases | 30.4.4 signalling.phosphinositides.phosphoinositide phospholipase C	2	0.445135	1053	1072	1064	-26.5	-18.7	0.70566	2	-	-
vsiRNA11189	MICRO.14365.C1	MICRO.14365.C1	NA	35.2 not assigned.unknown | 35.2 not assigned.unknown	2	0.206533	308	332	323	-35.4	-23.1	0.652542	1	NA	NA
vsiRNA11209	Sotub08g026090	PGRL1A	PGR5-like protein 1A, chloroplastic	1.1.40 PS.lightreaction.cyclic electron flow-chlororespiration | 28.1 DNA.synthesis/chromatin structure	3	0.0136688	588	613	604	-41.3	-28.26	0.684262	2	-	-
vsiRNA11218	Sotub10g014540	RBG8	Glycine-rich RNA-binding protein	17.2.2 hormone metabolism.auxin.signal transduction | 27.3.75 RNA.regulation of transcription.GRP | 27.4 RNA.RNA binding	2	0.0452145	321	341	331	-34.9	-25.9	0.74212	1	2.298	-
vsiRNA11233	Sotub12g013560	HSP90-1	Heat shock protein 90	20.2.1 stress.abiotic.heat | 27.3.26 RNA.regulation of transcription.MYB-related transcription factor family	2	0.113711	1621	1643	1633	-35.4	-24.5	0.69209	1	-1.255	-
vsiRNA11233	Sotub03g017080	NACA2	Nascent polypeptide-associated complex alpha subunit-like protein	29.2.3 protein.synthesis.initiation | 29.2.4 protein.synthesis.elongation	2	0.305048	549	568	559	-35.4	-23.2	0.655367	3	NA	NA
vsiRNA11238	Sotub08g022630	F14B2.14	Dehydration-responsive family protein	17.3.1.2.7 hormone metabolism.brassinosteroid.synthesis-degradation.sterols.DWF5 | 20.2.3 stress.abiotic.drought/salt | 26.21 misc.protease inhibitor/seed storage/lipid transfer protein (LTP) family protein | 29.2.2 protein.synthesis.ribosome biogenesis | 30.11 signalling.light	2	0.0226153	926	946	937	-29.9	-23.7	0.792642	2	-	-
[truncated: 4,270 more rows]
