# Supplementary material for: Salicylic Acid Perturbs sRNA-Gibberellin Regulatory Network in Immune Response of Potato to Potato virus Y Infection
Source: Front Plant Sci. 2017 Dec 22;8:2192. doi: 10.3389/fpls.2017.02192 (PMC5744193; doi:10.3389/fpls.2017.02192)
Supplement: Supplementary file 10 [file DataSheet10.XLSX]

## Sheet: Dataset S10
Dataset S10. Phytohormone concentrations at 3 dpi in the PVYNTN-infected and mock inoculated samples of Désirée and NahG-Désirée potato plants.
Plant hormone concentrations were determined by gas chromatography coupled with mass spectrometry (GC-MS). Among the analyzed hormones only the GA3 level was determined as significantly changed between PVYNTN and mock (control) samples in cv. Desiree (see Figure 2C). GA3 – gibberellic acid; JA – jasmonic acid; OPDA – 12-oxo-phytodienoic acid; IAA – indole-3-acetic acid; SA – salicylic acid; fw – …
		Phytohormone concentration (pmol /gfw)
Genotype	Treatment	GA3	JA	OPDA	IAA	SA
Désirée	mock	2632.9	90.4	1.1	220.9	827.3
Désirée	mock	3913.9	62.6	1.2	168.1	955.2
Désirée	mock	4269.2	99	1.4	228.9	604.3
Désirée	mock	2365.2	51.4	1	212.1	1152.2
NahG-Désirée	mock	2274	40.5	1	158.3	166.6
NahG-Désirée	mock	1668.4	59.6	1.1	155	173.2
NahG-Désirée	mock	2026.9	52.4	1	144.6	143
NahG-Désirée	mock	1256.3	87	1.5	225.7	203.5
Désirée	PVY	639.2	92.7	0.8	173	539.2
Désirée	PVY	669.9	71.1	1	305.3	835.6
Désirée	PVY	2201.4	136.3	1.9	135.1	334.1
NahG-Désirée	PVY	NA	100.5	0.8	57.4	55.7
NahG-Désirée	PVY	1449.1	69.1	1.1	113.8	99.1
NahG-Désirée	PVY	679.9	39.8	1	106.5	228.2
NahG-Désirée	PVY	1595.2	37.8	1	90	193.4
NA=not available due to technical problems
