# Supplementary material for: Salicylic Acid Perturbs sRNA-Gibberellin Regulatory Network in Immune Response of Potato to Potato virus Y Infection
Source: Front Plant Sci. 2017 Dec 22;8:2192. doi: 10.3389/fpls.2017.02192 (PMC5744193; doi:10.3389/fpls.2017.02192)
Supplement: Supplementary file 11 [file DataSheet11.XLSX]

## Sheet: Dataset S11
Dataset S11. Regulatory elements in the miRNA promoter regions.
The promoter sequences of MIR319a (green), MIR482c (gray), MIR482f (yellow), MIR6022 (blue) and MIR167e (orange) were analyzed using PlantCARE and TRANSFAC algorithms. The transcription factor site name (PlantCARE) or the name of transcription factor (TF) that binds to the promoter region (from TRANSFAC), binding motif (position, strand and sequence), and the organism where it was previously iden…
MIR gene	Regulatory element/TF	Binding motif			Organism	Database
		Position	Strand	Sequence
MIR319a	3-AF1 binding site - light responsive element	-960	-	TAAGAGAGGAA	Solanum tuberosum	PlantCARE
	ABRE - cis-acting element involved in the abscisic acid responsiveness	-946	+	TACGTG	Arabidopsis thaliana	PlantCARE
	ACE - cis-acting element involved in light responsiveness	-948	-	GACACGTATG	Petroselinum crispum	PlantCARE
	AT-rich element - binding site of AT-rich DNA binding protein (ATBP-1)	-630	-	ATAGAAATCAA	Glycine max	PlantCARE
	AT1-motif - part of a light responsive module	-384	-	AATTATTTTTTATT	Solanum tuberosum	PlantCARE
	Box 4 - part of a conserved DNA module involved in light responsiveness	-729	+	ATTAAT	Petroselinum crispum	PlantCARE
		-287	-	ATTAAT	Petroselinum crispum	PlantCARE
	CAAT-box - common cis-acting element in promoter and enhancer regions	-972	-	CAAAT	Brassica rapa	PlantCARE
		-965	+	CAAT	Hordeum vulgare	PlantCARE
		-905	+	CAAT	Hordeum vulgare	PlantCARE
		-814	-	CAATT	Glycine max	PlantCARE
		-813	-	CAAT	Hordeum vulgare	PlantCARE
		-767	+	CAAAT	Brassica rapa	PlantCARE
		-748	+	CAAAT	Brassica rapa	PlantCARE
		-726	-	CAATT	Glycine max	PlantCARE
		-725	-	CAAT	Hordeum vulgare	PlantCARE
		-675	-	CCAAT	Arabidopsis thaliana	PlantCARE
		-669	+	CAAAT	Brassica rapa	PlantCARE
		-654	+	CAAT	Hordeum vulgare	PlantCARE
		-647	-	CAAAT	Brassica rapa	PlantCARE
		-635	-	CAAT	Hordeum vulgare	PlantCARE
		-627	-	CAAT	Hordeum vulgare	PlantCARE
		-576	-	CAATT	Glycine max	PlantCARE
		-575	-	CAAT	Hordeum vulgare	PlantCARE
		-498	+	CAAT	Hordeum vulgare	PlantCARE
		-437	+	CAAT	Hordeum vulgare	PlantCARE
		-429	-	CCAAT	Arabidopsis thaliana	PlantCARE
		-414	+	CAAT	Hordeum vulgare	PlantCARE
		-297	+	CAAT	Hordeum vulgare	PlantCARE
		-269	-	CAAAT	Brassica rapa	PlantCARE
		-257	-	gGCAAT	Arabidopsis thaliana	PlantCARE
		-107	+	CAAAT	Brassica rapa	PlantCARE
		-47	-	CAAT	Hordeum vulgare	PlantCARE
		-30	-	CAAT	Hordeum vulgare	PlantCARE
		-19	-	CCAAT	Arabidopsis thaliana	PlantCARE
	EIRE - elicitor-responsive element	-889	+	TTCGACC	Nicotiana tabacum	PlantCARE
	G-Box - cis-acting regulatory element involved in light responsiveness	-946	-	CACGTA	Antirrhinum majus	PlantCARE
		-946	+	TACGTG	Daucus carota	PlantCARE
		-198	+	TAACACGTAG	Brassica oleracea	PlantCARE
	GA-motif - part of a light responsive element	-602	+	ATAGATAA	Arabidopsis thaliana	PlantCARE
	GT1-motif - light responsive element	-88	+	GGTTAA	Arabidopsis thaliana	PlantCARE
	HSE - cis-acting element involved in heat stress responsiveness	-669	-	AAAAAATTTC	Brassica oleracea	PlantCARE
	I-box - part of a light responsive element	-304	-	TGATAATGT	Solanum tuberosum	PlantCARE
		-144	-	ATGATATGA	Pisum sativum	PlantCARE
	O2-site - cis-acting regulatory element involved in zein metabolism regulation	-599	+	GATGACATGA	Zea mays	PlantCARE
		-144	-	GATGACATGA	Zea mays	PlantCARE
	Skn-1_motif - cis-acting regulatory element required for endosperm expression	-260	+	GTCAT	Oryza sativa	PlantCARE
	TATA-box - core promoter element around -30 of transcription start	-982	-	TATAAGAA	Oryza sativa	PlantCARE
		-979	-	TATAA	Arabidopsis thaliana	PlantCARE
		-978	+	TATAAA	Arabidopsis thaliana	PlantCARE
		-976	-	TTTTA	Lycopersicon esculentum	PlantCARE
		-948	+	TATA	Arabidopsis thaliana	PlantCARE
		-897	-	TAATA	Glycine max	PlantCARE
		-894	-	TAATA	Glycine max	PlantCARE
		-864	+	ATATAA	Brassica oleracea	PlantCARE
		-863	+	TATAAA	Arabidopsis thaliana	PlantCARE
		-861	-	TTTTA	Lycopersicon esculentum	PlantCARE
		-849	-	TAATA	Glycine max	PlantCARE
		-848	+	ATTATA	Brassica napus	PlantCARE
		-847	-	TATAA	Arabidopsis thaliana	PlantCARE
		-846	+	TATA	Arabidopsis thaliana	PlantCARE
		-837	-	TACATAAA	Oryza sativa	PlantCARE
		-742	+	ATATAA	Brassica oleracea	PlantCARE
		-741	+	TATA	Arabidopsis thaliana	PlantCARE
		-662	-	TATAAAA	Arabidopsis thaliana	PlantCARE
		-661	-	TATAAA	Arabidopsis thaliana	PlantCARE
		-660	-	TATAA	Arabidopsis thaliana	PlantCARE
		-659	+	TATA	Arabidopsis thaliana	PlantCARE
		-651	-	TAATA	Glycine max	PlantCARE
		-606	-	TAATA	Glycine max	PlantCARE
		-605	+	ATTATA	Brassica napus	PlantCARE
		-604	-	TATAA	Arabidopsis thaliana	PlantCARE
		-603	+	TATA	Arabidopsis thaliana	PlantCARE
		-571	-	TATAA	Arabidopsis thaliana	PlantCARE
		-570	+	TATA	Arabidopsis thaliana	PlantCARE
		-560	-	TAATA	Glycine max	PlantCARE
		-554	+	TATAAAT	Ac	PlantCARE
		-539	-	TATAA	Arabidopsis thaliana	PlantCARE
		-538	+	TATAAA	Arabidopsis thaliana	PlantCARE
		-536	-	TTTTA	Lycopersicon esculentum	PlantCARE
		-516	+	TTTTA	Lycopersicon esculentum	PlantCARE
		-507	+	ATATAT	Brassica napus	PlantCARE
		-506	+	TATA	Arabidopsis thaliana	PlantCARE
		-495	-	TAATA	Glycine max	PlantCARE
		-492	-	TTTTA	Lycopersicon esculentum	PlantCARE
		-484	-	TTTTA	Lycopersicon esculentum	PlantCARE
		-434	+	TAAAGATT	Arabidopsis thaliana	PlantCARE
		-372	+	TTTAAAAA	Zea mays	PlantCARE
		-370	-	TTTTA	Lycopersicon esculentum	PlantCARE
		-363	-	TTTTA	Lycopersicon esculentum	PlantCARE
		-333	+	ATATAAT	Brassica oleracea	PlantCARE
		-332	-	TATA	Arabidopsis thaliana	PlantCARE
		-330	+	TAATA	Glycine max	PlantCARE
		-327	+	TAATA	Glycine max	PlantCARE
		-326	-	tcTATATAtt	Arabidopsis thaliana	PlantCARE
		-325	-	ATATAT	Brassica napus	PlantCARE
		-324	-	TATATATA	Arabidopsis thaliana	PlantCARE
		-323	-	ATATAT	Brassica napus	PlantCARE
		-322	-	TATA	Arabidopsis thaliana	PlantCARE
		-321	+	ATATAAT	Brassica oleracea	PlantCARE
		-320	-	TATA	Arabidopsis thaliana	PlantCARE
		-318	+	TAATA	Glycine max	PlantCARE
		-315	+	TAATA	Glycine max	PlantCARE
		-312	+	TAATA	Glycine max	PlantCARE
		-292	+	TTTTA	Lycopersicon esculentum	PlantCARE
		-273	-	ATATAT	Brassica napus	PlantCARE
		-272	-	TATA	Arabidopsis thaliana	PlantCARE
		-240	-	TATATAA	Arabidopsis thaliana	PlantCARE
		-239	+	taTATAAAtc	Arabidopsis thaliana	PlantCARE
		-238	+	ATATAA	Brassica oleracea	PlantCARE
		-237	+	TATAAA	Arabidopsis thaliana	PlantCARE
		-216	+	TAATA	Glycine max	PlantCARE
		-155	-	ATATAT	Brassica napus	PlantCARE
		-154	-	TATA	Arabidopsis thaliana	PlantCARE
		-134	+	TACATAAA	Oryza sativa	PlantCARE
		-130	-	TTTTA	Lycopersicon esculentum	PlantCARE
		-114	+	TAATA	Glycine max	PlantCARE
		-94	-	TATAA	Arabidopsis thaliana	PlantCARE
		-93	-	TATA	Arabidopsis thaliana	PlantCARE
		-81	-	ccTATAAAaa	Arabidopsis thaliana	PlantCARE
		-80	-	TATAAAA	Arabidopsis thaliana	PlantCARE
		-79	-	TATAAA	Arabidopsis thaliana	PlantCARE
		-78	-	TATAA	Arabidopsis thaliana	PlantCARE
		-77	-	TATA	Arabidopsis thaliana	PlantCARE
		-72	-	TAATA	Glycine max	PlantCARE
		-38	+	TAATA	Glycine max	PlantCARE
		-15	-	taTATAAAtc	Arabidopsis thaliana	PlantCARE
		-14	-	ATATAT	Brassica napus	PlantCARE
		-13	-	TATATATA	Arabidopsis thaliana	PlantCARE
		-12	-	ATATAT	Brassica napus	PlantCARE
		-11	-	TATA	Arabidopsis thaliana	PlantCARE
		-10	-	ATATAT	Brassica napus	PlantCARE
		-9	-	TATA	Arabidopsis thaliana	PlantCARE
	TC-rich repeats - cis-acting element involved in defense and stress responsiveness	-358	-	ATTTTCTTCA	Nicotiana tabacum	PlantCARE
	PEND	-983	+	atTTCTTata	Plants	TRANSFAC
	C1	-952	+	ctAACTAtacg	Plants	TRANSFAC
	HY5	-946	+	atACGTGtcc	Plants	TRANSFAC
	bZIP68	-946	+	ataCGTGTc	Plants	TRANSFAC
	OCSBF-1	-944	-	ACGTG	Plants	TRANSFAC
	ASR-1	-930	-	TGGGT	Plants	TRANSFAC
	WRKY43	-791	-	tggTTGACta	Plants	TRANSFAC
	WRKY57	-790	-	ggTTGACtaa	Plants	TRANSFAC
	HSFA4A	-761	+	aCTATT	Plants	TRANSFAC
	At4g36620	-734	-	TGGTTgat	Plants	TRANSFAC
	AG	-682	-	tgctccataTTGGGcaaa	Plants	TRANSFAC
	AG	-682	-	tgctccataTTGGGcaaa	Plants	TRANSFAC
	Myb-15	-656	+	TAACAa	Plants	TRANSFAC
	Myb-15	-616	+	TAACAa	Plants	TRANSFAC
	Myb-15	-573	-	tTGTTA	Plants	TRANSFAC
	CBNAC	-479	-	AAGCAa	Plants	TRANSFAC
	CBNAC	-396	-	AAGCAa	Plants	TRANSFAC
	PBF	-252	-	CCTTTt	Plants	TRANSFAC
	PBF	-252	+	CCTTTt	Plants	TRANSFAC
	CBNAC	-243	+	tTGCTT	Plants	TRANSFAC
	Opaque-2	-143	-	tcataTCATC	Plants	TRANSFAC
	GT-1	-116	-	aGTTAAtatgca	Plants	TRANSFAC
	ATHB-16	-37	+	tAATAAtt	Plants	TRANSFAC
	ATHB-6	-33	-	aaTTATTgt	Plants	TRANSFAC
	Myb-15	-28	-	tTGTTA	Plants	TRANSFAC
MIR482c	A-box_cis-acting regulatory element	-964	+	CCGTCC	Petroselinum crispum	PlantCARE
	AAGAA-motif_	-994	-	GAAAGAA	Avena sativa	PlantCARE
	AE-box_part of a module for light response	-998	-	AGAAACTT	Arabidopsis thaliana	PlantCARE
		-96	-	AGAAACAA	Arabidopsis thaliana	PlantCARE
	Box I_light responsive element	-934	-	TTTCAAA	Pisum sativum	PlantCARE
	Box-W1_fungal elicitor responsive element	-614	-	TTGACC	Petroselinum crispum	PlantCARE
	CAAT-box_common cis-acting element in promoter and enhancer regions	-988	+	CAATT	Glycine max	PlantCARE
		-982	+	CAAAT	Brassica rapa	PlantCARE
		-960	+	CCCAATTT	Arabidopsis thaliana	PlantCARE
		-959	+	CCAAT	Arabidopsis thaliana	PlantCARE
		-958	+	CAATT	Glycine max	PlantCARE
		-912	-	CAAAT	Brassica rapa	PlantCARE
		-872	-	CAATT	Glycine max	PlantCARE
		-871	-	CAAT	Hordeum vulgare	PlantCARE
		-861	-	CAAT	Hordeum vulgare	PlantCARE
		-804	-	CAATT	Glycine max	PlantCARE
		-803	-	CAAT	Hordeum vulgare	PlantCARE
		-786	+	CAAAT	Brassica rapa	PlantCARE
		-708	-	CCCAATTT	Arabidopsis thaliana	PlantCARE
		-707	-	CAATT	Glycine max	PlantCARE
		-706	-	CCAAT	Arabidopsis thaliana	PlantCARE
		-665	+	CAAT	Hordeum vulgare	PlantCARE
		-611	+	CAATT	Glycine max	PlantCARE
		-609	-	CAAAT	Brassica rapa	PlantCARE
		-603	-	CAATT	Glycine max	PlantCARE
		-602	-	CAAT	Hordeum vulgare	PlantCARE
		-532	-	CAAT	Hordeum vulgare	PlantCARE
		-521	-	CAAAT	Brassica rapa	PlantCARE
		-515	-	CAATT	Glycine max	PlantCARE
		-514	-	CAAT	Hordeum vulgare	PlantCARE
		-461	+	CAAT	Hordeum vulgare	PlantCARE
		-407	+	CCAAT	Arabidopsis thaliana	PlantCARE
		-406	+	CAATT	Glycine max	PlantCARE
		-405	-	CAATT	Glycine max	PlantCARE
		-404	-	CAAT	Hordeum vulgare	PlantCARE
		-349	-	CCCAATTT	Arabidopsis thaliana	PlantCARE
		-348	-	CAATT	Glycine max	PlantCARE
		-347	-	CCAAT	Arabidopsis thaliana	PlantCARE
		-232	+	CCAAT	Arabidopsis thaliana	PlantCARE
		-231	+	CAATT	Glycine max	PlantCARE
		-209	+	CAATT	Glycine max	PlantCARE
		-157	-	CAAT	Hordeum vulgare	PlantCARE
		-128	-	CAAAT	Brassica rapa	PlantCARE
		-4	-	CAAAT	Brassica rapa	PlantCARE
	CCGTCC-box_cis-acting regulatory element related to meristem specific activation	-964	+	CCGTCC	Arabidopsis thaliana	PlantCARE
	CTAG-motif_	-205	-	ACTAGCAGAA	Avena sativa	PlantCARE
	GAG-motif_part of a light responsive element	-696	+	AGAGAGT	Arabidopsis thaliana	PlantCARE
		-374	-	AGAGAGT	Arabidopsis thaliana	PlantCARE
	GCN4_motif_cis-regulatory element involved in endosperm expression	-759	-	TGAGTCA	Oryza sativa	PlantCARE
	GT1-motif_light responsive element	-526	+	GGTTAAT	Avena sativa	PlantCARE
	HSE_cis-acting element involved in heat stress responsiveness	-333	-	AAAAAATTTC	Brassica oleracea	PlantCARE
		-37	-	AAAAAATTTC	Brassica oleracea	PlantCARE
	I-box_part of a light responsive element	-275	+	ATGATATGA	Pisum sativum	PlantCARE
		-241	-	GATATGG	Flaveria trinervia	PlantCARE
	L-box_part of a light responsive element	-529	-	AAATTAACCAAC	Lycopersicon esculentum	PlantCARE
	O2-site_cis-acting regulatory element involved in zein metabolism regulation	-241	-	GATGATATGG	Zea mays	PlantCARE
	Skn-1_motif_cis-acting regulatory element required for endosperm expression	-154	+	GTCAT	Oryza sativa	PlantCARE
	Sp1_light responsive element	-251	-	GGGCGG	Oryza sativa	PlantCARE
		-14	-	CC(G/A)CCC	Zea mays	PlantCARE
	TATA-box_core promoter element around -30 of transcription start	-978	+	TAATA	Glycine max	PlantCARE
		-975	+	TAATA	Glycine max	PlantCARE
		-943	+	TTTTA	Lycopersicon esculentum	PlantCARE
		-887	-	TTTAAAAA	Zea mays	PlantCARE
		-886	+	TTTTA	Lycopersicon esculentum	PlantCARE
		-885	-	TATTTAAA	Arabidopsis thaliana	PlantCARE
		-853	-	TATAA	Arabidopsis thaliana	PlantCARE
		-852	+	TATA	Arabidopsis thaliana	PlantCARE
		-850	+	TAATA	Glycine max	PlantCARE
		-843	+	TTTTA	Lycopersicon esculentum	PlantCARE
		-834	-	TATAAA	Arabidopsis thaliana	PlantCARE
		-833	-	TATAA	Arabidopsis thaliana	PlantCARE
		-832	+	TATAAAT	Ac	PlantCARE
		-828	-	tcTATATAtt	Arabidopsis thaliana	PlantCARE
		-827	+	ATATAT	Brassica napus	PlantCARE
		-826	+	taTATAAAtc	Arabidopsis thaliana	PlantCARE
		-825	+	ATATAA	Brassica oleracea	PlantCARE
		-824	+	TATAAAT	Ac	PlantCARE
		-690	+	TAATA	Glycine max	PlantCARE
		-687	+	TATA	Arabidopsis thaliana	PlantCARE
		-680	-	taTATAAAgg	Arabidopsis thaliana	PlantCARE
		-679	-	taTATAAAg	Lycopersicon esculentum	PlantCARE
		-678	-	TATAAA	Arabidopsis thaliana	PlantCARE
		-677	-	TATATAA	Arabidopsis thaliana	PlantCARE
		-676	+	TATA	Arabidopsis thaliana	PlantCARE
		-674	+	TATA	Arabidopsis thaliana	PlantCARE
		-658	+	ATATAT	Brassica napus	PlantCARE
		-657	+	TATA	Arabidopsis thaliana	PlantCARE
		-655	+	TATA	Arabidopsis thaliana	PlantCARE
		-648	+	TTTTA	Lycopersicon esculentum	PlantCARE
		-622	-	ccTATAAAaa	Arabidopsis thaliana	PlantCARE
		-621	-	TACAAAA	Oryza sativa	PlantCARE
		-565	-	TTTTA	Lycopersicon esculentum	PlantCARE
		-477	-	TTTTA	Lycopersicon esculentum	PlantCARE
		-435	-	TACAAAA	Oryza sativa	PlantCARE
		-427	-	TATA	Arabidopsis thaliana	PlantCARE
		-426	+	ATATAA	Brassica oleracea	PlantCARE
		-425	+	TATAAA	Arabidopsis thaliana	PlantCARE
		-360	-	TTTTA	Lycopersicon esculentum	PlantCARE
		-184	+	TTTTA	Lycopersicon esculentum	PlantCARE
		-133	+	TTTTA	Lycopersicon esculentum	PlantCARE
		-82	-	TATAA	Arabidopsis thaliana	PlantCARE
		-81	-	TATA	Arabidopsis thaliana	PlantCARE
		-78	-	TATATGT	Pisum sativum	PlantCARE
		-76	-	ATATAT	Brassica napus	PlantCARE
		-75	-	TATATATA	Arabidopsis thaliana	PlantCARE
		-74	-	ATATAT	Brassica napus	PlantCARE
		-73	-	TATA	Arabidopsis thaliana	PlantCARE
		-72	-	ATATAT	Brassica napus	PlantCARE
		-71	-	TATA	Arabidopsis thaliana	PlantCARE
		-65	+	TTTTA	Lycopersicon esculentum	PlantCARE
		-62	+	TAATA	Glycine max	PlantCARE
		-59	-	TAATA	Glycine max	PlantCARE
		-56	-	TAATA	Glycine max	PlantCARE
		-53	-	TAATA	Glycine max	PlantCARE
		-50	-	TAATA	Glycine max	PlantCARE
		-45	+	TTTTA	Lycopersicon esculentum	PlantCARE
	TATC-box_cis-acting element involved in gibberellin-responsiveness	-704	-	TATCCCA	Oryza sativa	PlantCARE
	TC-rich repeats_cis-acting element involved in defense and stress responsiveness	-811	-	ATTTTCTTCA	Nicotiana tabacum	PlantCARE
	TCA-element_cis-acting element involved in salicylic acid responsiveness	-442	+	CCATCTTTTT	Nicotiana tabacum	PlantCARE
	TCCC-motif_part of a light responsive element	-223	+	TCTCCCT	Spinacia oleracea	PlantCARE
	TCT-motif_part of a light responsive element	-297	-	TCTTAC	Arabidopsis thaliana	PlantCARE
		-142	+	TCTTAC	Arabidopsis thaliana	PlantCARE
	TGA-element_auxin-responsive element	-421	+	AACGAC	Brassica oleracea	PlantCARE
	W box_	-614	-	TTGACC	Arabidopsis thaliana	PlantCARE
	WUN-motif_wound-responsive element	-39	-	AAATTTCCT	Brassica oleracea	PlantCARE
	ATHB-6	-984	-	taTGATTgt	Plants	TRANSFAC
	CDF2	-972	-	tcaCTTTTtt	Plants	TRANSFAC
	CDF3	-972	-	tcaCTTTTt	Plants	TRANSFAC
	NAC078	-938	-	cttGCTTGctttctaac	Plants	TRANSFAC
	CBNAC	-937	+	tTGCTT	Plants	TRANSFAC
		-933	+	tTGCTT	Plants	TRANSFAC
	BPC1	-930	-	cTTTCT	Plants	TRANSFAC
	HSFA4A	-908	+	aCTATT	Plants	TRANSFAC
	Myb-15	-881	+	TAACAa	Plants	TRANSFAC
	GT-1	-871	-	tGTTAAaatctt	Plants	TRANSFAC
	SPL15	-801	-	tatcCCTACcattt	Plants	TRANSFAC
	SPL5	-800	-	atcCCTACcatt	Plants	TRANSFAC
	bHLH28	-800	-	atcCCTACcatt	Plants	TRANSFAC
	SPL3	-799	+	tCCCTAcc	Plants	TRANSFAC
	AT4G27900	-762	-	ggatgcatccctcCCATTaagt	Plants	TRANSFAC
	NTL9	-746	+	tTAAGTaat	Plants	TRANSFAC
	ASR-1	-707	+	ACCCA	Plants	TRANSFAC
	DDF2	-655	-	ccaatgtCGCCAtaa	Plants	TRANSFAC
	CBF3	-654	-	caatGTCGCcataa	Plants	TRANSFAC
	DDF2	-654	+	caaTGTCGccataag	Plants	TRANSFAC
	PLT1	-653	-	aatgTCGCCa	Plants	TRANSFAC
	At3g20750	-617	-	atGTTTAt	Plants	TRANSFAC
	CBNAC	-610	+	tTGCTT	Plants	TRANSFAC
	ERF8	-591	-	tttaaCGGCG	Plants	TRANSFAC
	ERF11	-590	-	ttaaCGGCGa	Plants	TRANSFAC
	MYB3R4	-590	-	ttAACGGcgattcaa	Plants	TRANSFAC
	MYB3R1	-590	-	ttAACGGcgattcaa	Plants	TRANSFAC
	At1g68550	-589	+	taaCGGCGa	Plants	TRANSFAC
	AT1G28160	-589	+	taaCGGCGattcaac	Plants	TRANSFAC
	ERF069	-589	-	taaCGGCGa	Plants	TRANSFAC
	RRTF1	-589	-	taaCGGCGat	Plants	TRANSFAC
	MYB3R5	-589	-	tAACGGcgattcaac	Plants	TRANSFAC
	HSFA4A	-576	+	aCTATT	Plants	TRANSFAC
	DOF4.3	-564	-	AAAGAtcattt	Plants	TRANSFAC
	DOF4.3	-564	+	aaagatCATTT	Plants	TRANSFAC
	AGL9	-560	+	atcatTTTTGg	Plants	TRANSFAC
	HSFA2	-555	-	tTTTGG	Plants	TRANSFAC
	BPC1	-515	-	cTTTCT	Plants	TRANSFAC
	HBP-1a	-489	+	ctctCGTCAt	Plants	TRANSFAC
	Myb-15	-422	+	TAACAa	Plants	TRANSFAC
	At3g51080	-368	+	GGAAAaa	Plants	TRANSFAC
	Dof	-366	+	aaaAAAAGaag	Plants	TRANSFAC
	ASR-1	-348	+	ACCCA	Plants	TRANSFAC
	BPC1	-265	+	AGAAAg	Plants	TRANSFAC
	DOF4.3	-263	+	aaagttATTTT	Plants	TRANSFAC
	DOF4.3	-263	-	AAAGTtatttt	Plants	TRANSFAC
	ARF16	-256	+	ttttcagTTTTCtcaataaag	Plants	TRANSFAC
	AGL15	-248	+	tttctcaaTAAAGtaa	Plants	TRANSFAC
	DOF4.3	-233	-	AAAGTaaattt	Plants	TRANSFAC
	DOF4.3	-233	+	aaagtaAATTT	Plants	TRANSFAC
	ANAC042	-153	-	catgcgtggttaaaACGTAc	Plants	TRANSFAC
	ANAC042	-152	+	aTGCGTggttaaaacgtaca	Plants	TRANSFAC
	ANAC094	-152	+	aTGCGTggttaaaacgta	Plants	TRANSFAC
	ANAC094	-151	-	tgcgtggttaaaACGTAc	Plants	TRANSFAC
	MYB3R1	-142	-	aaAACGTacactttt	Plants	TRANSFAC
	MYB3R4	-142	-	aaAACGTacactttt	Plants	TRANSFAC
	MYB3R5	-141	-	aAACGTacacttttt	Plants	TRANSFAC
	SPL4	-141	-	aaaCGTACa	Plants	TRANSFAC
	bHLH28	-141	-	aaaCGTACactt	Plants	TRANSFAC
	SPL5	-140	-	aaCGTACac	Plants	TRANSFAC
	SPL12	-140	-	aaCGTACa	Plants	TRANSFAC
	CDF2	-135	-	acaCTTTTtc	Plants	TRANSFAC
	CDF3	-135	-	acaCTTTTt	Plants	TRANSFAC
	At3g51080	-131	-	ttTTTCC	Plants	TRANSFAC
	SPL5	-128	-	ttcCCTACtttg	Plants	TRANSFAC
	SPL3	-127	+	tCCCTAct	Plants	TRANSFAC
	MYB1-like	-100	-	tatTAGGGtt	Plants	TRANSFAC
	SPL15	-89	-	ccacCGTACaacct	Plants	TRANSFAC
	bHLH28	-88	-	cacCGTACaacc	Plants	TRANSFAC
	SPL5	-88	-	cacCGTACaacc	Plants	TRANSFAC
	SPL4	-88	-	cacCGTACa	Plants	TRANSFAC
	SPL3	-87	+	aCCGTAca	Plants	TRANSFAC
	SPL1	-87	+	acCGTACaac	Plants	TRANSFAC
	SPL12	-87	-	acCGTACa	Plants	TRANSFAC
	SPL5	-87	-	acCGTACaa	Plants	TRANSFAC
	SPL1	-87	-	accGTACAac	Plants	TRANSFAC
	SPL14	-86	+	CCGTAca	Plants	TRANSFAC
	POPTR	-86	-	cCGTACa	Plants	TRANSFAC
	Opaque-2	-65	-	tctctgtgtggAATGA	Plants	TRANSFAC
MIR482f	5UTR Py-rich stretch - cis-acting element conferring high transcription levels	-617	-	TTTCTTCTCT	Lycopersicon esculentum	PlantCARE
	AAGAA-motif	-832	+	gGTAAAGAAA	Avena sativa	PlantCARE
	AC-II	-588	-	(C/T)T(T/C)(C/T)(A/C)(A/C)C(A/C)A(A/C)C(C/A)(C/A)C	Phaseolus vulgaris	PlantCARE
	ARE - cis-acting regulatory element essential for the anaerobic induction	-208	-	TGGTTT	Zea mays	PlantCARE
	ATCT-motif - part of a conserved DNA module involved in light responsiveness	-327	+	AATCTGATCG	Zea mays	PlantCARE
	Box 4 - part of a conserved DNA module involved in light responsiveness	-993	+	ATTAAT	Petroselinum crispum	PlantCARE
		-957	+	ATTAAT	Petroselinum crispum	PlantCARE
	CAAT-box - common cis-acting element in promoter and enhancer regions	-949	+	CCAAT	Arabidopsis thaliana	PlantCARE
		-948	+	CAATT	Glycine max	PlantCARE
		-939	-	CAAT	Hordeum vulgare	PlantCARE
		-896	+	CAAT	Hordeum vulgare	PlantCARE
		-876	+	CAAT	Hordeum vulgare	PlantCARE
		-718	+	CAAAT	Brassica rapa	PlantCARE
		-680	-	CAAAT	Brassica rapa	PlantCARE
		-544	-	CAATT	Glycine max	PlantCARE
		-543	-	CAAT	Hordeum vulgare	PlantCARE
		-373	+	CAAAT	Brassica rapa	PlantCARE
		-278	-	CAATT	Glycine max	PlantCARE
		-277	-	CAAT	Hordeum vulgare	PlantCARE
		-216	-	CAAAT	Brassica rapa	PlantCARE
		-187	+	CAAT	Hordeum vulgare	PlantCARE
		-127	-	CAAT	Hordeum vulgare	PlantCARE
		-78	-	CCAAT	Arabidopsis thaliana	PlantCARE
		-43	-	CAAAT	Brassica rapa	PlantCARE
		-22	+	CAAAT	Brassica rapa	PlantCARE
	CCAAT-box - MYBHv1 binding site	-785	+	CAACGG	Hordeum vulgare	PlantCARE
	CGTCA-motif - cis-acting regulatory element involved in the MeJA-responsiveness	-796	+	CGTCA	Hordeum vulgare	PlantCARE
		-411	+	CGTCA	Hordeum vulgare	PlantCARE
	GA-motif - part of a light responsive element	-649	+	AAGGAAGA	Glycine max	PlantCARE
	HSE - cis-acting element involved in heat stress responsiveness	-827	+	AGAAAATTCG	Brassica oleracea	PlantCARE
	MBS - MYB binding site involved in drought-inducibility	-390	+	TAACTG	Arabidopsis thaliana	PlantCARE
		-167	-	TAACTG	Arabidopsis thaliana	PlantCARE
	MBS - MYB33/GAMYB binding site	-173	+	CAACTG	Arabidopsis thaliana	PlantCARE
	MSA-like - cis-acting element involved in cell cycle regulation	-787	+	TGCAACGGC	Catharanthus roseus	PlantCARE
	Skn-1_motif - cis-acting regulatory element required for endosperm expression	-795	+	GTCAT	Oryza sativa	PlantCARE
		-410	+	GTCAT	Oryza sativa	PlantCARE
	Sp1 - light responsive element	-590	-	CC(G/A)CCC	Zea mays	PlantCARE
		-58	-	CC(G/A)CCC	Zea mays	PlantCARE
		-294	-	CC(G/A)CCC	Zea mays	PlantCARE
		-53	-	CC(G/A)CCC	Zea mays	PlantCARE
		-312	+	CC(G/A)CCC	Zea mays	PlantCARE
		-240	+	CC(G/A)CCC	Zea mays	PlantCARE
	TATA-box - core promoter element around -30 of transcription start	-998	+	TTTTA	Lycopersicon esculentum	PlantCARE
		-972	+	TATA	Arabidopsis thaliana	PlantCARE
		-967	+	TTTTA	Lycopersicon esculentum	PlantCARE
		-943	-	TAATA	Glycine max	PlantCARE
		-927	+	TAATA	Glycine max	PlantCARE
		-922	+	ATTATA	Brassica napus	PlantCARE
		-921	-	TATAA	Arabidopsis thaliana	PlantCARE
		-920	+	TATA	Arabidopsis thaliana	PlantCARE
		-882	+	TTTTA	Lycopersicon esculentum	PlantCARE
		-762	+	TTTTA	Lycopersicon esculentum	PlantCARE
		-745	-	TAATA	Glycine max	PlantCARE
		-730	+	TTTTA	Lycopersicon esculentum	PlantCARE
		-625	-	TTTTA	Lycopersicon esculentum	PlantCARE
		-537	+	TTTTA	Lycopersicon esculentum	PlantCARE
		-519	+	TTTTA	Lycopersicon esculentum	PlantCARE
		-516	+	TAATA	Glycine max	PlantCARE
		-495	+	TTTTA	Lycopersicon esculentum	PlantCARE
		-488	-	TTTAAAAA	Zea mays	PlantCARE
		-487	+	TTTTA	Lycopersicon esculentum	PlantCARE
		-484	-	TTTTA	Lycopersicon esculentum	PlantCARE
		-461	+	TTTTA	Lycopersicon esculentum	PlantCARE
		-439	+	TTTTA	Lycopersicon esculentum	PlantCARE
		-429	-	TTTTA	Lycopersicon esculentum	PlantCARE
		-419	+	TAATA	Glycine max	PlantCARE
		-406	+	TAATA	Glycine max	PlantCARE
		-338	-	TTTTA	Lycopersicon esculentum	PlantCARE
		-273	+	TAATA	Glycine max	PlantCARE
		-230	+	TTTTA	Lycopersicon esculentum	PlantCARE
		-223	+	tcTATATAtt	Arabidopsis thaliana	PlantCARE
		-221	-	TATA	Arabidopsis thaliana	PlantCARE
		-220	-	ATATAT	Brassica napus	PlantCARE
		-219	-	TATA	Arabidopsis thaliana	PlantCARE
		-121	-	TTTTA	Lycopersicon esculentum	PlantCARE
	TATC-box - cis-acting element involved in gibberellin-responsiveness	-759	+	TATCCCA	Oryza sativa	PlantCARE
	TC-rich repeats - cis-acting element involved in defense and stress responsiveness	-933	+	ATTCTCTAAC	Nicotiana tabacum	PlantCARE
		-291	-	ATTTTCTCCA	Nicotiana tabacum	PlantCARE
		-830	-	ATTTTCTCCA	Nicotiana tabacum	PlantCARE
		-12	-	ATTTTCTCCA	Nicotiana tabacum	PlantCARE
		-917	+	ATTTTCTTCA	Nicotiana tabacum	PlantCARE
		-342	-	ATTTTCTTCA	Nicotiana tabacum	PlantCARE
	TCA-element - cis-acting element involved in salicylic acid responsiveness	-237	+	CCATCTTTTT	Nicotiana tabacum	PlantCARE
		-33	+	CCATCTTTTT	Nicotiana tabacum	PlantCARE
	TCCC-motif - part of a light responsive element	-365	-	TCTCCCT	Spinacia oleracea	PlantCARE
	TGACG-motif - cis-acting regulatory element involved in the MeJA-responsiveness	-796	-	TGACG	Hordeum vulgare	PlantCARE
		-411	-	TGACG	Hordeum vulgare	PlantCARE
	TGG-motif - part of a light responsive element	-873	-	TGGTGGCTA	Helianthus annuus	PlantCARE
	as-2-box - involved in shoot-specific expression and light responsiveness	-108	+	GATAatGATG	Nicotiana tabacum	PlantCARE
	box S	-872	+	AGCCACC	Arabidopsis thaliana	PlantCARE
	circadian - cis-acting regulatory element involved in circadian control	-102	-	CAANNNNATC	Lycopersicon esculentum	PlantCARE
	Myb-15	-979	-	tTGTTA	Plants	TRANSFAC
	ATHB-6	-942	-	taTTATTga	Plants	TRANSFAC
	ATHB-16	-926	+	tAATAAtt	Plants	TRANSFAC
	GT-1	-885	+	aaaattTTAACa	Plants	TRANSFAC
	SBF-1	-883	-	aatTTTAAcaatag	Plants	TRANSFAC
	WRKY48	-881	+	ttttAACAA	Plants	TRANSFAC
	Myb-15	-878	+	TAACAa	Plants	TRANSFAC
	HSFA2	-767	+	CCAAAa	Plants	TRANSFAC
	At5g54070	-754	+	cCAACG	Plants	TRANSFAC
	BPC1	-739	+	AGAAAg	Plants	TRANSFAC
	WRKY48	-729	+	ttttAACAA	Plants	TRANSFAC
	Myb-15	-726	+	TAACAa	Plants	TRANSFAC
	ASR-1	-708	+	ACCCA	Plants	TRANSFAC
	CBNAC	-672	-	AAGCAa	Plants	TRANSFAC
	CBNAC	-629	+	tTGCTT	Plants	TRANSFAC
	BPC1	-620	+	AGAAAg	Plants	TRANSFAC
	ASR-1	-586	-	TGGGT	Plants	TRANSFAC
	GT-1	-491	+	TATTTttttaaa	Plants	TRANSFAC
	GT-1	-452	+	GTAAAta	Plants	TRANSFAC
	ATHB-16	-405	+	tAATAAtt	Plants	TRANSFAC
	RIN	-372	+	caaaTTTAAgg	Plants	TRANSFAC
	C1	-315	+	ccAACCAcccc	Plants	TRANSFAC
	ASR-1	-294	-	TGGGT	Plants	TRANSFAC
	MYB1-like	-267	-	gatTAGGGtt	Plants	TRANSFAC
	ASR-1	-58	-	TGGGT	Plants	TRANSFAC
	At3g51080	-27	-	ttTTTCC	Plants	TRANSFAC
	MADS-A	-21	+	caaatcAAAATggaaa	Plants	TRANSFAC
	At3g51080	-10	+	GGAAAaa	Plants	TRANSFAC
MIR6022	5UTR Py-rich stretch - cis-acting element conferring high transcription levels	-516	+	TTTCTTCTCT	Lycopersicon esculentum	PlantCARE
	AAGAA-motif	-646	+	GAAAGAA	Avena sativa	PlantCARE
	ABRE - cis-acting element involved in the abscisic acid responsiveness	-700	+	TACGTG	Arabidopsis thaliana	PlantCARE
	ATC-motif - part of a conserved DNA module involved in light responsiveness	-588	-	AGTAATCT	Spinacia oleracea	PlantCARE
	Box I - light responsive element	-247	+	TTTCAAA	Pisum sativum	PlantCARE
	Box-W1 - fungal elicitor responsive element	-408	-	TTGACC	Petroselinum crispum	PlantCARE
	CAAT-box - common cis-acting element in promoter and enhancer regions	-962	+	CAATT	Glycine max	PlantCARE
		-813	+	CAAAT	Brassica rapa	PlantCARE
		-811	-	CAATT	Glycine max	PlantCARE
		-810	-	CAAT	Hordeum vulgare	PlantCARE
		-804	+	CAATT	Glycine max	PlantCARE
		-724	-	CAAT	Hordeum vulgare	PlantCARE
		-656	+	CAAT	Hordeum vulgare	PlantCARE
		-532	+	CAATT	Glycine max	PlantCARE
		-523	-	CAAT	Hordeum vulgare	PlantCARE
		-470	-	CAAT	Hordeum vulgare	PlantCARE
		-429	-	CAATT	Glycine max	PlantCARE
		-428	-	CCAAT	Arabidopsis thaliana	PlantCARE
		-275	+	CAATT	Glycine max	PlantCARE
		-141	-	CCAAT	Arabidopsis thaliana	PlantCARE
		-121	-	CAAAT	Brassica rapa	PlantCARE
		-90	-	CAAT	Hordeum vulgare	PlantCARE
		-81	-	CAAAT	Brassica rapa	PlantCARE
		-62	+	CAAT	Hordeum vulgare	PlantCARE
		-23	-	CAAAT	Brassica rapa	PlantCARE
	CATT-motif - part of a light responsive element	-832	-	GCATTC	Zea mays	PlantCARE
	G-Box - cis-acting regulatory element involved in light responsiveness	-700	-	CACGTA	Antirrhinum majus	PlantCARE
	G-box - cis-acting regulatory element involved in light responsiveness	-700	+	TACGTG	Daucus carota	PlantCARE
		-198	+	CACGAC	Zea mays	PlantCARE
	GTGGC-motif - part of a light responsive element	-179	-	CAGCGTGTGGC	Hordeum vulgare	PlantCARE
	I-box - part of a light responsive element	-104	-	TAGATAACC	Pisum sativum	PlantCARE
	MBS - MYB binding site involved in drought-inducibility	-864	-	TAACTG	Arabidopsis thaliana	PlantCARE
	MBS - MYB33/GAMYB binding site	-240	-	CAACTG	Arabidopsis thaliana	PlantCARE
	MRE - MYB binding site involved in light responsiveness	-717	+	AACCTAA	Petroselinum crispum	PlantCARE
	O2-site - cis-acting regulatory element involved in zein metabolism regulation	-467	+	GATGATATGG	Zea mays	PlantCARE
	Skn-1_motif - cis-acting regulatory element required for endosperm expression	-232	+	GTCAT	Oryza sativa	PlantCARE
	Sp1 - light responsive element	-489	+	CC(G/A)CCC	Zea mays	PlantCARE
	TATA-box - core promoter element around -30 of transcription start	-966	+	TATA	Arabidopsis thaliana	PlantCARE
		-518	-	TAATA	Glycine max	PlantCARE
		-736	+	ATATAT	Brassica napus	PlantCARE
		-299	-	TATAA	Arabidopsis thaliana	PlantCARE
		-739	-	TATACA	Helianthus annuus	PlantCARE
		-414	-	TTTTA	Lycopersicon esculentum	PlantCARE
		-616	+	TATA	Arabidopsis thaliana	PlantCARE
		-296	+	TAATA	Glycine max	PlantCARE
		-955	+	TATA	Arabidopsis thaliana	PlantCARE
		-465	+	TAATA	Glycine max	PlantCARE
		-735	+	TATA	Arabidopsis thaliana	PlantCARE
		-298	-	TATA	Arabidopsis thaliana	PlantCARE
		-737	+	TATA	Arabidopsis thaliana	PlantCARE
		-398	+	TACAAAA	Oryza sativa	PlantCARE
		-572	+	TATA	Arabidopsis thaliana	PlantCARE
		-165	-	TTTTA	Lycopersicon esculentum	PlantCARE
	TC-rich repeats - cis-acting element involved in defense and stress responsiveness	-945	+	ATTTTCTCCA	Nicotiana tabacum	PlantCARE
	TCT-motif - part of a light responsive element	-509	+	TCTTAC	Arabidopsis thaliana	PlantCARE
	TGA-element - auxin-responsive element	-371	+	AACGAC	Brassica oleracea	PlantCARE
	W box - elicitation; wounding and pathogen responsiveness. Binds WRKY type transcription factors	-408	-	TTGACC	Arabidopsis thaliana	PlantCARE
	chs-Unit 1 m1 - part of a light responsive element	-679	-	ACCTACCACAC	Arabidopsis thaliana	PlantCARE
	circadian - cis-acting regulatory element involved in circadian control	-813	+	CAANNNNATC	Lycopersicon esculentum	PlantCARE
	BPC1	-943	-	cTTTCT	Plants	TRANSFAC
	RIN	-770	-	CTATGtttgg	Plants	TRANSFAC
	GT-1	-703	-	taTTTAC	Plants	TRANSFAC
	NAC6	-700	-	TTACGt	Plants	TRANSFAC
	bZIP68	-700	+	ttaCGTGTt	Plants	TRANSFAC
	OCSBF-1	-698	-	ACGTG	Plants	TRANSFAC
	BPC1	-646	+	AGAAAg	Plants	TRANSFAC
	BPC1	-642	+	AGAAAg	Plants	TRANSFAC
	BPC1	-609	+	AGAAAg	Plants	TRANSFAC
	Myb-15	-521	-	tTGTTA	Plants	TRANSFAC
	GT-1	-494	-	taTTCAC	Plants	TRANSFAC
	GATA15	-450	+	taTGATCag	Plants	TRANSFAC
	PBF	-411	+	aAAAGG	Plants	TRANSFAC
	PBF	-411	-	aAAAGG	Plants	TRANSFAC
	WRKY48	-409	+	aagGTCAAac	Plants	TRANSFAC
	CBNAC	-341	+	tTGCTT	Plants	TRANSFAC
	CMTA2	-310	-	ACGCGgaac	Plants	TRANSFAC
	Myb-15	-301	-	tTGTTA	Plants	TRANSFAC
	BBM	-217	-	attcGCGCCc	Plants	TRANSFAC
	PLT1	-217	-	attcGCGCCc	Plants	TRANSFAC
	NAC92	-200	+	aaACACGacagt	Plants	TRANSFAC
	EDT1	-86	-	gcATTTAttt	Plants	TRANSFAC
MIR167e	AAGAA-motif	-62	+	GAAAGAA	Avena sativa	PlantCARE
	CAAT-box - common cis-acting element in promoter and enhancer regions	-17	+	CAAAT	Brassica rapa	PlantCARE
	Skn-1_motif - cis-acting regulatory element required for endosperm expression	-10	+	GTCAT	Oryza sativa	PlantCARE
	Sp1 - light responsive element	-76	+	CC(G/A)CCC	Zea mays	PlantCARE
	TATA-box - core promoter element around -30 of transcription start	-40	-	TATATAA	Arabidopsis thaliana	PlantCARE
		-37	-	TATA	Arabidopsis thaliana	PlantCARE
		-39	-	TATA	Arabidopsis thaliana	PlantCARE
		-30	-	TTTTA	Lycopersicon esculentum	PlantCARE
	BPC1	-62	+	AGAAAg	Plants	TRANSFAC
