# Supplementary material for: Salicylic Acid Perturbs sRNA-Gibberellin Regulatory Network in Immune Response of Potato to Potato virus Y Infection
Source: Front Plant Sci. 2017 Dec 22;8:2192. doi: 10.3389/fpls.2017.02192 (PMC5744193; doi:10.3389/fpls.2017.02192)
Supplement: Supplementary file 12 [file DataSheet12.XLSX]

## Sheet: Dataset S12
Dataset S12. SA-dependent gene expression changes in cv. Desiree.
For each SA-dependent gene, gene identifier, short gene name, full descriptions, MapMan ontology annotations (GoMapMan; (Ramšak et al., 2014)) are shown. Short names for potato genes were inferred from Arabidopsis thaliana orthologs where applicable, else the StNIB_v1 gene identifier was set (Ramšak et al., 2014). For each gene log2FC ratios between mock NahG-Désirée vs. Désirée and PVY-infected …
Gene ID	Short name	Full description	MapMan ontology	mRNA_log2FC		mRNA_p-value
				NahG_M/D_M	NahG_P/D_P	NahG_M/D_M	NahG_P/D_P
STMID36TV	F5H14.32	Pentatricopeptide repeat-containing protein	21.99 redox.misc | 27.3.67 RNA.regulation of transcription.putative transcription regulator	3.225	3.596	7.6468e-28	4.44451e-31
MICRO.6129.C1	SPX1	SPX domain-containing protein 2	20.2 stress.abiotic | 27.3.39 RNA.regulation of transcription.AtSR transcription factor family | 29.5.11.3 protein.degradation.ubiquitin.E2	2.802	2.081	0.00164133	0.00533452
MICRO.4678.C1	KIN7N	Kinesin-like protein	31.1 cell.organisation	2.61	2.905	2.57411e-13	1.0726e-15
MICRO.7490.C1	BBX28	CONSTANS-like zinc finger protein	27.3.7 RNA.regulation of transcription.C2C2(Zn) Constans-like zinc finger family (CO-like) | 29.5.11.4.2 protein.degradation.ubiquitin.E3.RING	2.463	-	0.000661376	-
SSBN001B09u.scf	-	No Hits Found	35.2 not assigned.unknown | 35.2 not assigned.unknown	2.403	2.293	2.284e-10	1.80102e-10
MICRO.14683.C1	Sotub10g011000.1.1	Unknown Protein	28.1.1.5 DNA.synthesis/chromatin structure.retrotransposon/transposase.CACTA-like transposase	2.279	2.503	4.69535e-35	5.08795e-38
MICRO.17222.C1	PGSC0003DMG400011892	Gene of unknown function	35.2 not assigned.unknown	2.263	2.463	3.07465e-14	5.06267e-16
MICRO.7876.C3	Sotub11g018940.1.1	HAT family dimerisation domain containing protein	28.1.1.4 DNA.synthesis/chromatin structure.retrotransposon/transposase.hat-like transposase	1.961	2.32	2.36155e-06	2.41665e-09
MICRO.14262.C6	PGSC0003DMG400012533	Gene of unknown function	35.2 not assigned.unknown	1.949	1.778	1.04712e-16	2.93114e-15
bf_mxflxxxx_0073f09.t3m.scf	PGSC0003DMG400004904	Gene of unknown function	35.2 not assigned.unknown	1.807	1.472	0.000213968	0.000399582
MICRO.4374.C1	Sotub01g028800.1.1	Os04g0585900 protein (Fragment)	33.99 development.unspecified	1.78	-	0.00362778	-
STMHP18TV	STMHP18TV	-	35.2 not assigned.unknown | 35.2 not assigned.unknown	1.758	1.632	1.2127e-15	1.16312e-14
STMCN81TV	Sotub04g036390.1.1	UDP-glucose glucosyltransferase	17.2.1 hormone metabolism.auxin.synthesis-degradation | 17.8.1 hormone metabolism.salicylic acid.synthesis-degradation | 26.2 misc.UDP glucosyl and glucoronyl transferases	1.758	-	0.00951821	-
MICRO.2337.C1	Sotub02g026740.1.1	Aspartic proteinase-like protein 1	29.5.4 protein.degradation.aspartate protease	1.732	1.966	9.8875e-07	3.1062e-09
STMGB45TV	PGSC0003DMG400029607	Gene of unknown function	35.2 not assigned.unknown	1.712	1.71	3.64214e-05	2.39342e-06
MICRO.15437.C1	SIGE	RNA polymerase sigma factor	27.2 RNA.transcription	1.702	-	0.0041947	-
bf_mxlfxxxx_0016b12.t3m.scf	PGSC0003DMG400041234	Gene of unknown function	35.2 not assigned.unknown	1.697	1.101	3.08437e-08	4.68729e-05
bf_mxlfxxxx_0064d05.t3m.scf	rad1-like	Cell cycle checkpoint protein rad1	26.22 misc.short chain dehydrogenase/reductase (SDR)	1.672	1.109	0.00105771	0.010297
087E03AF.esd	G3Pp1	Glycerol-3-phosphate transporter	34.9 transport.metabolite transporters at the mitochondrial membrane	1.65	-	0.00732616	-
MICRO.1273.C1	Sotub05g023560.1.1	Adenylyltransferase and sulfurtransferase MOCS3	20.1.2 stress.biotic.receptors	1.627	1.272	0.00279582	0.00511142
MICRO.13783.C1	UGT73C1	UDP-glucosyltransferase family 1 protein	16.8.4 secondary metabolism.flavonoids.flavonols | 26.2 misc.UDP glucosyl and glucoronyl transferases	1.618	-	0.00615416	-
bf_mxlfxxxx_0063c04.t3m.scf	Sotub09g021110.1.1	RNA-directed DNA polymerase (Reverse transcriptase) Polynucleotidyl transferase Ribonuclease H fold	20.1 stress.biotic | 27.1.19 RNA.processing.ribonucleases | 27.3.99 RNA.regulation of transcription.unclassified | 28.99 DNA.unspecified | 29.4 protein.postranslational modification | 30.2.17 signalling.receptor kinases.DUF 26 | 31.4 cell.vesicle transport | 31.5 cell.cell death | 33.99 development.unspecified	1.607	1.988	3.245e-06	8.66558e-10
STMHH63TV	PGSC0003DMG400001275	Gene of unknown function	2.2.1.3.1 major CHO metabolism.degradation.sucrose.invertases.neutral | 29.5.11.3 protein.degradation.ubiquitin.E2	1.602	1.643	2.01165e-10	1.2404e-11
MICRO.13010.C1	CYP90D1 | ROT3	Cytochrome P450	17.3.1.1.99 hormone metabolism.brassinosteroid.synthesis-degradation.BRs.other | 26.10 misc.cytochrome P450	1.568	0.89	0.000166301	0.0136327
bf_cswbxxxx_0026a09.t3m.scf	Sotub01g034250.1.1	Unknown Protein	35.2 not assigned.unknown	1.547	-	9.86258e-05	-
MICRO.10756.C1	RPL5	Ribosomal protein L5	29.2.1.1.2.2.5 protein.synthesis.ribosomal protein.prokaryotic.mitochondrion.50S subunit.L5 | 29.2.1.2.2.5 protein.synthesis.ribosomal protein.eukaryotic.60S subunit.L5	1.534	1.904	0.00409216	1.95956e-05
MICRO.5583.C1	TCP	TCP family transcription factor	27.3.29 RNA.regulation of transcription.TCP transcription factor family	1.508	-	0.00861364	-
MICRO.6813.C1	BAG5	Bcl-2-associated athanogene-like protein	17.4.2 hormone metabolism.cytokinin.signal transduction | 19.4 tetrapyrrole synthesis.ALA dehydratase | 31.4 cell.vesicle transport | 33.99 development.unspecified	1.496	2.617	0.00495506	1.55506e-08
MICRO.5977.C1	AtGnTL	AT5G22070 protein (Fragment)	26.8 misc.nitrilases, nitrile lyases, berberine bridge enzymes, reticuline oxidases, troponine reductases	1.447	-0.802	0.000286684	0.0201094
MICRO.3013.C1	-	Gene of unknown function	35.2 not assigned.unknown	1.447	2.386	0.000717295	6.39767e-10
MICRO.3219.C2	ALDH11A3	NADP-dependent glyceraldehyde-3-phosphate dehydrogenase	1.3.4 PS.calvin cycle.GAP | 4.1.9 glycolysis.cytosolic branch.non-phosphorylating glyceraldehyde 3-phosphate dehydrogenase (NPGAP-DH)	1.386	0.967	0.00951821	0.031146
MICRO.6211.C1	Sotub11g009280.1.1	Ovarian cancer-associated gene 2 protein homolog	27.3.35 RNA.regulation of transcription.bZIP transcription factor family	1.382	1.339	0.00250228	0.000421652
bf_arrayxxx_0002a04.t7m.scf	MLO1	MLO-like protein 1	3.5 minor CHO metabolism.others | 20.1.3.1 stress.biotic.signalling.MLO-like | 27.3.32 RNA.regulation of transcription.WRKY domain transcription factor family | 29.5.15 protein.degradation.inhibitors | 34.13 transport.peptides and oligopeptides	1.375	1.336	3.87754e-06	5.73155e-07
MICRO.331.C154	PGSC0003DMG400012894	Gene of unknown function	1.1.2.1 PS.lightreaction.photosystem I.LHC-I | 27.2 RNA.transcription	1.374	0.872	4.05953e-05	0.0025794
cSTB13B22TH	Sotub01g028800.1.1	Os04g0585900 protein (Fragment)	33.99 development.unspecified	1.373	-	0.00615416	-
MICRO.6636.C1	PGSC0003DMG400012091	Gene of unknown function	9.7 mitochondrial electron transport / ATP synthesis.cytochrome c oxidase	1.368	1.588	0.00320409	3.98096e-05
cSTA14N17TH	PME18	Pectinesterase	10.8.1 cell wall.pectinesterases.PME | 29.4 protein.postranslational modification	1.368	1.37	0.00649914	0.000956887
MICRO.16662.C1	MICRO.16662.C1	-	35.2 not assigned.unknown | 35.2 not assigned.unknown	1.363	1.457	2.74682e-06	4.43834e-08
POCCN07TP	-	No Hits Found	35.2 not assigned.unknown | 35.2 not assigned.unknown	1.362	1.93	2.20034e-05	1.38726e-10
MICRO.2385.C1	(SA):SAGT	UDP-glucose glucosyltransferase	26.2 misc.UDP glucosyl and glucoronyl transferases | 28.1 DNA.synthesis/chromatin structure	1.356	-	0.00886997	-
STMJM82TV	XYL1	Alpha-glucosidase 1	2.2.2.1 major CHO metabolism.degradation.starch.starch cleavage | 26.3.1 misc.gluco-, galacto- and mannosidases.alpha-galactosidase	1.341	1.697	0.00226462	4.52192e-06
MICRO.4196.C1	Sotub01g035200.1.1	Extensin-like protein Dif10 (Fragment)	10.5.2 cell wall.cell wall proteins.proline rich proteins	1.324	0.733	0.000112837	0.0141334
MICRO.1001.C2	bHLH	Transcription factor/ transcription regulator	27.3.6 RNA.regulation of transcription.basic helix-loop-helix family (bHLH)	1.31	1.153	0.000215689	0.000140481
ACDA00800C08.T3m.scf	BAG6	BCL-2-associated athanogene 6	20.2.1 stress.abiotic.heat	1.31	-	0.00615948	-
MICRO.7483.C1	SPS1	Sucrose-phosphate-synthase	2.1.1.1 major CHO metabolism.synthesis.sucrose.SPS | 20.1.2 stress.biotic.receptors | 28.1 DNA.synthesis/chromatin structure | 29.5.11.4.2 protein.degradation.ubiquitin.E3.RING	1.303	1.14	0.000323194	0.0002128
MICRO.12567.C1	PME15	Pectinesterase	10.8.1 cell wall.pectinesterases.PME | 34.16 transport.ABC transporters and multidrug resistance systems	1.293	1.013	4.7446e-06	4.38807e-05
bf_arrayxxx_0054f08.t7m.scf	PGSC0003DMG400017531	Gene of unknown function	26.2 misc.UDP glucosyl and glucoronyl transferases | 27.1 RNA.processing | 27.3.25 RNA.regulation of transcription.MYB domain transcription factor family | 28.1 DNA.synthesis/chromatin structure | 29.2.2 protein.synthesis.ribosome biogenesis | 31.1 cell.organisation | 34.99 transport.misc	1.289	1.613	0.00088731	1.17495e-06
MICRO.7672.C1	-	Dead box ATP-dependent RNA helicase	17.5.3 hormone metabolism.ethylene.induced-regulated-responsive-activated	1.268	1.055	0.000600194	0.000700581
MICRO.15150.C1	DCL1	Ribonuclease 3-like protein 3	27.1.19 RNA.processing.ribonucleases | 27.1.20 RNA.processing.degradation dicer | 27.5.1.1 RNA.silencing.sRNA formation.DCL	1.267	0.912	7.81942e-05	0.00094832
ACDA04953E09.T3m.scf	EMB2754	Transforming growth factor-beta receptor-associated protein 1	1.3.2 PS.calvin cycle.rubisco small subunit | 26.10 misc.cytochrome P450 | 34.3 transport.amino acids	1.265	1.165	0.00333174	0.00113803
MICRO.8402.C1	Sotub01g040230.1.1	Zinc finger CCCH domain-containing protein 44	27.3.67 RNA.regulation of transcription.putative transcription regulator	1.262	1.372	5.95894e-08	5.0846e-10
MICRO.7108.C1	dl4305c	Aspartic proteinase nepenthesin-2	27.3.99 RNA.regulation of transcription.unclassified | 29.5.4 protein.degradation.aspartate protease	1.259	1.553	0.00124367	2.64913e-06
cSTC4J19TH	Sotub08g014400.1.1	S1 ribosomal protein	9.7 mitochondrial electron transport / ATP synthesis.cytochrome c oxidase | 9.9 mitochondrial electron transport / ATP synthesis.F1-ATPase	1.244	1.396	0.00134794	1.93124e-05
MICRO.8089.C1	-	No Hits Found	35.2 not assigned.unknown | 35.2 not assigned.unknown	1.226	1.345	3.40902e-08	2.12442e-10
MICRO.12095.C1	Sotub01g046730.1.1	Telomere repeat binding factor 1	27.3.26 RNA.regulation of transcription.MYB-related transcription factor family | 28.2 DNA.repair	1.211	-	0.00498977	-
MICRO.10764.C1	T3A5.70	Acidic leucine-rich nuclear phosphoprotein 32 family member A	35.1 not assigned.no ontology	1.2	-	0.000502603	-
MICRO.12009.C1	AtPEP2	Ribosome biogenesis protein ytm1	16.7 secondary metabolism.wax | 29.5 protein.degradation	1.2	1	0.00806666	0.00765763
bf_cswbxxxx_0020b03.t3m.scf	CMTA4	Calmodulin-binding transcription activator (Camta), plants	27.3.39 RNA.regulation of transcription.AtSR transcription factor family | 30.11 signalling.light	1.186	1.71	0.00975734	6.82462e-06
MICRO.3788.C4	Sotub04g014270.1.1	UDP glucosyltransferase	26.2 misc.UDP glucosyl and glucoronyl transferases	1.178	1.106	0.00208436	0.00052149
MICRO.8168.C1	FRS3	Protein FAR1-RELATED SEQUENCE 3	7.1.1 OPP.oxidative PP.glucose-6-phosphate 1-dehydrogenase (G6PD) | 27.3.99 RNA.regulation of transcription.unclassified | 28.99 DNA.unspecified | 30.11 signalling.light	1.163	1.553	0.00506998	7.69769e-06
MICRO.1033.C1	DDL	Smad nuclear interacting protein 1	32 micro RNA, natural antisense etc	1.154	1.601	0.00243176	7.59782e-07
MICRO.2391.C1	PSBT	Photosystem II 5 kDa protein, chloroplastic	1.1.1.2 PS.lightreaction.photosystem II.PSII polypeptide subunits | 1.1.2.2 PS.lightreaction.photosystem I.PSI polypeptide subunits	1.15	1.156	0.000126678	8.80881e-06
bf_cswbxxxx_0048e04.t3m.scf	-	No Hits Found	35.2 not assigned.unknown | 35.2 not assigned.unknown	1.149	-	1.12851e-05	-
bf_cswbxxxx_0034a10.t3m.scf	Sotub02g015580.1.1	Transmembrane protein 56	29.2.2 protein.synthesis.ribosome biogenesis	1.149	2.161	0.00403146	1.09417e-09
SSBN001L22u.scf	Sotub08g021460.1.1	Aminophospholipid ATPase	13.1.2.2 amino acid metabolism.synthesis.glutamate family.proline | 13.2.2.3 amino acid metabolism.degradation.glutamate family.arginine | 27.1.19 RNA.processing.ribonucleases | 28.99 DNA.unspecified | 34.1 transport.p- and v-ATPases	1.146	0.883	0.00615948	0.0113657
bf_mxlfxxxx_0041d05.t3m.scf	CYP714A1	Cytochrome P450	3.8.1 minor CHO metabolism.galactose.galactokinases | 26.10 misc.cytochrome P450	1.142	-	0.000112049	-
BF_LBCHXXXX_0022E11_T3M.SCF	BF_LBCHXXXX_0022E11_T3M.SCF	-	35.2 not assigned.unknown | 35.2 not assigned.unknown	1.14	1.326	0.00445886	6.77288e-05
MICRO.9451.C2	PGSC0003DMG401006673	Gene of unknown function	3.5 minor CHO metabolism.others	1.135	0.81	5.95894e-08	1.36994e-05
MICRO.11789.C1	Sotub02g026740.1.1	Aspartic proteinase-like protein 1	29.5.4 protein.degradation.aspartate protease	1.134	0.63	7.06507e-05	0.0109791
bf_ivrootxx_0006h11.t3m.scf	PGSC0003DMG400010506	Gene of unknown function	35.2 not assigned.unknown	1.128	0.923	6.90037e-07	5.25837e-06
POCCB20TP	PAPS1	Poly(A) polymerase	27.1 RNA.processing	1.119	1.059	0.000782652	0.000157155
MICRO.12513.C1	Sotub07g006740.1.1	Unknown Protein	29.4 protein.postranslational modification	1.107	0.543	4.89385e-05	0.0232772
BF_TUBSXXXX_0048A07_T3M.SCF	PGSC0003DMG400040948	Gene of unknown function	35.2 not assigned.unknown	1.099	0.911	0.00145252	0.00163529
MICRO.3453.C1	GWD1	R1 protein alpha-glucan water dikinase	2.2.2.3 major CHO metabolism.degradation.starch.glucan water dikinase	1.09	1.948	0.00673062	2.15492e-08
MICRO.1762.C2	T18B16.130	Binding protein	30.2.20 signalling.receptor kinases.wheat LRK10 like	1.088	1.138	0.00432526	0.000312155
MICRO.8382.C6	CCMFN1	Cytochrome c biogenesis FN	9.6 mitochondrial electron transport / ATP synthesis.cytochrome c	1.085	1.871	0.00686087	5.76132e-08
bf_mxflxxxx_0021f03.t3m.scf	-	Unknown Protein	35.2 not assigned.unknown	1.08	-	0.000551345	-
bf_suspxxxx_0025H11.t3m.scf	GFS9	Protein CLEC16A	35.2 not assigned.unknown	1.079	1.578	0.00108625	4.76887e-08
MICRO.12051.C1	MICRO.12051.C1	-	35.2 not assigned.unknown | 35.2 not assigned.unknown	1.077	1.347	0.000661376	7.45437e-07
52-xl_pcrli44-59.e_K04_043.scf	Sotub12g030230.1.1	At5g43490-like protein (Fragment)	35.2 not assigned.unknown	1.068	1.067	0.00397672	0.00051465
BF_LBCHXXXX_0024A09_T3M.SCF	Sotub07g016150.1.1	Abhydrolase domain-containing protein 3	20.1.2 stress.biotic.receptors | 27.3.67 RNA.regulation of transcription.putative transcription regulator | 33.99 development.unspecified	1.067	0.768	3.27947e-05	0.000521729
SDBN001B11u.scf	SDBN001B11u.scf	-	35.2 not assigned.unknown | 35.2 not assigned.unknown	1.066	0.834	4.05504e-05	0.000197625
MICRO.16608.C1	ATO	Splicing factor 3a subunit 3	1.1.40 PS.lightreaction.cyclic electron flow-chlororespiration | 27.1.1 RNA.processing.splicing	1.066	-	0.00731292	-
BF_LBCHXXXX_0053F05_T3M.SCF	Sotub08g015490.1.1	Unknown Protein	17.1.1.1.1 hormone metabolism.abscisic acid.synthesis-degradation.synthesis.zeaxanthin epoxidase	1.065	0.954	0.00233532	0.00105884
MICRO.2408.C3	Sotub02g035990.1.1	Metal-dependent phosphohydrolase HD domain-containing protein	29.5.11.4.2 protein.degradation.ubiquitin.E3.RING	1.061	-	0.00923486	-
BF_TUBSXXXX_0038F01_T3M.SCF	PGSC0003DMG400011338	Gene of unknown function	29.5 protein.degradation	1.056	1.151	0.00148392	3.70062e-05
POCBZ64TV	Sotub01g016360.1.1	Tir-nbs-lrr resistance protein	20.1.2 stress.biotic.receptors	1.053	1.289	0.00917739	0.000104545
STMIY09TV	F9H16.2	DC1 domain containing protein	1.1.1.1 PS.lightreaction.photosystem II.LHC-II | 29.2.2 protein.synthesis.ribosome biogenesis	1.05	1.065	0.00564579	0.00068047
061H01AF.esd	PGSC0003DMG400038657	Gene of unknown function	33.1 development.storage proteins	1.047	1.083	2.22654e-08	7.16845e-10
MICRO.8882.C2	COX6B-2	Subunit VIb of cytochrome c oxidase	2.2.1.3.1 major CHO metabolism.degradation.sucrose.invertases.neutral | 9.7 mitochondrial electron transport / ATP synthesis.cytochrome c oxidase	1.046	1.648	0.00178718	1.84847e-08
POADM78TP	Sotub04g013160.1.1	Beta 1 3-glycosyltransferase-like protein I	20.1.2 stress.biotic.receptors | 27.3.67 RNA.regulation of transcription.putative transcription regulator | 29.4 protein.postranslational modification | 29.7 protein.glycosylation	1.037	0.627	0.00167449	0.0256904
cSTA33O7TH	ANK1	Ankyrin repeat family protein	11.9.2 lipid metabolism.lipid degradation.lipases | 29.2.3 protein.synthesis.initiation | 31.1 cell.organisation	1.03	1.367	0.00950917	3.0409e-05
STMID34TV	Sotub01g016660.1.1	Helitron helicase-like protein	27.1.1 RNA.processing.splicing | 27.5.2.1 RNA.silencing.RISC formation.RNA helicase | 28.1 DNA.synthesis/chromatin structure | 34.16 transport.ABC transporters and multidrug resistance systems	1.029	1.006	0.000582064	6.6903e-05
MICRO.1285.C1	RFC1	DNA REPLICATION FACTOR C SUBUNIT	29.5.9 protein.degradation.AAA type	1.029	1.397	0.00215871	9.76162e-07
bf_ivrootxx_0062h03.t3m.scf	FAB1A	Phosphatidylinositol-4-phosphate 5-kinase family protein	30.4.1 signalling.phosphinositides.phosphatidylinositol-4-phosphate 5-kinase	1.029	0.904	0.00944925	0.00572696
MICRO.8448.C1	-	No Hits Found	35.2 not assigned.unknown | 35.2 not assigned.unknown	1.02	1.045	0.00314877	0.000264714
SSBN003F20u.scf	CYP714A1	Cytochrome P450	3.8.1 minor CHO metabolism.galactose.galactokinases | 26.10 misc.cytochrome P450	1.016	-	0.000958701	-
MICRO.6881.C3	T21P5.14	Armadillo/beta-catenin repeat family protein	17.6.2 hormone metabolism.gibberelin.signal transduction | 29.5.11.4.2 protein.degradation.ubiquitin.E3.RING	1.016	-	0.00429896	-
bf_acdaxxxx_0065b01.t3m.scf	CV287293	-	35.2 not assigned.unknown | 35.2 not assigned.unknown	1.009	0.898	4.69442e-09	1.42328e-08
MICRO.1070.C1	Sotub07g014040.1.1	Unknown Protein	1.1.1.2 PS.lightreaction.photosystem II.PSII polypeptide subunits | 16.8.4 secondary metabolism.flavonoids.flavonols | 28.1.1.4 DNA.synthesis/chromatin structure.retrotransposon/transposase.hat-like transposase	0.996	0.836	0.0090314	0.008042
cSTB47M6TH	PGSC0003DMG401008657	Replication factor A	26.2 misc.UDP glucosyl and glucoronyl transferases | 27.1 RNA.processing | 27.3.25 RNA.regulation of transcription.MYB domain transcription factor family | 28.1 DNA.synthesis/chromatin structure | 29.2.2 protein.synthesis.ribosome biogenesis | 31.1 cell.organisation | 34.99 transport.misc	0.993	0.475	0.000165381	0.0402692
MICRO.1081.C57	Sotub08g022700.1.1	Receptor protein kinase	29.4.1.55 protein.postranslational modification.kinase.receptor like cytoplasmatic kinase V | 29.4.1.57 protein.postranslational modification.kinase.receptor like cytoplasmatic kinase VII	0.989	1.43	0.00425131	1.00528e-06
MICRO.3836.C1	BBR-BPC	GAGA-binding transcriptional activator	27.3 RNA.regulation of transcription	0.987	0.667	0.000834238	0.00766553
STMGL90TV	(ET):CTR	Protein kinase	16.8.3 secondary metabolism.flavonoids.dihydroflavonols | 17.5.1 hormone metabolism.ethylene.synthesis-degradation | 27.3.71 RNA.regulation of transcription.SNF7 | 29.4 protein.postranslational modification	0.983	1.041	4.89385e-05	1.01691e-06
cSTB4F22TH	G2-like	MYB-CC transcription factor (Fragment)	27.3.20 RNA.regulation of transcription.G2-like transcription factor family (GARP)	0.981	1.024	0.00407678	0.000291818
MICRO.5395.C1	ARF	Auxin response factor 2	17.2.2 hormone metabolism.auxin.signal transduction | 27.3.4 RNA.regulation of transcription.auxin response transcription factor family (ARF)	0.98	0.945	0.000323194	4.71848e-05
bf_mxlfxxxx_0053g12.t3m.scf	-	Gene of unknown function	35.2 not assigned.unknown	0.978	0.852	1.25919e-06	2.32477e-06
cSTA8P10TH	T17B22.17	Unknown Protein	27.3.68 RNA.regulation of transcription.PWWP domain protein | 29.2.2 protein.synthesis.ribosome biogenesis	0.978	1.001	9.68702e-05	4.48869e-06
BF_TUBSXXXX_0060D11_T3M.SCF	-	No Hits Found	35.2 not assigned.unknown | 35.2 not assigned.unknown	0.978	0.719	0.000101802	0.000899728
MICRO.10219.C1	Sotub12g009050.1.1	POT family domain containing protein expressed	35.2 not assigned.unknown	0.978	1.378	0.000215689	7.67559e-09
bf_suspxxxx_0033b09.t3m.scf	-	Unknown Protein	35.2 not assigned.unknown	0.964	1.195	0.00211122	5.84166e-06
bf_suspxxxx_0028H11.t3m.scf	PGSC0003DMG400004323	Gene of unknown function	30.2.11 signalling.receptor kinases.leucine rich repeat XI	0.96	0.791	0.00810359	0.00847687
cSTC8I24TV	-	Gene of unknown function	26.10 misc.cytochrome P450	0.959	0.5	0.000588808	0.0378935
cSTB27C24TH	Sotub01g011200.1.1	Uncharacterized plant-specific domain TIGR01589 family protein	2.2.2.1 major CHO metabolism.degradation.starch.starch cleavage	0.959	1.112	0.00476784	7.94133e-05
cSTB39G21TH	CRTISO	Carotenoid isomerase	16.1.4.8 secondary metabolism.isoprenoids.carotenoids.carotenoid isomerase	0.955	0.889	7.95229e-05	2.25138e-05
cSTB37A20TH	PGSC0003DMG400006250	Gene of unknown function	35.2 not assigned.unknown	0.954	-	0.00744908	-
MICRO.17005.C1	Sotub07g011310.1.1	Unknown Protein	35.2 not assigned.unknown	0.95	-	4.91291e-05	-
MICRO.16989.C1	ALA1	Phospholipid-transporting ATPase 1	34.1 transport.p- and v-ATPases	0.949	0.755	0.0008763	0.00164089
MICRO.10162.C2	COR413IM1	Cold acclimation protein COR413-like	20.2.2 stress.abiotic.cold	0.944	-	0.00578916	-
bf_suspxxxx_0061c03.t3m.scf	PGSC0003DMG400001390	Gene of unknown function	1.1.2.1 PS.lightreaction.photosystem I.LHC-I | 27.2 RNA.transcription	0.942	-	0.0018889	-
MICRO.13435.C1	PUB8	U-box domain-containing protein (Fragment)	27.2 RNA.transcription | 29.5.11.4.2 protein.degradation.ubiquitin.E3.RING	0.94	1.04	0.00378166	0.000115252
MICRO.15319.C1	F13G24.210	Unknown Protein	29.4 protein.postranslational modification	0.939	1.17	0.00823804	6.47729e-05
MICRO.15898.C1	PGSC0003DMG400032810	Gene of unknown function	35.1 not assigned.no ontology	0.932	1.329	0.000965371	7.20436e-08
BF_TUBSXXXX_0046D12_T3M.SCF	Sotub04g013160.1.1	Beta 1 3-glycosyltransferase-like protein I	20.1.2 stress.biotic.receptors | 27.3.67 RNA.regulation of transcription.putative transcription regulator | 29.4 protein.postranslational modification | 29.7 protein.glycosylation	0.932	-	0.00679512	-
MICRO.6824.C1	APUM1	mRNA binding protein Pumilio 2	31.4 cell.vesicle transport	0.928	0.661	0.000356014	0.0027495
SDBN006N14u.scf	Sotub03g010440.1.1	Glucan endo-1 3-beta-glucosidase 3	26.4 misc.beta 1,3 glucan hydrolases | 27.2 RNA.transcription	0.928	1.065	0.000849632	6.3114e-06
POCCD86TP	PGSC0003DMG400045478	Gene of unknown function	13.2.3.1 amino acid metabolism.degradation.aspartate family.asparagine | 28.99 DNA.unspecified | 29.5 protein.degradation	0.923	1.32	0.00450881	1.46432e-06
cSTB6C18TH	T18K17.15	Eukaryotic translation initiation factor 3 subunit 9-like protein	29.2.3 protein.synthesis.initiation	0.919	1.666	0.00509645	6.81087e-09
cSTD8J16TH	T6G15.100	Lipase	11.9.2.1 lipid metabolism.lipid degradation.lipases.triacylglycerol lipase | 29.3.2 protein.targeting.mitochondria	0.918	0.73	0.00279894	0.00436638
SDBN002F05u.scf	CCD1	9-cis-epoxycarotenoid dioxygenase	16.1.4.10 secondary metabolism.isoprenoids.carotenoids.carotenoid cleavage dioxygenase | 17.1.1.1.10 hormone metabolism.abscisic acid.synthesis-degradation.synthesis.9-cis-epoxycarotenoid dioxygenase	0.913	0.589	0.0013533	0.0146258
MICRO.14158.C1	FMO	Dimethylaniline monooxygenase	26.2 misc.UDP glucosyl and glucoronyl transferases | 26.7 misc.oxidases - copper, flavone etc	0.91	0.943	0.0034302	0.00025916
MICRO.10962.C1	Sotub02g029670.1.1	Mate efflux family protein	34.99 transport.misc	0.906	-	0.000723403	-
MICRO.6354.C3	UBA2C	Heterogeneous nuclear ribonucleoprotein A3-like protein 2	21.2.2 redox.ascorbate and glutathione.glutathione | 27.4 RNA.RNA binding | 29.4 protein.postranslational modification	0.906	1.277	0.000802844	6.43406e-08
STMHD87TV	dl3500c	PHD finger family protein	27.3.63 RNA.regulation of transcription.PHD finger transcription factor | 34.3 transport.amino acids	0.899	1.221	0.00429896	3.73304e-06
bf_cswbxxxx_0066a03.t3m.scf	-	No Hits Found	35.2 not assigned.unknown | 35.2 not assigned.unknown	0.893	0.959	0.000191594	3.70238e-06
bf_mxflxxxx_0033d12.t3m.scf	Sotub05g019830.1.1	Unknown Protein	28.1.1.5 DNA.synthesis/chromatin structure.retrotransposon/transposase.CACTA-like transposase	0.893	1.011	0.00786829	0.000254153
MICRO.8341.C1	ABCG10	Uncharacterized ABC transporter ATP-binding protein sll0415	34.16 transport.ABC transporters and multidrug resistance systems	0.886	-	0.00191032	-
bf_lbchxxxx_0062d03.t3m.scf	-	Phosphatidylinositide phosphatase SAC2	11.9.3 lipid metabolism.lipid degradation.lysophospholipases | 33.99 development.unspecified	0.884	0.87	0.000460783	4.60801e-05
MICRO.15845.C1	SINAT3	Ubiquitin ligase	29.2.2 protein.synthesis.ribosome biogenesis | 33.99 development.unspecified	0.882	0.881	9.31874e-05	6.89791e-06
MICRO.2638.C2	HMGB1	High mobility group protein	27.3.53 RNA.regulation of transcription.high mobility group family (HMG) | 27.3.62 RNA.regulation of transcription.nucleosome/chromatin assembly factor group	0.881	0.863	0.00186583	0.000254739
bf_suspxxxx_0059b10.t3m.scf	BAG6	BCL-2-associated athanogene 6	20.2.1 stress.abiotic.heat	0.88	-	0.00296439	-
MICRO.4166.C1	Sotub05g017120.1.1	PttA2 protein	11.1.13 lipid metabolism.FA synthesis and FA elongation.acyl-CoA binding protein	0.88	0.948	0.00361965	0.000158378
BF_CSCHXXXX_0009A07.T3M.SCF	PGSC0003DMG400004241	Ubiquitin	35.2 not assigned.unknown	0.879	0.502	7.81942e-05	0.00921663
cSTB40M1TH	F2P24.5	Pentatricopeptide repeat-containing protein	17.8.1 hormone metabolism.salicylic acid.synthesis-degradation | 26.2 misc.UDP glucosyl and glucoronyl transferases | 29.3.4.99 protein.targeting.secretory pathway.unspecified | 31.1 cell.organisation | 33.99 development.unspecified	0.878	1.492	0.00362173	1.46467e-08
MICRO.10391.C1	PGSC0003DMG401020790	Gene of unknown function	17.2.3 hormone metabolism.auxin.induced-regulated-responsive-activated | 27.3.8 RNA.regulation of transcription.C2C2(Zn) DOF zinc finger family	0.877	-	0.00978597	-
MICRO.898.C2	F17A17.15	Heterogeneous nuclear ribonucleoprotein a1	27.4 RNA.RNA binding | 29.5.11.3 protein.degradation.ubiquitin.E2	0.874	1.422	0.00162475	6.65689e-09
STDB001E23u.scf	C3H	Zinc finger protein 36 C3H type-like 1 (Fragment)	27.3.12 RNA.regulation of transcription.C3H zinc finger family | 28.1.3 DNA.synthesis/chromatin structure.histone | 29.4.1.57 protein.postranslational modification.kinase.receptor like cytoplasmatic kinase VII | 30.2.6 signalling.receptor kinases.leucine rich repeat VI	0.872	0.878	0.0071619	0.00104192
MICRO.1001.C1	bHLH	Transcription factor/ transcription regulator	27.3.6 RNA.regulation of transcription.basic helix-loop-helix family (bHLH)	0.87	0.975	0.000323194	2.83701e-06
MICRO.1116.C1	-	Importin 13	29.3.1 protein.targeting.nucleus	0.87	1.123	0.00654276	2.3813e-05
cSTD20C9TH	PGSC0003DMG400025488	Conserved gene of unknown function	29.5.11.4.2 protein.degradation.ubiquitin.E3.RING	0.869	-	0.00660745	-
STMCU76TV	ATK1	Kinesin-like protein	31.1 cell.organisation	0.867	-	0.00331571	-
bf_stolxxxx_0054c04.t3m.scf	RCD1	Poly polymerase catalytic domain containing protein expressed	20.2.3 stress.abiotic.drought/salt | 20.2.5 stress.abiotic.light | 29.4 protein.postranslational modification	0.866	1.032	0.00639017	8.43431e-05
MICRO.16763.C1	PAPS1	Poly(A) polymerase	27.1 RNA.processing	0.865	0.67	0.00492247	0.00907248
MICRO.7927.C2	PGSC0003DMG400014038	Conserved gene of unknown function	20.1.7 stress.biotic.PR-proteins | 20.2.1 stress.abiotic.heat | 27.1.19 RNA.processing.ribonucleases | 28.1 DNA.synthesis/chromatin structure | 29.3.4.3 protein.targeting.secretory pathway.vacuole | 29.4 protein.postranslational modification | 29.5.7 protein.degradation.metalloprotease | 29.6 protein.folding | 30.2.17 signalling.receptor kinases.DUF 26 | 31.4 cell.vesicle transport | 34.1 transpo…	0.865	1.138	0.00611526	1.4271e-05
BF_TUBSXXXX_0035F12_T3M.SCF	Sotub01g027110.1.1	ATP synthase subunit-like protein	29.5.11.4.3.2 protein.degradation.ubiquitin.E3.SCF.FBOX	0.864	0.573	8.4036e-06	0.000696489
MICRO.7368.C1	GLY3	Hydroxyacylglutathione hydrolase	10.1.5 cell wall.precursor synthesis.UXS | 13.2.3.2 amino acid metabolism.degradation.aspartate family.threonine | 24.1 biodegradation of xenobiotics.hydroxyacylglutathione hydrolase | 27.3.1 RNA.regulation of transcription.ABI3/VP1-related B3-domain-containing transcription factor family | 29.2.2 protein.synthesis.ribosome biogenesis	0.864	1.071	0.00841026	7.27272e-05
MICRO.10693.C1	CAND1	Cullin-associated NEDD8-dissociated protein 1	17.2.2 hormone metabolism.auxin.signal transduction | 29.5.5 protein.degradation.serine protease | 33.99 development.unspecified	0.862	0.782	0.00847192	0.00376106
MICRO.8025.C1	SECA1	Protein translocase subunit secA	27.3.1 RNA.regulation of transcription.ABI3/VP1-related B3-domain-containing transcription factor family | 29.3.3 protein.targeting.chloroplast	0.86	1.13	0.00923486	3.39295e-05
cSTB30L15TH	(SA):AAO	Aldehyde oxidase	17.1.1.1.12 hormone metabolism.abscisic acid.synthesis-degradation.synthesis.abscisic aldehyde oxidase | 26.13 misc.acid and other phosphatases	0.858	0.934	0.00148392	3.77261e-05
MICRO.2155.C1	MPK15	Mitogen-activated protein kinase 18	29.4 protein.postranslational modification | 30.6 signalling.MAP kinases	0.856	0.827	2.79067e-05	3.60707e-06
MICRO.17309.C1	Sotub06g010990.1.1	Unknown Protein	35.2 not assigned.unknown	0.851	1.205	0.00279582	6.46759e-07
MICRO.1344.C2	RNU1	U1 small nuclear ribonucleoprotein	17.3.1.2.6 hormone metabolism.brassinosteroid.synthesis-degradation.sterols.DWF7 | 27.1.1 RNA.processing.splicing | 27.4 RNA.RNA binding | 33.99 development.unspecified	0.849	1.015	0.00694992	9.33362e-05
MICRO.1761.C1	CUV	ATP dependent RNA helicase	21.2 redox.ascorbate and glutathione | 27.1.2 RNA.processing.RNA helicase	0.847	0.861	0.000135689	7.57562e-06
POACE65TP	-	NADH ubiquinone oxidoreductase B14 subunit	31.1 cell.organisation	0.846	-	9.68702e-05	-
STMDW14TV	-	No Hits Found	35.2 not assigned.unknown | 35.2 not assigned.unknown	0.843	0.884	0.00451447	0.00032444
MICRO.5568.C1	BAK1	Leucine-rich repeat receptor-like kinase	29.4.1.57 protein.postranslational modification.kinase.receptor like cytoplasmatic kinase VII | 30.2.2 signalling.receptor kinases.leucine rich repeat II | 30.2.17 signalling.receptor kinases.DUF 26	0.84	0.617	0.000285039	0.00174698
TBSK03316FE04.t3m.scf	dl3525w	Fanconi anemia group D2 protein	2.1.2.2 major CHO metabolism.synthesis.starch.starch synthase | 20.2.1 stress.abiotic.heat | 20.2.5 stress.abiotic.light | 27.1.19 RNA.processing.ribonucleases | 27.3.30 RNA.regulation of transcription.triple-helix transcription factor family (Trihelix) | 27.3.52 RNA.regulation of transcription.global transcription factor group | 29.4 protein.postranslational modification | 29.5.11.4.1 protein.de…	0.839	1.634	0.000630009	1.31647e-12
MICRO.3563.C1	Dof	Dof zinc finger protein	16.5.1.2.3 secondary metabolism.sulfur-containing.glucosinolates.regulation.indole | 27.3.8 RNA.regulation of transcription.C2C2(Zn) DOF zinc finger family | 29.2.2 protein.synthesis.ribosome biogenesis	0.838	1.117	0.00244501	1.7388e-06
BF_CSCHXXXX_0045A02.T3M.SCF	-	Serine/threonine protein kinase	17.2.3 hormone metabolism.auxin.induced-regulated-responsive-activated | 29.4 protein.postranslational modification	0.828	0.83	0.00514831	0.00070686
MICRO.10025.C1	T1E3_30	Enhancer of polycomb homolog 1	35.2 not assigned.unknown	0.823	0.815	0.00917457	0.0016795
POCCG29TP	PGSC0003DMG400017839	Gene of unknown function	17.4.2 hormone metabolism.cytokinin.signal transduction | 17.5.2 hormone metabolism.ethylene.signal transduction | 20.1.2 stress.biotic.receptors | 20.1.7.6 stress.biotic.PR-proteins.PR6 (proteinase inhibitors) | 26.2 misc.UDP glucosyl and glucoronyl transferases | 27.3.3 RNA.regulation of transcription.AP2/EREBP, APETALA2/ethylene-responsive element binding protein family | 29.5.4 protein.degrad…	0.822	0.775	0.00951821	0.0029954
STMCA02TV	Sotub01g016660.1.1	Helitron helicase-like protein	27.1.1 RNA.processing.splicing | 27.5.2.1 RNA.silencing.RISC formation.RNA helicase | 28.1 DNA.synthesis/chromatin structure | 34.16 transport.ABC transporters and multidrug resistance systems	0.818	0.814	0.00314877	0.000397351
SDBN001F11u.scf	HSP26.5	Genomic DNA chromosome 3 P1 clone MSJ11	35.2 not assigned.unknown	0.816	0.879	0.0056395	0.000305928
bf_mxflxxxx_0066f04.t3m.scf	PGSC0003DMG400001390	Gene of unknown function	1.1.2.1 PS.lightreaction.photosystem I.LHC-I | 27.2 RNA.transcription	0.813	-	0.00450881	-
MICRO.14301.C2	T23J7.180	Unknown Protein	35.2 not assigned.unknown	0.813	-	0.00923486	-
MICRO.3263.C1	Sotub01g039120.1.1	WW domain G-patch C2H2 zinc finger	29.5.11.4.3.2 protein.degradation.ubiquitin.E3.SCF.FBOX	0.81	1.157	0.00125088	1.06718e-07
BF_LBCHXXXX_0027B05_T3M.SCF	Sotub01g011150.1.1	Potassium channel	34.15 transport.potassium	0.809	1.147	1.41619e-07	8.35058e-14
MICRO.331.C134	PGSC0003DMG400001390	Gene of unknown function	1.1.2.1 PS.lightreaction.photosystem I.LHC-I | 27.2 RNA.transcription	0.805	0.591	0.00279582	0.00879312
bf_suspxxxx_0040g01.t3m.scf	EMB1441	Serologically defined colon cancer antigen 1 (Fragment)	21.2 redox.ascorbate and glutathione | 33.99 development.unspecified	0.803	1.069	0.00639017	1.29305e-05
PPCBV63TH	-	Gene of unknown function	12.4 N-metabolism.misc | 17.4.1 hormone metabolism.cytokinin.synthesis-degradation | 20.1 stress.biotic | 26.10 misc.cytochrome P450 | 27.2 RNA.transcription | 28.99 DNA.unspecified | 29.5.11.4.3.1 protein.degradation.ubiquitin.E3.SCF.SKP | 31.4 cell.vesicle transport	0.799	0.726	0.00409216	0.00167032
MICRO.16675.C1	GATA	GATA transcription factor 29	17.3.1.1.1 hormone metabolism.brassinosteroid.synthesis-degradation.BRs.DET2 | 19.4 tetrapyrrole synthesis.ALA dehydratase | 27.3.9 RNA.regulation of transcription.C2C2(Zn) GATA transcription factor family	0.794	0.626	0.0039162	0.00646586
MICRO.4093.C1	F11F8.4	UNC93-like protein MFSD11	35.2 not assigned.unknown	0.794	0.628	0.00743176	0.0109392
MICRO.16527.C1	PGSC0003DMG400003855	Gene of unknown function	35.2 not assigned.unknown	0.791	0.768	0.00295396	0.000501238
MICRO.5649.C1	PGSC0003DMG400006720	Gene of unknown function	35.2 not assigned.unknown	0.79	-	0.00450881	-
MICRO.17946.C1	RBR1	Retinoblastoma-related protein 1	31.2 cell.division	0.789	0.817	0.00476083	0.000401376
POCBR31TP	Sotub04g018310.1.1	Unknown Protein	17.3.2.1 hormone metabolism.brassinosteroid.signal transduction.BRI | 20.1.2 stress.biotic.receptors | 20.1.7 stress.biotic.PR-proteins | 30.2.11 signalling.receptor kinases.leucine rich repeat XI | 30.3 signalling.calcium	0.786	0.561	0.00323687	0.0122447
MICRO.13782.C1	F14C21.55	Zinc finger protein VAR3, chloroplastic	16.7 secondary metabolism.wax | 30.5 signalling.G-proteins	0.785	1.007	0.00871284	4.36674e-05
cSTB28G1TH	SINAT1	Ubiquitin ligase	31.2 cell.division | 33.99 development.unspecified	0.775	0.784	0.00813604	0.00114495
SSBT002B15x.scf	Sotub12g030230.1.1	At5g43490-like protein (Fragment)	35.2 not assigned.unknown	0.773	0.538	0.00499534	0.020344
MICRO.8931.C1	Sotub04g010290.1.1	Unknown Protein	29.4 protein.postranslational modification	0.772	-	0.00735167	-
SSBN001C09u.scf	K6M13.17	F-box family protein	29.5.11.4.3.2 protein.degradation.ubiquitin.E3.SCF.FBOX | 34.18 transport.unspecified anions	0.771	-	0.00215871	-
MICRO.13567.C1	PGSC0003DMG400027973	Gene of unknown function	35.2 not assigned.unknown	0.77	0.683	0.0013533	0.00068047
bf_stolxxxx_0047h08.t7m.scf	HB-other	Homeobox protein	27.3.22 RNA.regulation of transcription.homeobox transcription factor family (HB) | 29.5.5 protein.degradation.serine protease	0.77	-	0.00160525	-
MICRO.10107.C1	T17J13.40	Vacuolar protein sorting-associated protein 32 homolog 1	26.8 misc.nitrilases, nitrile lyases, berberine bridge enzymes, reticuline oxidases, troponine reductases | 27.3.71 RNA.regulation of transcription.SNF7	0.769	0.409	1.08057e-05	0.00751754
MICRO.3360.C1	F18E5.200	Quinone oxidoreductase	16.2.1.10 secondary metabolism.phenylpropanoids.lignin biosynthesis.CAD | 26.7 misc.oxidases - copper, flavone etc | 29.2.2 protein.synthesis.ribosome biogenesis	0.768	0.587	0.00483001	0.00976064
MICRO.3097.C1	CHR24	Chromodomain-helicase-DNA-binding protein 1-like	27.3.44 RNA.regulation of transcription.chromatin remodeling factors	0.763	-	0.00130329	-
MICRO.17226.C1	PGSC0003DMG400041314	Gene of unknown function	16.1.4.21 secondary metabolism.isoprenoids.carotenoids.violaxanthin de-epoxidase | 28.1 DNA.synthesis/chromatin structure | 30.2.17 signalling.receptor kinases.DUF 26 | 34.9 transport.metabolite transporters at the mitochondrial membrane	0.759	-	0.00134794	-
STMGY10TV	HAC1	Histone acetyltransferase	27.3.54 RNA.regulation of transcription.histone acetyltransferases	0.757	0.721	0.0076777	0.00207762
BF_LBCHXXXX_0044B10_T3M.SCF	-	Gene of unknown function	16.2.1.3 secondary metabolism.phenylpropanoids.lignin biosynthesis.4CL	0.756	0.677	5.86714e-05	3.29731e-05
MICRO.6903.C3	Sotub12g024180.1.1	Unknown Protein	34.1.1 transport.p- and v-ATPases.H+transporting two-sector ATPase	0.755	1.158	0.00145252	2.55112e-08
bf_suspxxxx_0044c10.t3m.scf	LDL3	Amine oxidase	26.7 misc.oxidases - copper, flavone etc | 29.2.2 protein.synthesis.ribosome biogenesis	0.753	0.771	0.000475088	2.50631e-05
MICRO.10530.C1	TLP1	Potassium voltage-gated channel subfamily H member 1	30.11 signalling.light	0.753	-	0.00978445	-
MICRO.3898.C1	Sotub10g019970.1.1	RING finger protein 5	29.5.11.4.2 protein.degradation.ubiquitin.E3.RING	0.752	0.512	0.00334102	0.0177232
bf_mxlfxxxx_0074b11.t3m.scf	SDH5	Unknown Protein	20.2.1 stress.abiotic.heat | 29.5.11.4.2 protein.degradation.ubiquitin.E3.RING | 34.16 transport.ABC transporters and multidrug resistance systems	0.752	-	0.00476784	-
cSTC3B14TH	ML1 | ML2 | ML4 | ML5	RNA-binding protein	13.1.7 amino acid metabolism.synthesis.histidine | 27.4 RNA.RNA binding | 31.2 cell.division | 33.99 development.unspecified	0.75	-	0.00501934	-
MICRO.842.C3	FLK	Poly(RC) binding protein 3	26.28 misc.GDSL-motif lipase | 27.4 RNA.RNA binding | 29.2.2 protein.synthesis.ribosome biogenesis | 30.5 signalling.G-proteins	0.748	0.905	0.00751507	8.97306e-05
BF_TUBSXXXX_0044B06_T3M.SCF	Sotub07g019160.1.1	Cell differentiation protein rcd1	16.1.5 secondary metabolism.isoprenoids.terpenoids | 20.2.3 stress.abiotic.drought/salt | 26.2 misc.UDP glucosyl and glucoronyl transferases | 27.3.99 RNA.regulation of transcription.unclassified | 29.5.11.4.2 protein.degradation.ubiquitin.E3.RING	0.747	0.655	0.000251952	0.000167485
STMHQ77TV	Sotub12g009750.1.1	Profilin	27.3.32 RNA.regulation of transcription.WRKY domain transcription factor family | 28.99 DNA.unspecified | 31.1 cell.organisation	0.745	0.968	0.00503812	1.25436e-05
MICRO.3477.C1	Sotub03g018190.1.1	Integrator complex subunit 9	27.3.25 RNA.regulation of transcription.MYB domain transcription factor family	0.743	1.031	0.00978445	1.48824e-05
bf_arrayxxx_0020g05.t7m.scf	SAC1	Polyphosphoinositide phosphatase	11.9.3 lipid metabolism.lipid degradation.lysophospholipases | 30.4 signalling.phosphinositides	0.742	0.705	0.00566667	0.00149878
MICRO.17059.C1	RDR3 | RDR4 | RDR5	RNA-dependent RNA polymerase family protein	27.2 RNA.transcription	0.741	-	0.00476784	-
STMDS57TV	RZ1B	RNA-binding protein-like	10.6.3 cell wall.degradation.pectate lyases and polygalacturonases | 27.4 RNA.RNA binding	0.737	0.773	0.00444135	0.00031117
bf_arrayxxx_0008h01.t3m.scf	Sotub08g021560.1.1	TPR domain protein	35.2 not assigned.unknown	0.736	-	0.00640553	-
cSTD5K21TH	SGR2	DDHD domain containing 1	11.9.3 lipid metabolism.lipid degradation.lysophospholipases	0.734	0.827	0.00208436	3.41349e-05
MICRO.11670.C1	Sotub04g006460.1.1	Retroelement pol polyprotein-like	13.1.3.4 amino acid metabolism.synthesis.aspartate family.methionine	0.732	1.172	0.00453649	1.20005e-07
MICRO.12067.C1	CCT1	Choline-phosphate cytidylyltransferase B	11.3.6 lipid metabolism.phospholipid synthesis.choline-phosphate cytidylyltransferase	0.728	0.744	0.00700931	0.00085227
SDBN004A15u.scf	F7J7.190	Os01g0786800 protein (Fragment)	35.2 not assigned.unknown	0.723	-	0.00194336	-
MICRO.13401.C1	LRB1	BTB/POZ domain-containing protein	3.3 minor CHO metabolism.sugar alcohols | 10.8.1 cell wall.pectinesterases.PME | 12.4 N-metabolism.misc | 17.4.1 hormone metabolism.cytokinin.synthesis-degradation | 20.1 stress.biotic | 26.10 misc.cytochrome P450 | 27.2 RNA.transcription | 28.99 DNA.unspecified | 29.5.11.4.3.1 protein.degradation.ubiquitin.E3.SCF.SKP | 31.4 cell.vesicle transport | 34.16 transport.ABC transporters and multidrug …	0.721	0.985	0.00409216	3.03849e-06
MICRO.8779.C1	MICRO.8779.C1	-	35.2 not assigned.unknown | 35.2 not assigned.unknown	0.721	1.418	0.00627042	1.16559e-09
ACDA04713A09.T3m.scf	HSF	Heat stress transcription factor A-6b	20.2.1 stress.abiotic.heat | 27.3.23 RNA.regulation of transcription.heat-shock transcription factor family (HSF)	0.714	1.313	0.00882297	2.2565e-08
MICRO.11961.C1	Sotub10g027070.1.1	Splicing factor 3B subunit 1	27.1.1 RNA.processing.splicing	0.712	-	0.00450881	-
MICRO.5683.C1	G2-like	Myb family transcription factor	16.2 secondary metabolism.phenylpropanoids | 27.3.20 RNA.regulation of transcription.G2-like transcription factor family (GARP)	0.707	1.212	0.00615948	4.88799e-08
MICRO.2661.C1	UBP15	Ubiquitin carboxyl-terminal hydrolase family protein	19.99 tetrapyrrole synthesis.unspecified | 29.5.11.5 protein.degradation.ubiquitin.ubiquitin protease	0.706	0.715	0.0030025	0.000294664
bf_mxflxxxx_0039e06.t3m.scf	PGSC0003DMG400026424	Conserved gene of unknown function	35.2 not assigned.unknown	0.705	0.426	0.000717295	0.0164462
MICRO.15155.C1	PAPS1	Poly(A) polymerase	27.1 RNA.processing	0.705	0.504	0.00912869	0.0262148
bf_cswbxxxx_0049c09.t3m.scf	PGSC0003DMG400027568	Gene of unknown function	35.2 not assigned.unknown	0.701	0.391	2.73958e-05	0.00705705
bf_suspxxxx_0006G07.t3m.scf	F16L2_40	Nuclear factor related to kappa-B-binding protein related	27.3.67 RNA.regulation of transcription.putative transcription regulator	0.7	0.56	0.0034302	0.00503225
MICRO.2716.C2	Sotub05g013840.1.1	NBS-coding resistance gene protein (Fragment)	17.5.2 hormone metabolism.ethylene.signal transduction | 20.1.2 stress.biotic.receptors | 20.1.7.6 stress.biotic.PR-proteins.PR6 (proteinase inhibitors) | 27.3.3 RNA.regulation of transcription.AP2/EREBP, APETALA2/ethylene-responsive element binding protein family | 27.3.67 RNA.regulation of transcription.putative transcription regulator | 30.2.17 signalling.receptor kinases.DUF 26	0.7	0.635	0.00649914	0.00288664
MICRO.2286.C80	Sotub01g047760.1.1	Os04g0498900 protein (Fragment)	35.2 not assigned.unknown	0.697	1.14	0.00195678	8.6383e-09
cSTB37K7TH	F24J1.24	cDNA clone J023065D24 full insert sequence	21.6 redox.dismutases and catalases | 27.3.44 RNA.regulation of transcription.chromatin remodeling factors | 29.2.1.2.2.34 protein.synthesis.ribosomal protein.eukaryotic.60S subunit.L34 | 34.19.1 transport.major intrinsic proteins.PIP	0.697	0.634	0.002227	0.000829352
MICRO.684.C4	CSN6A	COP9 signalosome subunit 6	30.11.1 signalling.light.COP9 signalosome | 33.99 development.unspecified	0.695	0.855	0.000460236	6.21377e-07
bf_mxflxxxx_0006a06.t3m.scf	PGSC0003DMG400001390	Gene of unknown function	1.1.2.1 PS.lightreaction.photosystem I.LHC-I | 27.2 RNA.transcription	0.694	0.6	0.000723403	0.000504791
bf_mxlfxxxx_0068d10.t3m.scf	CYP71A12	Cytochrome P450	26.10 misc.cytochrome P450	0.693	0.916	0.00362019	4.61031e-06
bf_mxflxxxx_0070b12.t3m.scf	-	Gene of unknown function	35.2 not assigned.unknown	0.692	-	0.00918572	-
cSTA37N16TH	Sotub09g030920.1.1	NBS-coding resistance gene analog (Fragment)	20.1.2 stress.biotic.receptors | 30.2.17 signalling.receptor kinases.DUF 26	0.691	0.918	0.00410688	5.34058e-06
MICRO.4384.C1	PGSC0003DMG400033168	Gene of unknown function	35.2 not assigned.unknown	0.689	0.826	0.00167449	7.684e-06
MICRO.17304.C1	T3F20.23	Genomic DNA chromosome 3 BAC clone T21E2	27.3.99 RNA.regulation of transcription.unclassified	0.684	-	0.00368134	-
MICRO.1081.C9	Sotub11g019440.1.1	Helitron helicase-like protein	35.1 not assigned.no ontology	0.684	1.117	0.00964682	5.08033e-07
MICRO.2215.C3	KDTA	3-deoxy-D-manno-octulosonic acid transferase-like protein	3.5 minor CHO metabolism.others	0.68	0.869	0.00145252	1.74351e-06
MICRO.7520.C1	F3I6.9	F3I6.9 protein	19.4 tetrapyrrole synthesis.ALA dehydratase	0.68	-	0.00205528	-
MICRO.14195.C3	Sotub12g017860.1.1	Unknown Protein	35.2 not assigned.unknown	0.68	1.045	0.00886997	1.48328e-06
cSTC1M19TH	-	No Hits Found	35.2 not assigned.unknown | 35.2 not assigned.unknown	0.678	0.791	0.00760967	0.000156623
POCCE21TV	PGSC0003DMG400046842	Gene of unknown function	35.2 not assigned.unknown	0.676	1.274	0.00828578	9.72729e-09
BF_TUBSXXXX_0041B04_T3M.SCF	BF_TUBSXXXX_0041B04_T3M.SCF	-	35.2 not assigned.unknown | 35.2 not assigned.unknown	0.675	0.881	0.0013533	9.71593e-07
MICRO.11759.C1	EMB2410	Homology to unknown gene	33.99 development.unspecified	0.673	-	0.00781014	-
MICRO.16034.C1	Sotub10g005370.1.1	Ribonuclease 3	27.1.19 RNA.processing.ribonucleases	0.671	0.975	0.00873644	4.53289e-06
BF_LBCHXXXX_0053B10_T3M.SCF	-	No Hits Found	35.2 not assigned.unknown | 35.2 not assigned.unknown	0.667	-	0.00492247	-
MICRO.16105.C1	CDL1	G-type lectin S-receptor-like serine/threonine-protein kinase At1g11330	29.4.1.57 protein.postranslational modification.kinase.receptor like cytoplasmatic kinase VII	0.663	0.519	0.000179213	0.000600366
MICRO.1486.C1	LSF2	Dual-specificity protein-like phosphatase 3	2.2.2.10 major CHO metabolism.degradation.starch.laforin like phosphoglucan phosphatase (SEX4) | 26.13 misc.acid and other phosphatases | 29.4 protein.postranslational modification	0.662	0.525	0.00450881	0.00691983
MICRO.16704.C1	-	No Hits Found	35.2 not assigned.unknown | 35.2 not assigned.unknown	0.66	0.684	0.00615416	0.000580628
STMCW50TV	EFR	Receptor kinase-like protein	7.1.2 OPP.oxidative PP.6-phosphogluconolactonase | 26.22 misc.short chain dehydrogenase/reductase (SDR) | 29.4.1.57 protein.postranslational modification.kinase.receptor like cytoplasmatic kinase VII | 30.2.11 signalling.receptor kinases.leucine rich repeat XI | 30.2.12 signalling.receptor kinases.leucine rich repeat XII	0.658	0.785	0.00874035	0.000142778
bf_cswbxxxx_0063d11.t3m.scf	LBO1	1-aminocyclopropane-1-carboxylate oxidase	16.8.4 secondary metabolism.flavonoids.flavonols | 17.5.1 hormone metabolism.ethylene.synthesis-degradation	0.657	0.844	0.0037582	8.70379e-06
cSTB36E10TH	Sotub08g029370.1.1	Mitochondrial carrier family	13.1.3.6.1.4 amino acid metabolism.synthesis.aspartate family.misc.homoserine.homoserine kinase | 17.2.3 hormone metabolism.auxin.induced-regulated-responsive-activated | 34.9 transport.metabolite transporters at the mitochondrial membrane	0.656	0.662	0.00676263	0.000918146
BF_TUBSXXXX_0040H07_T3M.SCF	BF_TUBSXXXX_0040H07_T3M.SCF	-	35.2 not assigned.unknown | 35.2 not assigned.unknown	0.654	0.869	0.00590211	1.09552e-05
MICRO.8455.C1	Sotub04g033160.1.1	GP63 leishmanolysin	29.5 protein.degradation	0.654	0.466	0.0063399	0.0202826
MICRO.15775.C1	PPR4	Pentatricopeptide repeat-containing protein	17.8.1 hormone metabolism.salicylic acid.synthesis-degradation | 27.3 RNA.regulation of transcription | 27.4 RNA.RNA binding | 33.99 development.unspecified	0.652	0.719	0.000888909	1.47837e-05
bf_suspxxxx_0004f09.t3m.scf	-	No Hits Found	35.1 not assigned.no ontology | 35.1 not assigned.no ontology	0.652	-	0.00140429	-
bf_mxlfxxxx_0038g07.t3m.scf	Sotub05g016040.1.1	Unknown Protein	28.99 DNA.unspecified	0.647	1.18	0.000755428	2.62515e-11
MICRO.16146.C1	-	No Hits Found	35.2 not assigned.unknown | 35.2 not assigned.unknown	0.644	0.44	0.00231645	0.0134184
bf_stolxxxx_0019c11.t3m.scf	PGSC0003DMG401019682	Gene of unknown function	17.2.3 hormone metabolism.auxin.induced-regulated-responsive-activated	0.644	0.684	0.00323687	0.000164821
MICRO.531.C5	-	Poly(A)-specific ribonuclease PARN	27.1.19 RNA.processing.ribonucleases	0.642	0.762	0.00445886	4.76296e-05
bf_mxflxxxx_0027e06.t3m.scf	RH14	ATP dependent RNA helicase	27.1.2 RNA.processing.RNA helicase | 29.2.3 protein.synthesis.initiation	0.642	0.883	0.00594053	5.4838e-06
MICRO.18301.C1	CYCB3-1	Cyclin B2	31.3 cell.cycle	0.639	0.689	0.00183893	5.82219e-05
MICRO.9869.C2	RH11	ATP dependent RNA helicase	27.1.2 RNA.processing.RNA helicase | 27.5.2.1 RNA.silencing.RISC formation.RNA helicase	0.638	0.439	0.00255872	0.0136114
cSTC2A9TH	(JA):LOX	Lipoxygenase	17.7.1.2 hormone metabolism.jasmonate.synthesis-degradation.lipoxygenase	0.638	0.932	0.00409183	7.40653e-07
MICRO.5634.C5	Sotub01g011200.1.1	Uncharacterized plant-specific domain TIGR01589 family protein	2.2.2.1 major CHO metabolism.degradation.starch.starch cleavage	0.637	0.784	0.00311069	1.33251e-05
bf_stolxxxx_0044h02.t3m.scf	CHR27	ATP-dependent DNA helicase DDM1	27.3.44 RNA.regulation of transcription.chromatin remodeling factors	0.636	0.41	0.000826729	0.0110788
POCB444TV	LBD	Disease resistance protein I2	13.1.3.6.1.3 amino acid metabolism.synthesis.aspartate family.misc.homoserine.homoserine dehydrogenase | 20.1.2 stress.biotic.receptors | 27.3.37 RNA.regulation of transcription.lateral organ boundaries gene family (AS2) | 30.2.17 signalling.receptor kinases.DUF 26 | 31.1 cell.organisation	0.636	0.637	0.00274216	0.000306622
cSTA22E3TH	Sotub03g024850.1.1	Ubiquitin-conjugating enzyme E2	29.5.11.3 protein.degradation.ubiquitin.E2	0.633	1.093	0.00328132	7.60033e-09
MICRO.12652.C1	TPP2	Tripeptidyl peptidase II	29.5.1 protein.degradation.subtilases | 29.5.5 protein.degradation.serine protease	0.633	0.788	0.00549247	3.19572e-05
STMGL65TV	Sotub08g005190.1.1	Cyclin-D-binding Myb-like transcription factor 1	27.3.25 RNA.regulation of transcription.MYB domain transcription factor family	0.632	0.724	0.00265939	3.63619e-05
MICRO.1081.C6	PGSC0003DMG400008969	Gene of unknown function	27.3.44 RNA.regulation of transcription.chromatin remodeling factors | 29.4.1.55 protein.postranslational modification.kinase.receptor like cytoplasmatic kinase V | 30.2.16 signalling.receptor kinases.Catharanthus roseus-like RLK1	0.632	0.99	0.00498977	2.58353e-07
MICRO.12580.C1	F26H11.12 | T9A14_10	DUF803 domain membrane protein	20.1 stress.biotic | 20.2.3 stress.abiotic.drought/salt | 27.3.3 RNA.regulation of transcription.AP2/EREBP, APETALA2/ethylene-responsive element binding protein family | 30.2.3 signalling.receptor kinases.leucine rich repeat III | 30.2.11 signalling.receptor kinases.leucine rich repeat XI | 34.10 transport.nucleotides	0.631	0.772	0.000661376	1.18347e-06
bf_mxlfxxxx_0073c02.t3m.scf	-	No Hits Found	35.2 not assigned.unknown | 35.2 not assigned.unknown	0.63	0.475	0.00370182	0.00888855
bf_cswcxxxx_0007c06.t3m.scf	-	No Hits Found	35.2 not assigned.unknown | 35.2 not assigned.unknown	0.628	0.599	0.000947526	0.000178673
bf_mxflxxxx_0012f09.t3m.scf	-	3-hydroxyisobutyryl-CoA hydrolase	11.9.4.5 lipid metabolism.lipid degradation.beta-oxidation.acyl-CoA thioesterase | 13.2.3.5 amino acid metabolism.degradation.aspartate family.lysine | 13.2.4.2 amino acid metabolism.degradation.branched chain group.valine / isoleucine | 13.2.6.3 amino acid metabolism.degradation.aromatic aa.tryptophan	0.628	0.594	0.00424462	0.00110466
MICRO.2676.C2	PME18	Pectinesterase	10.8.1 cell wall.pectinesterases.PME | 29.4 protein.postranslational modification	0.628	-	0.00425131	-
bf_mxflxxxx_0004d05.t3m.scf	PGSC0003DMG400031107	Gene of unknown function	15.2 metal handling.binding, chelation and storage	0.628	0.757	0.00697241	8.4371e-05
MICRO.10946.C1	Sotub01g017260.1.1	cDNA clone J013057D02 full insert sequence	29.4 protein.postranslational modification	0.628	-	0.00834738	-
MICRO.14540.C1	PGSC0003DMG400034671	1-O-acylglucose:anthocyanin-O-acyltransferase	29.5.5 protein.degradation.serine protease | 29.5.11.4.2 protein.degradation.ubiquitin.E3.RING	0.627	0.488	0.00160525	0.00333227
bf_cswbxxxx_0033f03.t3m.scf	PGSC0003DMG400040364	Gene of unknown function	3.3 minor CHO metabolism.sugar alcohols | 10.8.1 cell wall.pectinesterases.PME | 12.4 N-metabolism.misc | 17.4.1 hormone metabolism.cytokinin.synthesis-degradation | 20.1 stress.biotic | 26.10 misc.cytochrome P450 | 27.2 RNA.transcription | 28.99 DNA.unspecified | 29.5.11.4.3.1 protein.degradation.ubiquitin.E3.SCF.SKP | 31.4 cell.vesicle transport | 34.16 transport.ABC transporters and multidrug …	0.622	0.578	0.000737841	0.000192704
MICRO.17201.C1	LRB1	BTB/POZ domain-containing protein	3.3 minor CHO metabolism.sugar alcohols | 10.8.1 cell wall.pectinesterases.PME | 12.4 N-metabolism.misc | 17.4.1 hormone metabolism.cytokinin.synthesis-degradation | 20.1 stress.biotic | 26.10 misc.cytochrome P450 | 27.2 RNA.transcription | 28.99 DNA.unspecified | 29.5.11.4.3.1 protein.degradation.ubiquitin.E3.SCF.SKP | 31.4 cell.vesicle transport | 34.16 transport.ABC transporters and multidrug …	0.622	0.875	0.00694944	5.3304e-06
MICRO.160.C3	VHA-B1	V-type ATP synthase beta chain	1.1.4 PS.lightreaction.ATP synthase | 9.9 mitochondrial electron transport / ATP synthesis.F1-ATPase | 34.1.1.1 transport.p- and v-ATPases.H+transporting two-sector ATPase.subunit B	0.622	-	0.00778242	-
cSTB29O1TH	HEN2	ATP-dependent RNA helicase DOB1	16.2.1.2 secondary metabolism.phenylpropanoids.lignin biosynthesis.C4H | 27.1 RNA.processing	0.621	0.793	0.00391425	1.0652e-05
MICRO.8682.C1	PRA1A1	PRA1 family protein	30.5 signalling.G-proteins	0.617	-0.681	0.00362019	0.000113626
bf_acdaxxxx_0066b09.t3m.scf	G2484-1	Agenet domain containing protein expressed	35.1.2 not assigned.no ontology.agenet domain-containing protein	0.617	0.642	0.00663115	0.000627905
STMJG19TV	SINAT1	Ubiquitin ligase	31.2 cell.division | 33.99 development.unspecified	0.616	-	0.00933671	-
MICRO.14703.C1	Sotub02g027950.1.1	Glycosyl transferase group 1	26.2 misc.UDP glucosyl and glucoronyl transferases	0.615	0.584	0.00378166	0.000936304
MICRO.15949.C2	MED18	Mediator of RNA polymerase II transcription subunit 18	27.3.39 RNA.regulation of transcription.AtSR transcription factor family	0.614	0.652	0.00498977	0.000317123
MICRO.16964.C2	PGSC0003DMG400014300	Gene of unknown function	35.2 not assigned.unknown	0.611	1.033	0.00160525	2.17539e-09
MICRO.4784.C1	TCP2	Transcription factor	27.3.29 RNA.regulation of transcription.TCP transcription factor family	0.611	-	0.00498977	-
MICRO.3738.C1	PAT1	Anthranilate phosphoribosyltransferase	13.1.6.5.2 amino acid metabolism.synthesis.aromatic aa.tryptophan.anthranilate phosphoribosyltransferase	0.611	0.696	0.00978445	0.000330787
BF_TUBSXXXX_0048G07_T3M.SCF	Sotub01g015330.1.1	Unknown Protein	35.1 not assigned.no ontology	0.609	-	0.0063399	-
bf_cswbxxxx_0009c12.t3m.scf	CV492437	-	35.2 not assigned.unknown | 35.2 not assigned.unknown	0.601	0.759	0.00273492	6.27474e-06
STMHW56TV	BQ512161	-	35.2 not assigned.unknown | 35.2 not assigned.unknown	0.6	1.005	0.00494303	4.94432e-08
POCAV43TP	Sotub10g013230.1.1	Polyadenylate-binding protein, cytoplasmic and nuclear	27.4 RNA.RNA binding	0.599	0.504	0.00483001	0.00429307
RA1nr082.scf	Trihelix	Os01g0318400 protein (Fragment)	27.3.30 RNA.regulation of transcription.triple-helix transcription factor family (Trihelix)	0.599	-	0.00811888	-
MICRO.16625.C1	-	No Hits Found	35.2 not assigned.unknown | 35.2 not assigned.unknown	0.599	0.632	0.00913365	0.000798129
MICRO.16609.C1	Sotub02g021650.1.1	Lysine-specific demethylase 3B	29.5.11.4.2 protein.degradation.ubiquitin.E3.RING	0.599	-	0.00950917	-
bf_mxlfxxxx_0027d09.t3m.scf	F24M12.150	Pre-mRNA-splicing factor CLF1	31.3 cell.cycle	0.597	0.527	0.00528897	0.00303887
MICRO.2523.C2	PGSC0003DMG400033018	RNA recognition motif-containing protein	20.2.3 stress.abiotic.drought/salt | 27.4 RNA.RNA binding	0.595	0.34	0.0013533	0.0325197
MICRO.5963.C1	CRTISO	Carotenoid isomerase	16.1.4.8 secondary metabolism.isoprenoids.carotenoids.carotenoid isomerase	0.592	0.739	0.00223305	5.63016e-06
bf_mxlfxxxx_0039h09.t3m.scf	-	No Hits Found	35.2 not assigned.unknown | 35.2 not assigned.unknown	0.589	0.732	0.00934661	8.61002e-05
POCB873TV	CK249480	-	35.2 not assigned.unknown | 35.2 not assigned.unknown	0.588	0.779	0.00271473	2.39951e-06
MICRO.2028.C4	PP2A1	Serine/threonine-protein phosphatase	29.4 protein.postranslational modification | 30.2.16 signalling.receptor kinases.Catharanthus roseus-like RLK1	0.588	0.591	0.00298946	0.000316783
MICRO.6510.C1	Sotub05g014640.1.1	Alpha-galactosidase	3.8.2 minor CHO metabolism.galactose.alpha-galactosidases | 27.3.47 RNA.regulation of transcription.ELF3	0.587	-	0.00173485	-
MICRO.947.C2	PMIR1 | PMIR2	Unknown Protein	27.3.32 RNA.regulation of transcription.WRKY domain transcription factor family | 31.1 cell.organisation	0.586	0.644	0.0018889	4.3691e-05
SDBN005J01u.scf	Sotub04g018130.1.1	Zinc finger transcription factor	27.3.57 RNA.regulation of transcription.JUMONJI family	0.586	-	0.00328132	-
MICRO.4877.C1	MFH8.8	Integrin-linked kinase-associated serine/threonine phosphatase 2C	21.2 redox.ascorbate and glutathione | 29.4 protein.postranslational modification	0.586	0.914	0.00693085	6.23591e-07
MICRO.4513.C1	MJB24.6	Pentatricopeptide repeat-containing protein	26.10 misc.cytochrome P450 | 27.3 RNA.regulation of transcription | 33.99 development.unspecified	0.586	0.631	0.00871284	0.000587057
MICRO.16976.C1	F4C21.12	Conserved thioredoxin domain protein	35.2 not assigned.unknown	0.583	-	0.00127895	-
MICRO.16215.C1	Sotub04g014780.1.1	CTV.22	20.2.1 stress.abiotic.heat | 27.3.39 RNA.regulation of transcription.AtSR transcription factor family | 29.2.2 protein.synthesis.ribosome biogenesis | 30.11 signalling.light	0.583	0.544	0.00368134	0.00109542
MICRO.17051.C1	Sotub04g033410.1.1	Myxococcales GC_trans_RRR domain protein	35.2 not assigned.unknown	0.582	-	0.00498977	-
MICRO.6025.C1	LARP1B	La related protein-like	35.1 not assigned.no ontology	0.581	0.662	0.00585882	0.000146402
MICRO.8324.C1	Cand3	Unknown Protein	11.3 lipid metabolism.phospholipid synthesis	0.58	0.641	0.000191594	2.01112e-06
POAD034TV	Sotub02g037920.1.1	Transportin	29.3.1 protein.targeting.nucleus	0.578	0.576	0.00195417	0.000215008
MICRO.13527.C1	FRS3	Protein FAR1-RELATED SEQUENCE 3	7.1.1 OPP.oxidative PP.glucose-6-phosphate 1-dehydrogenase (G6PD) | 27.3.99 RNA.regulation of transcription.unclassified | 28.99 DNA.unspecified | 30.11 signalling.light	0.577	-	0.00514831	-
MICRO.13297.C1	Sotub03g027690.1.1	F-box domain containing protein expressed	29.5.11.4.3.2 protein.degradation.ubiquitin.E3.SCF.FBOX | 34.13 transport.peptides and oligopeptides	0.574	-	0.00781014	-
MICRO.8203.C1	ATG7	Ubiquitin-like modifier-activating enzyme atg7	29.5.2 protein.degradation.autophagy	0.572	0.721	0.00139065	2.1347e-06
bf_ivrootxx_0031h03.t3m.scf	-	No Hits Found	35.2 not assigned.unknown | 35.2 not assigned.unknown	0.571	0.533	0.00867568	0.00288024
STMES26TV	Sotub10g028950.1.1	Cc-nbs-lrr resistance protein	20.1.2.1 stress.biotic.receptors.CC-NBS-LRR	0.57	0.729	0.00693085	3.17975e-05
MICRO.1279.C1	RFC3	Replication factor C subunit 5	28.1 DNA.synthesis/chromatin structure	0.566	0.723	0.00514831	1.83117e-05
cSTE18M23TH	HD-ZIP	Class III homeodomain-leucine zipper	27.3.22 RNA.regulation of transcription.homeobox transcription factor family (HB) | 33.99 development.unspecified	0.564	0.558	0.0047286	0.00072699
TBSK04942FD10.t3m.scf	SAE1A | SAE1B-1 | SAE1B-2	Sumo-activating enzyme subunit 1	16.2.1.8 secondary metabolism.phenylpropanoids.lignin biosynthesis.F5H | 29.5.11.2 protein.degradation.ubiquitin.E1	0.562	0.532	0.000898571	0.000186279
SDBN006F03u.scf	PTF2	Zinc ion binding protein	27.3.50 RNA.regulation of transcription.general transcription	0.56	0.378	0.00246235	0.0150955
MICRO.15801.C1	EXO84C	Unknown Protein	29.2.2 protein.synthesis.ribosome biogenesis	0.559	0.492	0.00195956	0.00110177
MICRO.12200.C2	FD1	Ferredoxin I	1.1.5.2 PS.lightreaction.other electron carrier (ox/red).ferredoxin | 21.2.2 redox.ascorbate and glutathione.glutathione | 26.30 misc.other Ferredoxins and Rieske domain	0.549	-	0.00861364	-
MICRO.14918.C1	F11A17.9	Ribosome biogenesis protein NSA2	29.2.1.2.1.8 protein.synthesis.ribosomal protein.eukaryotic.40S subunit.S8 | 29.2.2 protein.synthesis.ribosome biogenesis	0.54	0.597	0.00686087	0.000293226
bf_mxlfxxxx_0007b04.t3m.scf	-	Gene of unknown function	1.1.2.1 PS.lightreaction.photosystem I.LHC-I | 27.2 RNA.transcription	0.54	-	0.00700931	-
bf_mxlfxxxx_0002b07.t3m.scf	F28H19.1	Reverse transcriptase like protein	13.1.3.6.1.3 amino acid metabolism.synthesis.aspartate family.misc.homoserine.homoserine dehydrogenase | 20.1.2 stress.biotic.receptors | 20.1.7 stress.biotic.PR-proteins | 27.1.19 RNA.processing.ribonucleases | 27.3.37 RNA.regulation of transcription.lateral organ boundaries gene family (AS2) | 28.2 DNA.repair | 29.4 protein.postranslational modification | 29.5.11 protein.degradation.ubiquitin |…	0.54	0.579	0.008414	0.000590383
MICRO.49.C4	Sotub06g028210.1.1	Syntaxin	31.4 cell.vesicle transport	0.538	-	0.00295396	-
MICRO.12607.C1	Cand3	Unknown Protein	11.3 lipid metabolism.phospholipid synthesis	0.538	0.933	0.00541646	2.56748e-08
MICRO.16356.C1	F13G24.170	Genomic DNA chromosome 5 P1 clone MXM12	35.1 not assigned.no ontology	0.537	-	0.00195417	-
bf_stolxxxx_0014F12.t3m.scf	F27K7.14	C3HC zinc finger domain-containing protein	31.3 cell.cycle	0.534	-	0.00187513	-
MICRO.10431.C1	SIA1	Alpha-2 8-sialyltransferase 8B 1	29.7 protein.glycosylation	0.534	-	0.00425131	-
MICRO.12926.C1	PI4KA1	Phosphatidylinositol 4-kinase	27.3.69 RNA.regulation of transcription.SET-domain transcriptional regulator family | 30.4.2 signalling.phosphinositides.phosphatidylinositol 4-kinase	0.527	0.716	0.00182283	6.85999e-07
MICRO.13771.C1	CTEXP	ATP binding protein	29.4 protein.postranslational modification	0.525	1.014	0.00912869	6.68256e-09
MICRO.9640.C1	F4C21.4	U1 small nuclear ribonucleoprotein C protein	27.1.1 RNA.processing.splicing | 27.2 RNA.transcription	0.522	0.29	0.00195956	0.0445803
cSTB38N12TH	FLY1	Zinc finger (C3HC4 RING finger) protein	29.5.11.4.2 protein.degradation.ubiquitin.E3.RING	0.518	0.537	0.00492247	0.000420117
MICRO.12361.C1	Sotub01g027110.1.1	ATP synthase subunit-like protein	29.5.11.4.3.2 protein.degradation.ubiquitin.E3.SCF.FBOX	0.517	0.271	0.00077555	0.0416655
bf_suspxxxx_0005C03.t3m.scf	PGSC0003DMG400012533	Gene of unknown function	35.2 not assigned.unknown	0.517	0.521	0.00971824	0.00153694
bf_arrayxxx_0100a06.t7m.scf	SDE5	Genomic DNA chromosome 3 P1 clone MJK13	27.2 RNA.transcription	0.516	-	0.00873644	-
MICRO.9019.C1	DEG15	Glyoxysomal processing protease, glyoxysomal	29.5 protein.degradation	0.515	0.619	0.003203	2.15996e-05
SDBN004P03u.scf	Sotub01g017380.1.1	Disease resistance protein	20.1.2 stress.biotic.receptors	0.507	0.665	0.000137118	2.68277e-08
MICRO.2010.C2	F15K20.10	UPF0712 protein C7orf64 homolog	16.2 secondary metabolism.phenylpropanoids | 17.8.1 hormone metabolism.salicylic acid.synthesis-degradation | 21.6 redox.dismutases and catalases | 29.4 protein.postranslational modification	0.501	0.417	0.00111954	0.00122777
ACDA04581F09.T3m.scf	FIO1	Ribosomal RNA large subunit methyltransferase F	34.14 transport.unspecified cations	0.501	0.533	0.00776947	0.000577295
bf_mxlfxxxx_0074c03.t3m.scf	T20N10_150	Homology to unknown gene (Fragment)	10.5 cell wall.cell wall proteins	0.5	0.555	0.00324126	8.48705e-05
SSBN002N12u.scf	ORTH1	E3 ubiquitin-protein ligase ORTHRUS 2	27.3.11 RNA.regulation of transcription.C2H2 zinc finger family | 29.5.11.4.2 protein.degradation.ubiquitin.E3.RING	0.5	0.442	0.00923486	0.00532028
MICRO.2784.C2	Sotub01g016220.1.1	Hydrolase alpha/beta fold family protein	13.1.6.1.7 amino acid metabolism.synthesis.aromatic aa.chorismate.chorismate synthase | 27.3.44 RNA.regulation of transcription.chromatin remodeling factors | 28.1 DNA.synthesis/chromatin structure | 30.2.16 signalling.receptor kinases.Catharanthus roseus-like RLK1	0.497	0.48	0.00702893	0.00164089
MICRO.1714.C1	Sotub08g027250.1.1	Serine/threonine protein kinase	26.11 misc.alcohol dehydrogenases | 27.3.39 RNA.regulation of transcription.AtSR transcription factor family | 29.4 protein.postranslational modification | 34.13 transport.peptides and oligopeptides	0.493	-	0.00549247	-
cPRO8L22TH	PGSC0003DMG400018967	Conserved gene of unknown function	30.2.17 signalling.receptor kinases.DUF 26	0.492	0.775	0.00492247	2.16154e-07
MICRO.13466.C1	ULP1C	Sentrin/sumo-specific protease	20.2.3 stress.abiotic.drought/salt | 29.5.3 protein.degradation.cysteine protease	0.485	0.344	0.00615948	0.0204754
SDBN005N14u.scf	Sotub06g013510.1.1	Genomic DNA chromosome 3 P1 clone MMF12	35.2 not assigned.unknown	0.482	-	0.00549247	-
MICRO.7272.C3	TON2	Serine/threonine-protein phosphatase 2A regulatory subunit B'' subunit gamma	31.1 cell.organisation	0.473	0.605	0.00476784	1.47565e-05
cSTA37J9TH	Sotub02g021300.1.1	Unknown Protein	35.2 not assigned.unknown	0.465	0.662	0.00578916	2.74553e-06
MICRO.5147.C1	Sotub02g005140.1.1	SET domain containing protein	27.3.69 RNA.regulation of transcription.SET-domain transcriptional regulator family	0.461	-	0.00311625	-
MICRO.8097.C1	Sotub02g036130.1.1	Serine/threonine protein kinase	26.11 misc.alcohol dehydrogenases | 27.3.39 RNA.regulation of transcription.AtSR transcription factor family | 29.4 protein.postranslational modification | 34.13 transport.peptides and oligopeptides	0.449	0.634	0.00785595	6.3878e-06
MICRO.4835.C1	-	Gene of unknown function	35.2 not assigned.unknown	0.449	0.548	0.00833459	9.25067e-05
MICRO.6781.C1	TBL18	Yellow-leaf-specific gene 7	10.8.1 cell wall.pectinesterases.PME | 29.3.2 protein.targeting.mitochondria | 31.1 cell.organisation | 33.99 development.unspecified	0.447	0.467	0.00378166	0.000264446
MICRO.14623.C1	ARR22	Vacuolar sorting-associated protein	29.3.4.99 protein.targeting.secretory pathway.unspecified	0.445	0.626	0.00550682	3.11986e-06
BF_TUBSXXXX_0031B05_T3M.SCF	-	No Hits Found	35.2 not assigned.unknown | 35.2 not assigned.unknown	0.442	-	0.00489097	-
MICRO.14065.C4	OVA2	Isoleucyl-tRNA synthetase	29.1.5 protein.aa activation.isoleucine-tRNA ligase | 34.3 transport.amino acids	0.439	0.425	0.00400504	0.000772028
MICRO.18205.C1	SUVR5	Histone-lysine N-methyltransferase	27.3.11 RNA.regulation of transcription.C2H2 zinc finger family | 27.3.69 RNA.regulation of transcription.SET-domain transcriptional regulator family	0.422	0.431	0.00686087	0.00082139
STMHQ36TV	STMHQ36TV	-	35.2 not assigned.unknown | 35.2 not assigned.unknown	0.417	-	0.000899024	-
STMJA68TV	DRT101	Phosphoacetylglucosamine mutase	10.1 cell wall.precursor synthesis | 27.2 RNA.transcription	0.408	0.628	0.00861364	1.31651e-06
STMCB91TV	DDB1A	DNA damage-binding protein 1	20.2.5 stress.abiotic.light | 29.5.11.4.6 protein.degradation.ubiquitin.E3.DCX	0.396	0.66	0.00828578	2.18246e-07
STMIF03TV	F28G4.7	Transcription factor (Fragment)	17.8.1 hormone metabolism.salicylic acid.synthesis-degradation | 27.3.67 RNA.regulation of transcription.putative transcription regulator | 29.5.11.4.2 protein.degradation.ubiquitin.E3.RING	0.383	-	0.00224714	-
MICRO.6885.C1	TBL7	Os06g0207500 protein (Fragment)	10.8.1 cell wall.pectinesterases.PME | 19.4 tetrapyrrole synthesis.ALA dehydratase | 29.3.2 protein.targeting.mitochondria | 31.1 cell.organisation | 33.99 development.unspecified | 34.7 transport.phosphate	0.38	0.273	0.00686087	0.0208507
cSTE23O14TH	SPK1	Dedicator of cytokinesis 11	31.1 cell.organisation	0.368	0.486	0.00814648	2.42222e-05
MICRO.8446.C2	PGSC0003DMG400006009	Gene of unknown function	29.2.2 protein.synthesis.ribosome biogenesis	-0.339	-0.565	0.0096521	3.30418e-07
ACDA03014D02.T3m.scf	Sotub08g015130.1.1	Charged multivesicular body protein 4b	27.3.71 RNA.regulation of transcription.SNF7 | 29.5.11.4.2 protein.degradation.ubiquitin.E3.RING	-0.344	-	0.00861364	-
MICRO.6032.C1	Sotub08g027780.1.1	F-box family protein	29.5.11.4.3.2 protein.degradation.ubiquitin.E3.SCF.FBOX | 34.13 transport.peptides and oligopeptides	-0.359	-	0.00504377	-
MICRO.6932.C1	DRT102	Galactose-6-phosphate isomerase subunit lacB	28.2 DNA.repair	-0.367	-0.347	0.00897259	0.00268644
MICRO.4339.C1	T25C13.50	Adenylate kinase-like protein	23.4.1 nucleotide metabolism.phosphotransfer and pyrophosphatases.adenylate kinase	-0.379	-	0.000723403	-
bf_arrayxxx_0072a11.t3m.scf	F14L17.22	Unknown Protein	9.7 mitochondrial electron transport / ATP synthesis.cytochrome c oxidase	-0.379	-	0.00620068	-
MICRO.10784.C2	-	No Hits Found	35.2 not assigned.unknown | 35.2 not assigned.unknown	-0.385	-	0.00498977	-
POAB954TP	ALE2	Receptor-like kinase	29.4.1.56 protein.postranslational modification.kinase.receptor like cytoplasmatic kinase VI | 29.4.1.57 protein.postranslational modification.kinase.receptor like cytoplasmatic kinase VII | 30.2.17 signalling.receptor kinases.DUF 26 | 30.2.18 signalling.receptor kinases.extensin | 30.2.22 signalling.receptor kinases.proline extensin like	-0.398	-	0.00901583	-
MICRO.8492.C1	PUT1	Amino acid permease-like protein (Fragment)	27.3.63 RNA.regulation of transcription.PHD finger transcription factor | 34.3 transport.amino acids	-0.401	-	0.00706262	-
SDBN004L16u.scf	-	No Hits Found	35.2 not assigned.unknown | 35.2 not assigned.unknown	-0.402	-	0.00646891	-
52-xl_prcli-c44-C03.e1.scf	ATSIK	Receptor-like protein kinase At3g21340	17.6.1 hormone metabolism.gibberelin.synthesis-degradation | 27.3 RNA.regulation of transcription | 28.1 DNA.synthesis/chromatin structure | 29.4.1.57 protein.postranslational modification.kinase.receptor like cytoplasmatic kinase VII | 30.2.11 signalling.receptor kinases.leucine rich repeat XI | 33.99 development.unspecified	-0.447	-0.654	0.00951821	4.91203e-06
bf_lbchxxxx_0055d08.t3m.scf	Sotub05g007550.1.1	Resistance protein R1 (Fragment)	20.1.2 stress.biotic.receptors | 20.1.7 stress.biotic.PR-proteins | 30.2.17 signalling.receptor kinases.DUF 26	-0.448	-	0.00296675	-
BF_TUBSXXXX_0046A04_T3M.SCF	-	Gene of unknown function	35.2 not assigned.unknown	-0.459	-	0.00541646	-
BF_LBCHXXXX_0052B03_T3M.SCF	BRN1	RNA binding protein	27.4 RNA.RNA binding	-0.462	-	0.00611526	-
MICRO.5089.C1	Sotub01g019210.1.1	Srp72 protein (Fragment)	29.3.4.99 protein.targeting.secretory pathway.unspecified	-0.469	-	0.0008763	-
MICRO.13878.C1	FLXL2	Myosin-like protein	26.2 misc.UDP glucosyl and glucoronyl transferases | 29.3.2 protein.targeting.mitochondria | 30.3 signalling.calcium	-0.478	-	0.00443953	-
bf_swstxxxx_0046h05.t3m.scf	Sotub07g014470.1.1	Cell growth-regulating nucleolar protein	27.3.11 RNA.regulation of transcription.C2H2 zinc finger family | 27.4 RNA.RNA binding	-0.482	-	0.00498977	-
MICRO.8386.C1	LWD1	WD repeat 2	33.99 development.unspecified	-0.489	-	0.0030025	-
MICRO.3120.C3	Sotub06g022180.1.1	Protein-O-fucosyltransferase-like protein	10.1 cell wall.precursor synthesis | 19.4 tetrapyrrole synthesis.ALA dehydratase | 26.2 misc.UDP glucosyl and glucoronyl transferases | 29.7 protein.glycosylation	-0.49	-	0.00549247	-
BPLI7L4TH	ATCRT1	RING finger protein 43	29.5.11.4.2 protein.degradation.ubiquitin.E3.RING	-0.496	-	0.00511289	-
BPLI14B15TH	T20K18.60	Armadillo/beta-catenin repeat family protein	29.5.11.4.2 protein.degradation.ubiquitin.E3.RING	-0.497	-0.572	0.00219184	2.5859e-05
MICRO.13126.C1	Sotub02g010460.1.1	Signal recognition particle 68	26.10 misc.cytochrome P450 | 29.3.4.99 protein.targeting.secretory pathway.unspecified	-0.508	-	0.00145252	-
POAD969TP	PUT1	Amino acid permease-like protein (Fragment)	27.3.63 RNA.regulation of transcription.PHD finger transcription factor | 34.3 transport.amino acids	-0.512	-	0.0026645	-
MICRO.5496.C1	LCB2a	8-amino-7-oxononanoate synthase	11.8.1.2 lipid metabolism.exotics (steroids, squalene etc).sphingolipids.serine C-palmitoyltransferase	-0.518	-	0.00505355	-
MICRO.230.C2	STL2P	Prolactin regulatory element-binding protein	29.5 protein.degradation	-0.518	-	0.00525292	-
MICRO.338.C3	Sotub11g014080.1.1	TIR-NBS-LRR disease resistance-like protein	20.1.2 stress.biotic.receptors	-0.519	-	0.00201236	-
BF_TUBSXXXX_0045E09_T3M.SCF	APRR7	Pseudo response regulator	27.3.66 RNA.regulation of transcription.pseudo ARR transcription factor family	-0.521	-0.486	0.00226462	0.000613192
bf_mxlfxxxx_0042h09.t3m.scf	NEF1	No exine formation-1	35.2 not assigned.unknown	-0.534	-	0.00964682	-
MICRO.2596.C1	Sotub08g020530.1.1	Conserved oligomeric Golgi complex subunit 6	35.1 not assigned.no ontology	-0.539	-	0.00596362	-
MICRO.4946.C2	F16N3.6	Transmembrane protein 147	27.3.44 RNA.regulation of transcription.chromatin remodeling factors | 30.2.16 signalling.receptor kinases.Catharanthus roseus-like RLK1	-0.547	0.451	0.00693085	0.00739064
MICRO.7892.C1	KLCR1	Kinesin light chain	31.1 cell.organisation	-0.553	-0.744	0.00944925	2.38278e-05
STMJL85TV	MIK2	Leucine-rich repeat receptor-like serine/threonine-protein kinase At1g17230	20.1.2 stress.biotic.receptors | 30.2.11 signalling.receptor kinases.leucine rich repeat XI	-0.562	-	0.00101705	-
bf_ivrootxx_0030e10.t3m.scf	CPK1	Calcium-dependent protein kinase	29.4 protein.postranslational modification | 30.3 signalling.calcium	-0.569	-0.529	0.00731423	0.00257214
MICRO.230.C1	STL2P	Prolactin regulatory element-binding protein	29.5 protein.degradation	-0.571	-	0.00112226	-
MICRO.2725.C1	ERF	Ethylene responsive transcription factor 2a	17.5.2 hormone metabolism.ethylene.signal transduction | 27.1 RNA.processing | 27.3.3 RNA.regulation of transcription.AP2/EREBP, APETALA2/ethylene-responsive element binding protein family	-0.571	-0.575	0.00243176	0.000241518
MICRO.1198.C3	Sotub08g020830.1.1	NBS-LRR resistance protein	17.4.1 hormone metabolism.cytokinin.synthesis-degradation | 20.1.2 stress.biotic.receptors | 30.2.11 signalling.receptor kinases.leucine rich repeat XI	-0.574	-0.421	0.00311069	0.00957628
bf_mxflxxxx_0033a02.t3m.scf	Sotub12g025510.1.1	Glucan 1 3-beta-glucosidase	35.2 not assigned.unknown	-0.577	-	0.00873644	-
ACDA03694D10.T3m.scf	RUS3	DUF647 domain-containing protein	35.2 not assigned.unknown	-0.581	-	9.86258e-05	-
bf_ivrootxx_0055a04.t3m.scf	Sotub06g007200.1.1	NBS-LRR resistance protein-like protein	20.1.2 stress.biotic.receptors | 30.2.17 signalling.receptor kinases.DUF 26	-0.582	-0.64	0.00227474	5.95689e-05
STMJH65TV	(ET):ACS	1-aminocyclopropane-1-carboxylate synthase	17.5.1.1 hormone metabolism.ethylene.synthesis-degradation.1-aminocyclopropane-1-carboxylate synthase | 29.5.11.4.2 protein.degradation.ubiquitin.E3.RING	-0.582	-	0.00950917	-
MICRO.433.C2	T22F8.180	Phenylalanyl-tRNA synthetase alpha chain	29.1.20 protein.aa activation.phenylalanine-tRNA ligase	-0.583	-0.422	0.00211122	0.0080914
MICRO.13911.C1	Sotub06g017420.1.1	Unknown Protein	35.2 not assigned.unknown	-0.588	-0.418	0.00286749	0.0115262
MICRO.1036.C7	Sotub12g023900.1.1	Cytochrome P450	17.2.3 hormone metabolism.auxin.induced-regulated-responsive-activated | 26.10 misc.cytochrome P450 | 29.5.11.4.2 protein.degradation.ubiquitin.E3.RING | 34.1.1 transport.p- and v-ATPases.H+transporting two-sector ATPase	-0.588	-	0.00730577	-
POADG40TP	ARO1 | ARO2 | ARO3	Armadillo/beta-catenin repeat family protein	2.2.1.3.1 major CHO metabolism.degradation.sucrose.invertases.neutral	-0.589	-0.526	0.00694944	0.00353811
MICRO.9473.C1	Sotub11g024350.1.1	Coiled-coil domain-containing protein 132	35.2 not assigned.unknown	-0.591	-0.533	0.00700787	0.00327619
POAEC16TV	ORF102	RNA-directed DNA polymerase (Reverse transcriptase)	3.3 minor CHO metabolism.sugar alcohols | 10.8.1 cell wall.pectinesterases.PME | 12.4 N-metabolism.misc | 16.8.3 secondary metabolism.flavonoids.dihydroflavonols | 17.4.1 hormone metabolism.cytokinin.synthesis-degradation | 18.7 Co-factor and vitamine metabolism.iron-sulphur clusters | 20.1.7 stress.biotic.PR-proteins | 26.10 misc.cytochrome P450 | 27.1.19 RNA.processing.ribonucleases | 27.2 RNA.…	-0.598	0.685	0.00668945	0.000164821
MICRO.4555.C1	F10N7.140	Calcium-binding mitochondrial carrier protein Aralar1	30.3 signalling.calcium	-0.601	-0.527	0.00296439	0.00168137
MICRO.14908.C1	4CL1	p-coumarate CoA-ligase 2	16.2.1.3 secondary metabolism.phenylpropanoids.lignin biosynthesis.4CL | 27.3.67 RNA.regulation of transcription.putative transcription regulator	-0.619	-0.482	0.00660745	0.0112598
MICRO.3365.C2	Sotub06g016570.1.1	Cytochrome b5	12.1.1 N-metabolism.nitrate metabolism.NR | 21.2 redox.ascorbate and glutathione | 29.2.2 protein.synthesis.ribosome biogenesis	-0.624	-0.61	0.0013533	0.000186279
MICRO.5139.C1	CPK1	Calcium-dependent protein kinase	29.4 protein.postranslational modification | 30.3 signalling.calcium	-0.624	-0.456	0.00362019	0.0110772
cSTC9B8TH	Nin-like	Unknown Protein	30.2.11 signalling.receptor kinases.leucine rich repeat XI	-0.627	-	0.00423937	-
MICRO.11241.C1	PIP5K1	Phosphatidylinositol-4-phosphate 5-kinase family protein	11.1.30 lipid metabolism.FA synthesis and FA elongation.pyruvate kinase | 30.4.1 signalling.phosphinositides.phosphatidylinositol-4-phosphate 5-kinase	-0.629	-	0.00253582	-
MICRO.6672.C2	(MAP-1K):MPK3-4-6	Mitogen-activated protein kinase	10.6.3 cell wall.degradation.pectate lyases and polygalacturonases | 29.4 protein.postranslational modification | 30.6 signalling.MAP kinases	-0.63	-0.576	0.00726743	0.00298374
MICRO.5195.C1	XYLT	Beta-1 2-xylosyltransferase	29.7.9 protein.glycosylation.beta-(1,2)-xylosyltransferase (XylT)	-0.638	-	0.00640381	-
MICRO.13090.C1	LLG1	GPI-anchored protein	17.6.3 hormone metabolism.gibberelin.induced-regulated-responsive-activated | 29.5.15 protein.degradation.inhibitors	-0.649	-	0.00174776	-
BF_CSCHXXXX_0043F05.T3M.SCF	BF_CSCHXXXX_0043F05.T3M.SCF	-	35.2 not assigned.unknown | 35.2 not assigned.unknown	-0.665	-	0.00368134	-
MICRO.5133.C2	-	No Hits Found	35.2 not assigned.unknown | 35.2 not assigned.unknown	-0.667	0.575	0.00871584	0.00628282
STDB003I15u.scf	Sotub12g020700.1.1	Peptidyl-prolyl cis-trans isomerase-like 4	29.5.3 protein.degradation.cysteine protease | 31.3.1 cell.cycle.peptidylprolyl isomerase	-0.673	-0.432	0.00732616	0.0423608
cSTB18K22TH	OEP64 | OM64	Glutamyl-tRNA(Gln) amidotransferase subunit A	29.3.3 protein.targeting.chloroplast	-0.68	-	0.00697241	-
MICRO.1105.C1	F14B2.14	Dehydration-responsive family protein	17.3.1.2.7 hormone metabolism.brassinosteroid.synthesis-degradation.sterols.DWF5 | 20.2.3 stress.abiotic.drought/salt | 26.21 misc.protease inhibitor/seed storage/lipid transfer protein (LTP) family protein | 29.2.2 protein.synthesis.ribosome biogenesis | 30.11 signalling.light	-0.682	-0.698	0.00654444	0.000744714
MICRO.4618.C1	ATPC1	ATP synthase gamma chain	1.1.4.4 PS.lightreaction.ATP synthase.gamma chain | 29.2.2 protein.synthesis.ribosome biogenesis	-0.684	-1.035	0.00257133	1.20005e-07
MICRO.3652.C3	BS	Alpha-humulene/(-)-(E)-beta-caryophyllene synthase	16.1.5 secondary metabolism.isoprenoids.terpenoids | 26.10 misc.cytochrome P450 | 27.3.6 RNA.regulation of transcription.basic helix-loop-helix family (bHLH) | 34.14 transport.unspecified cations	-0.685	0.49	0.00450881	0.015398
STMEX22TV	MYB	MYB transcription factor	27.3.25 RNA.regulation of transcription.MYB domain transcription factor family | 29.3.4.99 protein.targeting.secretory pathway.unspecified | 31.4 cell.vesicle transport	-0.687	-	0.00207499	-
MICRO.3860.C1	F24G24.120	Isoleucyl-tRNA synthetase	29.1.5 protein.aa activation.isoleucine-tRNA ligase	-0.688	-	0.00708027	-
MICRO.2540.C1	APP1	Xaa-Pro aminopeptidase 1	9.7 mitochondrial electron transport / ATP synthesis.cytochrome c oxidase | 29.5.7 protein.degradation.metalloprotease	-0.689	-	0.008721	-
bf_suspxxxx_0027G01.t3m.scf	FLOT1	Flotillin 1	35.3 not assigned.disagreeing hits	-0.691	-	0.00328132	-
MICRO.2920.C2	-	DNA-directed RNA polymerase I subunit rpa49	27.3.50 RNA.regulation of transcription.general transcription	-0.691	-	0.0063399	-
bf_mxflxxxx_0041h09.t3m.scf	F9K20.24	Protein transport protein SEC61 alpha subunit	29.3.4.99 protein.targeting.secretory pathway.unspecified | 34.99 transport.misc	-0.692	-	0.00978445	-
MICRO.9707.C1	BAG4	BCL-2 binding anthanogene-1	20.2.99 stress.abiotic.unspecified | 29.5.11.1 protein.degradation.ubiquitin.ubiquitin	-0.695	-	0.008414	-
MICRO.1563.C5	Sotub03g025730.1.1	Signal recognition particle receptor subunit beta	29.3.4.99 protein.targeting.secretory pathway.unspecified	-0.711	-	0.00153742	-
MICRO.320.C1	F6G3.40	Fiber protein Fb15 (Fragment)	35.2 not assigned.unknown	-0.711	-	0.00912869	-
bf_mxlfxxxx_0014e04.t3m.scf	Sotub01g037630.1.1	Multi-pass transmembrane protein	35.2 not assigned.unknown	-0.716	-0.662	0.00349838	0.00116017
MICRO.9066.C1	Sotub08g008470.1.1	NBS-LRR resistance protein-like protein	17.5.2 hormone metabolism.ethylene.signal transduction | 20.1.2 stress.biotic.receptors | 20.1.7.6 stress.biotic.PR-proteins.PR6 (proteinase inhibitors) | 27.3.3 RNA.regulation of transcription.AP2/EREBP, APETALA2/ethylene-responsive element binding protein family | 27.3.67 RNA.regulation of transcription.putative transcription regulator	-0.717	-	0.0034302	-
MICRO.382.C7	VIP3	WD repeat-containing protein 61	26.7 misc.oxidases - copper, flavone etc | 27.1 RNA.processing | 30.5 signalling.G-proteins	-0.72	-0.636	0.00253582	0.00134239
MICRO.13791.C2	-	Unknown Protein	35.2 not assigned.unknown	-0.723	-0.393	0.000740159	0.0330098
MICRO.917.C1	TMN2	Transmembrane 9 superfamily protein member 1	28.99 DNA.unspecified | 29.4 protein.postranslational modification	-0.723	-	0.00886924	-
MICRO.7981.C1	PXM16	Insulin degrading enzyme	27.1.19 RNA.processing.ribonucleases | 28.99 DNA.unspecified | 29.5.7 protein.degradation.metalloprotease | 29.6 protein.folding | 34.13 transport.peptides and oligopeptides | 34.16 transport.ABC transporters and multidrug resistance systems	-0.728	-0.81	0.00970375	0.000451301
bf_suspxxxx_0007C10.t3m.scf	-	Unknown Protein	35.2 not assigned.unknown	-0.732	-	0.000939166	-
MICRO.7963.C1	CPK1	Calcium-dependent protein kinase	29.4 protein.postranslational modification | 30.3 signalling.calcium	-0.732	-	0.00944925	-
MICRO.1785.C1	RBP47C	Polyadenylate-binding protein 4	27.3.99 RNA.regulation of transcription.unclassified	-0.732	-	0.00978445	-
MICRO.7293.C1	F3K23.15	Coatomer alpha subunit-like protein	31.4 cell.vesicle transport	-0.734	-	0.00383737	-
MICRO.2700.C3	EMB1401	Eukaryotic translation initiation factor 2 beta subunit-like	29.2.3 protein.synthesis.initiation	-0.735	-1.079	0.0065024	1.91332e-06
POCAH10TP	Sotub03g027340.1.1	Calmodulin binding protein	30.3 signalling.calcium	-0.736	-	0.000251952	-
MICRO.14890.C1	Sotub06g023260.1.1	Kelch repeat-containing F-box family protein	29.5.11.4.3.2 protein.degradation.ubiquitin.E3.SCF.FBOX	-0.737	-	8.32834e-05	-
MICRO.2205.C1	AP2M	AP-2 complex subunit mu	29.3.4.99 protein.targeting.secretory pathway.unspecified	-0.738	-0.652	0.00823804	0.00471418
bf_swstxxxx_0009h07.t3m.scf	Sotub01g020160.1.1	Unknown Protein	10.1.5 cell wall.precursor synthesis.UXS | 27.3.1 RNA.regulation of transcription.ABI3/VP1-related B3-domain-containing transcription factor family | 30.5 signalling.G-proteins	-0.748	-0.849	0.00592946	0.000155216
MICRO.2933.C1	Sotub01g039770.1.1	Tir-nbs-lrr resistance protein	20.1.2 stress.biotic.receptors | 20.2.99 stress.abiotic.unspecified	-0.764	-0.601	0.000323194	0.000867979
STMDH22TV	TBL19	Leaf senescence protein-like	10.8.1 cell wall.pectinesterases.PME | 29.3.2 protein.targeting.mitochondria | 31.1 cell.organisation | 33.99 development.unspecified	-0.774	-	0.00205187	-
MICRO.12906.C2	Sotub12g017700.1.1	ATP binding / serine-threonine kinase	29.4.1.57 protein.postranslational modification.kinase.receptor like cytoplasmatic kinase VII	-0.777	-1.128	0.00425131	9.33409e-07
MICRO.12329.C2	Sotub09g028660.1.1	Late blight resistance protein	35.2 not assigned.unknown	-0.78	-0.945	0.00732616	8.5105e-05
ACDA04026H06.T3m.scf	Sotub08g005510.1.1	Exosome complex exonuclease RRP42	27.1.19 RNA.processing.ribonucleases	-0.783	-0.798	0.00884646	0.00116106
MICRO.2393.C1	CBSCBSPB2	CBS domain-containing protein	35.1 not assigned.no ontology	-0.791	-	0.00358148	-
MICRO.2577.C1	(SA):NPR	NPR1-1 protein (Fragment)	31.1 cell.organisation	-0.795	-0.756	0.00865217	0.00241766
bf_swstxxxx_0028g08.t3m.scf	Sotub01g045430.1.1	TPbinding protein	35.2 not assigned.unknown	-0.797	-0.744	0.00923486	0.00315245
bf_ivrootxx_0056d01.t3m.scf	Sotub02g035290.1.1	cDNA clone J023121M11 full insert sequence	35.2 not assigned.unknown	-0.798	-0.554	0.000217425	0.00270621
STMHX57TV	Sotub06g020520.1.1	Disease resistance protein RPP13 variant	20.1.2 stress.biotic.receptors | 30.2.17 signalling.receptor kinases.DUF 26	-0.798	-	0.0090314	-
MICRO.9527.C1	PME1	Pectinesterase	10.8.1 cell wall.pectinesterases.PME | 16.8.3 secondary metabolism.flavonoids.dihydroflavonols | 26.18 misc.invertase/pectin methylesterase inhibitor family protein | 27.3.99 RNA.regulation of transcription.unclassified | 28.1 DNA.synthesis/chromatin structure	-0.799	0.653	0.00810787	0.00904379
MICRO.6323.C1	HLS1	Acetyltransferase-like protein	17.5.2 hormone metabolism.ethylene.signal transduction | 26.24 misc.GCN5-related N-acetyltransferase	-0.799	-	0.00829217	-
MICRO.9415.C2	Sotub10g019230.1.1	Unknown Protein	2.1.2.2 major CHO metabolism.synthesis.starch.starch synthase | 20.2.1 stress.abiotic.heat | 20.2.5 stress.abiotic.light | 27.1.19 RNA.processing.ribonucleases | 27.3.30 RNA.regulation of transcription.triple-helix transcription factor family (Trihelix) | 27.3.52 RNA.regulation of transcription.global transcription factor group | 29.4 protein.postranslational modification | 29.5.11.4.1 protein.de…	-0.805	-	0.00100314	-
MICRO.2102.C1	(SA):NPR	NPR1 protein (Fragment)	27.3.61 RNA.regulation of transcription.NPR1/NIM1 | 31.1 cell.organisation	-0.806	-0.809	0.00941675	0.00151643
STMCP93TV	Sotub09g028970.1.1	Disease resistance protein At4g27190	20.1.2.1 stress.biotic.receptors.CC-NBS-LRR	-0.809	-0.774	0.00498977	0.00118379
MICRO.13878.C2	FLXL2	Myosin-like protein	26.2 misc.UDP glucosyl and glucoronyl transferases | 29.3.2 protein.targeting.mitochondria | 30.3 signalling.calcium	-0.814	-0.471	0.00161115	0.0330137
MICRO.8641.C2	CAT6	Cationic amino acid transporter	2.1.2.3 major CHO metabolism.synthesis.starch.starch branching | 29.5.11.4.2 protein.degradation.ubiquitin.E3.RING | 30.11 signalling.light | 34.3 transport.amino acids	-0.814	-0.622	0.00230699	0.00544009
MICRO.5520.C1	APK1A	Receptor-like serine/threonine-protein kinase At3g01300	29.4.1.57 protein.postranslational modification.kinase.receptor like cytoplasmatic kinase VII	-0.815	-1.251	0.00951821	1.81594e-06
MICRO.16523.C1	F15H21.3	Avr9/Cf-9 rapidly elicited protein 194	35.2 not assigned.unknown	-0.818	-	0.00138474	-
STMCL63TV	-	Receptor-like kinase	26.16 misc.myrosinases-lectin-jacalin | 29.4 protein.postranslational modification | 30.2.17 signalling.receptor kinases.DUF 26	-0.826	-	0.00342868	-
MICRO.5719.C3	PGSC0003DMG400009844	Ubiquitin carrier protein	29.5.11.3 protein.degradation.ubiquitin.E2	-0.829	-0.688	0.00450881	0.004555
MICRO.8260.C2	PARG1 | PARG2	Poly(ADP-ribose) glycohydrolase	29.5 protein.degradation	-0.829	-	0.00549247	-
MICRO.137.C2	Sotub07g017030.1.1	Endoplasmic reticulum-Golgi intermediate compartment protein 3	21.1 redox.thioredoxin | 29.4 protein.postranslational modification	-0.832	-	0.00693265	-
bf_suspxxxx_0054a01.t3m.scf	ANX1	Receptor-like protein kinase	17.5.2 hormone metabolism.ethylene.signal transduction | 29.4.1.57 protein.postranslational modification.kinase.receptor like cytoplasmatic kinase VII | 30.2.1 signalling.receptor kinases.leucine rich repeat I | 30.2.16 signalling.receptor kinases.Catharanthus roseus-like RLK1 | 30.2.26 signalling.receptor kinases.crinkly like	-0.848	-	0.000566575	-
MICRO.1979.C1	ERF1-1	Eukaryotic peptide chain release factor subunit 1-3-like	26.10 misc.cytochrome P450 | 27.3.39 RNA.regulation of transcription.AtSR transcription factor family | 29.2.5 protein.synthesis.release	-0.849	-	0.00362173	-
MICRO.15394.C1	AHK2	Histidine kinase 2	17.4.2 hormone metabolism.cytokinin.signal transduction | 27.3.5 RNA.regulation of transcription.ARR	-0.85	-	0.00111018	-
bf_ivrootxx_0060b08.t3m.scf	Sotub06g019680.1.1	Tir-nbs-lrr resistance protein	20.1.2 stress.biotic.receptors	-0.852	-	0.00476083	-
cSTA32N23TH	Sotub01g030930.1.1	Armadillo/beta-catenin repeat family protein	26.2 misc.UDP glucosyl and glucoronyl transferases	-0.857	-	0.000596499	-
MICRO.3180.C1	Sotub12g027930.1.1	Genomic DNA chromosome 5 P1 clone MFC19	35.2 not assigned.unknown	-0.858	-1.171	0.00686087	9.21842e-06
bf_arrayxxx_0076h03.t3m.scf	DTX29	Multidrug resistance protein mdtK	33.99 development.unspecified | 34.16 transport.ABC transporters and multidrug resistance systems	-0.859	-0.96	0.00223444	4.32423e-05
MICRO.2987.C1	EMB1027	Arginyl-tRNA synthetase	29.1.19 protein.aa activation.arginine-tRNA ligase	-0.862	-	0.00563796	-
MICRO.165.C5	Sotub12g007820.1.1	Eukaryotic translation initiation factor 5A	26.8 misc.nitrilases, nitrile lyases, berberine bridge enzymes, reticuline oxidases, troponine reductases | 29.2.3 protein.synthesis.initiation	-0.865	-1.016	0.00978445	0.000218533
MICRO.13593.C1	F2P24.5	Pentatricopeptide repeat-containing protein	11.10.2 lipid metabolism.glycolipid synthesis.DGDG synthase | 27.3.25 RNA.regulation of transcription.MYB domain transcription factor family | 29.4 protein.postranslational modification | 31.4 cell.vesicle transport | 33.99 development.unspecified | 34.99 transport.misc	-0.875	-	0.00929957	-
BPLI15H8TH	MIK2	Leucine-rich repeat receptor-like tyrosine-protein kinase At2g41820	17.3.2.1 hormone metabolism.brassinosteroid.signal transduction.BRI | 20.1.2 stress.biotic.receptors | 20.1.4 stress.biotic.kinases | 26.7 misc.oxidases - copper, flavone etc | 26.28 misc.GDSL-motif lipase | 30.2.4 signalling.receptor kinases.leucine rich repeat IV | 30.2.11 signalling.receptor kinases.leucine rich repeat XI | 30.2.12 signalling.receptor kinases.leucine rich repeat XII | 30.3 sig…	-0.881	-	0.00958918	-
MICRO.13390.C1	ANX1 | ANX2 | CAP1 | FER | HERK1 | HERK2 | PR5K | THE1 | F12L6.2 | F19H22.210 | F3K23.24 | K15E6.170 | LRK10L-2.1 | LRK10L-2.2 | LRK10L-2.3 | LRK10L-2.4 | LRK10L-2.5 | LRK10L-2.7 | LRK10L-2.8 | MXF12.2 | MXF12.30 | MXF12.40 | MZF18.11 | T20D16.17 | T5I8.2 | T9A21.100	Receptor-like protein kinase	29.4 protein.postranslational modification | 29.5.11.4.2 protein.degradation.ubiquitin.E3.RING | 30.2.15 signalling.receptor kinases.thaumatin like | 30.2.17 signalling.receptor kinases.DUF 26 | 30.2.20 signalling.receptor kinases.wheat LRK10 like | 30.2.24 signalling.receptor kinases.S-locus glycoprotein like	-0.882	-	6.69658e-05	-
MICRO.808.C1	DMR6	Flavanone 3-hydroxylase-like protein	16.8.3 secondary metabolism.flavonoids.dihydroflavonols | 17.5.1 hormone metabolism.ethylene.synthesis-degradation	-0.898	-	0.000109463	-
MICRO.11890.C1	NAC	NAC domain protein IPR003441	27.3.27 RNA.regulation of transcription.NAC domain transcription factor family | 33.99 development.unspecified	-0.912	-	0.00124466	-
MICRO.14611.C1	TTL1	DnaJ homolog subfamily C member 7	21.1 redox.thioredoxin	-0.913	0.973	0.00611526	0.00039114
bf_suspxxxx_0004h05.t3m.scf	FTIP1 | QKY | F12K8.4 | F19C24.20 | F20D22.8 | F6N23.8 | T10K17.90 | T12J13.4 | T20K12.200 | T24H18_140	Phosphoribosyltransferase (Fragment)	13.1.6.5.3 amino acid metabolism.synthesis.aromatic aa.tryptophan.phosphoribosyanthranilate isomerase | 29.4 protein.postranslational modification	-0.917	-	0.00279582	-
MICRO.8057.C1	AMP1	N-acetylated alpha-linked acidic dipeptidase 2	1.2.2 PS.photorespiration.glycolate oxydase | 10.8.2 cell wall.pectinesterases.acetyl esterase | 27.3.37 RNA.regulation of transcription.lateral organ boundaries gene family (AS2) | 29.5 protein.degradation	-0.919	-0.703	0.00646264	0.012574
POABV66TV	bHLH	Transcription factor	27.3.6 RNA.regulation of transcription.basic helix-loop-helix family (bHLH)	-0.924	-	0.00686087	-
MICRO.17144.C1	Sotub02g021720.1.1	Unknown Protein	21.6 redox.dismutases and catalases	-0.929	-	0.000519855	-
POACJ83TP	PAT05 | PAT06 | PAT07	Palmitoyltransferase-like protein	11.9.3 lipid metabolism.lipid degradation.lysophospholipases | 26.3 misc.gluco-, galacto- and mannosidases | 27.3.39 RNA.regulation of transcription.AtSR transcription factor family	-0.935	-0.89	0.00930988	0.00262189
MICRO.11683.C1	IQM2	Calmodulin binding protein	30.3 signalling.calcium	-0.942	-	0.0063399	-
MICRO.2054.C1	ENGASE1 | ENGASE2	Endo-beta-N-acetylglucosaminidase	26.27 misc.calcineurin-like phosphoesterase family protein	-0.945	-0.631	7.46836e-05	0.00212971
MICRO.2888.C2	TMN1	Transmembrane 9 superfamily protein member 3	28.99 DNA.unspecified	-0.946	-	0.00594053	-
bf_suspxxxx_0052e04.t3m.scf	PGSC0003DMG400022721	Gene of unknown function	35.2 not assigned.unknown	-0.951	-	0.00595294	-
bf_ivrootxx_0062f08.t3m.scf	Sotub02g033240.1.1	Leaf senescence protein-like	10.8.1 cell wall.pectinesterases.PME | 29.3.2 protein.targeting.mitochondria | 31.1 cell.organisation | 33.99 development.unspecified	-0.952	-	0.00776947	-
MICRO.5768.C1	SBH1	Sphingosine hydroxylase	11.8.1 lipid metabolism.exotics (steroids, squalene etc).sphingolipids | 29.2.2 protein.synthesis.ribosome biogenesis	-0.957	-0.961	0.00358148	0.000421557
MICRO.7568.C1	CPK1	Calcium-dependent protein kinase	29.4 protein.postranslational modification | 30.3 signalling.calcium	-0.964	-0.86	0.00296579	0.00142454
STMGL85TV	PGSC0003DMG400024478	Calmodulin-binding protein	8.2.11 TCA / organic transformation.other organic acid transformations.atp-citrate lyase | 27.3.35 RNA.regulation of transcription.bZIP transcription factor family | 30.3 signalling.calcium	-0.966	-	4.89385e-05	-
MICRO.7884.C3	F11F8_15	Receptor-like kinase	16.1.4 secondary metabolism.isoprenoids.carotenoids | 27.1.2 RNA.processing.RNA helicase | 27.5.2.1 RNA.silencing.RISC formation.RNA helicase | 29.4.1.57 protein.postranslational modification.kinase.receptor like cytoplasmatic kinase VII | 30.2.21 signalling.receptor kinases.lysine motif	-0.972	-1.028	0.00618857	0.000453086
MICRO.10158.C1	GPAT4	ER glycerol-phosphate acyltransferase	11.3 lipid metabolism.phospholipid synthesis | 13.2.2.2 amino acid metabolism.degradation.glutamate family.proline | 26.7 misc.oxidases - copper, flavone etc	-0.974	-	0.000538893	-
MICRO.14938.C2	IQM1	Calmodulin-binding protein	30.3 signalling.calcium	-0.983	-0.591	0.00103441	0.0208207
MICRO.1773.C1	CBP60B	Calmodulin-binding protein (Fragment)	8.2.11 TCA / organic transformation.other organic acid transformations.atp-citrate lyase | 27.3.35 RNA.regulation of transcription.bZIP transcription factor family | 30.3 signalling.calcium	-0.983	-1.122	0.0061818	0.00015515
MICRO.9162.C1	TLP1	Thaumatin-like protein	20.1.7 stress.biotic.PR-proteins | 27.3.49 RNA.regulation of transcription.GeBP like	-0.993	-0.932	0.00662611	0.00204251
BF_CSCHXXXX_0023C04.T3M.SCF	UGT86A1	UDP-glucosyltransferase	26.2 misc.UDP glucosyl and glucoronyl transferases	-0.999	-0.815	0.00615416	0.00719362
cSTS25D12TH	Sotub01g028950.1.1	Ankyrin repeat protein	27.3.39 RNA.regulation of transcription.AtSR transcription factor family | 31.1 cell.organisation	-0.999	-1.145	0.00861364	0.000245805
MICRO.2464.C1	OASA1	Cysteine synthase	13.1.5.3.1 amino acid metabolism.synthesis.serine-glycine-cysteine group.cysteine.OASTL | 30.4 signalling.phosphinositides	-1.004	-0.91	0.00328132	0.00132841
POAEA58TV	ANX1 | ANX2 | CAP1 | FER | HERK1 | HERK2 | PR5K | THE1 | F12L6.2 | F19H22.210 | F3K23.24 | K15E6.170 | LRK10L-2.1 | LRK10L-2.2 | LRK10L-2.3 | LRK10L-2.4 | LRK10L-2.5 | LRK10L-2.7 | LRK10L-2.8 | MXF12.2 | MXF12.30 | MXF12.40 | MZF18.11 | T20D16.17 | T5I8.2 | T9A21.100	Receptor-like protein kinase	29.4 protein.postranslational modification | 29.5.11.4.2 protein.degradation.ubiquitin.E3.RING | 30.2.15 signalling.receptor kinases.thaumatin like | 30.2.17 signalling.receptor kinases.DUF 26 | 30.2.20 signalling.receptor kinases.wheat LRK10 like | 30.2.24 signalling.receptor kinases.S-locus glycoprotein like	-1.01	-0.86	1.20826e-07	5.95636e-07
MICRO.648.C1	F16B3.5	cDNA clone 001-043-A08 full insert sequence	29.5.1 protein.degradation.subtilases	-1.01	-0.851	0.00342868	0.00305546
MICRO.6867.C1	PUB38	U-box domain-containing protein 38	29.5.11.4.2 protein.degradation.ubiquitin.E3.RING	-1.016	-	0.00597905	-
MICRO.355.C7	Sotub06g006650.1.1	Ubiquitin conjugating enzyme	29.5.11.3 protein.degradation.ubiquitin.E2	-1.018	-	0.00410262	-
MICRO.6678.C1	EXL5	Expressed protein (Fragment)	17.3.2.99 hormone metabolism.brassinosteroid.signal transduction.other | 30.1.1 signalling.in sugar and nutrient physiology.misc | 33.99 development.unspecified	-1.018	-	0.00871584	-
MICRO.11033.C1	Sotub07g022850.1.1	Receptor-like kinase	26.16 misc.myrosinases-lectin-jacalin | 29.4.1.57 protein.postranslational modification.kinase.receptor like cytoplasmatic kinase VII | 30.2.17 signalling.receptor kinases.DUF 26	-1.042	-	0.00323687	-
MICRO.484.C2	KOR	Endo-1 4-beta-glucanase	10.2 cell wall.cellulose synthesis | 10.6.1 cell wall.degradation.cellulases and beta-1,4-glucanases | 26.3.4 misc.gluco-, galacto- and mannosidases.endoglucanase	-1.058	-	0.00614334	-
STMGT07TV	(SA):NPR	NPR1-1 protein (Fragment)	31.1 cell.organisation	-1.066	-1.105	0.00481095	0.000407678
MICRO.15128.C1	PGSC0003DMG400024387	Gene of unknown function	29.5.11 protein.degradation.ubiquitin	-1.068	-1.117	4.91291e-05	1.37691e-06
MICRO.9958.C2	PGSC0003DMG400005789	Conserved gene of unknown function	10.6.3 cell wall.degradation.pectate lyases and polygalacturonases | 30.2.3 signalling.receptor kinases.leucine rich repeat III	-1.068	-0.841	0.00257136	0.00448399
bf_lbchxxxx_0055h05.t3m.scf	PGSC0003DMG400018932	Gene of unknown function	35.2 not assigned.unknown	-1.072	-1.523	4.41236e-05	4.19264e-10
MICRO.14184.C1	ERF	Ethylene-responsive transcription factor 1	27.3.3 RNA.regulation of transcription.AP2/EREBP, APETALA2/ethylene-responsive element binding protein family	-1.075	-	0.00923486	-
MICRO.6434.C1	A_IG005I10.16	Receptor-like kinase	30.2.16 signalling.receptor kinases.Catharanthus roseus-like RLK1	-1.085	-	0.00211246	-
MICRO.9226.C2	MIK2	Leucine-rich repeat receptor-like serine/threonine-protein kinase At1g17230	17.3.2.1 hormone metabolism.brassinosteroid.signal transduction.BRI | 20.1.2 stress.biotic.receptors | 26.7 misc.oxidases - copper, flavone etc | 26.28 misc.GDSL-motif lipase | 30.2.4 signalling.receptor kinases.leucine rich repeat IV | 30.2.11 signalling.receptor kinases.leucine rich repeat XI | 30.2.12 signalling.receptor kinases.leucine rich repeat XII | 30.3 signalling.calcium	-1.087	-0.773	0.00545252	0.0185783
BF_LBCHXXXX_0029E03_T3M.SCF	-	Conserved gene of unknown function	35.2 not assigned.unknown	-1.09	-	0.000286684	-
MICRO.13002.C2	PUB38	U-box domain-containing protein 38	29.5.11.4.2 protein.degradation.ubiquitin.E3.RING	-1.091	-	0.00353194	-
bf_mxflxxxx_0060e08.t3m.scf	Sotub02g010450.1.1	F-box family protein	3.5 minor CHO metabolism.others | 10.1.5 cell wall.precursor synthesis.UXS | 11.9.3 lipid metabolism.lipid degradation.lysophospholipases | 17.3.1.1.1 hormone metabolism.brassinosteroid.synthesis-degradation.BRs.DET2 | 27.3.1 RNA.regulation of transcription.ABI3/VP1-related B3-domain-containing transcription factor family | 29.5.11.4.3.2 protein.degradation.ubiquitin.E3.SCF.FBOX | 30.2.11 signall…	-1.093	-0.727	0.00449529	0.0252385
STMDZ11TV	MDH1	Malate dehydrogenase	8.2.9 TCA / organic transformation.other organic acid transformations.cyt MDH | 29.2.1.2.1.21 protein.synthesis.ribosomal protein.eukaryotic.40S subunit.S21 | 29.2.2 protein.synthesis.ribosome biogenesis	-1.096	-	0.00318704	-
MICRO.2287.C1	Sotub10g010540.1.1	Receptor-like protein kinase like protein	26.16 misc.myrosinases-lectin-jacalin | 29.4 protein.postranslational modification | 30.2.17 signalling.receptor kinases.DUF 26	-1.099	-1.014	0.00271064	0.000864697
MICRO.15055.C1	Sotub10g027860.1.1	Unknown Protein	20.2.1 stress.abiotic.heat | 27.3.99 RNA.regulation of transcription.unclassified	-1.099	-	0.00285654	-
MICRO.3636.C1	Sotub07g016060.1.1	ATP binding / serine-threonine kinase	29.4.1.57 protein.postranslational modification.kinase.receptor like cytoplasmatic kinase VII	-1.102	-	0.00951821	-
bf_stolxxxx_0019a10.t3m.scf	Sotub09g024350.1.1	Aluminum-induced protein (Fragment)	15 metal handling | 17.2.3 hormone metabolism.auxin.induced-regulated-responsive-activated | 17.8.1 hormone metabolism.salicylic acid.synthesis-degradation | 33.99 development.unspecified	-1.113	-1.385	0.00351924	1.42125e-05
MICRO.11598.C1	ORF102	RNase H family protein	20.1 stress.biotic | 27.1.19 RNA.processing.ribonucleases | 27.3.99 RNA.regulation of transcription.unclassified | 28.2 DNA.repair | 29.4 protein.postranslational modification | 29.5.11 protein.degradation.ubiquitin | 29.6 protein.folding | 30.2.17 signalling.receptor kinases.DUF 26 | 31.1 cell.organisation | 31.4 cell.vesicle transport | 33.99 development.unspecified	-1.119	-0.758	7.95229e-05	0.00191993
MICRO.13778.C1	GLIP1	GDSL esterase/lipase 2	26.28 misc.GDSL-motif lipase	-1.119	-	0.00476784	-
MICRO.12297.C1	WRKY	WRKY transcription factor 27	20.1.7.6 stress.biotic.PR-proteins.PR6 (proteinase inhibitors) | 27.3.32 RNA.regulation of transcription.WRKY domain transcription factor family	-1.156	-0.705	0.000723403	0.0154621
bf_suspxxxx_0060h04.t3m.scf	ANX1	Receptor-like kinase	17.5.2 hormone metabolism.ethylene.signal transduction | 29.4.1.57 protein.postranslational modification.kinase.receptor like cytoplasmatic kinase VII | 30.2.1 signalling.receptor kinases.leucine rich repeat I | 30.2.16 signalling.receptor kinases.Catharanthus roseus-like RLK1 | 30.2.26 signalling.receptor kinases.crinkly like	-1.157	-0.784	0.00615948	0.0277918
MICRO.7688.C3	F9K20.24	Protein transport protein SEC61 alpha subunit	29.3.4.99 protein.targeting.secretory pathway.unspecified | 34.99 transport.misc	-1.179	-	0.00193777	-
bf_ivrootxx_0023c12.t3m.scf	BAP1	BON1-associated protein 2	33.99 development.unspecified	-1.186	-1.068	0.00614533	0.00284503
MICRO.3379.C1	Sotub03g034610.1.1	Cytochrome P450	16.2.1.5 secondary metabolism.phenylpropanoids.lignin biosynthesis.C3H | 16.8.3 secondary metabolism.flavonoids.dihydroflavonols | 26.10 misc.cytochrome P450	-1.221	-	0.00731919	-
068H11AF.esd	Sotub06g005410.1.1	Unknown Protein	35.1 not assigned.no ontology	-1.232	-1.058	0.00246235	0.00178107
MICRO.765.C1	RGP1	Alpha-1 4-glucan-protein synthase	10.5.5 cell wall.cell wall proteins.RGP | 30.2.8.2 signalling.receptor kinases.leucine rich repeat VIII.type 2	-1.246	-0.819	0.00498977	0.0292317
bf_mxlfxxxx_0037d11.t3m.scf	Sotub08g013200.1.1	Ankyrin repeat protein	31.1 cell.organisation	-1.261	-1.137	0.00353194	0.00154471
MICRO.2438.C1	Sotub02g020620.1.1	Unknown Protein	16.2.1.9 secondary metabolism.phenylpropanoids.lignin biosynthesis.COMT | 26.6 misc.O-methyl transferases	-1.265	-0.928	0.00694992	0.0179884
MICRO.4642.C3	-	No Hits Found	35.2 not assigned.unknown | 35.2 not assigned.unknown	-1.266	-1.595	0.00362019	1.17018e-05
MICRO.1389.C3	(SA):EDS1	Enhanced disease susceptibility 1 (Fragment)	16.4.2 secondary metabolism.N misc.betaine | 17.3.1.1.1 hormone metabolism.brassinosteroid.synthesis-degradation.BRs.DET2 | 20.1.3 stress.biotic.signalling	-1.271	-0.878	0.008414	0.0302287
MICRO.1399.C5	AHA1	H-ATPase	2.2.1.3.1 major CHO metabolism.degradation.sucrose.invertases.neutral | 19.4 tetrapyrrole synthesis.ALA dehydratase | 34.1.2 transport.p- and v-ATPases.H+exporting ATPase	-1.275	-0.813	0.000928943	0.0129424
bf_arrayxxx_0076f09.t7m.scf	Sotub06g005410.1.1	Unknown Protein	35.1 not assigned.no ontology	-1.281	-0.885	0.000939166	0.00688544
bf_ivrootxx_0062b04.t3m.scf	PGSC0003DMG400024478	Calmodulin-binding protein	8.2.11 TCA / organic transformation.other organic acid transformations.atp-citrate lyase | 27.3.35 RNA.regulation of transcription.bZIP transcription factor family | 30.3 signalling.calcium	-1.287	-	0.00130329	-
bf_mxlfxxxx_0056c01.t3m.scf	F16J13.210 | F16J13.220 | T4C9.50 | T4C9.60	E3 ubiquitin-protein ligase CG7694	29.5.11.4.2 protein.degradation.ubiquitin.E3.RING	-1.301	-0.891	0.00294461	0.0153679
MICRO.866.C1	Sotub01g026480.1.1	Unknown Protein	35.2 not assigned.unknown	-1.318	-	0.00811888	-
MICRO.11662.C1	XLG1	Guanine nucleotide-binding protein alpha-1 subunit	29.5.11.4.3.2 protein.degradation.ubiquitin.E3.SCF.FBOX | 30.5 signalling.G-proteins | 34.99 transport.misc	-1.343	-	0.00885571	-
MICRO.913.C1	ELF5A-1	Eukaryotic translation initiation factor 5A	26.8 misc.nitrilases, nitrile lyases, berberine bridge enzymes, reticuline oxidases, troponine reductases | 29.2.3 protein.synthesis.initiation	-1.344	-0.815	0.00425131	0.0418333
MICRO.633.C4	(MAP-1K):MPK3-4-6	MAP kinase	29.4 protein.postranslational modification | 30.6 signalling.MAP kinases | 31.1 cell.organisation	-1.358	-1.054	0.00311748	0.00602618
bf_mxlfxxxx_0014b09.t3m.scf	Sotub01g039270.1.1	Nitrate transporter	34.4 transport.nitrate | 34.13 transport.peptides and oligopeptides	-1.358	-	0.00651976	-
MICRO.2823.C4	Sotub06g011430.1.1	Unknown Protein	20.1.2 stress.biotic.receptors | 20.1.7 stress.biotic.PR-proteins	-1.361	-0.715	9.13161e-05	0.0185307
MICRO.11873.C1	Sotub10g028460.1.1	DELLA protein GAI	17.6.3 hormone metabolism.gibberelin.induced-regulated-responsive-activated	-1.366	-	0.00481577	-
106G08AF.esd	(ET):SAM	S-adenosylmethionine synthase	13.1.3.4.11 amino acid metabolism.synthesis.aspartate family.methionine.S-adenosylmethionine synthetase | 15.2 metal handling.binding, chelation and storage	-1.399	-1.032	0.00507218	0.0137177
bf_stolxxxx_0042f09.t3m.scf	MDH1	Malate dehydrogenase	8.2.9 TCA / organic transformation.other organic acid transformations.cyt MDH | 29.2.1.2.1.21 protein.synthesis.ribosomal protein.eukaryotic.40S subunit.S21 | 29.2.2 protein.synthesis.ribosome biogenesis	-1.4	-	0.00331571	-
MICRO.10328.C1	TMN1	Transmembrane 9 superfamily protein member 3	28.99 DNA.unspecified	-1.401	-1.377	0.00760967	0.00146743
TBSK03448FH04.t3m.scf	RBG7	RNA-binding glycine-rich protein-1b	27.3.75 RNA.regulation of transcription.GRP | 27.4 RNA.RNA binding	-1.408	-1.292	0.00253179	0.000854348
bf_mxflxxxx_0043g06.t3m.scf	Sotub01g036280.1.1	Phosphoglycerate mutase family protein	4.1.12 glycolysis.cytosolic branch.phosphoglycerate mutase	-1.416	-1.186	0.00834738	0.00758665
bf_mxlfxxxx_0041d12.t3m.scf	MIK2	Leucine-rich repeat family protein / protein kinase family protein	20.1.2 stress.biotic.receptors | 20.1.4 stress.biotic.kinases | 30.2.11 signalling.receptor kinases.leucine rich repeat XI | 30.2.12 signalling.receptor kinases.leucine rich repeat XII	-1.418	-1.274	0.000251952	0.0001161
MICRO.11595.C1	Sotub12g024590.1.1	Osmotin-like protein II (Fragment)	20.1 stress.biotic | 20.2 stress.abiotic	-1.42	-1.361	0.00193777	0.000357261
MICRO.9326.C1	RIN4	RPM1 interacting protein 4 transcript 2	20.1 stress.biotic | 30.1 signalling.in sugar and nutrient physiology	-1.428	-1.799	0.00135127	2.01881e-06
STMJE62TV	SD22	G-type lectin S-receptor-like serine/threonine-protein kinase At4g03230	26.16 misc.myrosinases-lectin-jacalin | 29.4 protein.postranslational modification | 29.5.11.4.3.2 protein.degradation.ubiquitin.E3.SCF.FBOX | 30.2.17 signalling.receptor kinases.DUF 26 | 30.2.24 signalling.receptor kinases.S-locus glycoprotein like	-1.456	-	0.00368134	-
bf_acdcxxxx_0059h01.t3m.scf	RBG7	Glycine-rich RNA-binding protein	27.3.75 RNA.regulation of transcription.GRP | 27.4 RNA.RNA binding	-1.462	-	0.00391425	-
MICRO.12178.C1	-	Glucosyltransferase-like protein	35.2 not assigned.unknown	-1.499	-	1.13944e-05	-
MICRO.1204.C2	GDPDL1	Glycerophosphoryl diester phosphodiesterase family protein	11.9.3.3 lipid metabolism.lipid degradation.lysophospholipases.glycerophosphodiester phosphodiesterase | 29.5.11.3 protein.degradation.ubiquitin.E2 | 34.13 transport.peptides and oligopeptides	-1.505	-	0.00311748	-
MICRO.6263.C1	Sotub02g021310.1.1	CBS domain containing protein	27.3.44 RNA.regulation of transcription.chromatin remodeling factors | 30.2.16 signalling.receptor kinases.Catharanthus roseus-like RLK1	-1.522	-	0.00774239	-
MICRO.11494.C1	ERF	Ethylene-responsive transcription factor 4	17.5.2 hormone metabolism.ethylene.signal transduction | 27.3.3 RNA.regulation of transcription.AP2/EREBP, APETALA2/ethylene-responsive element binding protein family	-1.572	-0.907	0.000492829	0.0187928
MICRO.4890.C1	-	Transferase family protein	16.2 secondary metabolism.phenylpropanoids	-1.575	-	0.00958918	-
MICRO.4703.C1	Sotub09g012500.1.1	Protein LURP-one-related 15	35.2 not assigned.unknown	-1.586	-	0.00332828	-
MICRO.3773.C3	PCR1	Cell number regulator 2	16.2.1.8 secondary metabolism.phenylpropanoids.lignin biosynthesis.F5H	-1.592	-2.147	0.00112226	3.48607e-07
PPCAG71TH	-	No Hits Found	35.2 not assigned.unknown | 35.2 not assigned.unknown	-1.609	-0.76	0.000215203	0.0466552
MICRO.17134.C1	psbD	Photosystem II D2 protein	1.1.1.2 PS.lightreaction.photosystem II.PSII polypeptide subunits | 11.9.4.3 lipid metabolism.lipid degradation.beta-oxidation.enoyl CoA hydratase | 29.4 protein.postranslational modification	-1.644	-2.979	0.00286749	1.20129e-09
MICRO.8556.C1	1MMP	Matrix metalloproteinase	26.16 misc.myrosinases-lectin-jacalin | 29.5.7 protein.degradation.metalloprotease	-1.654	-1.222	0.00424462	0.0115734
MICRO.5981.C3	F25G13.70	Auxin induced-like protein	17.2.3 hormone metabolism.auxin.induced-regulated-responsive-activated | 29.5.4 protein.degradation.aspartate protease	-1.673	-	0.000559984	-
POADO52TP	CYP81D1	Cytochrome P450	26.10 misc.cytochrome P450	-1.694	-1.452	0.00498977	0.00374502
bf_mxlfxxxx_0014b08.t3m.scf	RPT2	Os12g0117400 protein (Fragment)	27.3.99 RNA.regulation of transcription.unclassified | 30.11 signalling.light	-1.703	-1.387	0.00257853	0.00324262
MICRO.11602.C1	ANK1	Ankyrin repeat family protein	31.1 cell.organisation	-1.718	-1.488	4.91291e-05	4.99882e-05
STMJA73TV	-	Receptor-like protein kinase	30.2.17 signalling.receptor kinases.DUF 26	-1.745	-	0.000571478	-
MICRO.13832.C1	LHT1	Histidine amino acid transporter	34.3 transport.amino acids	-1.752	-1.75	0.0065024	0.000990869
MICRO.5158.C3	Sotub04g024680.1.1	Unknown Protein	35.2 not assigned.unknown	-1.757	-1.424	0.000566575	0.000903425
MICRO.1707.C7	Sotub03g013420.1.1	Receptor-like protein kinase	27.3.44 RNA.regulation of transcription.chromatin remodeling factors | 29.4.1.57 protein.postranslational modification.kinase.receptor like cytoplasmatic kinase VII | 29.5.11.4.2 protein.degradation.ubiquitin.E3.RING | 30.2.15 signalling.receptor kinases.thaumatin like | 30.2.17 signalling.receptor kinases.DUF 26 | 30.2.20 signalling.receptor kinases.wheat LRK10 like | 30.2.24 signalling.receptor…	-1.817	-1.202	0.00187819	0.0147648
MICRO.12808.C1	SGT1A | SGT1B	SGT1	20.1.3 stress.biotic.signalling | 29.4 protein.postranslational modification	-1.823	-	0.00971824	-
MICRO.139.C6	HSP90-1	Chaperone protein htpG	10.5.2 cell wall.cell wall proteins.proline rich proteins | 20.2.1 stress.abiotic.heat	-1.873	-1.401	0.00492247	0.0118908
MICRO.14798.C1	SEC13A	Protein transport SEC13-like protein	29.3.4.4 protein.targeting.secretory pathway.plasma membrane	-1.903	-1.09	0.000323194	0.0167055
MICRO.13165.C1	WRKY	WRKY transcription factor-30	20.1.5 stress.biotic.regulation of transcription | 27.3.32 RNA.regulation of transcription.WRKY domain transcription factor family	-1.941	-1.412	0.00195956	0.00736239
MICRO.11274.C1	WRKY	WRKY transcription factor	20.1.5 stress.biotic.regulation of transcription | 27.3.32 RNA.regulation of transcription.WRKY domain transcription factor family	-1.95	-2.429	0.00806666	6.24068e-05
MICRO.2883.C1	PER12	Peroxidase 4	26.12 misc.peroxidases	-1.963	-	0.00776079	-
MICRO.11603.C1	ANK1	Ankyrin repeat family protein	31.1 cell.organisation	-1.969	-	4.89385e-05	-
MICRO.1204.C1	GDPDL1	Glycerophosphoryl diester phosphodiesterase family protein	11.9.3.3 lipid metabolism.lipid degradation.lysophospholipases.glycerophosphodiester phosphodiesterase | 29.5.11.3 protein.degradation.ubiquitin.E2 | 34.13 transport.peptides and oligopeptides	-1.994	-	0.00135127	-
MICRO.2883.C2	PER12	Peroxidase 4	26.12 misc.peroxidases	-2.001	-	0.00871284	-
MICRO.13012.C1	Sotub09g029520.1.1	Sesquiterpene synthase 2	16.1.5 secondary metabolism.isoprenoids.terpenoids	-2.024	-	0.000949108	-
MICRO.14792.C1	Sotub09g024960.1.1	U-box domain-containing protein	29.5.11.4.2 protein.degradation.ubiquitin.E3.RING	-2.053	-1.521	0.00323687	0.00914429
MICRO.8742.C1	-	Unknown Protein	11.1.9 lipid metabolism.FA synthesis and FA elongation.long chain fatty acid CoA ligase | 17.4.2 hormone metabolism.cytokinin.signal transduction | 26.7 misc.oxidases - copper, flavone etc | 27.3.5 RNA.regulation of transcription.ARR | 30.1 signalling.in sugar and nutrient physiology	-2.112	-	0.00698455	-
BPLI5I11TH	SGT1A | SGT1B	SGT1	20.1.3 stress.biotic.signalling | 29.4 protein.postranslational modification	-2.17	-	0.000551345	-
bf_arrayxxx_0036e06.t7m.scf	NPF4.5	Nitrate transporter	34.4 transport.nitrate | 34.13 transport.peptides and oligopeptides	-2.206	-1.403	0.000658938	0.0106629
MICRO.12705.C2	SDC	Histidine decarboxylase	13.2.7 amino acid metabolism.degradation.histidine | 20.1.99 stress.biotic.misc	-2.207	-1.498	0.00678633	0.0292213
bf_mxlfxxxx_0035d10.t3m.scf	RLK1	B-lectin receptor kinase	26.16 misc.myrosinases-lectin-jacalin | 29.4.1.57 protein.postranslational modification.kinase.receptor like cytoplasmatic kinase VII | 30.2.17 signalling.receptor kinases.DUF 26 | 30.2.24 signalling.receptor kinases.S-locus glycoprotein like	-2.222	-1.651	0.00233532	0.00698938
MICRO.2616.C1	RLK1	B-lectin receptor kinase	26.16 misc.myrosinases-lectin-jacalin | 29.4.1.57 protein.postranslational modification.kinase.receptor like cytoplasmatic kinase VII | 30.2.17 signalling.receptor kinases.DUF 26 | 30.2.24 signalling.receptor kinases.S-locus glycoprotein like	-2.265	-	0.00407678	-
MICRO.1389.C1	(SA):EDS1	Enhanced disease susceptibility 1 (Fragment)	16.4.2 secondary metabolism.N misc.betaine | 17.3.1.1.1 hormone metabolism.brassinosteroid.synthesis-degradation.BRs.DET2 | 20.1.3 stress.biotic.signalling	-2.374	-1.888	0.00263815	0.00415588
MICRO.13111.C1	Sotub02g032380.1.1	Patatin-like protein 3	20.1.5 stress.biotic.regulation of transcription | 33.1 development.storage proteins	-2.399	-	0.000109463	-
MICRO.3180.C2	Sotub12g027930.1.1	Genomic DNA chromosome 5 P1 clone MFC19	35.2 not assigned.unknown	-2.497	-2.196	0.000661376	0.000368387
MICRO.3204.C1	bHLH	Transcription factor	27.3.6 RNA.regulation of transcription.basic helix-loop-helix family (bHLH)	-2.505	-	0.0008763	-
MICRO.6673.C1	(JA):AOS	Allene oxide synthase	9.3 mitochondrial electron transport / ATP synthesis.electron transfer flavoprotein | 17.7.1.3 hormone metabolism.jasmonate.synthesis-degradation.allene oxidase synthase	-2.512	-1.979	3.42537e-05	0.00015515
MICRO.17599.C1	NAC	NAC domain transcription factor	27.3.27 RNA.regulation of transcription.NAC domain transcription factor family | 33.99 development.unspecified	-2.538	-1.171	2.43467e-05	0.0271324
MICRO.12630.C1	Sotub08g019050.1.1	Aspartic proteinase nepenthesin-1	27.3.99 RNA.regulation of transcription.unclassified | 29.5.4 protein.degradation.aspartate protease	-2.558	-1.417	0.00178591	0.0434151
STMGW02TV	ERF	Ethylene-responsive transcription factor 4	17.5.2 hormone metabolism.ethylene.signal transduction | 27.3.3 RNA.regulation of transcription.AP2/EREBP, APETALA2/ethylene-responsive element binding protein family	-2.56	-	0.00632454	-
STMCT35TV	Sotub06g005410.1.1	Unknown Protein	35.1 not assigned.no ontology	-2.587	-1.827	0.000236644	0.00238677
MICRO.12394.C1	TPS02	(E)-beta-ocimene/myrcene synthase	16.1.5 secondary metabolism.isoprenoids.terpenoids | 18 Co-factor and vitamine metabolism	-2.593	-2.049	0.00154031	0.0028155
MICRO.4830.C3	NHL8	Subtilisin-like protease	29.5.1 protein.degradation.subtilases | 31.4 cell.vesicle transport	-2.719	-1.636	0.00168393	0.0266287
MICRO.11392.C1	Sotub06g028490.1.1	CHP-rich zinc finger protein-like	20.1.7 stress.biotic.PR-proteins | 27.3.99 RNA.regulation of transcription.unclassified	-2.734	-1.135	7.48751e-06	0.037468
bf_suspxxxx_0024D03.t3m.scf	F11F8_15	Receptor-like kinase	16.1.4 secondary metabolism.isoprenoids.carotenoids | 27.1.2 RNA.processing.RNA helicase | 27.5.2.1 RNA.silencing.RISC formation.RNA helicase | 29.4.1.57 protein.postranslational modification.kinase.receptor like cytoplasmatic kinase VII | 30.2.21 signalling.receptor kinases.lysine motif	-2.735	-2.151	0.000820165	0.00175739
MICRO.11657.C1	Sotub10g020570.1.1	Unknown Protein	29.3.3 protein.targeting.chloroplast	-2.797	-2.442	5.95972e-06	7.19739e-06
PPCBA67TH	PCR1	Cell number regulator 2	16.2.1.8 secondary metabolism.phenylpropanoids.lignin biosynthesis.F5H	-2.802	-	1.73646e-05	-
MICRO.7884.C2	F11F8_15	Receptor-like kinase	16.1.4 secondary metabolism.isoprenoids.carotenoids | 27.1.2 RNA.processing.RNA helicase | 27.5.2.1 RNA.silencing.RISC formation.RNA helicase | 29.4.1.57 protein.postranslational modification.kinase.receptor like cytoplasmatic kinase VII | 30.2.21 signalling.receptor kinases.lysine motif	-2.861	-2.366	0.00109522	0.00128114
MICRO.10499.C1	Sotub06g016390.1.1	Metal ion binding protein	28.2 DNA.repair | 34.12 transport.metal	-2.888	-2.197	0.00541646	0.0113142
MICRO.10444.C1	Sotub09g008880.1.1	Glycosyltransferase-like protein	16.8.4 secondary metabolism.flavonoids.flavonols	-2.975	-1.447	0.000142602	0.0354882
STMJA76TV	MIK2	Leucine-rich repeat receptor-like serine/threonine-protein kinase At1g17230	10.2.1 cell wall.cellulose synthesis.cellulose synthase | 20.1.2 stress.biotic.receptors | 30.2.11 signalling.receptor kinases.leucine rich repeat XI | 30.2.12 signalling.receptor kinases.leucine rich repeat XII | 30.2.17 signalling.receptor kinases.DUF 26	-3.09	-1.766	0.00323687	0.049121
MICRO.11021.C1	Sotub08g019060.1.1	Chloroplast nucleoid DNA-binding protein (Fragment)	27.3.99 RNA.regulation of transcription.unclassified | 29.5.4 protein.degradation.aspartate protease	-3.091	-1.965	4.02549e-05	0.00250535
bf_suspxxxx_0048g10.t7m.scf	(WRKYs):WRKY70	WRKY transcription factor 6	26.7 misc.oxidases - copper, flavone etc | 27.3.32 RNA.regulation of transcription.WRKY domain transcription factor family | 34.13 transport.peptides and oligopeptides	-3.153	-3.416	3.27947e-05	3.78885e-07
STMIS76TV	WRKY	WRKY transcription factor 16	4.3.15 glycolysis.unclear/dually targeted.phospho-enol-pyruvate carboxylase (PEPC) | 26.8 misc.nitrilases, nitrile lyases, berberine bridge enzymes, reticuline oxidases, troponine reductases | 27.3.32 RNA.regulation of transcription.WRKY domain transcription factor family	-3.186	-2.205	0.00135127	0.00848139
STMEZ82TV	NAC	NAC domain protein IPR003441	27.3.27 RNA.regulation of transcription.NAC domain transcription factor family | 33.99 development.unspecified	-3.377	-1.709	9.68702e-05	0.0244461
MICRO.10445.C1	Sotub09g008880.1.1	Glycosyltransferase-like protein	16.8.4 secondary metabolism.flavonoids.flavonols	-3.43	-	0.00194336	-
MICRO.2286.C92	PGSC0003DMG400020777	Gene of unknown function	35.2 not assigned.unknown	-3.997	-4.123	3.81855e-05	1.29772e-06
MICRO.13345.C1	-	NIMIN2c protein	35.2 not assigned.unknown	-4.019	-2.82	0.00244501	0.0113926
MICRO.11686.C1	WRKY	WRKY transcription factor 7	4.3.15 glycolysis.unclear/dually targeted.phospho-enol-pyruvate carboxylase (PEPC) | 26.8 misc.nitrilases, nitrile lyases, berberine bridge enzymes, reticuline oxidases, troponine reductases | 27.3.32 RNA.regulation of transcription.WRKY domain transcription factor family	-4.063	-3.403	1.76097e-05	3.57952e-05
PPCBI52TH	(WRKYs):WRKY70	WRKY transcription factor 6	26.7 misc.oxidases - copper, flavone etc | 27.3.32 RNA.regulation of transcription.WRKY domain transcription factor family | 34.13 transport.peptides and oligopeptides	-4.07	-4.804	1.3984e-07	9.08972e-11
MICRO.2876.C1	(WRKYs):WRKY70	WRKY transcription factor 6	26.7 misc.oxidases - copper, flavone etc | 27.3.32 RNA.regulation of transcription.WRKY domain transcription factor family | 34.13 transport.peptides and oligopeptides	-4.634	-5.501	2.75816e-08	1.01053e-11
BPLI4N10TH	(WRKYs):WRKY70	WRKY transcription factor 6	26.7 misc.oxidases - copper, flavone etc | 27.3.32 RNA.regulation of transcription.WRKY domain transcription factor family | 34.13 transport.peptides and oligopeptides	-5.417	-6.059	2.70115e-08	7.67593e-11
MICRO.2876.C2	(WRKYs):WRKY70	WRKY transcription factor 6	26.7 misc.oxidases - copper, flavone etc | 27.3.32 RNA.regulation of transcription.WRKY domain transcription factor family | 34.13 transport.peptides and oligopeptides	-5.596	-6.589	2.22654e-08	9.5825e-12
MICRO.4091.C1	(WRKYs):WRKY70	WRKY transcription factor 6	26.7 misc.oxidases - copper, flavone etc | 27.3.32 RNA.regulation of transcription.WRKY domain transcription factor family | 34.13 transport.peptides and oligopeptides	-7.514	-7.57	2.57411e-13	5.24424e-14
MICRO.10244.C1	AtLFG3	Transmembrane BAX inhibitor motif-containing protein 4	35.1 not assigned.no ontology	0.851	-	0.0100003	-
cSTB41H8TH	Sotub12g016180.1.1	Topless-related protein 1	33.99 development.unspecified	1.221	1.477	0.0100319	0.000148048
MICRO.1019.C2	F11A12.5	6-phosphogluconate dehydrogenase decarboxylating	7.1.3 OPP.oxidative PP.6-phosphogluconate dehydrogenase	-0.401	-	0.0100676	-
MICRO.16575.C1	Sotub06g007900.1.1	PAPA-1-like conserved region family protein expressed	27.3.44 RNA.regulation of transcription.chromatin remodeling factors	0.488	0.359	0.0100725	0.0233103
MICRO.17253.C1	-	No Hits Found	35.2 not assigned.unknown | 35.2 not assigned.unknown	0.383	-	0.0101069	-
MICRO.7659.C2	Sotub11g012510.1.1	Alpha-1 6-glucosidase pullulanase-type	2.1.2.4 major CHO metabolism.synthesis.starch.debranching | 2.2.2.9 major CHO metabolism.degradation.starch.limit dextrinase/pullulanase	0.539	-	0.0101366	-
MICRO.4781.C1	C3H	Zinc finger CCCH domain-containing protein 17	27.3.99 RNA.regulation of transcription.unclassified	0.724	0.869	0.0101503	0.000168786
TBSK00233FD05.t3m.scf	RPL10A	Ribosomal protein L10	1.3.4 PS.calvin cycle.GAP | 20.1 stress.biotic | 29.2.1.2.2.10 protein.synthesis.ribosomal protein.eukaryotic.60S subunit.L10 | 29.2.2 protein.synthesis.ribosome biogenesis	-0.884	-0.931	0.0101879	0.000975674
bf_arrayxxx_0073e07.t7m.scf	HY2	Ferredoxin oxidoreductase	1.1.5.4 PS.lightreaction.other electron carrier (ox/red).ferredoxin oxireductase	0.804	-	0.0102135	-
MICRO.14458.C1	HD-ZIP	Homeobox-leucine zipper protein 22	27.3.22 RNA.regulation of transcription.homeobox transcription factor family (HB) | 33.99 development.unspecified	-0.613	-0.682	0.0102263	0.000497988
MICRO.7211.C1	CYP90D1 | ROT3	Cytochrome P450	17.3.1.1.99 hormone metabolism.brassinosteroid.synthesis-degradation.BRs.other | 26.10 misc.cytochrome P450	1.021	-	0.0102397	-
bf_suspxxxx_0040e04.t3m.scf	-	Gene of unknown function	9.6 mitochondrial electron transport / ATP synthesis.cytochrome c	0.66	-	0.0103242	-
cSTA7K14TH	RH50	ATP-dependent RNA helicase	27.1.2 RNA.processing.RNA helicase | 28.1 DNA.synthesis/chromatin structure	0.798	1.111	0.0103685	1.54064e-05
BF_TUBSXXXX_0026E05_T3M.SCF	Sotub11g028680.1.1	Aspartokinase/homoserine dehydrogenase	13.1.3.6.1.1 amino acid metabolism.synthesis.aspartate family.misc.homoserine.aspartate kinase | 13.1.3.6.1.3 amino acid metabolism.synthesis.aspartate family.misc.homoserine.homoserine dehydrogenase	0.612	0.997	0.0103685	6.46759e-07
MICRO.10841.C1	Sotub01g005180.1.1	Nbs-lrr resistance protein	20.1.2 stress.biotic.receptors	-1.249	-	0.0103685	-
MICRO.2013.C12	LBD	Disease resistance protein	13.1.3.6.1.3 amino acid metabolism.synthesis.aspartate family.misc.homoserine.homoserine dehydrogenase | 20.1.2 stress.biotic.receptors | 27.3.37 RNA.regulation of transcription.lateral organ boundaries gene family (AS2) | 30.2.17 signalling.receptor kinases.DUF 26 | 31.1 cell.organisation	0.644	0.865	0.0104156	2.99364e-05
MICRO.112.C3	Sotub06g011750.1.1	TIR-NBS-LRR disease resistance protein	20.1.2 stress.biotic.receptors | 27.3.67 RNA.regulation of transcription.putative transcription regulator | 30.2.11 signalling.receptor kinases.leucine rich repeat XI	0.789	0.788	0.0104156	0.00183611
MICRO.410.C5	CNX1	Calcium-binding protein Calnexin	30.3 signalling.calcium	-1.337	-	0.0104156	-
bf_ivrootxx_0008d07.t3m.scf	dl3500c	PHD finger family protein	27.3.63 RNA.regulation of transcription.PHD finger transcription factor | 34.3 transport.amino acids	0.787	0.645	0.0104156	0.0113671
MICRO.5794.C2	T02O04.23	VHS domain-containing protein At3g16270	29.2.2.50 protein.synthesis.ribosome biogenesis.BRIX	0.753	0.775	0.0104156	0.00131986
MICRO.6653.C3	NRPB2	DNA-directed RNA polymerase	26.2 misc.UDP glucosyl and glucoronyl transferases | 27.2 RNA.transcription	-0.502	-	0.0104156	-
MICRO.5290.C1	PAT10	Palmitoyltransferase	9.1.2 mitochondrial electron transport / ATP synthesis.NADH-DH (type I).localisation not clear | 27.3.99 RNA.regulation of transcription.unclassified	0.526	0.689	0.0104161	4.56067e-05
bf_mxflxxxx_0013h06.t3m.scf	-	No Hits Found	35.2 not assigned.unknown | 35.2 not assigned.unknown	0.703	0.91	0.0104161	5.60788e-05
MICRO.10018.C1	LRK10L-1.1	Receptor-like kinase	20.2.3 stress.abiotic.drought/salt | 29.4.1.57 protein.postranslational modification.kinase.receptor like cytoplasmatic kinase VII | 30.2.20 signalling.receptor kinases.wheat LRK10 like	-1.316	-1.006	0.0104864	0.0187933
MICRO.3057.C2	F14G24.14	Mpv17 protein	29.3.5 protein.targeting.peroxisomes	0.786	-	0.0104864	-
bf_lbchxxxx_0058c04.t3m.scf	Sotub05g017870.1.1	Mitochondrial ATP synthase subunit	9.9 mitochondrial electron transport / ATP synthesis.F1-ATPase	-0.416	-0.938	0.0104933	9.66431e-11
MICRO.16238.C1	ANX1	Receptor-like protein kinase	17.5.2 hormone metabolism.ethylene.signal transduction | 29.4.1.57 protein.postranslational modification.kinase.receptor like cytoplasmatic kinase VII | 30.2.1 signalling.receptor kinases.leucine rich repeat I | 30.2.16 signalling.receptor kinases.Catharanthus roseus-like RLK1 | 30.2.26 signalling.receptor kinases.crinkly like	-1.137	-	0.0104933	-
MICRO.13359.C1	ARP3	Actin-like protein 3	10.6.2 cell wall.degradation.mannan-xylose-arabinose-fucose | 31.1 cell.organisation	0.578	0.649	0.0104933	0.000458573
BF_TUBSXXXX_0021B08_T3M.SCF	PGSC0003DMG402025754	Gene of unknown function	35.2 not assigned.unknown	0.656	0.728	0.0105484	0.000536195
bf_arrayxxx_0053b12.t3m.scf	FAR1	Protein FAR1-RELATED SEQUENCE 4	13.99 amino acid metabolism.misc | 27.1.1 RNA.processing.splicing | 28.99 DNA.unspecified | 30.11 signalling.light	-0.696	-0.726	0.0105802	0.0011528
MICRO.14621.C1	dl3960w	Kelch-like protein 3	35.2 not assigned.unknown	0.356	-	0.0105884	-
STMCL82TV	Sotub02g031020.1.1	UPF0553 protein C9orf64-like protein	20.2.1 stress.abiotic.heat | 27.1.19 RNA.processing.ribonucleases | 28.1 DNA.synthesis/chromatin structure | 29.3.4.3 protein.targeting.secretory pathway.vacuole | 29.4 protein.postranslational modification | 29.5.7 protein.degradation.metalloprotease | 29.6 protein.folding | 30.2.17 signalling.receptor kinases.DUF 26 | 31.4 cell.vesicle transport | 34.1 transport.p- and v-ATPases | 34.12 transpo…	1.007	1.117	0.0106081	0.000550612
bf_mxlfxxxx_0048h06.t3m.scf	OEP161	Amino acid selective channel protein	29.3.2 protein.targeting.mitochondria	1.235	1.759	0.0106091	1.08072e-05
cSTS11F3TH	RH15	ATP-dependent RNA helicase	28.1 DNA.synthesis/chromatin structure | 29.2.3 protein.synthesis.initiation	0.36	-	0.0106373	-
bf_arrayxxx_0051c01.t7m.scf	F20D10.150	Rhamnogalacturonate lyase	10.6.3 cell wall.degradation.pectate lyases and polygalacturonases	0.874	0.691	0.0107025	0.0150269
MICRO.13119.C1	Sotub01g009040.1.1	Receptor-like kinase	29.4 protein.postranslational modification | 30.2.15 signalling.receptor kinases.thaumatin like | 30.2.17 signalling.receptor kinases.DUF 26 | 30.2.20 signalling.receptor kinases.wheat LRK10 like | 30.2.24 signalling.receptor kinases.S-locus glycoprotein like | 33.99 development.unspecified	-2.344	-	0.0107527	-
MICRO.10155.C3	SMT2	Sterol 24-C methyltransferase 2-1	17.3.1.2.2 hormone metabolism.brassinosteroid.synthesis-degradation.sterols.SMT2	-1.119	-	0.0107909	-
bf_acdaxxxx_0065a07.t3m.scf	K9D7.6	Ubiquitin carboxyl-terminal hydrolase family protein expressed	29.5.11.5 protein.degradation.ubiquitin.ubiquitin protease	0.944	0.704	0.0107929	0.0225692
cSTB24K8TH	F16J13.70	SNARE associated Golgi protein	35.2 not assigned.unknown	0.567	1.035	0.0109294	5.32929e-08
MICRO.10434.C1	Sotub05g014650.1.1	Auxin-independent growth protein (Fragment)	17.2.3 hormone metabolism.auxin.induced-regulated-responsive-activated | 27.3.39 RNA.regulation of transcription.AtSR transcription factor family	-0.49	-	0.0109867	-
MICRO.7389.C1	Sotub01g020340.1.1	Ankyrin repeat domain-containing protein 49	31.1 cell.organisation | 31.2 cell.division	0.649	0.819	0.01099	8.98835e-05
MICRO.633.C3	Sotub08g012130.1.1	Mitogen-activated protein kinase 4	26.7 misc.oxidases - copper, flavone etc | 29.4 protein.postranslational modification | 30.6 signalling.MAP kinases	-1.415	-	0.0110007	-
MICRO.4237.C1	UBC27	Ubiquitin-conjugating enzyme	11.1.9 lipid metabolism.FA synthesis and FA elongation.long chain fatty acid CoA ligase | 29.5.11.3 protein.degradation.ubiquitin.E2	-0.737	-	0.0110007	-
MICRO.1246.C5	-	No Hits Found	35.2 not assigned.unknown | 35.2 not assigned.unknown	0.453	0.556	0.0110007	0.000142345
116H09AF.esd	Sotub01g017680.1.1	Elongation factor 1-alpha	29.2.4 protein.synthesis.elongation	-1.589	-	0.0110163	-
POCDN35TV	GGH1	Gamma-glutamyl hydrolase 2	18 Co-factor and vitamine metabolism | 29.5 protein.degradation	-0.642	-0.592	0.0110163	0.0043722
MICRO.6785.C1	GAUT7	Glycosyl transferase family 8	26.2 misc.UDP glucosyl and glucoronyl transferases	0.445	0.478	0.0110547	0.00085891
MICRO.1307.C2	LPP2	Lipid phosphate phosphatase 3	26.13 misc.acid and other phosphatases	0.578	-	0.0112206	-
bf_stolxxxx_0063f01.t3m.scf	PGSC0003DMG400006643	Gene of unknown function	20.2.4 stress.abiotic.touch/wounding	-1.303	-	0.0112214	-
BF_TUBSXXXX_0049B01_T3M.SCF	C2H2	Zinc finger family protein	27.3.11 RNA.regulation of transcription.C2H2 zinc finger family	0.517	-	0.0113026	-
MICRO.5960.C3	SPPL2	Signal peptide peptidase	20.2.1 stress.abiotic.heat | 27.1.19 RNA.processing.ribonucleases | 28.1 DNA.synthesis/chromatin structure | 29.3.4.3 protein.targeting.secretory pathway.vacuole | 29.4 protein.postranslational modification | 29.5.7 protein.degradation.metalloprotease | 29.6 protein.folding | 30.2.17 signalling.receptor kinases.DUF 26 | 31.4 cell.vesicle transport | 34.1 transport.p- and v-ATPases | 34.12 transpo…	0.465	0.557	0.0113502	0.000212794
MICRO.7884.C1	F11F8_15	Receptor-like kinase	16.1.4 secondary metabolism.isoprenoids.carotenoids | 27.1.2 RNA.processing.RNA helicase | 27.5.2.1 RNA.silencing.RISC formation.RNA helicase | 29.4.1.57 protein.postranslational modification.kinase.receptor like cytoplasmatic kinase VII | 30.2.21 signalling.receptor kinases.lysine motif	-1.691	-	0.0113502	-
MICRO.12898.C2	Sotub07g015990.1.1	DNA repair protein RAD16	27.3.44 RNA.regulation of transcription.chromatin remodeling factors	-0.32	-	0.0113766	-
MICRO.3780.C1	SP1	E3 ubiquitin-protein ligase IAP-3	29.5.11.4.2 protein.degradation.ubiquitin.E3.RING	0.512	-	0.0113859	-
MICRO.3164.C8	Sotub02g005400.1.1	Genomic DNA chromosome 5 P1 clone MYJ24	27.3.1 RNA.regulation of transcription.ABI3/VP1-related B3-domain-containing transcription factor family | 27.5.2.1 RNA.silencing.RISC formation.RNA helicase | 29.5.11.4.2 protein.degradation.ubiquitin.E3.RING | 31.1 cell.organisation	0.971	1.112	0.0113998	0.000394382
bf_swstxxxx_0053b11.t3m.scf	COP1	Ubiquitin ligase protein COP1	29.5.11.4.6 protein.degradation.ubiquitin.E3.DCX | 30.11 signalling.light | 33.99 development.unspecified	0.596	0.515	0.0113998	0.00806395
MICRO.7870.C1	Trihelix	Os01g0318400 protein (Fragment)	27.3.30 RNA.regulation of transcription.triple-helix transcription factor family (Trihelix)	0.506	-	0.0114573	-
MICRO.4255.C1	ACR3	Protein-P-II uridylyltransferase	13.99 amino acid metabolism.misc | 26.2 misc.UDP glucosyl and glucoronyl transferases	0.601	0.5	0.0114811	0.0109303
MICRO.1943.C1	Sotub07g007000.1.1	Chitinase-like protein	20.1.7.3 stress.biotic.PR-proteins.PR3/4/8/11 (chitinases and chitin binding proteins)	-1.505	-1.763	0.0114811	0.000294664
MICRO.3483.C2	TALE	BEL1-like homeodomain protein 1	27.3.22 RNA.regulation of transcription.homeobox transcription factor family (HB)	0.894	-	0.0114811	-
MICRO.7740.C2	TRX2	Thioredoxin H	20.2.1 stress.abiotic.heat | 21.1 redox.thioredoxin | 27.3.39 RNA.regulation of transcription.AtSR transcription factor family | 29.2.4 protein.synthesis.elongation | 34.13 transport.peptides and oligopeptides	-0.535	-	0.0114811	-
MICRO.15857.C1	Sotub01g011350.1.1	NBS-coding resistance gene analog (Fragment)	20.1.2 stress.biotic.receptors | 30.2.17 signalling.receptor kinases.DUF 26	0.616	1.03	0.0114811	4.80356e-07
MICRO.5916.C1	T17F15.220	Inactive ubiquitin carboxyl-terminal hydrolase 54	29.5.11 protein.degradation.ubiquitin	0.917	1.1	0.0114936	0.000214253
SDBN004C16u.scf	NADP-ME1	Malic enzyme	8.2.10 TCA / organic transformation.other organic acid transformations.malic	-1.845	-1.539	0.0114992	0.0107648
BF_TUBSXXXX_0021F01_T3M.SCF	GTB1	Transcription elongation factor SPT6	27.3.52 RNA.regulation of transcription.global transcription factor group | 28.1 DNA.synthesis/chromatin structure	0.825	-	0.0115027	-
MICRO.11417.C1	PGSC0003DMG400012894	Gene of unknown function	1.1.2.1 PS.lightreaction.photosystem I.LHC-I | 27.2 RNA.transcription	0.759	0.621	0.0115518	0.0125724
bf_ivrootxx_0060d05.t3m.scf	Sotub12g010630.1.1	Os07g0419800 protein (Fragment)	17.3.1.2.1 hormone metabolism.brassinosteroid.synthesis-degradation.sterols.SMT1 | 27.3.44 RNA.regulation of transcription.chromatin remodeling factors | 29.5.11.4.2 protein.degradation.ubiquitin.E3.RING	0.629	0.913	0.0115518	8.99377e-06
bf_suspxxxx_0016e09.t3m.scf	F15E12.7	Aspartic proteinase nepenthesin-1	27.3.99 RNA.regulation of transcription.unclassified | 29.5.4 protein.degradation.aspartate protease	-1.256	-	0.0115528	-
MICRO.11085.C2	Sotub08g022170.1.1	At1g31940/F5M6.6	35.2 not assigned.unknown	-1.002	-1.578	0.0116107	1.77326e-06
bf_cswbxxxx_0058d02.t3m.scf	-	No Hits Found	35.2 not assigned.unknown | 35.2 not assigned.unknown	0.45	0.478	0.0116107	0.00105576
111G12AF.esd	-	No Hits Found	35.2 not assigned.unknown | 35.2 not assigned.unknown	0.462	0.364	0.0116107	0.0164676
POCCS25TP	Sotub08g006080.1.1	S-ribonuclease binding protein SBP1-like	29.5.11.4.2 protein.degradation.ubiquitin.E3.RING	-0.824	-	0.0116107	-
bf_mxlfxxxx_0073e02.t3m.scf	Sotub08g013780.1.1	Epoxide hydrolase	26.1 misc.misc2	0.542	-	0.0116107	-
PPCCS62TH	-	No Hits Found	35.2 not assigned.unknown | 35.2 not assigned.unknown	0.868	0.806	0.0116538	0.00440442
MICRO.6711.C1	EMB2788	Os07g0175100 protein (Fragment)	29.2.2 protein.synthesis.ribosome biogenesis	0.522	-	0.0116538	-
MICRO.10950.C1	Sotub05g007230.1.1	Unknown Protein	35.2 not assigned.unknown	-1.081	-	0.0116538	-
MICRO.10169.C1	F18E5.190	Transmembrane protein 34	26.1 misc.misc2	-0.661	-	0.0116551	-
BF_TUBSXXXX_0021F07_T3M.SCF	Sotub04g028250.1.1	Os06g0220000 protein (Fragment)	30.1.1 signalling.in sugar and nutrient physiology.misc	-1.351	-	0.0117025	-
MICRO.13803.C1	dl4605c	Vacuolar protein sorting-associated protein	18.7 Co-factor and vitamine metabolism.iron-sulphur clusters	0.982	1.166	0.0117025	0.000256183
MICRO.12096.C2	Sotub01g045430.1.1	TPbinding protein	35.2 not assigned.unknown	-0.662	-	0.0117025	-
SDBN003F21u.scf	MORC1	MORC family CW-type zinc finger 3	35.1 not assigned.no ontology	0.558	-	0.0117153	-
bf_cswbxxxx_0021h10.t3m.scf	RPS4	Ribosomal protein S4	29.2.1.1.2.1.4 protein.synthesis.ribosomal protein.prokaryotic.mitochondrion.30S subunit.S4 | 29.2.1.1.3.1.4 protein.synthesis.ribosomal protein.prokaryotic.unknown organellar.30S subunit.S4	1.376	2.051	0.0117996	5.62694e-06
MICRO.2105.C2	ALS	Acetolactate synthase	13.1.4.1.1 amino acid metabolism.synthesis.branched chain group.common.acetolactate synthase | 18.2 Co-factor and vitamine metabolism.thiamine	-0.96	-1.309	0.0118649	3.11415e-05
MICRO.15731.C1	F12B17_280	ATP dependent RNA helicase	11.1.9 lipid metabolism.FA synthesis and FA elongation.long chain fatty acid CoA ligase | 27.3.12 RNA.regulation of transcription.C3H zinc finger family | 28.1 DNA.synthesis/chromatin structure | 29.5.11.4.2 protein.degradation.ubiquitin.E3.RING	0.695	-	0.0118688	-
MICRO.6814.C1	T14P8.20	U3 small nucleolar RNA-associated protein	27.1.1 RNA.processing.splicing	-0.534	-	0.011912	-
MICRO.3931.C1	Sotub06g014360.1.1	Lethal(2) giant larvae protein homolog 2	29.2.2 protein.synthesis.ribosome biogenesis	0.716	1.136	0.0119461	1.65251e-06
MICRO.10158.C2	GPAT4	ER glycerol-phosphate acyltransferase	11.3 lipid metabolism.phospholipid synthesis | 13.2.2.2 amino acid metabolism.degradation.glutamate family.proline | 26.7 misc.oxidases - copper, flavone etc	-1.004	-	0.0120215	-
SDBN004J11u.scf	PGSC0003DMG400014038	Conserved gene of unknown function	20.1.7 stress.biotic.PR-proteins | 20.2.1 stress.abiotic.heat | 27.1.19 RNA.processing.ribonucleases | 28.1 DNA.synthesis/chromatin structure | 29.3.4.3 protein.targeting.secretory pathway.vacuole | 29.4 protein.postranslational modification | 29.5.7 protein.degradation.metalloprotease | 29.6 protein.folding | 30.2.17 signalling.receptor kinases.DUF 26 | 31.4 cell.vesicle transport | 34.1 transpo…	0.673	-	0.0120215	-
MICRO.11439.C1	AP2	Ethylene responsive transcription factor 2a	17.5.2 hormone metabolism.ethylene.signal transduction | 27.3.3 RNA.regulation of transcription.AP2/EREBP, APETALA2/ethylene-responsive element binding protein family	0.449	-	0.0120215	-
bf_mxflxxxx_0030c06.t3m.scf	EMB1187	Choline/ethanolamine kinase	11.3.2 lipid metabolism.phospholipid synthesis.choline kinase	-0.578	-	0.012169	-
MICRO.8819.C1	F17A17.10	Downward leaf curling protein	17.2.3 hormone metabolism.auxin.induced-regulated-responsive-activated	0.76	0.764	0.0123156	0.00209836
MICRO.15339.C1	SRK2A	Serine-threonine protein kinase	27.3.39 RNA.regulation of transcription.AtSR transcription factor family | 29.4 protein.postranslational modification | 34.13 transport.peptides and oligopeptides	-0.608	-	0.0123274	-
MICRO.712.C21	-	Casein kinase II alpha subunit	10.1.5 cell wall.precursor synthesis.UXS | 27.3.1 RNA.regulation of transcription.ABI3/VP1-related B3-domain-containing transcription factor family | 29.4 protein.postranslational modification	0.521	-	0.012359	-
bf_ivrootxx_0009f09.t3m.scf	SWI3A	SWI/SNF complex subunit SMARCC2	27.3.44 RNA.regulation of transcription.chromatin remodeling factors | 30.2.16 signalling.receptor kinases.Catharanthus roseus-like RLK1	-0.549	-0.51	0.0123653	0.00467033
POCAI92TV	(SA):PAL	Phenylalanine ammonia-lyase	16.2.1.1 secondary metabolism.phenylpropanoids.lignin biosynthesis.PAL	-1.344	-1.036	0.0123653	0.0201683
STMHB36TV	MEE22	EMB1611/MEE22	31.2 cell.division | 33.99 development.unspecified	0.496	0.471	0.0123771	0.00381422
BF_TUBSXXXX_0038C06_T3M.SCF	Sotub11g018780.1.1	SET domain protein	29.2.1.2.2.13 protein.synthesis.ribosomal protein.eukaryotic.60S subunit.L13 | 29.2.2 protein.synthesis.ribosome biogenesis | 30.2.5 signalling.receptor kinases.leucine rich repeat V	0.548	0.539	0.0124036	0.00269486
MICRO.633.C2	MCC1	N-acetyltransferase	26.24 misc.GCN5-related N-acetyltransferase | 30.6 signalling.MAP kinases	-0.641	-0.583	0.0124329	0.00567844
MICRO.15523.C1	MYB_related	Os11g0482500 protein (Fragment)	27.3.25 RNA.regulation of transcription.MYB domain transcription factor family | 27.3.67 RNA.regulation of transcription.putative transcription regulator | 28.99 DNA.unspecified	0.427	-	0.0124518	-
MICRO.4277.C1	MICRO.4277.C1	-	35.2 not assigned.unknown | 35.2 not assigned.unknown	0.689	1.191	0.012461	2.88969e-07
bf_arrayxxx_0085g01.t3m.scf	PP2AB1	Serine/threonine protein phosphatase 2A 55 kDa regulatory subunit B beta isoform	29.4 protein.postranslational modification	0.424	-	0.012461	-
MICRO.3421.C1	MBD5	Methyl-CpG-binding domain 7	27.3.59 RNA.regulation of transcription.methyl binding domain proteins | 29.2.3 protein.synthesis.initiation	0.5	0.493	0.0124643	0.00264063
BF_TUBSXXXX_0012H10_T3M.SCF	PGSC0003DMG400031405	NRC1	20.1.2 stress.biotic.receptors | 20.1.7 stress.biotic.PR-proteins	-0.768	-0.832	0.0126287	0.000950313
ACDA03147G03.T3m.scf	BAG5	Bcl-2-associated athanogene-like protein	17.4.2 hormone metabolism.cytokinin.signal transduction | 19.4 tetrapyrrole synthesis.ALA dehydratase | 31.4 cell.vesicle transport | 33.99 development.unspecified	1.364	2.288	0.0126346	5.79641e-07
bf_ivrootxx_0043h05.t3m.scf	XBAT31	Ankyrin repeat domain-containing protein 28	31.1 cell.organisation	-0.546	-	0.0126403	-
MICRO.12741.C1	APUM1	mRNA binding protein Pumilio 2	26.8 misc.nitrilases, nitrile lyases, berberine bridge enzymes, reticuline oxidases, troponine reductases | 29.5.11.4.2 protein.degradation.ubiquitin.E3.RING	0.582	-	0.0126403	-
MICRO.14393.C1	dl4845w	Protein rai1	30.3 signalling.calcium	0.52	0.712	0.0126403	3.27863e-05
MICRO.2759.C1	SOBIR1	Receptor-like serine/threonine-protein kinase At1g78530	29.4.1.57 protein.postranslational modification.kinase.receptor like cytoplasmatic kinase VII | 30.2.11 signalling.receptor kinases.leucine rich repeat XI | 30.2.17 signalling.receptor kinases.DUF 26	-1.167	-1.012	0.0127191	0.00873835
MICRO.16626.C1	PGSC0003DMG401006673	Gene of unknown function	3.5 minor CHO metabolism.others	0.469	0.767	0.0127221	1.01099e-06
MICRO.14784.C1	CRWN1	Nuclear matrix constituent protein 1	27.1 RNA.processing | 29.5 protein.degradation	0.641	-	0.0127387	-
bf_arrayxxx_0068h09.t3m.scf	RH2	Eukaryotic initiation factor 4A (ATP-dependent RNA helicase eIF4A)	27.1.2 RNA.processing.RNA helicase | 28.1 DNA.synthesis/chromatin structure | 29.2.3 protein.synthesis.initiation	0.826	-	0.0127482	-
bf_mxlfxxxx_0031f04.t3m.scf	Sotub02g029930.1.1	Unknown Protein	20.1.5 stress.biotic.regulation of transcription	-1.527	-	0.012759	-
MICRO.11592.C2	PGSC0003DMG400031480	Gene of unknown function	35.2 not assigned.unknown	-0.669	-0.69	0.0127591	0.00167644
cPRO15J8TH	-	Gene of unknown function	35.2 not assigned.unknown	1.01	-	0.0127994	-
MICRO.5785.C2	MYH9.9	RNA splicing factor	27.4 RNA.RNA binding	0.989	0.889	0.0127994	0.00658963
cSTD4F5TH	PGSC0003DMG400009771	Gene of unknown function	35.2 not assigned.unknown	0.728	1.015	0.0127994	2.42371e-05
bf_cswbxxxx_0015g11.t3m.scf	T1P2.14	Kelch-like protein 17	29.5.11.4.3.2 protein.degradation.ubiquitin.E3.SCF.FBOX	0.378	0.293	0.0129175	0.0205079
cSTA17E22TH	F6N23.21	Calmodulin-binding heat-shock-like protein	20.2.1 stress.abiotic.heat | 29.2.1.1 protein.synthesis.ribosomal protein.prokaryotic | 30.3 signalling.calcium	0.526	-	0.0129564	-
bf_mxlfxxxx_0066a07.t3m.scf	PPOX2	Protoporphyrinogen IX oxidase	19.9 tetrapyrrole synthesis.protoporphyrin IX oxidase	0.717	0.83	0.0130893	0.000428381
bf_ivrootxx_0055c06.t3m.scf	B120	G-type lectin S-receptor-like serine/threonine-protein kinase At1g11330	26.16 misc.myrosinases-lectin-jacalin | 29.4 protein.postranslational modification | 30.2.17 signalling.receptor kinases.DUF 26 | 30.2.24 signalling.receptor kinases.S-locus glycoprotein like	0.588	0.417	0.013122	0.035637
MICRO.15185.C3	Sotub03g007210.1.1	MADS box transcription factor	9.6 mitochondrial electron transport / ATP synthesis.cytochrome c | 27.3.24 RNA.regulation of transcription.MADS box transcription factor family	0.965	0.9	0.013122	0.00478534
MICRO.16904.C1	ERF	Ethylene-responsive transcription factor 5	17.5.2 hormone metabolism.ethylene.signal transduction | 27.3.3 RNA.regulation of transcription.AP2/EREBP, APETALA2/ethylene-responsive element binding protein family	1.507	-	0.013122	-
bf_mxlfxxxx_0060g07.t3m.scf	ATB	F-box/LRR-repeat protein 10	29.5.11.4.3.2 protein.degradation.ubiquitin.E3.SCF.FBOX	0.325	0.509	0.0131581	2.66904e-06
bf_mxlfxxxx_0012g05.t3m.scf	CV497477	-	35.2 not assigned.unknown | 35.2 not assigned.unknown	0.742	0.754	0.0132289	0.00206215
SDBN002G04u.scf	F4H5.8	Receptor protein kinase-like	29.4.1.54 protein.postranslational modification.kinase.receptor like cytoplasmatic kinase IV | 29.4.1.57 protein.postranslational modification.kinase.receptor like cytoplasmatic kinase VII | 30.2.1 signalling.receptor kinases.leucine rich repeat I | 30.2.3 signalling.receptor kinases.leucine rich repeat III | 30.2.8.1 signalling.receptor kinases.leucine rich repeat VIII.type 1 | 30.2.11 signallin…	-0.544	-	0.013289	-
MICRO.4561.C3	B''ALPHA	Serine/threonine-protein phosphatase 2A regulatory subunit B'' subunit gamma	29.4 protein.postranslational modification | 30.3 signalling.calcium	0.676	0.595	0.013289	0.00806395
bf_ivrootxx_0058b09.t3m.scf	TALE	BEL1-like homeodomain protein 2	27.3.22 RNA.regulation of transcription.homeobox transcription factor family (HB)	1.062	0.836	0.013289	0.0186345
MICRO.4410.C2	Sotub11g019220.1.1	Pentatricopeptide repeat-containing protein	1.1.2.2 PS.lightreaction.photosystem I.PSI polypeptide subunits | 16.1.2.7 secondary metabolism.isoprenoids.mevalonate pathway.isopentenyl pyrophosphate:dimethyllallyl pyrophosphate isomerase	-1.109	-	0.0133115	-
bf_arrayxxx_0033b11.t7m.scf	BUP	Glycosyltransferase family protein 1	20.1.7.3 stress.biotic.PR-proteins.PR3/4/8/11 (chitinases and chitin binding proteins)	0.686	1.053	0.0133115	4.19295e-06
MICRO.1333.C1	T10D10.19	Translation initiation factor eIF-2B alpha subunit	10.6.3 cell wall.degradation.pectate lyases and polygalacturonases | 29.2.3 protein.synthesis.initiation	0.417	-	0.0133115	-
MICRO.15112.C1	K11J9.7	Asparaginase	13.2.3.1.1 amino acid metabolism.degradation.aspartate family.asparagine.L-asparaginase | 26.2 misc.UDP glucosyl and glucoronyl transferases	0.346	0.479	0.0133414	3.06686e-05
MICRO.2425.C1	MGO3.3	Conserved gene of unknown function	27.3.67 RNA.regulation of transcription.putative transcription regulator	0.366	0.366	0.0133414	0.00245441
MICRO.116.C4	-	tRNA-dihydrouridine synthase	12.4 N-metabolism.misc | 29.2.2 protein.synthesis.ribosome biogenesis	0.468	0.749	0.0133626	1.81594e-06
MICRO.3471.C1	ELF9	Poly(U)-binding-splicing factor PUF60	27.4 RNA.RNA binding	0.398	-	0.0133626	-
POAD271TV	CK272031	-	30.5 signalling.G-proteins | 30.5 signalling.G-proteins	0.646	0.673	0.0133626	0.00162862
BF_TUBSXXXX_0028G12_T3M.SCF	-	No Hits Found	35.2 not assigned.unknown | 35.2 not assigned.unknown	0.794	0.929	0.0133691	0.000383782
cSTA3B2TH	Sotub07g017680.1.1	Cc-nbs-lrr resistance protein	20.1.2 stress.biotic.receptors	0.678	1.177	0.0134037	3.19058e-07
MICRO.1752.C2	SCL30A	Splicing factor arginine/serine-rich 4	27.1.1 RNA.processing.splicing	-0.622	-	0.0134216	-
cPRO5C22TH	MES12	Hydrolase alpha/beta fold family protein	2.2.1.3.1 major CHO metabolism.degradation.sucrose.invertases.neutral | 26.8 misc.nitrilases, nitrile lyases, berberine bridge enzymes, reticuline oxidases, troponine reductases | 31.3.1 cell.cycle.peptidylprolyl isomerase	-1.087	-1.607	0.0134489	9.24857e-06
MICRO.16624.C1	Sotub11g014080.1.1	TIR-NBS-LRR disease resistance-like protein	20.1.2 stress.biotic.receptors	-0.864	-	0.0134709	-
MICRO.10031.C1	ATJ20	Chaperone protein dnaJ 20	20.2.1 stress.abiotic.heat	0.832	-	0.0134709	-
bf_mxflxxxx_0003h09.t3m.scf	VHA-G1 | VHA-G2	V-type proton ATPase subunit G 2	34.1.1 transport.p- and v-ATPases.H+transporting two-sector ATPase	-1.069	-	0.0134709	-
MICRO.126.C5	GAPC1	Glyceraldehyde-3-phosphate dehydrogenase	4.1.8 glycolysis.cytosolic branch.glyceraldehyde 3-phosphate dehydrogenase (GAP-DH)	0.822	-	0.0134709	-
MICRO.7091.C2	Sotub04g029410.1.1	Unknown Protein	27.3.99 RNA.regulation of transcription.unclassified	0.655	0.504	0.0134709	0.0220429
MICRO.712.C30	PPCK1	Calcium-dependent protein kinase 2	4.3.15 glycolysis.unclear/dually targeted.phospho-enol-pyruvate carboxylase (PEPC) | 4.3.16 glycolysis.unclear/dually targeted.phosphoenolpyruvate carboxykinase (PEPCK) | 29.4 protein.postranslational modification	1.696	-	0.0134885	-
bf_mxlfxxxx_0006e03.t3m.scf	StGA3ox	Gibberellin 3-beta-hydroxylase (Fragment)	16.8.4 secondary metabolism.flavonoids.flavonols | 17.5.1 hormone metabolism.ethylene.synthesis-degradation | 17.6.1.11 hormone metabolism.gibberelin.synthesis-degradation.GA20 oxidase | 17.6.1.12 hormone metabolism.gibberelin.synthesis-degradation.GA3 oxidase	-0.635	-	0.0135273	-
cSTD5O13TH	HMGB1	High mobility group protein	27.3.53 RNA.regulation of transcription.high mobility group family (HMG) | 27.3.62 RNA.regulation of transcription.nucleosome/chromatin assembly factor group	0.549	0.456	0.0135489	0.0129728
MICRO.3542.C3	CRT3	Calreticulin 2 calcium-binding protein	30.3 signalling.calcium | 34.3 transport.amino acids	-1.737	-1.223	0.0135489	0.037999
cSTA36G14TH	MXI10.19	Dolichyl pyrophosphate Man9GlcNAc2 alpha-1 3-glucosyltransferase	26.2 misc.UDP glucosyl and glucoronyl transferases	-0.517	-	0.0135489	-
MICRO.7131.C1	(SA):MOS	Importin alpha-1b subunit	1.3.13 PS.calvin cycle.rubisco interacting | 29.3.1 protein.targeting.nucleus	0.472	0.595	0.0135489	0.000141922
BF_LBCHXXXX_0032C02_T3M.SCF	Sotub06g019020.1.1	S receptor kinase-54	10.6.1 cell wall.degradation.cellulases and beta-1,4-glucanases | 26.3 misc.gluco-, galacto- and mannosidases | 29.4.1.53 protein.postranslational modification.kinase.receptor like cytoplasmatic kinase III | 29.4.1.57 protein.postranslational modification.kinase.receptor like cytoplasmatic kinase VII | 30.2.17 signalling.receptor kinases.DUF 26 | 30.2.25 signalling.receptor kinases.wall associate…	-1.263	-0.909	0.0135528	0.0336863
MICRO.13956.C1	Sotub02g036070.1.1	RNA exonuclease 4	16.1.5 secondary metabolism.isoprenoids.terpenoids | 19.3 tetrapyrrole synthesis.GSA | 28.2 DNA.repair	0.508	0.51	0.0135841	0.00246641
MICRO.1870.C1	RabGAP22	TBC1 domain family member 15	9.7 mitochondrial electron transport / ATP synthesis.cytochrome c oxidase | 29.5.15 protein.degradation.inhibitors | 30.5 signalling.G-proteins	-0.41	-0.306	0.0136006	0.0274206
POADF80TP	T16K5.230	Beta-glucanase-like protein	35.1 not assigned.no ontology	0.563	0.724	0.013648	0.000104452
MICRO.8265.C1	F4D11.190	Early fruit mRNA	35.1 not assigned.no ontology	0.638	0.726	0.0137644	0.000588148
MICRO.8309.C1	Sotub01g042260.1.1	Protein DA1-related 1	27.3.34 RNA.regulation of transcription.orphan family | 29.5.11 protein.degradation.ubiquitin | 33.99 development.unspecified	-1.129	-	0.0137718	-
MICRO.7166.C1	ELC	Tumor susceptibility protein 101 (Fragment)	20.2.5 stress.abiotic.light	-0.601	-0.48	0.0137854	0.0174987
cSTB1H22TH	K5J14.11	Pentatricopeptide repeat-containing protein	27.3 RNA.regulation of transcription | 33.99 development.unspecified	0.552	1.03	0.0138174	6.26908e-08
bf_mxflxxxx_0072b04.t3m.scf	Sotub02g037650.1.1	Translocon-associated protein subunit beta	35.1 not assigned.no ontology	-0.831	-0.587	0.0138174	0.0375906
POACO09TV	Sotub08g024000.1.1	Hexose transporter 1	34.2 transport.sugars	0.415	0.87	0.0138676	3.0754e-09
bf_ivrootxx_0061g02.t3m.scf	CO502577	-	35.2 not assigned.unknown | 35.2 not assigned.unknown	0.492	0.674	0.0139152	3.84559e-05
bf_ivrootxx_0021h12.t3m.scf	PGSC0003DMG400009488	Late blight resistance protein	1.3.4 PS.calvin cycle.GAP | 3.6 minor CHO metabolism.callose | 20.1 stress.biotic | 26.10 misc.cytochrome P450 | 29.2.1.2.2.10 protein.synthesis.ribosomal protein.eukaryotic.60S subunit.L10 | 29.2.2 protein.synthesis.ribosome biogenesis | 29.5.11.4.3.2 protein.degradation.ubiquitin.E3.SCF.FBOX	-0.414	-0.507	0.0139446	0.000220857
MICRO.7634.C1	UBP12	Ubiquitin carboxyl-terminal hydrolase family protein expressed	29.5.11.5 protein.degradation.ubiquitin.ubiquitin protease	-0.543	-	0.0140241	-
MICRO.11433.C1	RRC1	Polyadenylate-binding protein 1	27.4 RNA.RNA binding | 29.5 protein.degradation | 31.4 cell.vesicle transport	0.489	0.665	0.0140555	4.52929e-05
bf_mxlfxxxx_0041h04.t3m.scf	CV499873	-	35.2 not assigned.unknown | 35.2 not assigned.unknown	0.642	1.044	0.0140555	1.51166e-06
MICRO.12589.C2	HIR4	SPFH domain / Band 7 family protein	27.3.44 RNA.regulation of transcription.chromatin remodeling factors	0.483	0.433	0.014088	0.00751671
bf_cswbxxxx_0040b09.t3m.scf	-	No Hits Found	35.2 not assigned.unknown | 35.2 not assigned.unknown	-0.384	-	0.014088	-
ACDA00273G09.T3m.scf	F5A18.5	Transmembrane protein 214-A	35.2 not assigned.unknown	0.649	-	0.014088	-
MICRO.8859.C1	Sotub08g015690.1.1	Receptor-like serine/threonine-protein kinase At1g78530	29.4.1.57 protein.postranslational modification.kinase.receptor like cytoplasmatic kinase VII | 30.2.11 signalling.receptor kinases.leucine rich repeat XI	-0.621	-	0.014088	-
MICRO.8721.C1	DOX1	Alpha-dioxygenase 2	17.5.1 hormone metabolism.ethylene.synthesis-degradation | 20.2 stress.abiotic | 26.14 misc.oxygenases | 27.3.6 RNA.regulation of transcription.basic helix-loop-helix family (bHLH)	-0.778	-0.735	0.014088	0.00471714
bf_cswbxxxx_0063f07.t3m.scf	-	RAN guanine nucleotide release factor	1.1.1.2 PS.lightreaction.photosystem II.PSII polypeptide subunits | 27.3.44 RNA.regulation of transcription.chromatin remodeling factors	0.412	0.504	0.014088	0.000233932
cSTE22O16TH	MWJ3.2	Pentatricopeptide repeat-containing protein	17.8.1 hormone metabolism.salicylic acid.synthesis-degradation | 30.8 signalling.misc | 33.99 development.unspecified	0.827	0.919	0.014088	0.000819398
bf_mxlfxxxx_0026d04.t3m.scf	PGSC0003DMG400001390	Gene of unknown function	1.1.2.1 PS.lightreaction.photosystem I.LHC-I | 27.2 RNA.transcription	0.61	0.62	0.0140889	0.00228614
MICRO.2535.C1	PDE318	GTPase obg	20.2.5 stress.abiotic.light | 27.1.1 RNA.processing.splicing | 29.5 protein.degradation | 30.5 signalling.G-proteins	0.657	0.797	0.0141021	0.00026424
MICRO.2219.C6	(SA):PAL	Phenylalanine ammonia-lyase	16.2.1.1 secondary metabolism.phenylpropanoids.lignin biosynthesis.PAL	-1.241	-1.608	0.0141426	0.000100899
MICRO.10110.C1	F14P13.11	Organic anion transporter	10.7 cell wall.modification | 13.1.6.1.7 amino acid metabolism.synthesis.aromatic aa.chorismate.chorismate synthase | 20.1.6 stress.biotic.heat shock proteins | 27.3.35 RNA.regulation of transcription.bZIP transcription factor family | 28.1 DNA.synthesis/chromatin structure | 29.2.2 protein.synthesis.ribosome biogenesis | 34.8 transport.metabolite transporters at the envelope membrane	-0.677	-0.596	0.0141426	0.00871103
MICRO.10229.C1	-	AT-hook DNA-binding protein (Fragment)	27.3.67 RNA.regulation of transcription.putative transcription regulator | 28.99 DNA.unspecified	0.553	-	0.0141426	-
MICRO.469.C3	MUG13.13	Coatomer subunit delta	31.4 cell.vesicle transport	-0.478	-	0.014198	-
BF_TUBSXXXX_0021D05_T3M.SCF	RBL2	Rhomboid family protein	29.5.5 protein.degradation.serine protease	-1.112	-0.88	0.0142132	0.0193246
MICRO.912.C4	RH15	ATP-dependent RNA helicase	28.1 DNA.synthesis/chromatin structure | 29.2.3 protein.synthesis.initiation	-0.818	-	0.0142132	-
cSTE25M6TH	T24D18.4	Sister chromatid cohesion protein PDS5 homolog B	9.1.2 mitochondrial electron transport / ATP synthesis.NADH-DH (type I).localisation not clear | 26.27 misc.calcineurin-like phosphoesterase family protein | 29.2.2 protein.synthesis.ribosome biogenesis	0.418	0.484	0.0142132	0.000504921
bf_suspxxxx_0005B06.t3m.scf	Sotub04g006360.1.1	Os06g0731300 protein (Fragment)	27.1.20 RNA.processing.degradation dicer	0.404	0.765	0.0142492	4.97864e-08
MICRO.7274.C2	T29F13.5	Catalytic/ protein phosphatase type 2C/ protein serine/threonine phosphatase	26.2 misc.UDP glucosyl and glucoronyl transferases | 27.3.28 RNA.regulation of transcription.squamosa promoter binding protein family (SBP) | 28.1 DNA.synthesis/chromatin structure | 29.4 protein.postranslational modification	-1.046	-1.171	0.0142492	0.000778378
bf_cswcxxxx_0003h11.t3m.scf	-	Optic atrophy 3 protein (OPA3)	1.1.4 PS.lightreaction.ATP synthase	0.485	-	0.0142823	-
MICRO.1565.C1	ADT3 | ADT4 | ADT5 | ADT6	Prephenate dehydratase	13.1.6.3.1 amino acid metabolism.synthesis.aromatic aa.phenylalanine.arogenate dehydratase / prephenate dehydratase | 29.2.2 protein.synthesis.ribosome biogenesis	-1.749	-	0.0142993	-
POCCB64TV	Sotub02g036480.1.1	F-box/LRR-repeat protein 4	35.2 not assigned.unknown	0.769	-	0.0142993	-
MICRO.7748.C1	CRK1	Receptor-like protein kinase At5g59670	30.2.17 signalling.receptor kinases.DUF 26 | 30.2.24 signalling.receptor kinases.S-locus glycoprotein like	-0.731	-	0.0143341	-
MICRO.9628.C2	PTP1	Protein tyrosine phosphatase non-receptor type 6	21.2 redox.ascorbate and glutathione | 29.4 protein.postranslational modification	0.702	-	0.0143341	-
52-xl_prcli-c41-A012.e1.scf	Sotub04g012290.1.1	Pre-mRNA-splicing factor RBM22	27.3.99 RNA.regulation of transcription.unclassified	0.602	0.927	0.0143341	4.96127e-06
MICRO.3846.C1	PHYL2.1	Vesicle-associated membrane protein 7B	31.4 cell.vesicle transport	0.989	0.903	0.0143854	0.00661871
MICRO.9222.C2	ARR8	Two-component response regulator ARR3	11.1.9 lipid metabolism.FA synthesis and FA elongation.long chain fatty acid CoA ligase | 17.4.2 hormone metabolism.cytokinin.signal transduction | 26.7 misc.oxidases - copper, flavone etc | 27.3.5 RNA.regulation of transcription.ARR | 30.1 signalling.in sugar and nutrient physiology	-1.9	-2.142	0.0143854	0.000727932
167G02AF.esd	A1	Elongation factor 1-alpha	29.2.4 protein.synthesis.elongation	-1.623	-1.7	0.0143854	0.00171553
MICRO.1849.C2	F14G11.11	Coiled-coil domain-containing protein 130	31.3 cell.cycle	0.706	1.112	0.0143854	3.15486e-06
BF_LBCHXXXX_0027E06_T3M.SCF	bHLH	Transcription factor bHLH51	27.3.6 RNA.regulation of transcription.basic helix-loop-helix family (bHLH) | 28.1 DNA.synthesis/chromatin structure	-0.575	-0.531	0.0143854	0.00596226
bf_mxflxxxx_0072c04.t3m.scf	Sotub07g014720.1.1	Cytochrome P450	2.2.2.6 major CHO metabolism.degradation.starch.transporter | 17.3.1.1.5 hormone metabolism.brassinosteroid.synthesis-degradation.BRs.metabolic regulation | 26.10 misc.cytochrome P450	0.58	-	0.0143901	-
MICRO.7971.C1	NUP88	Genomic DNA chromosome 5 P1 clone MJJ3	29.3.1 protein.targeting.nucleus	0.449	-	0.0143996	-
bf_arrayxxx_0068b10.t7m.scf	F17A17.15	Heterogeneous nuclear ribonucleoprotein a1	27.4 RNA.RNA binding | 29.5.11.3 protein.degradation.ubiquitin.E2	0.601	1.256	0.0145804	3.94813e-09
MICRO.9630.C1	SOBIR1	Receptor-like serine/threonine-protein kinase At1g78530	29.4.1.57 protein.postranslational modification.kinase.receptor like cytoplasmatic kinase VII | 30.2.11 signalling.receptor kinases.leucine rich repeat XI | 30.2.17 signalling.receptor kinases.DUF 26	-1.252	-1.031	0.0145804	0.0150305
MICRO.14265.C1	SEU	Transcriptional corepressor SEUSS	27.3.11 RNA.regulation of transcription.C2H2 zinc finger family	0.681	0.702	0.0145804	0.00207222
STMCK50TH	MIK2	Leucine-rich repeat receptor-like serine/threonine-protein kinase At1g17230	17.3.2.1 hormone metabolism.brassinosteroid.signal transduction.BRI | 20.1.2 stress.biotic.receptors | 26.7 misc.oxidases - copper, flavone etc | 26.28 misc.GDSL-motif lipase | 30.2.4 signalling.receptor kinases.leucine rich repeat IV | 30.2.11 signalling.receptor kinases.leucine rich repeat XI | 30.2.12 signalling.receptor kinases.leucine rich repeat XII | 30.3 signalling.calcium	-0.836	-0.77	0.0145804	0.0061674
MICRO.650.C2	T5M16.26	Aminotransferase	16.2 secondary metabolism.phenylpropanoids | 17.7.1.5 hormone metabolism.jasmonate.synthesis-degradation.12-oxophytodienoate reductase 3	-0.548	-	0.0145804	-
POCBY03TV	Sotub09g029160.1.1	Unknown Protein	29.5.11.20 protein.degradation.ubiquitin.proteasom	-0.581	-	0.0145804	-
POAD271TP	CK272030	-	30.5 signalling.G-proteins | 30.5 signalling.G-proteins	0.626	1.035	0.0145819	1.22671e-06
bf_mxlfxxxx_0063h01.t3m.scf	Sotub09g014400.1.1	Unknown Protein	29.2.1.2.2.23 protein.synthesis.ribosomal protein.eukaryotic.60S subunit.L23 | 29.2.2 protein.synthesis.ribosome biogenesis	0.676	0.696	0.0145819	0.00212666
MICRO.18213.C1	-	Gene of unknown function	3.3 minor CHO metabolism.sugar alcohols | 10.8.1 cell wall.pectinesterases.PME | 12.4 N-metabolism.misc | 17.4.1 hormone metabolism.cytokinin.synthesis-degradation | 20.1 stress.biotic | 26.10 misc.cytochrome P450 | 27.2 RNA.transcription | 28.99 DNA.unspecified | 29.5.11.4.3.1 protein.degradation.ubiquitin.E3.SCF.SKP | 31.4 cell.vesicle transport | 34.16 transport.ABC transporters and multidrug …	-0.659	-	0.0145824	-
MICRO.3417.C1	COAE	Dephospho-CoA kinase	1.1.2.2 PS.lightreaction.photosystem I.PSI polypeptide subunits | 18.4.9 Co-factor and vitamine metabolism.pantothenate.dephospho-CoA kinase (DPCK)	0.435	0.354	0.0146155	0.0165308
MICRO.189.C1	WRKY	WRKY transcription factor 3	10.6.3 cell wall.degradation.pectate lyases and polygalacturonases | 20.1.5 stress.biotic.regulation of transcription | 27.3.32 RNA.regulation of transcription.WRKY domain transcription factor family	-3.023	-3.181	0.0147124	0.00168853
MICRO.11393.C1	MYB_related	Telomere repeat-binding protein 5	27.3.25 RNA.regulation of transcription.MYB domain transcription factor family | 28.1 DNA.synthesis/chromatin structure	0.648	0.709	0.0147124	0.0010786
SSBN002L10u.scf	AtPAM16L | TXR1	Mitochondrial import inner membrane translocase subunit TIM16	3.8.1 minor CHO metabolism.galactose.galactokinases | 29.2.2 protein.synthesis.ribosome biogenesis | 34.99 transport.misc	0.522	-	0.0147703	-
SSBN003I24u.scf	F17M5.160	Vacuolar import and degradation protein VID27	33.99 development.unspecified	-0.355	-	0.0148309	-
MICRO.3296.C2	C3H	Zinc finger CCCH domain-containing protein 16	27.3.99 RNA.regulation of transcription.unclassified	-1.018	-0.851	0.0148519	0.0136983
MICRO.876.C1	GeBP	Os09g0451700 protein (Fragment)	27.3.49 RNA.regulation of transcription.GeBP like	-0.515	-	0.0148519	-
MICRO.5432.C1	CYP18-1	Peptidyl-prolyl cis-trans isomerase	31.3.1 cell.cycle.peptidylprolyl isomerase	0.427	-	0.0148718	-
MICRO.3088.C2	F16B3.5	cDNA clone 001-043-A08 full insert sequence	29.5.1 protein.degradation.subtilases	-0.755	-0.671	0.0148893	0.00857334
ACDA03812F08.T3m.scf	CNX1	Calcium-binding protein Calnexin	30.3 signalling.calcium	-1.098	-	0.0149375	-
MICRO.8044.C1	AATP1	ATP-dependent zinc metalloprotease FtsH	29.5.9 protein.degradation.AAA type	-1.968	-1.548	0.0149375	0.0210453
cSTB37C5TH	-	Receptor-like protein kinase	30.2.17 signalling.receptor kinases.DUF 26	-1.362	-	0.0150097	-
MICRO.12437.C1	Sotub07g024460.1.1	26S protease regulatory subunit 4 homolog	29.5.11.20 protein.degradation.ubiquitin.proteasom | 29.6 protein.folding	0.435	0.426	0.0150097	0.00366938
MICRO.12040.C1	ARF	Auxin response factor 6	17.2.2 hormone metabolism.auxin.signal transduction | 27.3.4 RNA.regulation of transcription.auxin response transcription factor family (ARF)	-0.864	-0.737	0.0150097	0.0119454
MICRO.6979.C2	-	NHL1 (Fragment)	20.1 stress.biotic	0.826	1.367	0.0150305	1.30608e-06
MICRO.13405.C1	C3H	Zinc finger CCCH domain-containing protein 38	27.3.99 RNA.regulation of transcription.unclassified	-0.551	-0.392	0.0150717	0.0387699
MICRO.7799.C1	VIII-1	Myosin-like protein	17.3.1.1.1 hormone metabolism.brassinosteroid.synthesis-degradation.BRs.DET2 | 26.22 misc.short chain dehydrogenase/reductase (SDR) | 31.1 cell.organisation	0.683	0.586	0.0151459	0.011432
MICRO.9289.C1	NHL26	NHL1 (Fragment)	20.1 stress.biotic	0.631	0.535	0.0152286	0.012722
MICRO.11307.C1	Sotub01g042260.1.1	Protein DA1-related 1	27.3.34 RNA.regulation of transcription.orphan family | 29.5.11 protein.degradation.ubiquitin | 33.99 development.unspecified	-1.95	-	0.0152326	-
MICRO.238.C1	F28P22.26	Phenylalanyl-tRNA synthetase beta chain	29.1.20 protein.aa activation.phenylalanine-tRNA ligase	-0.68	-	0.0152761	-
MICRO.15076.C1	Sotub02g034580.1.1	Genomic DNA chromosome 5 P1 clone MUL8	27.3.24 RNA.regulation of transcription.MADS box transcription factor family	1.541	-	0.0153226	-
MICRO.13846.C1	DSS1(I) | DSS1(V)	Deleted in split hand/splt foot protein 1	35.1 not assigned.no ontology	0.446	-	0.0154004	-
MICRO.13781.C1	-	Unc-50 homolog	27.3.44 RNA.regulation of transcription.chromatin remodeling factors | 28.1 DNA.synthesis/chromatin structure	-0.398	-	0.0154048	-
MICRO.7928.C1	IQM1	Calmodulin-binding protein	30.3 signalling.calcium	-0.991	-1.019	0.0154048	0.00232316
SDBN003G11u.scf	IQM2	Calmodulin binding protein	30.3 signalling.calcium	-1.115	-	0.0154271	-
MICRO.3731.C1	TIF3F1	Eukaryotic translation initiation factor 3 subunit 5	29.2.3 protein.synthesis.initiation | 29.5.11.20 protein.degradation.ubiquitin.proteasom	-0.524	-0.779	0.0154471	1.20041e-05
bf_suspxxxx_0007G10.t3m.scf	-	Tropinone reductase	26.8 misc.nitrilases, nitrile lyases, berberine bridge enzymes, reticuline oxidases, troponine reductases	-0.656	-	0.0155066	-
MICRO.9692.C1	ARR8	Response regulator 6	11.1.9 lipid metabolism.FA synthesis and FA elongation.long chain fatty acid CoA ligase | 17.4.2 hormone metabolism.cytokinin.signal transduction | 26.7 misc.oxidases - copper, flavone etc | 27.3.5 RNA.regulation of transcription.ARR | 30.1 signalling.in sugar and nutrient physiology	-2.732	-3.21	0.0155231	0.000485518
MICRO.7021.C3	T25B15.30	Pseudouridine synthase family protein	13.1.3.6.1.4 amino acid metabolism.synthesis.aspartate family.misc.homoserine.homoserine kinase | 23.5.2 nucleotide metabolism.deoxynucleotide metabolism.pseudouridine synthase | 29.1.30 protein.aa activation.pseudouridylate synthase	-0.455	-0.477	0.0155939	0.0019019
cSTE1A1TH	LBD	I2 (Fragment)	13.1.3.6.1.3 amino acid metabolism.synthesis.aspartate family.misc.homoserine.homoserine dehydrogenase | 20.1.2 stress.biotic.receptors | 20.1.7 stress.biotic.PR-proteins | 27.3.37 RNA.regulation of transcription.lateral organ boundaries gene family (AS2) | 30.2.17 signalling.receptor kinases.DUF 26 | 31.1 cell.organisation	0.974	1.421	0.0156656	1.74532e-05
MICRO.17306.C1	WRKY	WRKY transcription factor 7	4.3.15 glycolysis.unclear/dually targeted.phospho-enol-pyruvate carboxylase (PEPC) | 26.8 misc.nitrilases, nitrile lyases, berberine bridge enzymes, reticuline oxidases, troponine reductases | 27.3.32 RNA.regulation of transcription.WRKY domain transcription factor family	-2.112	-1.58	0.0156904	0.0300606
MICRO.983.C1	SURF1	Surfeit locus protein 1	9.7 mitochondrial electron transport / ATP synthesis.cytochrome c oxidase	-0.552	-	0.0156956	-
BF_TUBSXXXX_0039F01_T3M.SCF	-	Gene of unknown function	26.10 misc.cytochrome P450	0.911	1.088	0.0158068	0.000402767
bf_ivrootxx_0050c01.t3m.scf	PCMP-H11	Pentatricopeptide repeat-containing protein	16.1.2.5 secondary metabolism.isoprenoids.mevalonate pathway.phosphomevalonate kinase | 27.1 RNA.processing | 27.3.25 RNA.regulation of transcription.MYB domain transcription factor family | 29.4 protein.postranslational modification | 34.99 transport.misc	0.539	-	0.0158068	-
MICRO.331.C161	PGSC0003DMG400009488	Late blight resistance protein	1.3.4 PS.calvin cycle.GAP | 3.6 minor CHO metabolism.callose | 20.1 stress.biotic | 26.10 misc.cytochrome P450 | 29.2.1.2.2.10 protein.synthesis.ribosomal protein.eukaryotic.60S subunit.L10 | 29.2.2 protein.synthesis.ribosome biogenesis | 29.5.11.4.3.2 protein.degradation.ubiquitin.E3.SCF.FBOX	0.793	1.514	0.0158068	5.76132e-08
MICRO.15902.C1	Sotub04g031150.1.1	Genomic DNA chromosome 5 P1 clone MKD15	35.2 not assigned.unknown	-0.372	-	0.0158068	-
MICRO.13975.C3	Sotub10g016240.1.1	Mediator of RNA polymerase II transcription subunit 10	27.2 RNA.transcription	0.718	0.539	0.0158831	0.0296844
MICRO.7656.C1	F14O13.13	F-box family protein	29.5.11.4.3.2 protein.degradation.ubiquitin.E3.SCF.FBOX | 31.2 cell.division	1.292	1.058	0.0158831	0.0167472
BF_LBCHXXXX_0012E04_T3M.SCF	PGSC0003DMG400025955	Gene of unknown function	35.1 not assigned.no ontology	0.448	0.369	0.0159661	0.0161815
bf_mxflxxxx_0069f04.t3m.scf	-	No Hits Found	35.2 not assigned.unknown | 35.2 not assigned.unknown	0.82	1.002	0.0159674	0.00029801
MICRO.2299.C1	Sotub11g020350.1.1	Ulp1 protease family C-terminal catalytic domain containing protein	35.2 not assigned.unknown	0.418	0.311	0.0160266	0.0311239
bf_suspxxxx_0031e08.t3m.scf	Sotub04g023190.1.1	Unknown Protein	10.5.2 cell wall.cell wall proteins.proline rich proteins | 10.5.3 cell wall.cell wall proteins.LRR	0.455	-	0.0160266	-
MICRO.16734.C1	MFH8.8	Integrin-linked kinase-associated serine/threonine phosphatase 2C	21.2 redox.ascorbate and glutathione | 29.4 protein.postranslational modification	0.639	-	0.016069	-
SDBN005K06u.scf	F2A19.140	Alpha/beta hydrolase fold	27.3.50 RNA.regulation of transcription.general transcription | 29.5 protein.degradation	0.655	0.976	0.016069	1.25089e-05
MICRO.16475.C1	-	Unknown Protein	35.1 not assigned.no ontology	-0.657	-	0.0161446	-
MICRO.173.C3	RGGA	Nuclear RNA binding protein (Fragment)	27.4 RNA.RNA binding	-1.04	-	0.0161446	-
bf_lbchxxxx_0058b06.t3m.scf	Sotub08g010860.1.1	Unknown Protein	35.2 not assigned.unknown	-1.416	-	0.0161594	-
MICRO.17892.C1	T27F4.8	ATA15 protein	26.1 misc.misc2 | 27.3.28 RNA.regulation of transcription.squamosa promoter binding protein family (SBP) | 33.99 development.unspecified	0.83	-0.75	0.0161753	0.0080987
MICRO.213.C6	HSP70-10	heat shock protein	10.3 cell wall.hemicellulose synthesis | 20.2.1 stress.abiotic.heat | 26.10 misc.cytochrome P450 | 29.6 protein.folding | 34.99 transport.misc	0.963	-	0.0162181	-
MICRO.2209.C1	CCR4-1	Glucose-repressible alcohol dehydrogenase transcriptional effector	27.3 RNA.regulation of transcription | 28.1 DNA.synthesis/chromatin structure	0.548	0.378	0.0162181	0.048015
POCAD34TV	PGSC0003DMG400017616	Gene of unknown function	3.3 minor CHO metabolism.sugar alcohols | 10.8.1 cell wall.pectinesterases.PME | 12.4 N-metabolism.misc | 17.4.1 hormone metabolism.cytokinin.synthesis-degradation | 20.1 stress.biotic | 26.10 misc.cytochrome P450 | 27.2 RNA.transcription | 28.99 DNA.unspecified | 29.5.11.4.3.1 protein.degradation.ubiquitin.E3.SCF.SKP | 31.4 cell.vesicle transport | 34.16 transport.ABC transporters and multidrug …	-1.132	-	0.016228	-
BF_CSCHXXXX_0050G07.T3M.SCF	MPK15	Replication factor C subunit 2	28.1 DNA.synthesis/chromatin structure | 30.6 signalling.MAP kinases	-0.325	-0.345	0.0162398	0.00175721
MICRO.14713.C1	EIP9	DnaJ (Fragment)	11.1.30 lipid metabolism.FA synthesis and FA elongation.pyruvate kinase | 19.4 tetrapyrrole synthesis.ALA dehydratase | 20.2.1 stress.abiotic.heat | 29.5.11.4.2 protein.degradation.ubiquitin.E3.RING	0.595	-	0.0162398	-
072C04AF.esd	CINV1	Neutral invertase like protein	2.2.1.3.1 major CHO metabolism.degradation.sucrose.invertases.neutral | 27.3.8 RNA.regulation of transcription.C2C2(Zn) DOF zinc finger family | 29.4.1.57 protein.postranslational modification.kinase.receptor like cytoplasmatic kinase VII	-0.553	-0.793	0.0162744	2.58112e-05
MICRO.6456.C1	NHL8	Subtilisin-like protease	29.5.1 protein.degradation.subtilases | 31.4 cell.vesicle transport	-1.137	-	0.016317	-
cPRO3B5TH	Sotub03g005980.1.1	Chlorophyll a-b binding protein 3C-like	1.1.1.1 PS.lightreaction.photosystem II.LHC-II | 1.1.1.2 PS.lightreaction.photosystem II.PSII polypeptide subunits	0.312	-	0.0163197	-
MICRO.1646.C1	ATH13	ABC-1 domain protein	20.2 stress.abiotic	1.219	-	0.0163415	-
bf_suspxxxx_0006H12.t3m.scf	FLOT1	Flotillin 1	35.3 not assigned.disagreeing hits	-0.926	-	0.0163573	-
BF_LBCHXXXX_0010F08_T3M.SCF	-	No Hits Found	35.2 not assigned.unknown | 35.2 not assigned.unknown	-0.455	-	0.0163888	-
BF_TUBSXXXX_0033F08_T3M.SCF	-	TNP2, partial	35.2 not assigned.unknown	-0.324	-	0.0163918	-
MICRO.12290.C1	Nin-like	Nodule inception protein (Fragment)	27.3.60 RNA.regulation of transcription.NIN-like bZIP-related family	-1.351	-	0.0164121	-
ACDA02258E02.T3m.scf	RPL15A	Ribosomal protein L15	29.2.1.2.2.15 protein.synthesis.ribosomal protein.eukaryotic.60S subunit.L15 | 29.2.2 protein.synthesis.ribosome biogenesis	-1.486	-	0.016417	-
MICRO.6123.C2	HRF1	Transport protein yif1	27.3.39 RNA.regulation of transcription.AtSR transcription factor family	-0.373	-	0.016426	-
MICRO.838.C3	Sotub05g015290.1.1	Unknown Protein	35.2 not assigned.unknown	1.013	0.991	0.016494	0.00413299
bf_mxlfxxxx_0020e06.t3m.scf	Sotub07g006320.1.1	Unknown Protein	35.2 not assigned.unknown	0.708	0.883	0.016494	0.000239183
MICRO.17447.C1	ER	Enhancer of rudimentary homolog	2.2.1.3.1 major CHO metabolism.degradation.sucrose.invertases.neutral | 29.5.11.4.2 protein.degradation.ubiquitin.E3.RING	-0.758	-0.587	0.016494	0.0256293
MICRO.8164.C1	F19G10.11	T-complex protein 11	35.1 not assigned.no ontology	0.68	0.896	0.016494	0.000106927
STMHI88TV	PCMP-H73	Pentatricopeptide repeat-containing protein	27.3.25 RNA.regulation of transcription.MYB domain transcription factor family | 34.99 transport.misc	0.381	-	0.016494	-
MICRO.2838.C1	Sotub09g021380.1.1	F-box/LRR-repeat protein At4g14096	20.1.2 stress.biotic.receptors | 29.5.11.4.3.2 protein.degradation.ubiquitin.E3.SCF.FBOX | 34.4 transport.nitrate | 34.13 transport.peptides and oligopeptides	-0.574	-	0.016494	-
MICRO.2626.C1	MXI10	F-box family protein	29.5.11.4.3.2 protein.degradation.ubiquitin.E3.SCF.FBOX	-0.689	-	0.0164953	-
bf_mxlfxxxx_0011a11.t3m.scf	-	Unknown Protein	35.2 not assigned.unknown	-0.517	-	0.0165469	-
MICRO.216.C1	K7M2.21	Enoyl-CoA hydratase	11.9.4.3 lipid metabolism.lipid degradation.beta-oxidation.enoyl CoA hydratase | 13.2.3.5 amino acid metabolism.degradation.aspartate family.lysine | 13.2.4.1 amino acid metabolism.degradation.branched chain group.shared | 13.2.6.3 amino acid metabolism.degradation.aromatic aa.tryptophan	-0.558	-	0.0165567	-
MICRO.331.C118	-	Gene of unknown function	35.2 not assigned.unknown	0.911	1.138	0.0166462	0.000239611
cSTD8C10TH	BAG6	BCL-2-associated athanogene 6	20.2.1 stress.abiotic.heat	0.637	0.782	0.0166621	0.000308764
bf_mxlfxxxx_0011b11.t3m.scf	F14N23.19	Short-chain dehydrogenase/reductase SDR	26.22 misc.short chain dehydrogenase/reductase (SDR)	0.542	0.872	0.0167376	3.07668e-06
MICRO.739.C1	IQM3	Calmodulin binding protein	30.3 signalling.calcium	-0.522	-	0.0167442	-
bf_suspxxxx_0055e01.t3m.scf	TBL19	Leaf senescence protein-like	10.8.1 cell wall.pectinesterases.PME | 29.3.2 protein.targeting.mitochondria | 31.1 cell.organisation | 33.99 development.unspecified	-0.409	-	0.0167629	-
BF_LBCHXXXX_0024C11_T3M.SCF	Sotub04g010290.1.1	Unknown Protein	29.4 protein.postranslational modification	0.49	0.695	0.0167729	3.39193e-05
BF_TUBSXXXX_0047G05_T3M.SCF	DAF1	F-box family protein	29.5.11.4.3.2 protein.degradation.ubiquitin.E3.SCF.FBOX	0.547	-	0.0168663	-
bf_ivrootxx_0003a09.t3m.scf	Sotub08g022700.1.1	Receptor protein kinase	29.4.1.55 protein.postranslational modification.kinase.receptor like cytoplasmatic kinase V | 29.4.1.57 protein.postranslational modification.kinase.receptor like cytoplasmatic kinase VII	0.738	-	0.017005	-
BF_TUBSXXXX_0012B03_T3M.SCF	PGSC0003DMG400007752	Gene of unknown function	35.2 not assigned.unknown	0.814	0.781	0.0170333	0.00515087
MICRO.18281.C1	Sotub06g020860.1.1	Transcription factor IIIC-gamma subunit	27.3.50 RNA.regulation of transcription.general transcription	0.504	0.522	0.0170379	0.00245138
MICRO.14119.C1	SAUR36	Auxin-responsive family protein	17.2.3 hormone metabolism.auxin.induced-regulated-responsive-activated	1.443	-	0.0170386	-
MICRO.14311.C2	NSE4A	Non-structural maintenance of chromosome element 4	19.3 tetrapyrrole synthesis.GSA | 26.7 misc.oxidases - copper, flavone etc	-0.356	-	0.0171188	-
MICRO.15527.C1	NUP98A	Nup98 protein (Fragment)	21.1 redox.thioredoxin | 29.3.1 protein.targeting.nucleus	0.524	-	0.0171635	-
MICRO.13558.C1	Sotub11g020320.1.1	Unknown Protein	27.3.11 RNA.regulation of transcription.C2H2 zinc finger family | 30.3 signalling.calcium	0.726	-	0.0171664	-
MICRO.12687.C1	CAT1	Amino acid transporter	20.2.99 stress.abiotic.unspecified | 34.3 transport.amino acids	-1.428	-	0.0171849	-
STMES46TV	MIK2	Receptor protein kinase-like protein	10.2.1 cell wall.cellulose synthesis.cellulose synthase | 20.1.2 stress.biotic.receptors | 20.1.7 stress.biotic.PR-proteins | 30.2.11 signalling.receptor kinases.leucine rich repeat XI | 30.2.12 signalling.receptor kinases.leucine rich repeat XII | 30.2.17 signalling.receptor kinases.DUF 26	-2.043	-	0.0172642	-
MICRO.10855.C1	PSL5	Alpha-glucosidase	2.2.2.1 major CHO metabolism.degradation.starch.starch cleavage | 26.3.1 misc.gluco-, galacto- and mannosidases.alpha-galactosidase	-0.574	-	0.0173026	-
STMDM80TV	ALDH2B4	Aldehyde dehydrogenase 1	5.10 fermentation.aldehyde dehydrogenase | 16.4.2 secondary metabolism.N misc.betaine | 29.2.2 protein.synthesis.ribosome biogenesis	-0.899	-	0.0174697	-
MICRO.2457.C1	-	50S ribosomal protein L1	29.2.1.1.1.2.1 protein.synthesis.ribosomal protein.prokaryotic.chloroplast.50S subunit.L1 | 29.2.1.1.3.2.1 protein.synthesis.ribosomal protein.prokaryotic.unknown organellar.50S subunit.L1 | 29.2.2 protein.synthesis.ribosome biogenesis	-0.426	-	0.0175016	-
MICRO.8616.C2	Sotub12g017700.1.1	ATP binding / serine-threonine kinase	29.4.1.57 protein.postranslational modification.kinase.receptor like cytoplasmatic kinase VII	-0.839	-0.984	0.0176576	0.000618451
cPRO14L24TH	Sotub02g010250.1.1	Cysteine synthase	13.1.5.3.1 amino acid metabolism.synthesis.serine-glycine-cysteine group.cysteine.OASTL	-0.893	-1.534	0.0176821	9.2824e-07
MICRO.2909.C6	RIK	UPF0469 protein KIAA0907 homolog	27.4 RNA.RNA binding | 34.16 transport.ABC transporters and multidrug resistance systems	0.795	1.253	0.017716	5.34058e-06
MICRO.3033.C1	ATPA	ATP synthase subunit alpha	1.1.4.1 PS.lightreaction.ATP synthase.alpha subunit | 9.9 mitochondrial electron transport / ATP synthesis.F1-ATPase | 27.1.19 RNA.processing.ribonucleases | 30.2.16 signalling.receptor kinases.Catharanthus roseus-like RLK1 | 31.3 cell.cycle	0.916	0.756	0.0178103	0.0176008
bf_cswbxxxx_0040c12.t3m.scf	Sotub03g020720.1.1	Yippee zinc-binding-like protein	34.19.1 transport.major intrinsic proteins.PIP	0.712	1.031	0.0178388	2.70178e-05
bf_cswbxxxx_0016g10.t3m.scf	CV492976	-	35.2 not assigned.unknown | 35.2 not assigned.unknown	0.798	-	0.017918	-
MICRO.18339.C1	Sotub11g014080.1.1	TIR-NBS-LRR disease resistance-like protein	20.1.2 stress.biotic.receptors	-0.776	-	0.017918	-
MICRO.7740.C1	TRX2	Thioredoxin H	20.2.1 stress.abiotic.heat | 21.1 redox.thioredoxin | 27.3.39 RNA.regulation of transcription.AtSR transcription factor family | 29.2.4 protein.synthesis.elongation | 34.13 transport.peptides and oligopeptides	-0.567	-	0.017923	-
POCAW78TV	-	No Hits Found	35.2 not assigned.unknown | 35.2 not assigned.unknown	0.485	-	0.0179687	-
BF_LBCHXXXX_0032A07_T3M.SCF	PGSC0003DMG400027973	Gene of unknown function	35.2 not assigned.unknown	0.739	-	0.0180841	-
cSTA26E11TH	EMB1427	Gamma-tubulin complex component 5-like	27.1.20 RNA.processing.degradation dicer | 31.1 cell.organisation	0.646	0.807	0.0180841	0.000277574
BPLI16D9TH	FBA1	Fructose-bisphosphate aldolase	1.3.6 PS.calvin cycle.aldolase | 11.1.30 lipid metabolism.FA synthesis and FA elongation.pyruvate kinase	0.656	0.771	0.0180841	0.000613958
MICRO.11893.C1	PPDK	Pyruvate phosphate dikinase	6.5 gluconeogenesis / glyoxylate cycle.pyruvate dikinase	1.298	-	0.0181366	-
MICRO.2064.C4	SR	Serine/threonine dehydratase	13.1.4.5 amino acid metabolism.synthesis.branched chain group.isoleucine specific	0.684	-	0.0181366	-
bf_arrayxxx_0062d01.t7m.scf	SNRNP35	U1 small nuclear ribonucleoprotein protein	27.4 RNA.RNA binding	0.423	0.464	0.0181366	0.00142647
MICRO.13398.C1	F13E7.20	Zinc finger protein 830	29.2.2 protein.synthesis.ribosome biogenesis	0.377	0.428	0.0181366	0.000951032
bf_ivrootxx_0058c06.t3m.scf	TPL	WD-40 repeat protein-like (Fragment)	20.1 stress.biotic | 33.99 development.unspecified	0.768	-	0.0181495	-
MICRO.15250.C1	MICRO.15250.C1	-	35.2 not assigned.unknown | 35.2 not assigned.unknown	0.782	-	0.0181779	-
bf_mxflxxxx_0034a10.t3m.scf	Sotub01g015330.1.1	Unknown Protein	35.1 not assigned.no ontology	-1.412	-1.496	0.0182203	0.00210994
bf_cswbxxxx_0067c12.t3m.scf	SINAT3	Ubiquitin ligase	29.2.2 protein.synthesis.ribosome biogenesis | 33.99 development.unspecified	0.499	0.656	0.0182203	0.000135467
MICRO.14157.C1	PUB62	U-box domain-containing protein 62	35.2 not assigned.unknown	0.425	-	0.0182203	-
bf_ivrootxx_0049d08.t3m.scf	B3GALT12	Beta-1 3-galactosyltransferase 6	26.2 misc.UDP glucosyl and glucoronyl transferases | 27.3.44 RNA.regulation of transcription.chromatin remodeling factors | 29.7 protein.glycosylation	-0.41	-	0.018274	-
MICRO.1748.C2	F21E10.12	Glutaminyl-tRNA synthetase	19.1 tetrapyrrole synthesis.glu-tRNA synthetase | 29.1.17 protein.aa activation.glutamate-tRNA ligase	-0.424	-	0.0182747	-
MICRO.9896.C1	QSOX1	Protein disulfide isomerase family	21.1 redox.thioredoxin | 27.3.39 RNA.regulation of transcription.AtSR transcription factor family	-0.509	-	0.0182747	-
bf_stolxxxx_0019f07.t3m.scf	RBG7	Glycine-rich RNA-binding protein	27.3.75 RNA.regulation of transcription.GRP | 27.4 RNA.RNA binding	-1.155	-0.869	0.0182747	0.0327368
BF_LBCHXXXX_0011H10_T3M.SCF	DBB	CONSTANS-like zinc finger protein	27.3.7 RNA.regulation of transcription.C2C2(Zn) Constans-like zinc finger family (CO-like)	0.746	0.605	0.0182747	0.0203547
MICRO.9226.C3	MIK2	Leucine-rich repeat receptor-like serine/threonine-protein kinase At1g17230	17.3.2.1 hormone metabolism.brassinosteroid.signal transduction.BRI | 20.1.2 stress.biotic.receptors | 26.7 misc.oxidases - copper, flavone etc | 26.28 misc.GDSL-motif lipase | 30.2.4 signalling.receptor kinases.leucine rich repeat IV | 30.2.11 signalling.receptor kinases.leucine rich repeat XI | 30.2.12 signalling.receptor kinases.leucine rich repeat XII | 30.3 signalling.calcium	-1.352	-	0.0183637	-
bf_ivrootxx_0055f06.t3m.scf	CYP28	Peptidyl-prolyl cis-trans isomerase	3.4.1 minor CHO metabolism.myo-inositol.poly-phosphatases | 17.5.1 hormone metabolism.ethylene.synthesis-degradation | 31.3.1 cell.cycle.peptidylprolyl isomerase	0.403	-	0.018378	-
cSTS8K19TH	CDL1	G-type lectin S-receptor-like serine/threonine-protein kinase At1g11330	29.4.1.57 protein.postranslational modification.kinase.receptor like cytoplasmatic kinase VII	0.399	-	0.0183811	-
MICRO.269.C1	BIG1	Sec7 guanine nucleotide exchange factor	30.5 signalling.G-proteins	-0.495	-0.417	0.0183811	0.0160299
MICRO.12994.C1	ATX3	Histone-lysine N-methyltransferase	27.3.69 RNA.regulation of transcription.SET-domain transcriptional regulator family	0.622	-	0.0183811	-
MICRO.6051.C1	CNGC19	Cyclic nucleotide gated channel	34.22 transport.cyclic nucleotide or calcium regulated channels	-0.609	-0.684	0.0184243	0.00111924
MICRO.2429.C1	APC8	Anaphase promoting complex subunit 8/cell division cycle protein 23-like protein (Fragment)	31.2 cell.division	0.499	0.817	0.0184598	2.8567e-06
cSTA15N14TH	ERF1-1	Eukaryotic peptide chain release factor subunit 1-1	26.10 misc.cytochrome P450 | 27.3.39 RNA.regulation of transcription.AtSR transcription factor family | 29.2.5 protein.synthesis.release	-0.427	-	0.0184598	-
STMGN29TV	PSAT	Phosphatidylcholine-sterol O-acyltransferase	11.8.10 lipid metabolism.exotics (steroids, squalene etc).phosphatidylcholine-sterol O-acyltransferase | 29.4.1.55 protein.postranslational modification.kinase.receptor like cytoplasmatic kinase V	0.553	0.619	0.0184598	0.00117636
MICRO.833.C1	Sotub09g031320.1.1	Unknown Protein	35.1.42 not assigned.no ontology.proline rich family	-0.816	-0.75	0.0184598	0.00808767
MICRO.410.C4	CNX1	Calnexin homolog	30.3 signalling.calcium	-1.222	-	0.018506	-
POAC477TP	C2H2	Zinc finger protein	27.3.11 RNA.regulation of transcription.C2H2 zinc finger family	0.471	0.471	0.018506	0.00392293
SDBN002D17u.scf	ABCC1	ABC transporter C family member 2	34.16 transport.ABC transporters and multidrug resistance systems	0.558	-	0.018506	-
cPRO3C14TH	PIP1-1	Aquaporin-like protein	34.19.1 transport.major intrinsic proteins.PIP	-1.608	-2.96	0.018506	2.30848e-07
MICRO.417.C3	RPS20A	30S ribosomal protein S10	29.2.1.2.1.20 protein.synthesis.ribosomal protein.eukaryotic.40S subunit.S20 | 29.2.2 protein.synthesis.ribosome biogenesis	-1.012	-	0.018506	-
MICRO.5403.C2	CYP71B10	Cytochrome P450	16.5.1.1.1.7 secondary metabolism.sulfur-containing.glucosinolates.synthesis.aliphatic.CYP83A1 phenylacetaldoxime monooxygenase | 16.5.1.1.4.1 secondary metabolism.sulfur-containing.glucosinolates.synthesis.shared.CYP83B1 phenylacetaldoxime monooxygenase | 26.10 misc.cytochrome P450	1.147	-	0.018506	-
STDB005H06u.scf	Sotub03g012340.1.1	Kunitz-type protease inhibitor	20.1.7.6.1 stress.biotic.PR-proteins.PR6 (proteinase inhibitors).trypsin inhibitor	0.804	1.031	0.018506	0.00020354
MICRO.12208.C1	Sotub05g022620.1.1	CNGC5-like protein (Fragment)	34.22 transport.cyclic nucleotide or calcium regulated channels	-1.84	-1.371	0.018506	0.0349437
SDBN004A12u.scf	Sotub02g005400.1.1	Genomic DNA chromosome 5 P1 clone MYJ24	27.3.1 RNA.regulation of transcription.ABI3/VP1-related B3-domain-containing transcription factor family | 27.5.2.1 RNA.silencing.RISC formation.RNA helicase | 29.5.11.4.2 protein.degradation.ubiquitin.E3.RING | 31.1 cell.organisation	0.654	-	0.018506	-
cSTB3M9TH	PGSC0003DMG400044540	Conserved gene of unknown function	3.3 minor CHO metabolism.sugar alcohols | 12.4 N-metabolism.misc | 16.8.3 secondary metabolism.flavonoids.dihydroflavonols | 17.4.1 hormone metabolism.cytokinin.synthesis-degradation | 20.1 stress.biotic | 26.10 misc.cytochrome P450 | 27.2 RNA.transcription | 27.4 RNA.RNA binding | 28.1.1.4 DNA.synthesis/chromatin structure.retrotransposon/transposase.hat-like transposase | 29.2.2 protein.synthes…	0.495	0.564	0.018538	0.000980081
MICRO.7272.C2	F27M3.7	AP-1 complex subunit gamma-1	31.4 cell.vesicle transport	0.419	0.781	0.0186043	1.78546e-07
MICRO.16144.C1	-	ABC transporter C family protein	34.16 transport.ABC transporters and multidrug resistance systems	0.976	-	0.0186043	-
BF_LBCHXXXX_0040D07_T3M.SCF	-	No Hits Found	35.2 not assigned.unknown | 35.2 not assigned.unknown	0.369	-	0.0186043	-
bf_arrayxxx_0075f02.t7m.scf	PECT1	Ethanolamine-phosphate cytidylyltransferase	11.3.6 lipid metabolism.phospholipid synthesis.choline-phosphate cytidylyltransferase | 31.2 cell.division | 33.99 development.unspecified	0.619	0.509	0.0186233	0.0190022
bf_swstxxxx_0053g08.t3m.scf	DAA1	ATPase	27.3.25 RNA.regulation of transcription.MYB domain transcription factor family | 27.5.2.1 RNA.silencing.RISC formation.RNA helicase | 29.5.5 protein.degradation.serine protease | 29.5.9 protein.degradation.AAA type	0.991	1.35	0.0186233	8.32826e-05
bf_arrayxxx_0100e02.t7m.scf	Sotub05g022620.1.1	CNGC5-like protein (Fragment)	34.22 transport.cyclic nucleotide or calcium regulated channels	-1.015	-1.045	0.0186561	0.00296128
bf_mxflxxxx_0021g08.t3m.scf	SDC	Histidine decarboxylase	13.2.7 amino acid metabolism.degradation.histidine | 20.1.99 stress.biotic.misc	-0.96	-	0.0186561	-
MICRO.1281.C1	BCAT3	Nuclear matrix constituent protein 2	29.5.15 protein.degradation.inhibitors	0.68	-	0.0186561	-
STMDU81TV	F19G14.2	Pentatricopeptide repeat-containing protein	17.8.1 hormone metabolism.salicylic acid.synthesis-degradation | 27.3 RNA.regulation of transcription | 28.1 DNA.synthesis/chromatin structure | 33.1 development.storage proteins	0.341	0.378	0.0186561	0.00134584
MICRO.14640.C1	PGSC0003DMG400037264	Polyprotein protein	9.9 mitochondrial electron transport / ATP synthesis.F1-ATPase | 16.8.3 secondary metabolism.flavonoids.dihydroflavonols | 17.4.1 hormone metabolism.cytokinin.synthesis-degradation | 20.1 stress.biotic | 26.10 misc.cytochrome P450 | 27.2 RNA.transcription | 27.4 RNA.RNA binding | 28.1.1.4 DNA.synthesis/chromatin structure.retrotransposon/transposase.hat-like transposase | 29.2.2 protein.synthesis…	0.568	0.722	0.0187565	0.000235188
MICRO.2405.C1	F18A5.170	Methionyl-tRNA synthetase	29.1.10 protein.aa activation.methionine-tRNA ligase	-0.622	-	0.0188044	-
MICRO.8648.C1	XBCP3	2-oxoglutarate and iron-dependent oxygenase domain-containing protein 2	26.14 misc.oxygenases	-0.846	-0.893	0.0188132	0.00231617
MICRO.467.C3	-	Gene of unknown function	2.1.2.2 major CHO metabolism.synthesis.starch.starch synthase | 20.2.1 stress.abiotic.heat | 20.2.5 stress.abiotic.light | 27.1.19 RNA.processing.ribonucleases | 27.3.30 RNA.regulation of transcription.triple-helix transcription factor family (Trihelix) | 27.3.52 RNA.regulation of transcription.global transcription factor group | 29.4 protein.postranslational modification | 29.5.11.4.1 protein.de…	0.456	0.861	0.0188132	1.38308e-07
MICRO.1433.C1	CKA1	Protein serine/threonine kinase	29.4 protein.postranslational modification	-0.886	-0.959	0.0188317	0.00176991
086B01AF.esd	K22J17.3	Pentatricopeptide repeat-containing protein	17.8.1 hormone metabolism.salicylic acid.synthesis-degradation | 33.99 development.unspecified	0.562	1.014	0.0188318	3.85502e-07
MICRO.12118.C1	TALE	BEL1-like homeodomain protein 1	27.3.22 RNA.regulation of transcription.homeobox transcription factor family (HB)	0.592	0.532	0.0188369	0.0101113
MICRO.9697.C1	Sotub04g025280.1.1	Receptor-like kinase	29.4.1.56 protein.postranslational modification.kinase.receptor like cytoplasmatic kinase VI | 29.4.1.57 protein.postranslational modification.kinase.receptor like cytoplasmatic kinase VII | 30.2.17 signalling.receptor kinases.DUF 26 | 30.2.22 signalling.receptor kinases.proline extensin like	0.828	0.927	0.0188491	0.00122801
POCB351TP	Sotub08g020280.1.1	Bifunctional purine biosynthesis protein purH	23.1.2.9 nucleotide metabolism.synthesis.purine.AICAR transformylase and IMP synthase	-0.642	-0.531	0.0188507	0.018528
cSTB33O9TH	FH14	Formin 2B	15.2 metal handling.binding, chelation and storage | 29.4 protein.postranslational modification | 31.1 cell.organisation | 34.3 transport.amino acids	-0.462	-0.802	0.0188773	9.21991e-07
bf_mxflxxxx_0047g06.t3m.scf	Sotub01g036280.1.1	Phosphoglycerate mutase family protein	4.1.12 glycolysis.cytosolic branch.phosphoglycerate mutase	-1.454	-	0.0188773	-
MICRO.16669.C1	FUT11	Alpha 1 3 fucosyltransferase	10.3 cell wall.hemicellulose synthesis | 29.7.10 protein.glycosylation.core alpha-(1,3)-fucosyltransferase (FucT)	0.483	0.447	0.0189046	0.00804886
MICRO.9680.C1	DIT2-1	Transporter divalent anion Na+ symporter (DASS) family protein	34.8 transport.metabolite transporters at the envelope membrane | 34.9 transport.metabolite transporters at the mitochondrial membrane	-0.828	-	0.0189046	-
MICRO.6406.C1	CEF	Transport protein SEC24	26.2 misc.UDP glucosyl and glucoronyl transferases | 29.3.4.2 protein.targeting.secretory pathway.golgi | 31.4 cell.vesicle transport	-0.416	-	0.0189651	-
MICRO.5215.C1	MJB24.6	Pentatricopeptide repeat-containing protein	26.10 misc.cytochrome P450 | 27.3 RNA.regulation of transcription | 33.99 development.unspecified	0.495	0.434	0.0189651	0.0123033
MICRO.1207.C3	PAG1	Proteasome subunit alpha type	10.1.5 cell wall.precursor synthesis.UXS | 27.3.1 RNA.regulation of transcription.ABI3/VP1-related B3-domain-containing transcription factor family | 29.5.11.20 protein.degradation.ubiquitin.proteasom	-0.504	-	0.0189884	-
MICRO.4587.C1	F12E4_120	Heavy metal-associated domain containing protein expressed	15.2 metal handling.binding, chelation and storage | 34.12 transport.metal	0.969	-	0.0189884	-
bf_mxlfxxxx_0054c09.t3m.scf	SRK2A	Serine/threonine protein kinase	29.4.1 protein.postranslational modification.kinase	0.618	-	0.0189884	-
MICRO.13303.C1	FIO1	Unknown Protein	34.14 transport.unspecified cations	0.59	-	0.0189884	-
MICRO.233.C16	CXIP4	CAX-interacting protein 4	27.3.50 RNA.regulation of transcription.general transcription | 27.3.67 RNA.regulation of transcription.putative transcription regulator | 34.21 transport.calcium	-0.306	-	0.0189884	-
MICRO.4318.C1	Sotub11g020340.1.1	Unknown Protein	35.2 not assigned.unknown	1.042	-	0.0189884	-
cPRO16L2TH	GAPC1	Glyceraldehyde-3-phosphate dehydrogenase	4.1.8 glycolysis.cytosolic branch.glyceraldehyde 3-phosphate dehydrogenase (GAP-DH)	0.504	0.715	0.0191019	4.5586e-05
MICRO.16944.C1	G3Pp1	Glycerol-3-phosphate transporter	34.9 transport.metabolite transporters at the mitochondrial membrane	1.308	-	0.0191695	-
bf_stolxxxx_0004B10.t3m.scf	F9K20.24	Protein transport protein SEC61 alpha subunit	29.3.4.99 protein.targeting.secretory pathway.unspecified | 34.99 transport.misc	-0.633	-	0.0192136	-
MICRO.9228.C2	Sotub02g022350.1.1	Uncharacterized Cys-rich domain	35.2 not assigned.unknown	-0.988	-	0.0192136	-
MICRO.8608.C2	CIPK10	CBL-interacting protein kinase 07	29.4 protein.postranslational modification	0.602	0.613	0.0192136	0.00347158
MICRO.259.C4	ARF	Auxin response factor 8-1	17.2.2 hormone metabolism.auxin.signal transduction | 27.3.4 RNA.regulation of transcription.auxin response transcription factor family (ARF)	0.754	-	0.0192136	-
MICRO.4907.C1	Sotub10g026280.1.1	Expp1 protein	17.8.1 hormone metabolism.salicylic acid.synthesis-degradation | 21.6 redox.dismutases and catalases | 27.3.99 RNA.regulation of transcription.unclassified | 29.4 protein.postranslational modification | 33.99 development.unspecified	-0.552	-	0.0192162	-
SDBN005B13u.scf	APD1	E3 ubiquitin-protein ligase RNF34	27.3.12 RNA.regulation of transcription.C3H zinc finger family | 29.5.11.4.2 protein.degradation.ubiquitin.E3.RING	0.55	0.958	0.0193211	9.15882e-07
MICRO.2039.C2	A3G2XYLT	UDP-glucosyltransferase	10.1.5 cell wall.precursor synthesis.UXS | 16.8.1.12 secondary metabolism.flavonoids.anthocyanins.anthocyanidin 3-O-glucosyltransferase | 16.8.3 secondary metabolism.flavonoids.dihydroflavonols | 26.2 misc.UDP glucosyl and glucoronyl transferases | 27.3.25 RNA.regulation of transcription.MYB domain transcription factor family | 29.4 protein.postranslational modification | 30.2.15 signalling.recep…	-0.704	-	0.0193737	-
MICRO.9943.C1	bHLH-alpha | bHLH-beta	BHLH transcription factor	17.5.3 hormone metabolism.ethylene.induced-regulated-responsive-activated	-1.135	-	0.0194243	-
bf_swstxxxx_0007h05.t3m.scf	F8L15_30	Succinyl-CoA ligase	8.1.6 TCA / organic transformation.TCA.succinyl-CoA ligase | 29.3.1 protein.targeting.nucleus	-0.628	-0.971	0.0194243	1.0293e-05
MICRO.633.C1	MCC1	N-acetyltransferase	26.24 misc.GCN5-related N-acetyltransferase | 30.6 signalling.MAP kinases	0.463	-	0.0194243	-
ACDA04355C11.T3m.scf	T15F16.13	Unknown Protein	35.2 not assigned.unknown	0.315	0.324	0.0194243	0.00322881
bf_lbchxxxx_0060b01.t3m.scf	-	No Hits Found	35.2 not assigned.unknown | 35.2 not assigned.unknown	0.439	-	0.0194243	-
MICRO.2817.C1	VPS26A	Vacuolar protein sorting-associated protein 26-like protein	29.3.4.3 protein.targeting.secretory pathway.vacuole	-0.879	-0.91	0.0194348	0.0030118
MICRO.10314.C2	Sotub11g020430.1.1	DUF803 domain membrane protein	27.3.39 RNA.regulation of transcription.AtSR transcription factor family | 34.10 transport.nucleotides	0.764	0.986	0.0194348	0.000207567
MICRO.12251.C1	Sotub12g025430.1.1	RING finger 1-like	29.5.11.4.2 protein.degradation.ubiquitin.E3.RING	-1.715	-1.815	0.0194348	0.00238702
SSBN003A05u.scf	PLA2-ALPHA	Phospholipase A2	11.9.3.4 lipid metabolism.lipid degradation.lysophospholipases.phospholipase A2	1.733	-1.959	0.0194579	0.00116489
MICRO.616.C1	Sotub04g035580.1.1	HLA-B associated transcript 3 (Fragment)	29.2.3 protein.synthesis.initiation	0.623	-	0.0194916	-
MICRO.7755.C3	Sotub07g026900.1.1	Methyltransferase family protein	35.2 not assigned.unknown	-0.896	-0.889	0.0194942	0.00456376
MICRO.6648.C1	HMA1	Cadmium-transporting ATPase	20.2.3 stress.abiotic.drought/salt | 34.12 transport.metal	0.4	-	0.0195055	-
TBSK02775FH03.t3m.scf	RBG7	Glycine-rich RNA-binding protein	27.3.75 RNA.regulation of transcription.GRP | 27.4 RNA.RNA binding	-1.303	-	0.0195629	-
SSBT001K11x.scf	Sotub12g018500.1.1	Receptor-like protein kinase-like	30.2.17 signalling.receptor kinases.DUF 26 | 30.2.20 signalling.receptor kinases.wheat LRK10 like	-0.843	-	0.0195644	-
MICRO.13258.C1	ISA2	Glycogen debranching enzyme	2.1.2.4 major CHO metabolism.synthesis.starch.debranching	0.347	0.479	0.0195862	7.49011e-05
MICRO.11149.C1	LRR-RLK	G-type lectin S-receptor-like serine/threonine-protein kinase At1g61480	29.4.1.57 protein.postranslational modification.kinase.receptor like cytoplasmatic kinase VII | 30.2.8.1 signalling.receptor kinases.leucine rich repeat VIII.type 1 | 30.2.11 signalling.receptor kinases.leucine rich repeat XI	-0.513	-	0.0196647	-
bf_mxlfxxxx_0020a10.t3m.scf	PGSC0003DMG400006376	Gene of unknown function	35.2 not assigned.unknown	0.698	0.877	0.0196732	0.000307791
MICRO.3867.C2	Sotub07g008370.1.1	Genomic DNA chromosome 3 P1 clone MUJ8	35.2 not assigned.unknown	1.209	1.46	0.0196732	0.000532261
MICRO.1081.C66	-	Zinc finger CCCH domain-containing protein 53	27.1 RNA.processing	0.861	1.078	0.0196919	0.00032778
MICRO.8276.C2	-	L-aminoadipate-semialdehyde dehydrogenase-phosphopantetheinyl transferase	11.1.13 lipid metabolism.FA synthesis and FA elongation.acyl-CoA binding protein	0.493	0.428	0.0197098	0.0139208
MICRO.16188.C1	Sotub11g016570.1.1	Eukaryotic translation initiation factor 2D	29.2.3 protein.synthesis.initiation	-0.459	-	0.0197098	-
TBSK03337FG01.t3m.scf	Sotub10g008750.1.1	Aspartic proteinase 2	26.2 misc.UDP glucosyl and glucoronyl transferases | 27.1 RNA.processing | 27.3.25 RNA.regulation of transcription.MYB domain transcription factor family | 28.1 DNA.synthesis/chromatin structure | 29.2.2 protein.synthesis.ribosome biogenesis | 31.1 cell.organisation | 34.99 transport.misc	0.484	0.49	0.0197098	0.00383863
MICRO.1588.C2	-	Osmotin-like protein (Fragment)	20.1 stress.biotic | 20.2 stress.abiotic	-1.235	-1.557	0.0197098	0.000297359
MICRO.15431.C1	SDG35	SET domain protein	27.3.69 RNA.regulation of transcription.SET-domain transcriptional regulator family	0.639	-	0.0197098	-
MICRO.9159.C1	F16M19.18	SPX domain-containing membrane protein At4g22990	1.2.4 PS.photorespiration.glycine cleavage | 30.4 signalling.phosphinositides	0.733	-	0.0197641	-
MICRO.3830.C1	PRS1	Ribose-phosphate pyrophosphokinase	13.1.7 amino acid metabolism.synthesis.histidine | 23.1.3 nucleotide metabolism.synthesis.PRS-PP | 26.7 misc.oxidases - copper, flavone etc	0.994	1.009	0.0197737	0.00375929
MICRO.8444.C3	Sotub03g007000.1.1	Receptor kinase TRKc	20.1.2 stress.biotic.receptors | 30.2.3 signalling.receptor kinases.leucine rich repeat III | 30.2.11 signalling.receptor kinases.leucine rich repeat XI | 30.2.12 signalling.receptor kinases.leucine rich repeat XII	-1.531	-	0.0197737	-
cSTB45K15TH	B120	G-type lectin S-receptor-like serine/threonine-protein kinase At1g11330	26.16 misc.myrosinases-lectin-jacalin | 29.4.1.57 protein.postranslational modification.kinase.receptor like cytoplasmatic kinase VII | 30.2.17 signalling.receptor kinases.DUF 26 | 30.2.24 signalling.receptor kinases.S-locus glycoprotein like	-1.09	-0.845	0.0197737	0.0297739
MICRO.4151.C1	T21F11.4	F-box/LRR-repeat protein 16	29.5.11.4.3.2 protein.degradation.ubiquitin.E3.SCF.FBOX	-0.309	-0.385	0.0197737	0.000358456
SDBN004D18u.scf	XYLT	Beta-1 2-xylosyltransferase	29.7.9 protein.glycosylation.beta-(1,2)-xylosyltransferase (XylT)	0.932	1.034	0.0197737	0.00149536
MICRO.1881.C1	Sotub03g007780.1.1	Universal stress protein	20.2.99 stress.abiotic.unspecified	-0.61	-	0.0197991	-
MICRO.4721.C1	L73G19.50	Genomic DNA chromosome 5 BAC clone F6N7	27.3.24 RNA.regulation of transcription.MADS box transcription factor family	0.87	-	0.0198631	-
MICRO.684.C1	Sotub10g005960.1.1	COP9 signalosome complex subunit 6a	30.11.1 signalling.light.COP9 signalosome	-0.556	-0.582	0.0198638	0.00279242
MICRO.7325.C1	PGSC0003DMG400011338	Gene of unknown function	29.5 protein.degradation	0.516	-	0.0198708	-
MICRO.1599.C1	-	Atozi1 (Fragment)	20.2.99 stress.abiotic.unspecified | 30.2.16 signalling.receptor kinases.Catharanthus roseus-like RLK1	-0.708	-	0.0198708	-
MICRO.3031.C1	Sotub01g043960.1.1	Unknown Protein	35.2 not assigned.unknown	-0.571	-	0.0198708	-
MICRO.214.C2	FHA1	Forkhead box S1	27.3.48 RNA.regulation of transcription.FHA transcription factor | 28.1 DNA.synthesis/chromatin structure	0.43	-	0.0198708	-
MICRO.89.C2	F28K19.5	Eukaryotic translation initiation factor	10.1.5 cell wall.precursor synthesis.UXS | 29.2.3 protein.synthesis.initiation	0.657	-0.55	0.0198977	0.0183083
cSTB40K9TH	UGP3	UDP-sugar pyrophosphorylase	35.2 not assigned.unknown	0.816	0.961	0.0199476	0.000756139
MICRO.6475.C2	F13C5.1	GDSL esterase/lipase At5g45670	26.28 misc.GDSL-motif lipase | 27.2 RNA.transcription | 34.9 transport.metabolite transporters at the mitochondrial membrane	-2.169	-	0.0199476	-
111F08AF.esd	TPS02 | TPS03 | TPS10 | TPS23 | TPS24 | TPS27	(E)-beta-ocimene/myrcene synthase	16.1.5 secondary metabolism.isoprenoids.terpenoids | 18 Co-factor and vitamine metabolism	-0.42	-0.362	0.0199588	0.014742
MICRO.14869.C1	ARAC10	Rho-related GTP-binding protein RhoC	26.7 misc.oxidases - copper, flavone etc | 29.2.2 protein.synthesis.ribosome biogenesis | 30.5 signalling.G-proteins	0.472	-	0.0199588	-
MICRO.6189.C1	PGSC0003DMG400018945	Parathymosin.	34.3 transport.amino acids	0.732	0.996	0.0200029	0.000101375
bf_ivrootxx_0001c07.t3m.scf	DOR	F-box family protein	27.1 RNA.processing | 29.5.11.4.3.2 protein.degradation.ubiquitin.E3.SCF.FBOX	-0.34	-0.318	0.0200527	0.00808213
MICRO.1396.C1	-	Nuclear inhibitor of protein phosphatase 1	31.4 cell.vesicle transport	0.679	0.619	0.0200669	0.00984115
MICRO.1368.C9	T17J13.80	Prolyl-tRNA synthetase	16.1.2.7 secondary metabolism.isoprenoids.mevalonate pathway.isopentenyl pyrophosphate:dimethyllallyl pyrophosphate isomerase | 29.1.40 protein.aa activation.bifunctional aminoacyl-tRNA synthetase	-0.927	-	0.0200669	-
STDB004N04u.scf	Sotub11g026760.1.1	5-AMP-activated protein kinase subunit beta-1	29.4 protein.postranslational modification	0.394	-	0.0200669	-
MICRO.9708.C1	F5E19_20	Bromodomain adjacent to zinc finger domain protein 1A	27.3.99 RNA.regulation of transcription.unclassified	0.61	-	0.0200669	-
MICRO.4568.C1	UBC33	Ubiquitin conjugating enzyme 2	21.6 redox.dismutases and catalases | 29.5.11.3 protein.degradation.ubiquitin.E2	0.442	0.641	0.0200669	3.6857e-05
MICRO.5236.C1	PGSC0003DMG400019552	Polyprotein	27.3.6 RNA.regulation of transcription.basic helix-loop-helix family (bHLH) | 28.99 DNA.unspecified | 29.1 protein.aa activation	0.627	1.098	0.0200669	9.46355e-07
MICRO.11419.C1	T15F16.13	Unknown Protein	35.2 not assigned.unknown	0.528	-	0.0200669	-
MICRO.189.C16	HSP70-10	Heat shock protein 5	10.3 cell wall.hemicellulose synthesis | 20.2.1 stress.abiotic.heat | 26.10 misc.cytochrome P450 | 29.6 protein.folding | 34.99 transport.misc	-1.831	-	0.0200978	-
MICRO.5138.C1	-	Erythroid differentiation-related factor 1-like protein	35.1.5 not assigned.no ontology.pentatricopeptide (PPR) repeat-containing protein	0.761	0.663	0.0201455	0.0140525
MICRO.13346.C1	GRXC9	Glutaredoxin	21.4 redox.glutaredoxins	-2.244	-3.018	0.0201455	0.000125567
MICRO.5923.C2	Sotub01g036280.1.1	Phosphoglycerate mutase family protein	4.1.12 glycolysis.cytosolic branch.phosphoglycerate mutase	-1.588	-	0.0201455	-
bf_arrayxxx_0085g04.t3m.scf	PFD6	Gene of unknown function	29.6 protein.folding	-0.522	-0.495	0.0201475	0.00727659
bf_cswbxxxx_0053d02.t3m.scf	Sotub01g036260.1.1	Unknown Protein	29.2.1.99.99 protein.synthesis.ribosomal protein.unknown.unknown	1.863	-	0.0202613	-
bf_cswbxxxx_0013a04.t3m.scf	BIG	E3 ubiquitin-protein ligase UBR4	17.2.2 hormone metabolism.auxin.signal transduction	0.481	-	0.0202613	-
ACDA00488A08.T3m.scf	smB	Small nuclear ribonucleoprotein-associated protein B	27.1.1 RNA.processing.splicing	-0.753	-0.762	0.0202689	0.00403409
bf_arrayxxx_0094h05.t7m.scf	-	No Hits Found	35.1 not assigned.no ontology | 35.1 not assigned.no ontology	0.624	-	0.0202944	-
STMGT71TV	Sotub05g009980.1.1	Mutator-like transposase	16.8.3 secondary metabolism.flavonoids.dihydroflavonols | 17.4.1 hormone metabolism.cytokinin.synthesis-degradation | 20.1 stress.biotic | 26.10 misc.cytochrome P450 | 26.16 misc.myrosinases-lectin-jacalin | 27.2 RNA.transcription | 27.3.99 RNA.regulation of transcription.unclassified | 27.4 RNA.RNA binding | 28.1.1.4 DNA.synthesis/chromatin structure.retrotransposon/transposase.hat-like transpos…	0.94	1.198	0.0203273	0.000277518
MICRO.10664.C1	DDM1	ATP-dependent DNA helicase DDM1	21.4 redox.glutaredoxins | 27.1 RNA.processing | 27.3.24 RNA.regulation of transcription.MADS box transcription factor family | 27.3.25 RNA.regulation of transcription.MYB domain transcription factor family | 27.3.44 RNA.regulation of transcription.chromatin remodeling factors | 27.5.3.2.1 RNA.silencing.transitivity.SGS.XH-XS | 28.1 DNA.synthesis/chromatin structure | 29.4.1.57 protein.postransla…	-1.551	-1.184	0.0203476	0.0336142
MICRO.12027.C1	Sotub04g007350.1.1	Oxidoreductase 2OG-Fe oxygenase family protein	26.7 misc.oxidases - copper, flavone etc | 26.14 misc.oxygenases	-0.639	-	0.0205389	-
MICRO.7412.C1	PUB32	Receptor-like protein kinase	29.4.1.57 protein.postranslational modification.kinase.receptor like cytoplasmatic kinase VII | 29.4.1.59 protein.postranslational modification.kinase.receptor like cytoplasmatic kinase IX | 29.5.11.4.2 protein.degradation.ubiquitin.E3.RING | 30.2.99 signalling.receptor kinases.misc	-1.007	-0.965	0.0205455	0.00667426
MICRO.13083.C1	Sotub01g010570.1.1	Leucine-rich repeat receptor-like serine/threonine-protein kinase At1g17230	20.1.2 stress.biotic.receptors | 30.2.11 signalling.receptor kinases.leucine rich repeat XI | 30.2.12 signalling.receptor kinases.leucine rich repeat XII	-1.392	-0.995	0.0205473	0.0481571
bf_lbchxxxx_0062h05.t3m.scf	Sotub08g006040.1.1	Calcineurin B-like calcium binding protein	30.3 signalling.calcium	-0.294	-0.318	0.0206099	0.0021144
MICRO.14169.C1	Sotub02g031020.1.1	UPF0553 protein C9orf64-like protein	20.2.1 stress.abiotic.heat | 27.1.19 RNA.processing.ribonucleases | 28.1 DNA.synthesis/chromatin structure | 29.3.4.3 protein.targeting.secretory pathway.vacuole | 29.4 protein.postranslational modification | 29.5.7 protein.degradation.metalloprotease | 29.6 protein.folding | 30.2.17 signalling.receptor kinases.DUF 26 | 31.4 cell.vesicle transport | 34.1 transport.p- and v-ATPases | 34.12 transpo…	0.82	0.94	0.0206099	0.00110363
MICRO.6027.C2	CBP60B	Calmodulin-binding protein (Fragment)	8.2.11 TCA / organic transformation.other organic acid transformations.atp-citrate lyase | 27.3.35 RNA.regulation of transcription.bZIP transcription factor family | 30.3 signalling.calcium	-0.93	-1.229	0.0206099	0.000169239
MICRO.7291.C1	AtNdr1	Serine/threonine-protein kinase 38	26.1 misc.misc2 | 29.4 protein.postranslational modification	0.54	-	0.0206937	-
MICRO.4354.C1	Sotub06g032050.1.1	Genomic DNA chromosome 5 TAC clone K22G18	1.3.8 PS.calvin cycle.transketolase | 17.3.1.2.7 hormone metabolism.brassinosteroid.synthesis-degradation.sterols.DWF5 | 27.2 RNA.transcription | 30.3 signalling.calcium | 31.5 cell.cell death | 33.99 development.unspecified	-0.729	-	0.0207107	-
MICRO.15539.C1	F4P12_340	Protein kinase-like protein	29.4 protein.postranslational modification	0.84	0.819	0.0207189	0.0058674
MICRO.14924.C1	GAUT15	Glycosyltransferase	26.2 misc.UDP glucosyl and glucoronyl transferases	-0.552	-	0.0207189	-
TBSK01292FD08.t3m.scf	A1	Elongation factor 1-alpha	29.2.4 protein.synthesis.elongation	-1.4	-1.715	0.0207189	0.000491007
STMGR29TV	ARF	Auxin response factor 6	17.2.2 hormone metabolism.auxin.signal transduction | 27.3.4 RNA.regulation of transcription.auxin response transcription factor family (ARF)	-0.865	-0.688	0.0207189	0.0266627
MICRO.1734.C2	F1I16_220	Pyruvate kinase	4.1.14 glycolysis.cytosolic branch.pyruvate kinase (PK) | 4.2.14 glycolysis.plastid branch.pyruvate kinase (PK) | 11.1.30 lipid metabolism.FA synthesis and FA elongation.pyruvate kinase	-1.08	-	0.0208009	-
MICRO.11813.C1	-	expressed protein [Arabidopsis thaliana]	35.2 not assigned.unknown | 35.2 not assigned.unknown	-0.35	-	0.0208009	-
MICRO.17748.C1	T6K12.7	Unknown Protein	2.2.1.3.1 major CHO metabolism.degradation.sucrose.invertases.neutral | 29.4 protein.postranslational modification	1.525	1.469	0.0208056	0.00657136
MICRO.109.C2	PMM	Phosphomannomutase A1	10.1.21 cell wall.precursor synthesis.phosphomannomutase	0.502	0.685	0.0208117	0.000106872
bf_ivrootxx_0057d05.t3m.scf	F26K24.7	Phosphatidylglycerol / phosphatidylinositol transfer protein	13.1.4.1 amino acid metabolism.synthesis.branched chain group.common	0.78	1.061	0.02087	0.000113626
STMIV34TV	SOBIR1	Receptor-like serine/threonine-protein kinase At1g78530	29.4.1.57 protein.postranslational modification.kinase.receptor like cytoplasmatic kinase VII | 30.2.11 signalling.receptor kinases.leucine rich repeat XI | 30.2.17 signalling.receptor kinases.DUF 26	-1.266	-	0.020875	-
MICRO.11855.C1	Sotub12g027960.1.1	Disease resistance protein	20.1.2.1 stress.biotic.receptors.CC-NBS-LRR	-0.55	-0.471	0.021095	0.0166455
STMJF77TV	Sotub06g030020.1.1	Growth inhibition and differentiation-related protein 88	35.2 not assigned.unknown	-0.465	-0.513	0.021095	0.00175521
SDBN001E18u.scf	MEE12	Unknown Protein	29.2.2 protein.synthesis.ribosome biogenesis	0.505	0.848	0.0211001	2.58078e-06
bf_stolxxxx_0015d01.t7m.scf	PGSC0003DMG400037751	Retrotransposon gag protein	3.3 minor CHO metabolism.sugar alcohols | 9.9 mitochondrial electron transport / ATP synthesis.F1-ATPase | 10.8.1 cell wall.pectinesterases.PME | 12.4 N-metabolism.misc | 17.4.1 hormone metabolism.cytokinin.synthesis-degradation | 20.1 stress.biotic | 26.10 misc.cytochrome P450 | 27.2 RNA.transcription | 28.99 DNA.unspecified | 29.2.5 protein.synthesis.release | 29.5.11.4.3.1 protein.degradation.…	0.819	0.846	0.0211074	0.00349123
STMJC95TV	Sotub01g008850.1.1	Hcr9-4E	20.1.2 stress.biotic.receptors	-1.036	-	0.0211074	-
STMCS32TV	T13K14.40	Ethylene-responsive nuclear protein	10.1.5 cell wall.precursor synthesis.UXS | 17.5.3 hormone metabolism.ethylene.induced-regulated-responsive-activated	0.685	0.637	0.0211074	0.00890547
MICRO.331.C68	PGSC0003DMG400041234	Gene of unknown function	35.2 not assigned.unknown	-0.663	-	0.0211074	-
MICRO.9914.C2	Sotub03g017980.1.1	Pre-mRNA-splicing factor CWC22 homolog	28.1 DNA.synthesis/chromatin structure | 29.2.3 protein.synthesis.initiation	0.399	0.375	0.0211074	0.0080987
bf_acdaxxxx_0064a09.t3m.scf	F8F6.180	F-box family protein	27.3.67 RNA.regulation of transcription.putative transcription regulator | 29.5.11.4.3.2 protein.degradation.ubiquitin.E3.SCF.FBOX	0.977	0.946	0.0211074	0.00642838
MICRO.10106.C1	gene1500	LUC7	27.4 RNA.RNA binding	0.698	1.061	0.0211074	1.89868e-05
MICRO.8206.C1	TMN11	Transmembrane 9 superfamily protein member 2	28.99 DNA.unspecified	-0.76	-0.598	0.0211074	0.0287604
MICRO.10525.C1	ARR15 | ARR5 | ARR6 | ARR7	Response regulator 6	11.1.9 lipid metabolism.FA synthesis and FA elongation.long chain fatty acid CoA ligase | 17.4.2 hormone metabolism.cytokinin.signal transduction | 26.7 misc.oxidases - copper, flavone etc | 27.3.5 RNA.regulation of transcription.ARR | 30.1 signalling.in sugar and nutrient physiology	-1.105	-	0.0211074	-
bf_mxlfxxxx_0013h06.t3m.scf	-	Unknown Protein	35.2 not assigned.unknown	1.509	2.088	0.0211074	8.91905e-05
MICRO.6146.C1	MUD21.16	Disease resistance protein (Fragment)	20.1.2.1 stress.biotic.receptors.CC-NBS-LRR	-0.862	-1.039	0.0211074	0.000626126
MICRO.8427.C2	Sotub08g021360.1.1	Unknown Protein	29.5 protein.degradation	-1.727	-2.188	0.0213148	0.000332449
bf_suspxxxx_0021D09.t3m.scf	MNS1	Mannosyl-oligosaccharide 1 2-alpha-mannosidase	10.6.2 cell wall.degradation.mannan-xylose-arabinose-fucose | 26.3 misc.gluco-, galacto- and mannosidases | 29.7.3 protein.glycosylation.mannosyl-oligosaccharide alpha-1,2-mannosidase	0.503	1.023	0.0213609	3.54726e-08
MICRO.17275.C1	MYOB7	IFA binding protein	17.5.1.2 hormone metabolism.ethylene.synthesis-degradation.1-aminocyclopropane-1-carboxylate oxidase | 33.2 development.late embryogenesis abundant	0.467	-	0.0213737	-
BF_TUBSXXXX_0025F11_T3M.SCF	T21F11.16	Amino acid transporter	34.3 transport.amino acids	0.518	0.83	0.0214318	6.85621e-06
STMHM11TV	Sotub03g029000.1.1	S phase cyclin A-associated protein in the endoplasmic reticulum	35.2 not assigned.unknown	1.032	0.85	0.0214318	0.0220056
MICRO.347.C26	TAF15B	RNA-binding protein FUS	27.3.99 RNA.regulation of transcription.unclassified	-0.57	-	0.0214318	-
bf_arrayxxx_0023d12.t7m.scf	SLP1	Serine-threonine protein phosphatase	26.27 misc.calcineurin-like phosphoesterase family protein	0.644	-	0.0214847	-
MICRO.712.C13	PIE1	Helicase SWR1	27.3.44 RNA.regulation of transcription.chromatin remodeling factors | 29.5.11.4.2 protein.degradation.ubiquitin.E3.RING	0.731	0.908	0.0215285	0.000438778
MICRO.15178.C2	CXE11	Gibberellin receptor GID1-like protein	24 biodegradation of xenobiotics	-0.51	-	0.0215296	-
bf_mxflxxxx_0041e12.t3m.scf	F6F22.18	AP-4 complex subunit sigma-1	1.3.13 PS.calvin cycle.rubisco interacting | 29.3.4.99 protein.targeting.secretory pathway.unspecified | 31.4 cell.vesicle transport	0.65	0.819	0.0215296	0.000362068
MICRO.685.C1	HISN1A	ATP phosphoribosyltransferase	13.1.7.1 amino acid metabolism.synthesis.histidine.ATP phosphoribosyltransferase | 29.2.2 protein.synthesis.ribosome biogenesis	-1.028	-	0.0215296	-
MICRO.1671.C1	Sotub05g024470.1.1	Tetratricopeptide repeat protein 15	35.2 not assigned.unknown	-0.649	-0.615	0.0215296	0.00772374
bf_cswbxxxx_0036c07.t3m.scf	(JA):AOS	Allene oxide synthase	9.3 mitochondrial electron transport / ATP synthesis.electron transfer flavoprotein | 17.7.1.3 hormone metabolism.jasmonate.synthesis-degradation.allene oxidase synthase	-0.445	-	0.0215296	-
bf_arrayxxx_0044f05.t7m.scf	RanBPM	Ran-binding protein 9	29.2.2 protein.synthesis.ribosome biogenesis	0.49	-	0.0215316	-
MICRO.12762.C1	Sotub06g010990.1.1	Unknown Protein	35.2 not assigned.unknown	1.004	-	0.0215744	-
MICRO.13860.C2	ATG12A	Ubiquitin-like protein ATG12	27.3.22 RNA.regulation of transcription.homeobox transcription factor family (HB) | 29.5.2 protein.degradation.autophagy	-0.695	-1.018	0.0215976	3.72033e-05
bf_suspxxxx_0047f04.t7m.scf	Sotub10g017790.1.1	Cc-nbs-lrr resistance protein	20.1.2.1 stress.biotic.receptors.CC-NBS-LRR	0.472	0.625	0.0215976	0.000186184
bf_ivrootxx_0014h01.t3m.scf	MZB10.2	Yippee zinc-binding-like protein	35.1 not assigned.no ontology	0.62	-	0.0216374	-
MICRO.7086.C2	HSA32	Phosphosulfolactate synthase	20.2.1 stress.abiotic.heat	1.422	-	0.0216374	-
MICRO.2994.C1	F28G11.5	C20orf4 homolog	27.1 RNA.processing | 31.2 cell.division	0.591	-	0.0216374	-
SSBN003G08u.scf	Sotub10g027030.1.1	E3 ubiquitin-protein ligase At4g11680	26.10 misc.cytochrome P450 | 27.3.39 RNA.regulation of transcription.AtSR transcription factor family | 29.5.11.4.2 protein.degradation.ubiquitin.E3.RING	1.121	1.686	0.0216374	2.44678e-05
STMJG17TV	Sotub05g024840.1.1	Unknown Protein	35.2 not assigned.unknown	-1.022	-	0.0216496	-
MICRO.14039.C2	ERF	Ethylene-responsive transcription factor 2	17.5.2 hormone metabolism.ethylene.signal transduction | 27.3.3 RNA.regulation of transcription.AP2/EREBP, APETALA2/ethylene-responsive element binding protein family	-0.327	-	0.0217183	-
STMFB94TV	-	Os03g0169000 protein (Fragment)	17.2.2 hormone metabolism.auxin.signal transduction | 17.2.3 hormone metabolism.auxin.induced-regulated-responsive-activated	-0.773	-	0.0217183	-
MICRO.9367.C1	Sotub03g014450.1.1	Unknown Protein	35.2 not assigned.unknown	-0.503	-0.429	0.0217183	0.0176118
MICRO.11642.C1	Sotub05g014890.1.1	WD-40 repeat family protein	13.1.5.3.2 amino acid metabolism.synthesis.serine-glycine-cysteine group.cysteine.SAT | 28.1 DNA.synthesis/chromatin structure | 30.5 signalling.G-proteins | 31.1 cell.organisation	-1.572	-	0.0217183	-
MICRO.10876.C1	-	DNA-directed RNA polymerase subunit H	27.2 RNA.transcription	0.77	-	0.0217315	-
MICRO.10992.C1	DJC77	Chaperone protein dnaJ 10	20.2.1 stress.abiotic.heat	0.323	-	0.0217574	-
bf_mxflxxxx_0043e05.t3m.scf	Sotub01g033010.1.1	Unknown Protein	35.2 not assigned.unknown	0.733	-	0.0219454	-
MICRO.1347.C1	Sotub05g024760.1.1	Unknown Protein	9.9 mitochondrial electron transport / ATP synthesis.F1-ATPase | 20.1.7 stress.biotic.PR-proteins	-0.881	-0.682	0.021963	0.0330848
MICRO.160.C4	VHA-B1	V-type ATP synthase beta chain	1.1.4 PS.lightreaction.ATP synthase | 9.9 mitochondrial electron transport / ATP synthesis.F1-ATPase | 34.1.1.1 transport.p- and v-ATPases.H+transporting two-sector ATPase.subunit B	-0.747	-	0.0220084	-
MICRO.9334.C1	F2G19.25	Harpin-induced protein	33.2 development.late embryogenesis abundant	-0.999	-	0.0220417	-
MICRO.10872.C1	F14P13.11	Organic anion transporter	10.7 cell wall.modification | 13.1.6.1.7 amino acid metabolism.synthesis.aromatic aa.chorismate.chorismate synthase | 20.1.6 stress.biotic.heat shock proteins | 27.3.35 RNA.regulation of transcription.bZIP transcription factor family | 28.1 DNA.synthesis/chromatin structure | 29.2.2 protein.synthesis.ribosome biogenesis | 34.8 transport.metabolite transporters at the envelope membrane	-0.482	-	0.0220431	-
MICRO.8860.C1	MAPKKK5	Protein serine/threonine kinase	29.4 protein.postranslational modification | 30.6 signalling.MAP kinases	-0.873	-	0.0220793	-
cSTB38O7TH	Sotub08g022710.1.1	Unknown Protein	27.1.1 RNA.processing.splicing | 28.1 DNA.synthesis/chromatin structure | 34.16 transport.ABC transporters and multidrug resistance systems	0.499	0.466	0.022131	0.00898484
BPLI7D17TH	T7B11.7	Protein transport protein SEC23	29.3.4.2 protein.targeting.secretory pathway.golgi	-0.351	-0.392	0.022131	0.00166377
MICRO.1361.C5	F14P3.15	Eukaryotic translation initiation factor 3 subunit M	8.3 TCA / organic transformation.carbonic anhydrases | 11.1.9 lipid metabolism.FA synthesis and FA elongation.long chain fatty acid CoA ligase | 29.5.11.20 protein.degradation.ubiquitin.proteasom | 30.11.1 signalling.light.COP9 signalosome	-0.502	-	0.0221885	-
MICRO.6364.C1	SGR2	DDHD domain containing 1	11.9.3 lipid metabolism.lipid degradation.lysophospholipases	0.528	-	0.0221885	-
MICRO.5319.C2	Sotub09g028960.1.1	Disease resistance protein	20.1.2.1 stress.biotic.receptors.CC-NBS-LRR	-0.632	-0.658	0.0222485	0.00353106
156F07AF.esd	NEF1	No exine formation-1	35.2 not assigned.unknown	-0.619	-	0.0222485	-
MICRO.16002.C1	MTPB	Zinc-transporter-like protein	34.12 transport.metal	-0.86	-	0.0222485	-
bf_mxflxxxx_0003f03.t3m.scf	PCMP-E24	Pentatricopeptide repeat-containing protein	27.3.25 RNA.regulation of transcription.MYB domain transcription factor family | 31.3 cell.cycle | 34.99 transport.misc	0.479	0.396	0.0222485	0.0221735
MICRO.12705.C3	SDC	Histidine decarboxylase	13.2.7 amino acid metabolism.degradation.histidine | 20.1.99 stress.biotic.misc	-1.71	-1.37	0.0222732	0.0273272
MICRO.708.C1	Sotub01g006840.1.1	Cysteine-rich extensin-like protein-2	27.4 RNA.RNA binding	0.485	-	0.0222732	-
52-xl_pcrli45-53.e_E10_023.scf	Sotub06g024010.1.1	Sister chromatid cohesion protein PDS5 homolog A	29.2.2 protein.synthesis.ribosome biogenesis	0.51	-	0.0223373	-
MICRO.2296.C1	NMT1	Glycylpeptide N-tetradecanoyltransferase	29.4 protein.postranslational modification	-0.771	-0.571	0.0223373	0.0428402
MICRO.15533.C1	Sotub02g010160.1.1	TIM-barrel signal transduction protein	35.2 not assigned.unknown	0.463	0.759	0.0223421	5.064e-06
POABW49TP	IP5P12	Inositol 1 4 5-trisphosphate 5-phosphatase-like protein	3.4.5 minor CHO metabolism.myo-inositol.inositol phosphatase | 28.1 DNA.synthesis/chromatin structure	0.711	-	0.0224106	-
SDBN004M08u.scf	SMC1	Structural maintenance of chromosomes 1 protein	31.2 cell.division	0.907	-	0.022491	-
POAD715TV	RH2	Eukaryotic initiation factor 4A (ATP-dependent RNA helicase eIF4A)	27.1.2 RNA.processing.RNA helicase | 28.1 DNA.synthesis/chromatin structure | 29.2.3 protein.synthesis.initiation	-0.721	-	0.022491	-
bf_ivrootxx_0041c10.t3m.scf	Sotub10g017800.1.1	Cellular nucleic acid-binding protein	27.3.67 RNA.regulation of transcription.putative transcription regulator | 29.4 protein.postranslational modification	-0.634	-0.885	0.0225686	9.16024e-05
MICRO.14367.C1	AGO1	Receptor-like protein kinase At3g21340	29.4.1.57 protein.postranslational modification.kinase.receptor like cytoplasmatic kinase VII | 30.2.25 signalling.receptor kinases.wall associated kinase	-1.137	-	0.0225984	-
MICRO.4029.C1	GPT1	Glucose-6-phosphate/phosphate-translocator	2.1.2.5 major CHO metabolism.synthesis.starch.transporter | 2.2.2.6 major CHO metabolism.degradation.starch.transporter | 34.8 transport.metabolite transporters at the envelope membrane	-1.001	-	0.0225999	-
bf_acdaxxxx_0057d10.t3m.scf	CV286649	-	30.2.17 signalling.receptor kinases.DUF 26 | 30.2.17 signalling.receptor kinases.DUF 26	0.388	0.53	0.0226156	0.000128408
MICRO.11268.C1	-	Exostosin-like	26.2 misc.UDP glucosyl and glucoronyl transferases	-0.946	-	0.02263	-
MICRO.7481.C1	F20D23.18	Coiled-coil domain-containing protein 94	16.1.5 secondary metabolism.isoprenoids.terpenoids | 31.3 cell.cycle	-0.546	-0.735	0.0226837	0.00016342
MICRO.11731.C1	CRTISO	Carotenoid isomerase	16.1.4.8 secondary metabolism.isoprenoids.carotenoids.carotenoid isomerase	0.405	-	0.0226837	-
MICRO.5.C1	CSN1	COP9 signalosome complex subunit 1	30.11.1 signalling.light.COP9 signalosome	-0.58	-	0.0227338	-
MICRO.5294.C1	SPP	Peptidase M16 family	2.2.1.3.1 major CHO metabolism.degradation.sucrose.invertases.neutral | 27.3.39 RNA.regulation of transcription.AtSR transcription factor family | 29.5 protein.degradation	0.567	-	0.0228363	-
MICRO.2932.C1	POP2	Aminotransferase-like protein	13.1.1.1.2 amino acid metabolism.synthesis.central amino acid metabolism.GABA.GABA transaminase | 19.3 tetrapyrrole synthesis.GSA | 20.1.3 stress.biotic.signalling | 29.4.1.57 protein.postranslational modification.kinase.receptor like cytoplasmatic kinase VII | 30.2.24 signalling.receptor kinases.S-locus glycoprotein like	-0.866	-0.974	0.0228457	0.00164089
MICRO.9222.C1	ARR8	Two-component response regulator ARR3	11.1.9 lipid metabolism.FA synthesis and FA elongation.long chain fatty acid CoA ligase | 17.4.2 hormone metabolism.cytokinin.signal transduction | 26.7 misc.oxidases - copper, flavone etc | 27.3.5 RNA.regulation of transcription.ARR | 30.1 signalling.in sugar and nutrient physiology	-0.829	-1.366	0.0230487	5.03477e-06
ACDA03116D08.T3m.scf	Sotub03g015980.1.1	Cysteine protease inhibitor 8 (Fragment)	20.1.7.6 stress.biotic.PR-proteins.PR6 (proteinase inhibitors)	-0.349	-0.299	0.0230487	0.0180162
MICRO.15064.C1	ADO1	Flavin-binding kelch domain F box protein	29.5.11.4.3.2 protein.degradation.ubiquitin.E3.SCF.FBOX	0.776	-	0.0230487	-
MICRO.9704.C2	Sotub10g026930.1.1	Ulp1 protease family C-terminal catalytic domain containing protein expressed	35.2 not assigned.unknown	0.504	1.282	0.0231003	7.04752e-11
SDBN005C07u.scf	F8F6_210	Unknown Protein	10.6.2 cell wall.degradation.mannan-xylose-arabinose-fucose	0.611	-	0.0231003	-
MICRO.12709.C1	Sotub02g023070.1.1	Receptor-like protein kinase	30.2.17 signalling.receptor kinases.DUF 26	-1.047	-	0.0231424	-
MICRO.4148.C1	F7J8_70	Lectin receptor kinase	26.16 misc.myrosinases-lectin-jacalin | 30.2.99 signalling.receptor kinases.misc	0.541	-	0.0231644	-
MICRO.11490.C1	GALT1	Beta-1 3-galactosyltransferase-like protein	10.3 cell wall.hemicellulose synthesis | 26.2 misc.UDP glucosyl and glucoronyl transferases | 29.7.12 protein.glycosylation.beta-(1,3)-galactosyltransferase (GalT)	-0.439	-	0.0232042	-
MICRO.995.C1	F28O16.19	Translation initiation factor	29.2.3 protein.synthesis.initiation	0.425	0.726	0.0233331	2.47365e-06
STMJP42TV	VPS34	Phosphatidylinositol 3-kinase	30.9 signalling.lipids	0.429	-	0.0233331	-
STMHK53TV	ALG11	Alpha-1 2-mannosyltransferase alg11	35.1 not assigned.no ontology	-0.479	-	0.0233331	-
MICRO.622.C1	T16L1.30	U-box domain-containing protein 62	26.3 misc.gluco-, galacto- and mannosidases | 27.3.44 RNA.regulation of transcription.chromatin remodeling factors	0.411	-	0.023431	-
MICRO.9949.C1	LRK10L-1.1	Receptor-like kinase	20.2.3 stress.abiotic.drought/salt | 29.4.1.57 protein.postranslational modification.kinase.receptor like cytoplasmatic kinase VII | 30.2.20 signalling.receptor kinases.wheat LRK10 like	-1.331	-	0.0234568	-
MICRO.2437.C1	EIF6-2	Eukaryotic translation initiation factor 6	29.2.3 protein.synthesis.initiation | 31.1 cell.organisation	-0.628	-	0.0234568	-
MICRO.11710.C1	Sotub02g019760.1.1	Cathepsin B-like cysteine proteinase 5	29.5.3 protein.degradation.cysteine protease	-2.399	-	0.0236049	-
MICRO.16053.C1	ATXR3	Histone-lysine N-methyltransferase	27.3.69 RNA.regulation of transcription.SET-domain transcriptional regulator family	0.448	-	0.0236357	-
MICRO.5621.C1	RBK1	Receptor-like kinase	29.4.1.56 protein.postranslational modification.kinase.receptor like cytoplasmatic kinase VI | 29.4.1.57 protein.postranslational modification.kinase.receptor like cytoplasmatic kinase VII	0.701	0.831	0.0236708	0.000935164
cSTS17E12TH	CNTE1	Acyl-CoA thioesterase family protein	11.9.4.5 lipid metabolism.lipid degradation.beta-oxidation.acyl-CoA thioesterase	-0.502	-	0.0237248	-
MICRO.13605.C1	Sotub05g008630.1.1	Receptor-like serine/threonine-protein kinase At3g01300	29.4.1.57 protein.postranslational modification.kinase.receptor like cytoplasmatic kinase VII | 30.2.15 signalling.receptor kinases.thaumatin like | 30.2.17 signalling.receptor kinases.DUF 26 | 30.2.20 signalling.receptor kinases.wheat LRK10 like	-0.847	-	0.0237478	-
MICRO.12097.C1	PI4KG2	Phosphatidylinositol kinase family-like protein (Fragment)	18 Co-factor and vitamine metabolism | 29.5.11 protein.degradation.ubiquitin | 30.4 signalling.phosphinositides	0.881	-	0.0237619	-
MICRO.4393.C6	RPL27A	60S ribosomal protein L27	27.3.6 RNA.regulation of transcription.basic helix-loop-helix family (bHLH) | 29.2.1.2.2.27 protein.synthesis.ribosomal protein.eukaryotic.60S subunit.L27 | 29.2.2 protein.synthesis.ribosome biogenesis | 30.4 signalling.phosphinositides	-1.009	-	0.0237619	-
SDBN006K01u.scf	-	DNA-directed RNA polymerase subunit H	27.2 RNA.transcription	0.391	-	0.0237619	-
MICRO.1317.C1	TPL	WD-40 repeat protein-like (Fragment)	20.1 stress.biotic | 33.99 development.unspecified	0.796	-	0.0237619	-
bf_cswbxxxx_0042b10.t3m.scf	dl4845w	Protein rai1	30.3 signalling.calcium	0.446	-	0.023874	-
MICRO.12732.C1	SARD1	Calmodulin-binding protein-like	30.3 signalling.calcium	-0.976	-0.768	0.0238876	0.0321826
MICRO.12499.C1	Sotub04g009750.1.1	Unknown Protein	35.1 not assigned.no ontology	0.48	0.509	0.0239303	0.00319457
MICRO.6442.C1	Sotub12g011990.1.1	TraB family protein	27.3.35 RNA.regulation of transcription.bZIP transcription factor family	-0.458	-0.347	0.0239303	0.0399091
MICRO.12821.C1	-	No Hits Found	35.2 not assigned.unknown | 35.2 not assigned.unknown	0.431	0.646	0.0239317	3.26399e-05
MICRO.3542.C1	CRT3	Calreticulin 2 calcium-binding protein	30.3 signalling.calcium | 34.3 transport.amino acids	-1.898	-	0.0239489	-
MICRO.15030.C2	T6D20.14	Receptor-like serine/threonine-protein kinase At3g01300	29.4.1.57 protein.postranslational modification.kinase.receptor like cytoplasmatic kinase VII | 29.4.1.58 protein.postranslational modification.kinase.receptor like cytoplasmatic kinase VIII	-0.8	-1.079	0.023992	0.000172743
ACDA03734H02.T3m.scf	Sotub04g035540.1.1	Unknown Protein	35.2 not assigned.unknown	0.751	0.658	0.0239989	0.0161434
MICRO.307.C1	F23O10.12	Pentatricopeptide repeat-containing protein	27.1 RNA.processing	0.366	0.53	0.0240333	5.82219e-05
MICRO.17941.C1	-	No Hits Found	31.1 cell.organisation | 31.1 cell.organisation	0.515	-	0.0240348	-
MICRO.838.C1	Sotub05g015290.1.1	Unknown Protein	35.2 not assigned.unknown	0.665	0.711	0.0240626	0.00299197
MICRO.11642.C2	Sotub05g014890.1.1	WD-40 repeat family protein	13.1.5.3.2 amino acid metabolism.synthesis.serine-glycine-cysteine group.cysteine.SAT | 28.1 DNA.synthesis/chromatin structure | 30.5 signalling.G-proteins | 31.1 cell.organisation	-1.436	-	0.0240783	-
cSTC2O9TH	Sotub08g014400.1.1	S1 ribosomal protein	9.7 mitochondrial electron transport / ATP synthesis.cytochrome c oxidase | 9.9 mitochondrial electron transport / ATP synthesis.F1-ATPase	1.03	1.628	0.0241182	1.28803e-05
STMGC52TV	T14E10.30	DNA repair protein-like protein	27.3.44 RNA.regulation of transcription.chromatin remodeling factors	0.66	-	0.0242714	-
MICRO.779.C18	MXE10.5	N-alpha-acetyltransferase 20, NatB catalytic subunit	13.2.2.1 amino acid metabolism.degradation.glutamate family.glutamine	-0.57	-	0.0243072	-
bf_suspxxxx_0036h09.t3m.scf	Sotub05g017320.1.1	Phosphatase 1 regulatory subunit 7	29.4 protein.postranslational modification	-0.539	-0.56	0.024419	0.00404878
MICRO.15442.C1	Sotub01g007820.1.1	Pre-rRNA-processing protein ipi1	35.2 not assigned.unknown	0.597	-	0.024452	-
bf_swstxxxx_0047a05.t3m.scf	Sotub10g006970.1.1	Universal stress protein (Usp)	20.2.99 stress.abiotic.unspecified	0.678	0.883	0.0244732	0.000294664
MICRO.2053.C1	CSLC12	Cellulose synthase-like C1-2 glycosyltransferase family 2 protein	10.2 cell wall.cellulose synthesis | 29.5.11.4.2 protein.degradation.ubiquitin.E3.RING	-0.848	-	0.0245249	-
STMDC06TV	Sotub11g010290.1.1	Ring H2 finger protein	11.1.9 lipid metabolism.FA synthesis and FA elongation.long chain fatty acid CoA ligase | 26.27 misc.calcineurin-like phosphoesterase family protein | 29.5.11.4.2 protein.degradation.ubiquitin.E3.RING | 31.2 cell.division	0.834	0.647	0.0245557	0.0355354
MICRO.912.C3	Sotub06g012060.1.1	ATP-dependent RNA helicase	28.1 DNA.synthesis/chromatin structure | 29.2.3 protein.synthesis.initiation	0.505	1.004	0.0245652	1.06716e-07
MICRO.15274.C1	KTI12	KTI12 homolog	26.27 misc.calcineurin-like phosphoesterase family protein | 27.3 RNA.regulation of transcription	0.535	0.988	0.0245788	5.5725e-07
bf_suspxxxx_0011c03.t3m.scf	SUO	Os02g0742100 protein (Fragment)	27.3.99 RNA.regulation of transcription.unclassified	0.787	0.861	0.0246307	0.00246206
MICRO.1279.C5	RFC3	Replication factor C subunit 5	28.1 DNA.synthesis/chromatin structure	-0.384	-0.553	0.0246726	6.713e-05
MICRO.6559.C1	PGSC0003DMG400016998	Dual specificity protein phosphatase Diacylglycerol kinase, catalytic region	29.5.11.4.2 protein.degradation.ubiquitin.E3.RING | 31.1 cell.organisation	-0.568	-0.787	0.0246726	0.000123809
MICRO.10638.C1	UBC10 | UBC28 | UBC30 | UBC8 | UBC9	Ubiquitin-conjugating enzyme	29.5.11.3 protein.degradation.ubiquitin.E2	-0.618	-	0.0246726	-
MICRO.7927.C1	TDX	Thioredoxin h	17.6.3 hormone metabolism.gibberelin.induced-regulated-responsive-activated | 21.1 redox.thioredoxin | 27.3.7 RNA.regulation of transcription.C2C2(Zn) Constans-like zinc finger family (CO-like)	0.589	-	0.0246726	-
TBSK00499FB07.t3m.scf	F9K20.24	Protein transport protein SEC61 alpha subunit	29.3.4.99 protein.targeting.secretory pathway.unspecified | 34.99 transport.misc	-0.587	-0.501	0.0247026	0.0195959
bf_ivrootxx_0040c05.t3m.scf	PSI1 | PSI2 | PSI3	Os11g0180100 protein (Fragment)	35.2 not assigned.unknown	0.545	0.834	0.0247026	2.44672e-05
MICRO.13671.C4	Sotub10g023850.1.1	Unknown Protein	20.2.1 stress.abiotic.heat | 27.3.99 RNA.regulation of transcription.unclassified	-0.746	-1.093	0.0247026	5.18473e-05
MICRO.5985.C1	Sotub06g011800.1.1	Tir-nbs-lrr resistance protein	20.1.2 stress.biotic.receptors | 27.3.67 RNA.regulation of transcription.putative transcription regulator | 30.2.11 signalling.receptor kinases.leucine rich repeat XI	0.706	1.134	0.0247872	1.0293e-05
MICRO.8463.C1	CSP1	Cold shock protein-1	20.2.2 stress.abiotic.cold | 27.3.75 RNA.regulation of transcription.GRP	0.691	0.921	0.0247872	0.000216673
MICRO.274.C1	DIM1A	Ribosomal RNA small subunit methyltransferase A	27.1 RNA.processing	-0.705	-	0.0247872	-
MICRO.15859.C1	-	unknown protein [Oryza sativa (japonica cultivar-group)] dbj_BAD01375.1_ unknown protein [Oryza sativa (japonica cultivar-group)] dbj_BAD01299.1_ unknown protein [Oryza sativa (japonica cultivar-group)]	35.2 not assigned.unknown | 35.2 not assigned.unknown	-0.43	-	0.0247872	-
MICRO.331.C94	Sotub12g032310.1.1	Zinc finger AN1 domain-containing stress-associated protein 15	1.1.1.2 PS.lightreaction.photosystem II.PSII polypeptide subunits | 27.3.99 RNA.regulation of transcription.unclassified	1.491	1.319	0.0248024	0.0155299
MICRO.4240.C1	T11I18.5	Casein kinase-like protein	29.4 protein.postranslational modification	0.438	0.745	0.0248048	3.27571e-06
117E11AF.esd	T10K17.260	Unknown Protein	35.2 not assigned.unknown	0.622	0.724	0.0248048	0.0012529
bf_cswcxxxx_0010b06.t3m.scf	ELF5A-1	Eukaryotic translation initiation factor 5A	26.8 misc.nitrilases, nitrile lyases, berberine bridge enzymes, reticuline oxidases, troponine reductases | 29.2.3 protein.synthesis.initiation	0.485	-	0.0248562	-
MICRO.8418.C1	PUB42	U-box domain-containing protein	20.1.3 stress.biotic.signalling | 29.5.11.4.2 protein.degradation.ubiquitin.E3.RING | 34.22 transport.cyclic nucleotide or calcium regulated channels	-0.699	-0.971	0.0248562	0.000123736
MICRO.12372.C1	PCR4	Cell number regulator 1	9.6 mitochondrial electron transport / ATP synthesis.cytochrome c | 11.9.2 lipid metabolism.lipid degradation.lipases | 27.3.8 RNA.regulation of transcription.C2C2(Zn) DOF zinc finger family	-2.475	-	0.0249476	-
bf_suspxxxx_0035b02.t3m.scf	CCC1	Solute carrier family 12 (Potassium/chloride transporters) member 6	34.14 transport.unspecified cations | 34.18 transport.unspecified anions	-0.427	-	0.02496	-
POAC444TP	Sotub03g018080.1.1	Metal ion binding protein	15.2 metal handling.binding, chelation and storage	1.225	-	0.02496	-
MICRO.1318.C2	PDIL1-3	Protein disulfide isomerase L-2	21.1 redox.thioredoxin	-0.39	-	0.02496	-
bf_cswbxxxx_0062h05.t3m.scf	PGSC0003DMG400012894	Gene of unknown function	1.1.2.1 PS.lightreaction.photosystem I.LHC-I | 27.2 RNA.transcription	0.905	-	0.024991	-
MICRO.18086.C1	Sotub03g010980.1.1	Kinesin like protein	31.1 cell.organisation	0.625	-	0.0250832	-
bf_ivrootxx_0012g10.t3m.scf	LHT1	Histidine amino acid transporter	34.3 transport.amino acids	-0.995	-	0.02522	-
MICRO.16089.C1	Sotub04g008540.1.1	Conserved oligomeric Golgi complex subunit 3	29.3.4.2 protein.targeting.secretory pathway.golgi	0.585	1.028	0.02522	1.76107e-06
MICRO.8786.C1	NF-YB	Nuclear transcription factor Y subunit B-3	27.3.15 RNA.regulation of transcription.CCAAT box binding factor family, HAP3 | 28.1 DNA.synthesis/chromatin structure	-0.601	-	0.02522	-
bf_mxflxxxx_0007g09.t3m.scf	PGSC0003DMG400041557	Gag-pol polyprotein	3.3 minor CHO metabolism.sugar alcohols | 10.8.1 cell wall.pectinesterases.PME | 12.4 N-metabolism.misc | 17.4.1 hormone metabolism.cytokinin.synthesis-degradation | 20.1 stress.biotic | 26.10 misc.cytochrome P450 | 27.2 RNA.transcription | 28.99 DNA.unspecified | 29.5.11.4.3.1 protein.degradation.ubiquitin.E3.SCF.SKP | 31.4 cell.vesicle transport | 34.16 transport.ABC transporters and multidrug …	1.009	1.685	0.02522	4.98215e-06
MICRO.6031.C1	-	No Hits Found	35.2 not assigned.unknown | 35.2 not assigned.unknown	0.393	-	0.02522	-
bf_suspxxxx_0029b01.t3m.scf	CYP89A2	Cytochrome P450	26.10 misc.cytochrome P450	0.51	0.793	0.0252594	1.93851e-05
MICRO.2380.C1	MXE10.3	Choline transporter-like protein 5-A (Fragment)	34.99 transport.misc	0.518	0.878	0.0252594	3.66632e-06
MICRO.3615.C1	dl4315c	Phosphatase PTC7 homolog	26.13 misc.acid and other phosphatases	0.507	-	0.0252594	-
MICRO.2944.C1	Sotub12g021840.1.1	Expressed protein (Fragment)	27.3.39 RNA.regulation of transcription.AtSR transcription factor family | 30.5 signalling.G-proteins	-0.548	-0.742	0.0252594	0.000184674
bf_stolxxxx_0051d09.t7m.scf	Sotub06g031990.1.1	Metallothionein-like protein	15.2 metal handling.binding, chelation and storage	0.641	0.633	0.0252611	0.0068368
MICRO.16355.C1	Sotub07g024310.1.1	Genomic DNA chromosome 5 TAC clone K19P17	29.2.2 protein.synthesis.ribosome biogenesis	0.445	-	0.0253005	-
TBSK04845FD09.t3m.scf	CCR4	Receptor-like kinase	29.4.1.57 protein.postranslational modification.kinase.receptor like cytoplasmatic kinase VII | 30.2.26 signalling.receptor kinases.crinkly like	-0.301	-	0.0253194	-
MICRO.4285.C1	ARID4	ARID/BRIGHT DNA-binding domain-containing protein (Fragment)	27.3.67 RNA.regulation of transcription.putative transcription regulator | 29.5.11.4.2 protein.degradation.ubiquitin.E3.RING	0.574	0.686	0.0253194	0.000973884
bf_ivrootxx_0056c04.t3m.scf	CNGC1	Cyclic nucleotide-gated ion channel 18	34.22 transport.cyclic nucleotide or calcium regulated channels	0.468	0.513	0.0253372	0.00253027
cSTE27C15TH	F11O4.7	Pentatricopeptide repeat-containing protein	26.19 misc.plastocyanin-like | 27.3 RNA.regulation of transcription | 33.99 development.unspecified	0.685	-	0.025358	-
MICRO.139.C4	TIC	Time for coffee	10.5.2 cell wall.cell wall proteins.proline rich proteins | 30.11 signalling.light	0.865	-	0.0253645	-
MICRO.13425.C1	Sotub07g022520.1.1	Receptor-like kinase	26.16 misc.myrosinases-lectin-jacalin | 29.4 protein.postranslational modification | 30.2.17 signalling.receptor kinases.DUF 26	0.566	-	0.0253992	-
bf_ivrootxx_0057c03.t3m.scf	AATP1	AAA-ATPase	11.3.2 lipid metabolism.phospholipid synthesis.choline kinase | 26.2 misc.UDP glucosyl and glucoronyl transferases | 29.5.9 protein.degradation.AAA type	-1.897	-2.955	0.0254659	1.98297e-05
bf_acdcxxxx_0056g05.t3m.scf	-	Light-dependent short hypocotyls 1	30.11 signalling.light	-0.773	-	0.0254659	-
MICRO.8266.C1	NAC	NAC domain protein IPR003441	27.3.27 RNA.regulation of transcription.NAC domain transcription factor family | 33.99 development.unspecified	0.505	0.79	0.0254659	1.85174e-05
MICRO.12757.C1	BIR1	Receptor-like serine/threonine-protein kinase At3g01300	29.4.1.57 protein.postranslational modification.kinase.receptor like cytoplasmatic kinase VII | 30.2.10 signalling.receptor kinases.leucine rich repeat X | 30.2.11 signalling.receptor kinases.leucine rich repeat XI	-1.649	-	0.0254815	-
MICRO.5970.C1	HD-ZIP	Class III homeodomain-leucine zipper	27.3.22 RNA.regulation of transcription.homeobox transcription factor family (HB) | 33.99 development.unspecified	0.536	0.634	0.0254881	0.0011159
MICRO.15232.C1	Sotub10g013180.1.1	ELMO domain-containing protein 2	35.1 not assigned.no ontology	0.42	0.72	0.0255425	3.18115e-06
MICRO.4567.C1	-	Leucine-rich repeat family protein	20.1 stress.biotic | 30.2.11 signalling.receptor kinases.leucine rich repeat XI	-0.72	-0.703	0.0255526	0.00758131
MICRO.17367.C1	-	KH domain containing protein expressed	27.4 RNA.RNA binding	-0.703	-0.786	0.025637	0.00209529
BF_TUBSXXXX_0015B11_T3M.SCF	PGSC0003DMG400025951	Conserved gene of unknown function	21.2 redox.ascorbate and glutathione | 27.1.19 RNA.processing.ribonucleases | 28.1 DNA.synthesis/chromatin structure	0.827	1.341	0.0256701	9.4344e-06
MICRO.7987.C1	Sotub04g027960.1.1	Hydrolase	35.1 not assigned.no ontology	-0.86	-0.982	0.0257296	0.00167527
MICRO.9741.C2	Sotub03g030590.1.1	DCN1-like protein 4	11.1.30 lipid metabolism.FA synthesis and FA elongation.pyruvate kinase | 17.2.2 hormone metabolism.auxin.signal transduction | 19.4 tetrapyrrole synthesis.ALA dehydratase | 21.1 redox.thioredoxin | 29.5.3 protein.degradation.cysteine protease	0.402	-	0.0257434	-
MICRO.13081.C3	EMB1674	Kinase interacting protein 1	29.4.1 protein.postranslational modification.kinase	1.051	-0.973	0.0257945	0.0115961
MICRO.5466.C1	Sotub06g011780.1.1	Casein kinase 1-like protein 6	29.4 protein.postranslational modification	0.313	0.423	0.0257945	0.000204838
MICRO.16519.C1	OFP5	Plant-specific domain TIGR01568 family protein	27.3.99 RNA.regulation of transcription.unclassified | 33.99 development.unspecified	-0.781	-	0.0258142	-
MICRO.126.C10	Sotub10g009150.1.1	BHLH transcription factor	27.3.6 RNA.regulation of transcription.basic helix-loop-helix family (bHLH)	2.527	-	0.0258142	-
MICRO.2124.C1	CYC11	Cytochrome c1	9.6 mitochondrial electron transport / ATP synthesis.cytochrome c | 30.2.17 signalling.receptor kinases.DUF 26	-0.958	-0.733	0.0258524	0.0403087
MICRO.10647.C1	-	Dead box ATP-dependent RNA helicase	17.5.3 hormone metabolism.ethylene.induced-regulated-responsive-activated	0.69	1.196	0.0258524	2.58078e-06
MICRO.1279.C6	RFC3	Replication factor C subunit 5	28.1 DNA.synthesis/chromatin structure	0.666	0.901	0.0258524	0.000196641
MICRO.13312.C1	-	Genomic DNA chromosome 5 P1 clone MRN17	11.8 lipid metabolism.exotics (steroids, squalene etc)	-0.368	-	0.0258524	-
bf_mxlfxxxx_0052c06.t3m.scf	ERF	Ethylene responsive transcription factor 2b	17.5.2 hormone metabolism.ethylene.signal transduction | 27.3.3 RNA.regulation of transcription.AP2/EREBP, APETALA2/ethylene-responsive element binding protein family	-1.828	-	0.0258524	-
MICRO.5804.C1	-	Unknown Protein	35.2 not assigned.unknown	-0.754	-0.703	0.0259732	0.0110772
MICRO.18.C1	Sotub08g027220.1.1	TPR repeat-containing protein	35.2 not assigned.unknown	-0.414	-	0.0259732	-
MICRO.4692.C1	Sotub01g016660.1.1	Helitron helicase-like protein	27.1.1 RNA.processing.splicing | 27.5.2.1 RNA.silencing.RISC formation.RNA helicase | 28.1 DNA.synthesis/chromatin structure | 34.16 transport.ABC transporters and multidrug resistance systems	0.638	-	0.0259732	-
MICRO.11846.C1	-	Gene of unknown function	17.1.1.1.12 hormone metabolism.abscisic acid.synthesis-degradation.synthesis.abscisic aldehyde oxidase | 26.13 misc.acid and other phosphatases	0.483	-	0.0259732	-
bf_mxlfxxxx_0050b11.t3m.scf	SETH2	Phosphatidylinositol N-acetylglucosaminyltransferase subunit A	29.4 protein.postranslational modification	0.463	0.371	0.0259779	0.031352
MICRO.13460.C1	dl3040w	GM16957 (Fragment)	27.3.39 RNA.regulation of transcription.AtSR transcription factor family | 29.5.15 protein.degradation.inhibitors	-0.582	-0.579	0.0259779	0.00664874
MICRO.529.C1	F27G19.80	Beta-1,3-galactosyl-O-glycosyl-glycoprotein beta-1,6-N-acetylglucosaminyltransferase	17.2.3 hormone metabolism.auxin.induced-regulated-responsive-activated | 26.2 misc.UDP glucosyl and glucoronyl transferases | 29.5.4 protein.degradation.aspartate protease	-0.354	-	0.0259779	-
MICRO.7168.C1	IDM2 | IDM3	Heat-shock protein-like protein	20.2.1 stress.abiotic.heat	0.775	-	0.0261807	-
cSTB44C2TH	Sotub03g022110.1.1	F-box family protein	35.2 not assigned.unknown	0.417	0.416	0.0262173	0.00651421
BF_TUBSXXXX_0040E05_T3M.SCF	Sotub07g011420.1.1	Reverse transcriptase (Fragment)	16.8.3 secondary metabolism.flavonoids.dihydroflavonols | 20.1 stress.biotic | 26.10 misc.cytochrome P450 | 27.1.19 RNA.processing.ribonucleases | 27.3.99 RNA.regulation of transcription.unclassified | 27.4 RNA.RNA binding | 28.1.1.4 DNA.synthesis/chromatin structure.retrotransposon/transposase.hat-like transposase | 28.2 DNA.repair | 29.2.2 protein.synthesis.ribosome biogenesis | 29.4 protein.po…	-0.462	-0.667	0.0263079	7.80819e-05
cSTB32K12TH	DGD1	Digalactosyldiacylglycerol synthase 2, chloroplastic	11.10.2 lipid metabolism.glycolipid synthesis.DGDG synthase	0.65	-	0.0263673	-
bf_stolxxxx_0057e08.t3m.scf	-	Gene of unknown function	35.2 not assigned.unknown	0.407	0.398	0.0265365	0.00779438
MICRO.58.C1	-	Cyclin T1	31.3 cell.cycle	0.829	1.015	0.0265365	0.00079058
bf_mxlfxxxx_0036d04.t3m.scf	Sotub07g014790.1.1	Polygalacturonase	10.6.3 cell wall.degradation.pectate lyases and polygalacturonases | 31.1 cell.organisation	-0.705	-	0.0265889	-
STMDA26TV	Sotub12g021920.1.1	Transcription factor	23.2 nucleotide metabolism.degradation | 27.3.30 RNA.regulation of transcription.triple-helix transcription factor family (Trihelix)	0.719	-	0.0266316	-
STMCM09TV	-	No Hits Found	35.2 not assigned.unknown | 35.2 not assigned.unknown	0.468	0.504	0.0266496	0.00324869
MICRO.17066.C2	JMJ32	Phospholipase-like protein	28.1 DNA.synthesis/chromatin structure	0.428	0.387	0.0266744	0.014378
MICRO.9676.C2	Sotub02g032010.1.1	Os11g0282300 protein (Fragment)	35.2 not assigned.unknown	0.777	1.09	0.0266744	0.000124285
cSTS1M20TH	EBP1	Methionine aminopeptidase 2	27.3.67 RNA.regulation of transcription.putative transcription regulator | 29.5.7 protein.degradation.metalloprotease	0.572	1.261	0.0266744	1.02055e-08
BF_TUBSXXXX_0030E01_T3M.SCF	ACA1	Calcium-transporting ATPase 1	27.3.99 RNA.regulation of transcription.unclassified | 29.8 protein.assembly and cofactor ligation | 30.3 signalling.calcium | 34.21 transport.calcium	-1.001	-	0.0267235	-
MICRO.2786.C1	Sotub12g017540.1.1	Oligouridylate binding protein (Fragment)	27.1.1 RNA.processing.splicing | 27.4 RNA.RNA binding	0.498	0.984	0.026814	1.63314e-07
bf_suspxxxx_0062e12.t3m.scf	Sotub01g005190.1.1	Disease resistance protein At4g27190	17.5.2 hormone metabolism.ethylene.signal transduction | 20.1.2 stress.biotic.receptors | 20.1.7.6 stress.biotic.PR-proteins.PR6 (proteinase inhibitors) | 27.3.3 RNA.regulation of transcription.AP2/EREBP, APETALA2/ethylene-responsive element binding protein family | 27.3.67 RNA.regulation of transcription.putative transcription regulator	-0.747	-	0.026814	-
ACDA01291D07.T3m.scf	DRG3	Developmentally regulated GTP binding protein 1	30.5 signalling.G-proteins | 34.5 transport.ammonium	0.313	-	0.0269004	-
MICRO.14001.C1	MICRO.14001.C1	-	35.2 not assigned.unknown | 35.2 not assigned.unknown	-0.51	-	0.0269106	-
MICRO.7762.C1	ANX1	Receptor-like kinase	17.5.2 hormone metabolism.ethylene.signal transduction | 29.4.1.57 protein.postranslational modification.kinase.receptor like cytoplasmatic kinase VII | 30.2.1 signalling.receptor kinases.leucine rich repeat I | 30.2.16 signalling.receptor kinases.Catharanthus roseus-like RLK1 | 30.2.26 signalling.receptor kinases.crinkly like	-0.989	-0.883	0.0269106	0.0159536
MICRO.68.C2	ABCG11	Phospho-2-dehydro-3-deoxyheptonate aldolase 1	13.1.6.1.1 amino acid metabolism.synthesis.aromatic aa.chorismate.3-deoxy-D-arabino-heptulosonate 7-phosphate synthase | 34.16 transport.ABC transporters and multidrug resistance systems	-1.656	-	0.0269733	-
MICRO.11969.C1	RSH1	GTP pyrophosphokinase	20.2.4 stress.abiotic.touch/wounding | 30.3 signalling.calcium	0.949	1.59	0.0269733	5.7054e-06
MICRO.4202.C1	MSI1	Histone-binding protein RBBP7	26.2 misc.UDP glucosyl and glucoronyl transferases | 27.3.62 RNA.regulation of transcription.nucleosome/chromatin assembly factor group | 33.99 development.unspecified	-0.634	-0.889	0.0270941	0.000129439
bf_stolxxxx_0014G02.t3m.scf	PCMP-H18	Pentatricopeptide repeat-containing protein	16.1.5 secondary metabolism.isoprenoids.terpenoids | 27.3.25 RNA.regulation of transcription.MYB domain transcription factor family | 29.2.4 protein.synthesis.elongation | 29.4 protein.postranslational modification | 30.5 signalling.G-proteins | 34.99 transport.misc	-0.743	-	0.0271691	-
MICRO.6029.C1	-	No Hits Found	35.2 not assigned.unknown | 35.2 not assigned.unknown	-0.342	-0.587	0.0272484	3.69132e-06
MICRO.484.C3	KOR	Endo-1 4-beta-glucanase	10.2 cell wall.cellulose synthesis | 10.6.1 cell wall.degradation.cellulases and beta-1,4-glucanases | 26.3.4 misc.gluco-, galacto- and mannosidases.endoglucanase	-0.866	-	0.0272511	-
MICRO.6432.C4	ALB3	Inner membrane protein oxaA	29.3.3 protein.targeting.chloroplast | 31.2.5 cell.division.plastid	0.718	0.894	0.0273651	0.000678662
MICRO.2013.C7	Sotub11g027680.1.1	Cc-nbs-lrr resistance protein	20.1.2.1 stress.biotic.receptors.CC-NBS-LRR	0.661	1.317	0.027412	1.44644e-07
MICRO.10736.C1	F16L1.7	Endoplasmic reticulum-Golgi intermediate compartment protein 3	11.1.9 lipid metabolism.FA synthesis and FA elongation.long chain fatty acid CoA ligase | 21.1 redox.thioredoxin | 30.5 signalling.G-proteins	-0.725	-	0.0274134	-
bf_mxlfxxxx_0001g12.t3m.scf	TDP1	Tyrosyl-DNA phosphodiesterase 1	27.3.6 RNA.regulation of transcription.basic helix-loop-helix family (bHLH) | 28.99 DNA.unspecified | 29.1 protein.aa activation	0.397	-	0.027435	-
MICRO.9995.C1	Sotub07g007360.1.1	F box protein family	27.2 RNA.transcription | 29.5.11.4.3.2 protein.degradation.ubiquitin.E3.SCF.FBOX	0.689	0.625	0.027435	0.0144519
MICRO.1995.C1	PIP1-1	Aquaporin-like protein	34.19.1 transport.major intrinsic proteins.PIP	-0.983	-2.416	0.0275223	4.76613e-10
MICRO.15718.C1	MYB	MYB transcription factor	27.3.25 RNA.regulation of transcription.MYB domain transcription factor family	-0.355	-	0.0275223	-
STMEG11TH	F22D22.21	Folate/biopterin transporter family protein expressed	16.2 secondary metabolism.phenylpropanoids | 27.3.22 RNA.regulation of transcription.homeobox transcription factor family (HB) | 28.1 DNA.synthesis/chromatin structure | 30.2.17 signalling.receptor kinases.DUF 26 | 34.99 transport.misc	0.522	1.026	0.0275736	2.01853e-07
MICRO.17107.C1	ELP6	UPF0405 protein C3orf75 homolog	35.2 not assigned.unknown	0.553	1.045	0.0276793	5.05663e-07
MICRO.1574.C2	Sotub09g027940.1.1	Ribonuclease P protein subunit p25	26.2 misc.UDP glucosyl and glucoronyl transferases | 27.3.67 RNA.regulation of transcription.putative transcription regulator	-0.603	-	0.02771	-
bf_suspxxxx_0029b11.t3m.scf	PGSC0003DMG400024288	Ubiquitin-protein ligase	11.1.10 lipid metabolism.FA synthesis and FA elongation.beta ketoacyl CoA synthase | 29.5.11.4.3.2 protein.degradation.ubiquitin.E3.SCF.FBOX | 30.5 signalling.G-proteins	-0.648	-	0.02771	-
MICRO.4682.C2	SS3	Glycogen synthase 1	2.1.2.2 major CHO metabolism.synthesis.starch.starch synthase	1.011	1.251	0.02771	0.000749796
MICRO.377.C1	F1N21.18	REF-like stress related protein 1	16.1 secondary metabolism.isoprenoids	1.031	-1.728	0.0277113	6.13127e-06
MICRO.17896.C1	-	Unknown Protein	1.1.3 PS.lightreaction.cytochrome b6/f | 29.5.9 protein.degradation.AAA type	0.88	1.415	0.0277113	1.38118e-05
MICRO.13692.C1	T07M07.1	Kinase family protein	27.3.99 RNA.regulation of transcription.unclassified | 29.4 protein.postranslational modification	0.758	0.883	0.0277113	0.00153119
MICRO.1675.C1	-	No Hits Found	35.2 not assigned.unknown | 35.2 not assigned.unknown	0.752	-	0.0277113	-
MICRO.1221.C1	HOS15	WD-40 repeat family protein	20.2.2 stress.abiotic.cold | 27.3.55 RNA.regulation of transcription.HDA | 33.99 development.unspecified	0.908	-	0.0277253	-
MICRO.68.C1	ABCG11	Phospho-2-dehydro-3-deoxyheptonate aldolase 1	13.1.6.1.1 amino acid metabolism.synthesis.aromatic aa.chorismate.3-deoxy-D-arabino-heptulosonate 7-phosphate synthase | 34.16 transport.ABC transporters and multidrug resistance systems	-0.657	-	0.0278862	-
MICRO.2590.C1	SINAT3	Ubiquitin ligase	29.2.2 protein.synthesis.ribosome biogenesis | 33.99 development.unspecified	-0.568	-0.618	0.0278862	0.00311356
MICRO.6313.C1	MYB	Pre-mRNA-splicing factor cef1	27.3.26 RNA.regulation of transcription.MYB-related transcription factor family	0.625	1.41	0.0279225	6.65689e-09
bf_mxflxxxx_0035b07.t3m.scf	Sotub02g011170.1.1	Hydroxyproline-rich glycoprotein	35.1.41 not assigned.no ontology.hydroxyproline rich proteins	-0.705	-	0.0280751	-
MICRO.217.C1	VHA-d1	V-type proton ATPase subunit d	34.1.1 transport.p- and v-ATPases.H+transporting two-sector ATPase	-1.102	-	0.0280751	-
POAE907TV	ANX1	Receptor-like kinase	17.5.2 hormone metabolism.ethylene.signal transduction | 29.4.1.57 protein.postranslational modification.kinase.receptor like cytoplasmatic kinase VII | 30.2.1 signalling.receptor kinases.leucine rich repeat I | 30.2.16 signalling.receptor kinases.Catharanthus roseus-like RLK1 | 30.2.26 signalling.receptor kinases.crinkly like	-0.383	-0.332	0.028185	0.0201683
MICRO.15150.C2	DCL1	Ribonuclease 3-like protein 3	27.1.19 RNA.processing.ribonucleases | 27.1.20 RNA.processing.degradation dicer | 27.5.1.1 RNA.silencing.sRNA formation.DCL	0.904	-	0.0282105	-
MICRO.2949.C1	CML49	Calpain-2 catalytic subunit	30.3 signalling.calcium	-0.657	-	0.028246	-
TBSK02741FE05.t3m.scf	A1	Elongation factor 1-alpha	29.2.4 protein.synthesis.elongation	-1.475	-	0.028246	-
MICRO.17432.C1	BCAT3	Nuclear matrix constituent protein 2	29.5.15 protein.degradation.inhibitors	0.886	-	0.028246	-
MICRO.29.C2	PDH2	Pyruvate dehydrogenase E1 component subunit beta	8.1.1.1 TCA / organic transformation.TCA.pyruvate DH.E1	-0.866	-1.019	0.028246	0.00139204
bf_ivrootxx_0036d09.t3m.scf	LOJ	Pentatricopeptide repeat-containing protein	17.8.1 hormone metabolism.salicylic acid.synthesis-degradation | 26.21 misc.protease inhibitor/seed storage/lipid transfer protein (LTP) family protein | 27.3 RNA.regulation of transcription | 29.5.3 protein.degradation.cysteine protease | 33.99 development.unspecified	0.489	0.407	0.0282474	0.0268752
MICRO.10892.C3	F28J15.2	Chaperone protein dnaJ 6	20.2.1 stress.abiotic.heat	-1.629	-	0.0282587	-
MICRO.6146.C2	MUD21.16	Disease resistance protein (Fragment)	20.1.2.1 stress.biotic.receptors.CC-NBS-LRR	-1.035	-1.083	0.0282587	0.00466159
MICRO.14760.C1	YDA	Protein serine/threonine kinase	27.3.39 RNA.regulation of transcription.AtSR transcription factor family | 29.4 protein.postranslational modification | 30.6 signalling.MAP kinases	0.448	0.576	0.0283053	0.000470018
MICRO.2926.C1	CLPR2	ATP-dependent Clp protease proteolytic subunit	29.5.5 protein.degradation.serine protease	-0.915	-1.193	0.0283053	0.000390434
MICRO.8224.C1	FIM1	Fimbrin/plastin	31.1 cell.organisation	0.75	0.941	0.0283053	0.000649752
MICRO.2409.C1	RPT2	Os12g0117400 protein (Fragment)	27.3.99 RNA.regulation of transcription.unclassified | 30.11 signalling.light	-1.483	-1.554	0.0283706	0.00463133
MICRO.4648.C1	PGSC0003DMG400019390	Endonuclease-reverse transcriptase HmRTE-e01	27.3.39 RNA.regulation of transcription.AtSR transcription factor family | 30.2.17 signalling.receptor kinases.DUF 26	0.935	1.425	0.0283706	3.76997e-05
TBSK02660FF08.t3m.scf	CAT1	Catalase	21.6 redox.dismutases and catalases	0.4	-	0.0283706	-
MICRO.17457.C1	Sotub10g020440.1.1	Genomic DNA chromosome 5 P1 clone MKN22	27.3.11 RNA.regulation of transcription.C2H2 zinc finger family	-0.694	-	0.0283706	-
TBSK01536FH12.t3m.scf	F9K20.10	G-type lectin S-receptor-like serine/threonine-protein kinase At2g19130	26.16 misc.myrosinases-lectin-jacalin | 30.2.17 signalling.receptor kinases.DUF 26	-0.829	-	0.0284517	-
bf_cswbxxxx_0010f04.t3m.scf	Sotub09g015100.1.1	AAA ATPase containing von Willebrand factor type A	21.2.2 redox.ascorbate and glutathione.glutathione | 26.21 misc.protease inhibitor/seed storage/lipid transfer protein (LTP) family protein | 27.3.99 RNA.regulation of transcription.unclassified | 30.2.17 signalling.receptor kinases.DUF 26	0.581	0.977	0.0284517	6.31889e-06
MICRO.294.C1	-	expressed protein [Arabidopsis thaliana]	35.2 not assigned.unknown | 35.2 not assigned.unknown	-0.437	-0.514	0.0284517	0.00140897
MICRO.10950.C2	Sotub05g007230.1.1	Unknown Protein	35.2 not assigned.unknown	-1.39	-	0.0284836	-
MICRO.12859.C1	PGSC0003DMG400030820	Gene of unknown function	35.2 not assigned.unknown	0.826	0.852	0.0285202	0.00536065
MICRO.6125.C1	FAB1A	Phosphatidylinositol-4-phosphate 5-kinase family protein	30.4.1 signalling.phosphinositides.phosphatidylinositol-4-phosphate 5-kinase	0.538	-	0.028528	-
BF_LBCHXXXX_0038C03_T3M.SCF	PGSC0003DMG400021888	Gene of unknown function	35.2 not assigned.unknown	-0.847	-	0.028592	-
MICRO.14356.C1	SARD1	Calmodulin-binding protein	30.3 signalling.calcium	-1.887	-1.832	0.028592	0.00907248
MICRO.16344.C1	-	No Hits Found	35.2 not assigned.unknown | 35.2 not assigned.unknown	1.415	-	0.028592	-
MICRO.10285.C1	HD-ZIP	Homeobox-leucine zipper-like protein	27.3.22 RNA.regulation of transcription.homeobox transcription factor family (HB)	0.473	0.558	0.0286403	0.00139526
MICRO.2781.C1	AATP1	ATP-dependent zinc metalloprotease FtsH	29.5.9 protein.degradation.AAA type	-1.149	-1.108	0.0286446	0.00957903
MICRO.426.C1	T4L20.30	Coatomer subunit gamma	31.4 cell.vesicle transport	0.484	0.928	0.0288528	4.21014e-07
MICRO.912.C1	RH15	ATP-dependent RNA helicase	28.1 DNA.synthesis/chromatin structure | 29.2.3 protein.synthesis.initiation	-0.488	0.545	0.0288646	0.00259164
MICRO.8464.C1	MLE2.7	UPF0235 protein yggU	29.6 protein.folding	0.455	0.833	0.0288646	1.15635e-06
PPCCP68TH	PYL4	Abscisic acid receptor PYL4	20.2.99 stress.abiotic.unspecified	-1.013	-	0.0288646	-
MICRO.16345.C2	Sotub11g009140.1.1	GPI ethanolamine phosphate transferase 2	35.1 not assigned.no ontology	0.419	-	0.0288646	-
MICRO.11343.C1	NPF1.1	Peptide transporter	34.13 transport.peptides and oligopeptides	-0.952	-	0.0288646	-
MICRO.10665.C1	F14O13.13	F-box family protein	29.5.11.4.3.2 protein.degradation.ubiquitin.E3.SCF.FBOX | 31.2 cell.division	0.798	-	0.0288646	-
MICRO.331.C69	Sotub05g021560.1.1	Unknown Protein	1.3.2 PS.calvin cycle.rubisco small subunit | 3.3 minor CHO metabolism.sugar alcohols | 3.6 minor CHO metabolism.callose | 10.8.1 cell wall.pectinesterases.PME | 12.4 N-metabolism.misc | 17.4.1 hormone metabolism.cytokinin.synthesis-degradation | 20.1 stress.biotic | 26.10 misc.cytochrome P450 | 26.16 misc.myrosinases-lectin-jacalin | 27.2 RNA.transcription | 28.99 DNA.unspecified | 29.2.5 protei…	0.859	1.258	0.0289746	7.75766e-05
MICRO.10440.C1	MIK2	Leucine-rich repeat receptor-like tyrosine-protein kinase At2g41820	17.3.2.1 hormone metabolism.brassinosteroid.signal transduction.BRI | 20.1.2 stress.biotic.receptors | 20.1.4 stress.biotic.kinases | 26.7 misc.oxidases - copper, flavone etc | 26.28 misc.GDSL-motif lipase | 30.2.4 signalling.receptor kinases.leucine rich repeat IV | 30.2.11 signalling.receptor kinases.leucine rich repeat XI | 30.2.12 signalling.receptor kinases.leucine rich repeat XII | 30.3 sig…	-1.657	-2.024	0.0289746	0.00095299
MICRO.15358.C1	-	GTPase IMAP family member 7	20.1 stress.biotic | 27.3.99 RNA.regulation of transcription.unclassified	-0.467	-	0.0289746	-
MICRO.6346.C1	SBP	Squamosa promoter binding protein-like 1	27.3.28 RNA.regulation of transcription.squamosa promoter binding protein family (SBP) | 33.3 development.squamosa promoter binding like (SPL)	0.983	0.942	0.0290024	0.0102717
BF_LBCHXXXX_0015C03_T3M.SCF	-	No Hits Found	35.2 not assigned.unknown | 35.2 not assigned.unknown	0.26	-	0.0290575	-
bf_stolxxxx_0007g07.t3m.scf	-	Chromodomain helicase DNA binding protein	27.3.63 RNA.regulation of transcription.PHD finger transcription factor | 27.3.67 RNA.regulation of transcription.putative transcription regulator	0.496	0.626	0.0290575	0.000649752
STMED27TV	PGSC0003DMG400031295	4F5 protein family protein	35.1 not assigned.no ontology	1.025	0.903	0.0292415	0.0189582
MICRO.2016.C1	PP2A1	Serine/threonine-protein phosphatase	29.4 protein.postranslational modification | 30.2.16 signalling.receptor kinases.Catharanthus roseus-like RLK1	-0.689	-	0.0292733	-
bf_mxflxxxx_0058f07.t3m.scf	NHL1	NHL1 (Fragment)	20.1 stress.biotic | 26.21 misc.protease inhibitor/seed storage/lipid transfer protein (LTP) family protein	0.521	0.695	0.0292733	0.000313177
bf_mxflxxxx_0008f03.t3m.scf	-	Zinc finger (Ran-binding) family protein	27.3.99 RNA.regulation of transcription.unclassified | 27.4 RNA.RNA binding | 30.5 signalling.G-proteins	0.371	-	0.0292899	-
MICRO.2254.C1	CUV	ATP-dependent RNA helicase	27.1.1 RNA.processing.splicing | 27.1.2 RNA.processing.RNA helicase | 27.5.2.1 RNA.silencing.RISC formation.RNA helicase | 29.4.1.57 protein.postranslational modification.kinase.receptor like cytoplasmatic kinase VII | 30.2.21 signalling.receptor kinases.lysine motif	-0.49	-0.56	0.0292903	0.0020583
MICRO.5341.C1	Sotub04g033580.1.1	F-box protein At2g40910	29.5.11.4.3.2 protein.degradation.ubiquitin.E3.SCF.FBOX	0.719	0.581	0.0292903	0.0331002
bf_stolxxxx_0060e11.t3m.scf	OST4A	Unknown Protein	35.2 not assigned.unknown	-0.705	-	0.0292928	-
MICRO.7047.C1	CUL3A	Cullin 4	29.5.11.4.3.3 protein.degradation.ubiquitin.E3.SCF.cullin	0.617	-	0.029431	-
cSTB28L1TH	dl3120w	Protein transport protein Sec23	29.3.4.2 protein.targeting.secretory pathway.golgi	-0.599	-	0.0294731	-
MICRO.15312.C1	F5K20.24	Mitochondrial carrier protein expressed	29.5.15 protein.degradation.inhibitors | 34.9 transport.metabolite transporters at the mitochondrial membrane	-0.626	-	0.0295268	-
cSTE26F23TH	CYCB3-1	Cyclin B2	31.3 cell.cycle	0.438	0.538	0.0295603	0.000922834
MICRO.6989.C2	BGLU45	Beta-glucosidase	9.6 mitochondrial electron transport / ATP synthesis.cytochrome c | 26.3 misc.gluco-, galacto- and mannosidases | 29.4 protein.postranslational modification	0.695	-	0.0296529	-
MICRO.7197.C1	CYP707A1	Cytochrome P450	16.8.4 secondary metabolism.flavonoids.flavonols | 17.1.1.2.1 hormone metabolism.abscisic acid.synthesis-degradation.degradation.8-hydroxylase | 26.10 misc.cytochrome P450	-0.616	-0.881	0.0296737	0.000118032
MICRO.4696.C2	BI-1	Bax inhibitor	20.1.7.6 stress.biotic.PR-proteins.PR6 (proteinase inhibitors)	-1.14	-2.06	0.0297993	1.66415e-06
MICRO.11704.C2	WRKY	WRKY transcription factor	27.3.32 RNA.regulation of transcription.WRKY domain transcription factor family	-0.876	-	0.0297993	-
MICRO.1276.C1	RACK1A	Guanine nucleotide-binding protein beta subunit-like protein	27.3.99 RNA.regulation of transcription.unclassified | 29.4 protein.postranslational modification | 30.5 signalling.G-proteins | 33.99 development.unspecified	-0.857	-	0.0298451	-
bf_mxflxxxx_0067b09.t3m.scf	Sotub09g019730.1.1	Indole-3-acetic acid-amido synthetase GH3.8	17.2.3 hormone metabolism.auxin.induced-regulated-responsive-activated | 33.99 development.unspecified	0.365	-	0.0298734	-
bf_cswbxxxx_0002g05.t3m.scf	PRT6	Ubiquitin ligase E3 (Fragment)	16.7 secondary metabolism.wax | 29.5.11 protein.degradation.ubiquitin	0.394	0.724	0.0298891	1.20478e-06
MICRO.14937.C2	YIP4a	Yip1 domain containing protein expressed	35.1 not assigned.no ontology	-0.456	-0.423	0.029918	0.0134739
MICRO.13611.C1	T30G6.18	Pentatricopeptide repeat-containing protein	27.3 RNA.regulation of transcription | 29.5.11.4.2 protein.degradation.ubiquitin.E3.RING | 33.99 development.unspecified	0.455	-	0.029918	-
MICRO.15603.C1	T32B20.g	Pre-mRNA-splicing factor SYF1	28.2 DNA.repair | 29.2.2 protein.synthesis.ribosome biogenesis	0.336	0.372	0.0299479	0.00294082
POAC186TV	F9K20.15	Unknown Protein	35.2 not assigned.unknown	0.331	-	0.0299592	-
MICRO.10887.C1	AKT1 | AKT2 | AKT5 | AKT6 | KAT1 | KAT2	Potassium channel	30.2.11 signalling.receptor kinases.leucine rich repeat XI | 30.2.12 signalling.receptor kinases.leucine rich repeat XII | 34.15 transport.potassium	0.505	-	0.0299875	-
MICRO.14778.C1	AtbZIP21	BZIP transcription factor	26.7 misc.oxidases - copper, flavone etc | 27.3.35 RNA.regulation of transcription.bZIP transcription factor family	-0.931	-	0.0299875	-
bf_mxlfxxxx_0024a05.t3m.scf	PKS3	Phytochrome kinase substrate 1	30.11 signalling.light	-0.942	-	0.0300029	-
MICRO.1081.C65	Sotub01g005060.1.1	Unknown Protein	26.2 misc.UDP glucosyl and glucoronyl transferases | 27.1 RNA.processing | 27.3.25 RNA.regulation of transcription.MYB domain transcription factor family | 28.1 DNA.synthesis/chromatin structure | 29.2.2 protein.synthesis.ribosome biogenesis | 31.1 cell.organisation | 34.99 transport.misc	0.642	0.603	0.0300123	0.0124449
cSTB31O4TH	dl4410c	Oxidoreductase 2OG-Fe(II) oxygenase family	16.4.1 secondary metabolism.N misc.alkaloid-like | 16.8.1 secondary metabolism.flavonoids.anthocyanins | 16.8.4 secondary metabolism.flavonoids.flavonols | 17.5.1 hormone metabolism.ethylene.synthesis-degradation | 17.6.1.11 hormone metabolism.gibberelin.synthesis-degradation.GA20 oxidase | 21.2 redox.ascorbate and glutathione | 26.7 misc.oxidases - copper, flavone etc	0.696	0.578	0.0300124	0.0287448
MICRO.11571.C1	-	Genomic DNA chromosome 3 TAC clone K24A2	35.2 not assigned.unknown	0.438	-	0.0300124	-
MICRO.2816.C1	CXE15	Acetyl esterase	24 biodegradation of xenobiotics	-0.846	-	0.030038	-
MICRO.16101.C1	Sotub05g011880.1.1	Microtubule-associated protein TORTIFOLIA1	35.2 not assigned.unknown	-0.799	-	0.0300699	-
MICRO.10327.C1	CCD1	9-cis-epoxycarotenoid dioxygenase	16.1.4.10 secondary metabolism.isoprenoids.carotenoids.carotenoid cleavage dioxygenase | 17.1.1.1.10 hormone metabolism.abscisic acid.synthesis-degradation.synthesis.9-cis-epoxycarotenoid dioxygenase	0.704	-	0.0300759	-
MICRO.13926.C1	C2H2	Zinc finger family protein	27.3.11 RNA.regulation of transcription.C2H2 zinc finger family	0.544	-	0.0301058	-
MICRO.5885.C1	Sotub12g021920.1.1	Transcription factor	23.2 nucleotide metabolism.degradation | 27.3.30 RNA.regulation of transcription.triple-helix transcription factor family (Trihelix)	0.915	-	0.0302454	-
MICRO.7349.C2	F12B7.17	Iojap-like protein	35.2 not assigned.unknown	-0.321	-0.34	0.0302491	0.00460692
MICRO.5765.C1	PDIL2-2	Protein disulfide isomerase family	17.3.1.1.1 hormone metabolism.brassinosteroid.synthesis-degradation.BRs.DET2 | 21.1 redox.thioredoxin	-1.079	-	0.0302491	-
MICRO.3811.C1	HMGS	Hydroxymethylglutaryl-CoA synthase	16.1.2.2 secondary metabolism.isoprenoids.mevalonate pathway.HMG-CoA synthase	-0.325	-	0.0302491	-
MICRO.11618.C2	Sotub03g031320.1.1	IBR finger domain protein	29.5.11.4.2 protein.degradation.ubiquitin.E3.RING	-1.101	-	0.0302491	-
bf_suspxxxx_0056d12.t3m.scf	ORF111A	Retroelement pol polyprotein-like	16.1.4.21 secondary metabolism.isoprenoids.carotenoids.violaxanthin de-epoxidase | 28.1 DNA.synthesis/chromatin structure | 30.2.17 signalling.receptor kinases.DUF 26 | 34.9 transport.metabolite transporters at the mitochondrial membrane	-0.264	-	0.0302586	-
cPRO27L14TH	A1	Elongation factor 1-alpha	29.2.4 protein.synthesis.elongation	-1.416	-	0.0302586	-
BPLI14O4TH	VHA-H	Vacuolar ATPase subunit H protein	19.4 tetrapyrrole synthesis.ALA dehydratase | 34.1.1.6 transport.p- and v-ATPases.H+transporting two-sector ATPase.subunit H	-0.605	-	0.0303333	-
MICRO.5389.C1	(ET):ETR	Ethylene receptor	17.4.2 hormone metabolism.cytokinin.signal transduction | 17.5.2 hormone metabolism.ethylene.signal transduction | 27.3.5 RNA.regulation of transcription.ARR | 27.3.34 RNA.regulation of transcription.orphan family	0.455	-	0.0304437	-
bf_arrayxxx_0039a11.t7m.scf	PGSC0003DMG400025493	Syntaxin	31.4 cell.vesicle transport	-0.274	-	0.0304437	-
MICRO.2319.C4	Sotub12g025780.1.1	Unknown Protein	35.2 not assigned.unknown	-1.65	-	0.0304535	-
MICRO.12339.C1	NADK1	NAD kinase 1	18 Co-factor and vitamine metabolism	-0.66	-	0.0304535	-
MICRO.1011.C2	RPN7	26S proteasome non-ATPase regulatory subunit	17.3.1.2.1 hormone metabolism.brassinosteroid.synthesis-degradation.sterols.SMT1 | 29.5.11.20 protein.degradation.ubiquitin.proteasom	-0.827	-0.805	0.0304535	0.00957901
SDBN002A08u.scf	MIK2	Leucine-rich repeat receptor-like serine/threonine-protein kinase At1g17230	20.1.2 stress.biotic.receptors | 20.1.4 stress.biotic.kinases | 30.2.11 signalling.receptor kinases.leucine rich repeat XI | 30.2.12 signalling.receptor kinases.leucine rich repeat XII	-1.129	-	0.0304535	-
STMCP46TV	-	TNP2-like transposon protein	16.1.5 secondary metabolism.isoprenoids.terpenoids	0.403	0.466	0.0304535	0.00193044
ACDA02482G10.T3m.scf	Sotub03g012110.1.1	Os01g0225300 protein (Fragment)	29.3.3 protein.targeting.chloroplast	0.415	0.575	0.0304535	0.000203343
bf_suspxxxx_0004e02.t3m.scf	CN212609	-	35.2 not assigned.unknown | 35.2 not assigned.unknown	0.737	-	0.0304535	-
MICRO.6335.C1	ANK1	Ankyrin repeat family protein	11.9.2 lipid metabolism.lipid degradation.lipases | 29.2.3 protein.synthesis.initiation | 31.1 cell.organisation	0.427	-	0.0304535	-
MICRO.5923.C1	Sotub01g036280.1.1	Phosphoglycerate mutase family protein	4.1.12 glycolysis.cytosolic branch.phosphoglycerate mutase	-1.208	-	0.0304764	-
MICRO.2170.C4	(JA):MFP	Fatty acid oxidation complex subunit alpha 1	1.1.1.2 PS.lightreaction.photosystem II.PSII polypeptide subunits | 2.2.1.3.1 major CHO metabolism.degradation.sucrose.invertases.neutral | 11.9.4.9 lipid metabolism.lipid degradation.beta-oxidation.multifunctional | 19.4 tetrapyrrole synthesis.ALA dehydratase	-0.957	-	0.0304847	-
MICRO.7274.C1	T29F13.5	Catalytic/ protein phosphatase type 2C/ protein serine/threonine phosphatase	26.2 misc.UDP glucosyl and glucoronyl transferases | 27.3.28 RNA.regulation of transcription.squamosa promoter binding protein family (SBP) | 28.1 DNA.synthesis/chromatin structure | 29.4 protein.postranslational modification	-0.901	-0.92	0.0304903	0.00650414
bf_mxlfxxxx_0063a03.t3m.scf	-	NADH dehydrogenase subunit 5 (Fragment)	9.1.2 mitochondrial electron transport / ATP synthesis.NADH-DH (type I).localisation not clear	0.951	1.023	0.030583	0.00405699
bf_arrayxxx_0037g12.t7m.scf	AHK2	Histidine kinase 2	17.4.2 hormone metabolism.cytokinin.signal transduction | 27.3.5 RNA.regulation of transcription.ARR	-1.874	-1.51	0.030583	0.0349791
MICRO.9514.C1	BAM1	Receptor-like serine/threonine-protein kinase At1g78530	20.1.7 stress.biotic.PR-proteins | 30.2.11 signalling.receptor kinases.leucine rich repeat XI | 30.2.14 signalling.receptor kinases.leucine rich repeat XIV | 33.99 development.unspecified	0.526	-	0.030596	-
MICRO.12133.C1	Sotub06g005320.1.1	Zinc finger family protein (Fragment)	28.1 DNA.synthesis/chromatin structure | 29.5.11.4.2 protein.degradation.ubiquitin.E3.RING	0.595	-	0.0306305	-
MICRO.15318.C1	F7J8_70	Lectin receptor kinase	26.16 misc.myrosinases-lectin-jacalin | 30.2.99 signalling.receptor kinases.misc	0.747	-	0.0307143	-
MICRO.8867.C1	Sotub01g034850.1.1	Calcium-binding EF hand family protein	30.3 signalling.calcium	-1.357	-	0.0307435	-
MICRO.10663.C1	DDM1	ATP-dependent DNA helicase DDM1	21.4 redox.glutaredoxins | 27.1 RNA.processing | 27.3.24 RNA.regulation of transcription.MADS box transcription factor family | 27.3.25 RNA.regulation of transcription.MYB domain transcription factor family | 27.3.44 RNA.regulation of transcription.chromatin remodeling factors | 27.5.3.2.1 RNA.silencing.transitivity.SGS.XH-XS | 28.1 DNA.synthesis/chromatin structure | 29.4.1.57 protein.postransla…	-1.258	-1.352	0.0307494	0.00416886
MICRO.5078.C3	HSR4	ATP-dependent zinc metalloprotease FtsH 2	13.1.6.1.7 amino acid metabolism.synthesis.aromatic aa.chorismate.chorismate synthase | 26.1 misc.misc2 | 29.5.9 protein.degradation.AAA type	-1.439	-1.176	0.0307494	0.0324852
SSBN003F15u.scf	Sotub10g028670.1.1	Proteinase inhibitor I	17.5.2 hormone metabolism.ethylene.signal transduction | 20.1.2 stress.biotic.receptors | 20.1.7.6 stress.biotic.PR-proteins.PR6 (proteinase inhibitors) | 27.3.3 RNA.regulation of transcription.AP2/EREBP, APETALA2/ethylene-responsive element binding protein family | 27.3.67 RNA.regulation of transcription.putative transcription regulator | 29.5.15 protein.degradation.inhibitors	-0.27	-	0.0307494	-
POAC171TP	-	No Hits Found	35.2 not assigned.unknown | 35.2 not assigned.unknown	0.705	0.9	0.0308737	0.000633341
bf_mxlfxxxx_0069f12.t3m.scf	PGSC0003DMG400015299	Gene of unknown function	35.2 not assigned.unknown	0.682	0.804	0.0308737	0.00161536
MICRO.10981.C1	-	Phytosulfokines 3	4.2.14 glycolysis.plastid branch.pyruvate kinase (PK) | 11.1.30 lipid metabolism.FA synthesis and FA elongation.pyruvate kinase | 26.8 misc.nitrilases, nitrile lyases, berberine bridge enzymes, reticuline oxidases, troponine reductases | 33.99 development.unspecified	-1.901	-1.53	0.0309604	0.0355733
bf_suspxxxx_0003c05.t3m.scf	Sotub12g031720.1.1	Regulator of chromosome condensation family protein	31.2 cell.division	0.379	0.432	0.0309672	0.00234888
cSTS2F14TH	LUG	WD repeat-containing protein 5 homolog	27.3.58 RNA.regulation of transcription.LUG | 33.99 development.unspecified	0.364	0.347	0.0309774	0.0115898
MICRO.5546.C1	Sotub08g022810.1.1	F-box family protein	29.5.11.4.3.2 protein.degradation.ubiquitin.E3.SCF.FBOX | 30.5 signalling.G-proteins | 34.99 transport.misc	-0.238	-0.202	0.0309774	0.0257679
MICRO.3797.C2	(MAP-1K):MPK3-4-6	Mitogen-activated protein kinase	29.4 protein.postranslational modification | 30.6 signalling.MAP kinases	-0.746	-0.899	0.0310462	0.0012638
MICRO.8766.C1	RTFL15	DVL1	30.5 signalling.G-proteins | 33.99 development.unspecified	-1.039	-	0.0310746	-
MICRO.8641.C1	CAT6	Cationic amino acid transporter	2.1.2.3 major CHO metabolism.synthesis.starch.starch branching | 29.5.11.4.2 protein.degradation.ubiquitin.E3.RING | 30.11 signalling.light | 34.3 transport.amino acids	-1.511	-1.652	0.0310819	0.00356686
ACDA01573D01.T3m.scf	Sotub01g017680.1.1	Elongation factor 1-alpha	29.2.4 protein.synthesis.elongation	-1.537	-	0.0311251	-
MICRO.9227.C1	-	HEAT repeat-containing protein-like	35.2 not assigned.unknown	0.521	0.72	0.0311264	0.000220954
MICRO.5876.C1	MON1	Vacuolar fusion protein MON1-like protein A	29.5.11.4.2 protein.degradation.ubiquitin.E3.RING	-0.534	-0.478	0.0312265	0.0185866
MICRO.2423.C1	CAT9	Amino acid permease-like	34.3 transport.amino acids	-0.652	-0.669	0.0312671	0.0064698
MICRO.16407.C1	FPA	Polyadenylate-binding protein	27.4 RNA.RNA binding	0.651	1.11	0.0312671	6.43407e-06
MICRO.10640.C1	Sotub11g021160.1.1	HEAT repeat family protein expressed	27.3.67 RNA.regulation of transcription.putative transcription regulator	0.638	0.693	0.0313102	0.00385584
MICRO.17159.C1	(SA):NPR	NPR1 protein (Fragment)	27.3.61 RNA.regulation of transcription.NPR1/NIM1 | 31.1 cell.organisation	-1.06	-0.839	0.0313126	0.0395178
SSBN001G05u.scf	AtPPR-AC	Pentatricopeptide repeat-containing protein	17.8.1 hormone metabolism.salicylic acid.synthesis-degradation | 26.2 misc.UDP glucosyl and glucoronyl transferases | 26.10 misc.cytochrome P450 | 27.1 RNA.processing | 27.3 RNA.regulation of transcription | 28.1 DNA.synthesis/chromatin structure | 33.99 development.unspecified | 34.99 transport.misc	0.389	0.443	0.0313126	0.00238677
bf_mxflxxxx_0027h05.t3m.scf	CDKG1	Cyclin-dependent kinase 10	1.1.1.2 PS.lightreaction.photosystem II.PSII polypeptide subunits | 29.4 protein.postranslational modification	0.599	1.228	0.0313584	1.25002e-07
MICRO.8655.C1	Sotub10g005150.1.1	Genomic DNA chromosome 3 BAC clone F4B12	27.1.20 RNA.processing.degradation dicer	-1.148	-	0.0315152	-
MICRO.9794.C1	-	RING-box protein	29.5.11.4.3.4 protein.degradation.ubiquitin.E3.SCF.RBX	-0.556	-0.902	0.0315278	1.76454e-05
MICRO.8391.C2	Sotub08g016750.1.1	Unknown Protein	35.1.41 not assigned.no ontology.hydroxyproline rich proteins	0.456	-	0.0316232	-
STMEU15TV	PARG1 | PARG2	Poly(ADP-ribose) glycohydrolase	29.5 protein.degradation	-1.217	-	0.0316289	-
bf_mxflxxxx_0025e05.t3m.scf	Sotub12g025650.1.1	Purine permease family protein	34.10 transport.nucleotides	-0.894	-	0.0316634	-
cSTS5M23TH	RLT1	Homeobox protein EgHBX4 (Fragment)	27.3.22 RNA.regulation of transcription.homeobox transcription factor family (HB)	0.884	-	0.0318517	-
bf_swstxxxx_0004e10.t3m.scf	ATR1	Cytochrome P450 NADPH-reductase	16.2 secondary metabolism.phenylpropanoids | 26.10 misc.cytochrome P450	0.693	0.661	0.0318896	0.0120325
cSTD19K22TH	PDS5	Sister chromatid cohesion protein PDS5 homolog A	35.1 not assigned.no ontology	0.474	0.738	0.0319401	3.65657e-05
MICRO.8834.C1	T11I18.5	Casein kinase-like protein	29.4 protein.postranslational modification	0.47	0.382	0.0319455	0.0346397
MICRO.4650.C1	SIGA	RNA polymerase sigma factor	27.2 RNA.transcription | 29.4 protein.postranslational modification	0.875	-	0.0319483	-
MICRO.11161.C1	PUX11	UBX domain-containing protein	26.4.1 misc.beta 1,3 glucan hydrolases.glucan endo-1,3-beta-glucosidase | 29.5 protein.degradation	0.49	-	0.0319483	-
ACDA00703C07.T3m.scf	NUA	Tpr protein (Fragment)	33.99 development.unspecified	0.69	-	0.0319483	-
MICRO.823.C2	VTC2	GDP-L-galactose phosphorylase	21.2.1.2 redox.ascorbate and glutathione.ascorbate.GDP-L-galactose phosphorylase	0.83	-	0.0319674	-
MICRO.2608.C14	Sotub10g018200.1.1	Auxin signaling F-box 1 (Fragment)	17.2.2 hormone metabolism.auxin.signal transduction | 34.8 transport.metabolite transporters at the envelope membrane | 34.9 transport.metabolite transporters at the mitochondrial membrane	0.981	-	0.0319787	-
MICRO.18030.C1	UBP10	Ubiquitin carboxyl-terminal hydrolase	29.5.11.5 protein.degradation.ubiquitin.ubiquitin protease	0.454	-	0.0320037	-
MICRO.5426.C3	AGD5	Arf-GAP with GTPase, ANK repeat and PH domain-containing protein 1	21.4 redox.glutaredoxins | 27.3.99 RNA.regulation of transcription.unclassified | 30.5 signalling.G-proteins	-0.513	-	0.0320393	-
cSTB1D12TH	PHYA	Phytochrome B	30.11 signalling.light	0.66	-	0.032051	-
cSTB47O4TH	PAA2	ATPase E1-E2 type family	20.2.1 stress.abiotic.heat | 27.1.19 RNA.processing.ribonucleases | 28.1 DNA.synthesis/chromatin structure | 29.3.4.3 protein.targeting.secretory pathway.vacuole | 29.4 protein.postranslational modification | 29.5.7 protein.degradation.metalloprotease | 29.6 protein.folding | 30.2.17 signalling.receptor kinases.DUF 26 | 31.4 cell.vesicle transport | 34.1 transport.p- and v-ATPases | 34.12 transpo…	0.921	1.124	0.0321945	0.0011832
cSTD6N24TH	FBL3	F-box/LRR-repeat protein 7	29.5.11.4.3.2 protein.degradation.ubiquitin.E3.SCF.FBOX	0.59	0.618	0.0322284	0.00562246
MICRO.10439.C1	Sotub02g026280.1.1	Endochitinase (Chitinase)	20.1.7.3 stress.biotic.PR-proteins.PR3/4/8/11 (chitinases and chitin binding proteins)	-2.224	-4.765	0.0322284	4.76887e-08
bf_swstxxxx_0023a12.t3m.scf	PGSC0003DMG400033635	Gene of unknown function	26.2 misc.UDP glucosyl and glucoronyl transferases | 27.1 RNA.processing | 27.3.25 RNA.regulation of transcription.MYB domain transcription factor family | 28.1 DNA.synthesis/chromatin structure | 29.2.2 protein.synthesis.ribosome biogenesis | 31.1 cell.organisation | 34.99 transport.misc	0.404	0.734	0.0322455	1.95486e-06
MICRO.5473.C1	T13K14.40	Ethylene-responsive nuclear protein	10.1.5 cell wall.precursor synthesis.UXS | 17.5.3 hormone metabolism.ethylene.induced-regulated-responsive-activated	0.543	-	0.0322455	-
bf_ivrootxx_0013b07.t3m.scf	SGT1A | SGT1B	SGT1	20.1.3 stress.biotic.signalling | 29.4 protein.postranslational modification	-0.463	-	0.0323579	-
bf_swstxxxx_0036c10.t3m.scf	Sotub08g008430.1.1	TIR-NBS-LRR disease resistance protein	20.1.2 stress.biotic.receptors	0.433	0.533	0.0323929	0.00105345
SSBT002A17x.scf	MEE13	Os03g0431932 protein (Fragment)	28.1 DNA.synthesis/chromatin structure | 29.5.11.4.2 protein.degradation.ubiquitin.E3.RING | 31.1 cell.organisation	0.704	-	0.0324329	-
MICRO.5733.C2	MIRO1	Mitochondrial Rho GTPase	26.10 misc.cytochrome P450 | 29.5.11.4.3.2 protein.degradation.ubiquitin.E3.SCF.FBOX | 30.5 signalling.G-proteins	0.417	0.801	0.0324677	6.34414e-07
STMCO09TV	PGSC0003DMG400011739	Gene of unknown function	35.2 not assigned.unknown	0.508	-	0.0327146	-
MICRO.5664.C1	PPR	Pentatricopeptide repeat-containing protein	35.1.5 not assigned.no ontology.pentatricopeptide (PPR) repeat-containing protein	-0.657	-0.559	0.0327146	0.0268819
MICRO.17145.C1	CLSY1	Os08g0119500 protein (Fragment)	27.3.44 RNA.regulation of transcription.chromatin remodeling factors | 28.99 DNA.unspecified | 34.12 transport.metal	0.933	-	0.0327146	-
bf_ivrootxx_0038b04.t3m.scf	Sotub10g026940.1.1	Leucine-rich repeat receptor-like kinase	20.1.2 stress.biotic.receptors | 30.2.3 signalling.receptor kinases.leucine rich repeat III | 30.2.11 signalling.receptor kinases.leucine rich repeat XI	-0.922	-1.362	0.0327606	9.13073e-05
MICRO.18329.C1	CCDA	Cytochrome c biogenesis protein family	29.8 protein.assembly and cofactor ligation	-1.008	-1.008	0.0327698	0.00848918
MICRO.2896.C1	GDPDL1	Glycerophosphoryl diester phosphodiesterase family protein	11.9.3.3 lipid metabolism.lipid degradation.lysophospholipases.glycerophosphodiester phosphodiesterase | 29.5.11.3 protein.degradation.ubiquitin.E2 | 34.13 transport.peptides and oligopeptides	-0.922	-	0.0327698	-
MICRO.7686.C1	Sotub04g010940.1.1	NBS-LRR resistance protein-like protein	17.5.2 hormone metabolism.ethylene.signal transduction | 20.1.2 stress.biotic.receptors | 20.1.7.6 stress.biotic.PR-proteins.PR6 (proteinase inhibitors) | 27.3.3 RNA.regulation of transcription.AP2/EREBP, APETALA2/ethylene-responsive element binding protein family | 27.3.67 RNA.regulation of transcription.putative transcription regulator	-0.287	-	0.0327698	-
MICRO.3761.C3	Sotub01g009030.1.1	G-type lectin S-receptor-like serine/threonine-protein kinase At5g24080	29.4 protein.postranslational modification | 30.2.15 signalling.receptor kinases.thaumatin like | 30.2.17 signalling.receptor kinases.DUF 26 | 30.2.20 signalling.receptor kinases.wheat LRK10 like | 30.2.24 signalling.receptor kinases.S-locus glycoprotein like | 33.99 development.unspecified	-0.656	-	0.0327698	-
MICRO.107.C6	CPuORF24	Cyclin-dependent kinase F-4	29.4 protein.postranslational modification	0.625	0.836	0.0327698	0.000381884
MICRO.8389.C1	CYP77A5P	Mandelate racemase/muconate lactonizing enzyme family protein	26.1 misc.misc2 | 29.4 protein.postranslational modification	-0.945	-	0.0327698	-
MICRO.13534.C1	PXM16	Insulin degrading enzyme	20.2.1 stress.abiotic.heat | 27.1.19 RNA.processing.ribonucleases | 28.1 DNA.synthesis/chromatin structure | 29.3.4.3 protein.targeting.secretory pathway.vacuole | 29.4 protein.postranslational modification | 29.5.7 protein.degradation.metalloprotease | 29.6 protein.folding | 30.2.17 signalling.receptor kinases.DUF 26 | 31.4 cell.vesicle transport | 34.1 transport.p- and v-ATPases | 34.12 transpo…	0.673	0.83	0.032774	0.00106874
bf_ivrootxx_0046b11.t3m.scf	CIPK10	CBL-interacting protein kinase 12	29.4 protein.postranslational modification	0.572	0.628	0.0328267	0.00367922
STMHT76TV	BAG5	Bcl-2-associated athanogene-like protein	17.4.2 hormone metabolism.cytokinin.signal transduction | 19.4 tetrapyrrole synthesis.ALA dehydratase | 31.4 cell.vesicle transport | 33.99 development.unspecified	0.675	0.721	0.0328753	0.00486965
MICRO.1171.C1	TMN10	Transmembrane 9 superfamily protein member 4	28.99 DNA.unspecified	-0.886	-	0.0329757	-
cSTA24E10TH	HISN5A	Imidazoleglycerol-phosphate dehydratase	13.1.7.8 amino acid metabolism.synthesis.histidine.imidazoleglycerol-phosphate dehydratase	-0.661	-0.722	0.0329757	0.00391471
MICRO.16952.C1	MBD4L	Methyl-CpG binding domain protein 4	28.2 DNA.repair	0.64	0.932	0.0329757	0.000115882
MICRO.7976.C1	dl3985w	Chaperone protein dnaJ 49	8.1.8 TCA / organic transformation.TCA.fumarase | 20.2.1 stress.abiotic.heat | 30.5 signalling.G-proteins	-0.613	-	0.032978	-
MICRO.2286.C101	PGSC0003DMG402017018	Gene of unknown function	35.2 not assigned.unknown	0.519	0.422	0.032978	0.0355538
MICRO.135.C9	RAD52-2	SnRK1-interacting protein 1	27.3.44 RNA.regulation of transcription.chromatin remodeling factors | 30.2.16 signalling.receptor kinases.Catharanthus roseus-like RLK1	-0.942	-1.371	0.032978	0.000117312
MICRO.202.C1	PGSC0003DMG401011945	Rho GTPase	30.5 signalling.G-proteins	0.494	0.841	0.032978	7.69769e-06
MICRO.14816.C1	RIN2	E3 ubiquitin ligase	29.5.11.4.2 protein.degradation.ubiquitin.E3.RING	0.309	-	0.0329786	-
MICRO.8286.C1	Sotub01g013680.1.1	TIR-NBS-LRR disease resistance-like protein	20.1.2 stress.biotic.receptors	-0.728	-0.861	0.0329838	0.00175696
MICRO.1081.C12	Sotub04g035540.1.1	Unknown Protein	35.2 not assigned.unknown	0.567	-	0.0329838	-
MICRO.13871.C1	PGSC0003DMG400031405	NRC1	20.1.2 stress.biotic.receptors | 20.1.7 stress.biotic.PR-proteins	-0.704	-1.061	0.0330367	6.84742e-05
MICRO.16017.C2	Sotub12g009050.1.1	POT family domain containing protein expressed	35.2 not assigned.unknown	-0.856	-1.095	0.0331953	0.000711592
bf_stolxxxx_0054c06.t3m.scf	(ET):PR3	Endochitinase (Chitinase)	20.1.7.3 stress.biotic.PR-proteins.PR3/4/8/11 (chitinases and chitin binding proteins)	-1.027	-1.034	0.0332224	0.00816083
MICRO.13426.C1	GAMMA-ADR	AP-1 complex subunit gamma-1	27.3.1 RNA.regulation of transcription.ABI3/VP1-related B3-domain-containing transcription factor family | 31.4 cell.vesicle transport	0.447	1.001	0.0332224	1.67618e-08
MICRO.15929.C1	SAP130a	Pre-mRNA-splicing factor RSE1	27.1.1 RNA.processing.splicing	0.589	0.918	0.0332224	4.0009e-05
MICRO.16538.C1	-	Calmodulin-binding protein	30.3 signalling.calcium	-0.297	-	0.0333309	-
MICRO.3785.C1	PTB3	Polypyrimidine tract-binding protein 2	27.1 RNA.processing	-0.621	-0.65	0.0333595	0.00590344
MICRO.10497.C1	-	Membrane receptor-like protein 1	28.99 DNA.unspecified	-1.163	-	0.0333595	-
MICRO.3876.C2	PGSC0003DMG400019803	NBS-LRR resistance protein	17.4.1 hormone metabolism.cytokinin.synthesis-degradation | 20.1.2 stress.biotic.receptors | 30.2.11 signalling.receptor kinases.leucine rich repeat XI	0.849	1.453	0.0334767	7.48855e-06
TBSK02368FF04.t3m.scf	AKR2A	Ankyrin repeat domain-containing protein 2	27.3.39 RNA.regulation of transcription.AtSR transcription factor family | 31.1 cell.organisation	-0.914	-0.844	0.0334958	0.0160429
MICRO.5816.C1	MEKK1	Protein serine/threonine kinase	20.1.5 stress.biotic.regulation of transcription | 20.1.7 stress.biotic.PR-proteins | 27.3.32 RNA.regulation of transcription.WRKY domain transcription factor family | 29.4 protein.postranslational modification | 30.6 signalling.MAP kinases	0.471	0.822	0.0335258	5.14089e-06
MICRO.13778.C2	GLIP1	GDSL esterase/lipase 2	26.28 misc.GDSL-motif lipase	-1.169	-	0.0337277	-
020E06AF.esd	Sotub04g005020.1.1	Disease resistance protein	17.5.2 hormone metabolism.ethylene.signal transduction | 20.1.2 stress.biotic.receptors | 20.1.7.6 stress.biotic.PR-proteins.PR6 (proteinase inhibitors) | 27.3.3 RNA.regulation of transcription.AP2/EREBP, APETALA2/ethylene-responsive element binding protein family | 27.3.67 RNA.regulation of transcription.putative transcription regulator	-0.466	-0.461	0.0337277	0.00973122
MICRO.7111.C2	DDI1	DNA-damage inducible protein DDI1-like	29.5.11.1 protein.degradation.ubiquitin.ubiquitin	-0.651	-	0.0337486	-
MICRO.3662.C1	Sotub10g010160.1.1	cDNA clone J023132J12 full insert sequence	26.10 misc.cytochrome P450	0.39	0.703	0.0338378	2.66904e-06
MICRO.1349.C1	TON1A	FGFR1 oncogene partner	27.3.99 RNA.regulation of transcription.unclassified | 31.1 cell.organisation	0.539	-	0.0338378	-
bf_cswbxxxx_0065f12.t3m.scf	Sotub09g024930.1.1	Restricted tev movement 1	20.1.99 stress.biotic.misc | 26.16 misc.myrosinases-lectin-jacalin	-0.919	-	0.0338378	-
POCD821TV	SNRNP48	U11/U12 small nuclear ribonucleoprotein 48 kDa protein	35.2 not assigned.unknown	0.435	-	0.0338897	-
MICRO.2233.C2	Sotub08g006370.1.1	Unknown Protein	29.5.11.4.3.2 protein.degradation.ubiquitin.E3.SCF.FBOX	0.73	1.435	0.0339095	4.45533e-07
MICRO.3499.C1	-	WD-repeat protein	30.5 signalling.G-proteins	-0.499	-	0.0339095	-
bf_lbchxxxx_0059a12.t3m.scf	Sotub07g014040.1.1	Unknown Protein	1.1.1.2 PS.lightreaction.photosystem II.PSII polypeptide subunits | 16.8.4 secondary metabolism.flavonoids.flavonols | 28.1.1.4 DNA.synthesis/chromatin structure.retrotransposon/transposase.hat-like transposase	0.408	0.687	0.0339095	1.07381e-05
bf_cswbxxxx_0035a11.t3m.scf	Sotub03g017170.1.1	G-type lectin S-receptor-like serine/threonine-protein kinase At4g27290	26.16 misc.myrosinases-lectin-jacalin | 30.2.17 signalling.receptor kinases.DUF 26 | 30.2.19 signalling.receptor kinases.legume-lectin	0.63	-	0.0339484	-
MICRO.4040.C1	MBD10	Methyl-CpG binding domain containing protein expressed	27.3.59 RNA.regulation of transcription.methyl binding domain proteins	-0.494	-0.824	0.0339484	1.25906e-05
MICRO.1787.C1	AK1	Aspartokinase	13.1.3.6.1.1 amino acid metabolism.synthesis.aspartate family.misc.homoserine.aspartate kinase	-1.548	-	0.0339484	-
MICRO.1351.C1	-	Cytochrome oxidase biogenesis family	29.3.2 protein.targeting.mitochondria	0.484	1.208	0.0339851	8.43938e-10
MICRO.7988.C1	Sotub03g036440.1.1	Peptide transporter	34.13 transport.peptides and oligopeptides	-0.991	-	0.0340826	-
MICRO.17546.C1	Sotub05g016900.1.1	Polyprotein	16.1.5 secondary metabolism.isoprenoids.terpenoids | 27.2 RNA.transcription	0.623	0.97	0.0340906	4.32845e-05
bf_mxlfxxxx_0033g05.t3m.scf	BS	Alpha-humulene/(-)-(E)-beta-caryophyllene synthase	16.1.5 secondary metabolism.isoprenoids.terpenoids | 26.10 misc.cytochrome P450 | 27.3.6 RNA.regulation of transcription.basic helix-loop-helix family (bHLH) | 34.14 transport.unspecified cations	0.592	-	0.0341098	-
SDBN005G03u.scf	F9K23.5	Unknown Protein	35.2 not assigned.unknown	-1.574	-	0.0341098	-
MICRO.5436.C1	Sotub01g034020.1.1	Trafficking protein particle complex subunit 3	34.99 transport.misc	-0.462	-	0.0341098	-
BPLI12H5TH	HSP70-10	Heat shock protein 5	10.3 cell wall.hemicellulose synthesis | 20.2.1 stress.abiotic.heat | 26.10 misc.cytochrome P450 | 29.6 protein.folding | 34.99 transport.misc	-1.021	-	0.0341098	-
MICRO.3345.C2	Sotub06g019550.1.1	Transmembrane emp24 domain-containing protein 10	29.3.4 protein.targeting.secretory pathway | 34.99 transport.misc	0.519	0.549	0.0341098	0.00567067
MICRO.15567.C1	PGSC0003DMG400031461	Gene of unknown function	29.4 protein.postranslational modification	0.478	-	0.0341098	-
POABX56TP	Sotub11g009280.1.1	Ovarian cancer-associated gene 2 protein homolog	27.3.35 RNA.regulation of transcription.bZIP transcription factor family	0.57	-	0.0341098	-
BF_LBCHXXXX_0027H06_T3M.SCF	IAA9	Transcription factor (Fragment)	17.2.3 hormone metabolism.auxin.induced-regulated-responsive-activated | 27.3.40 RNA.regulation of transcription.AUX/IAA family	0.857	0.906	0.0341098	0.00564192
MICRO.6191.C1	RPL13AA	60S ribosomal protein L13a-like protein	27.3.1 RNA.regulation of transcription.ABI3/VP1-related B3-domain-containing transcription factor family | 29.2.1.2.2.513 protein.synthesis.ribosomal protein.eukaryotic.60S subunit.L13A | 29.2.2 protein.synthesis.ribosome biogenesis	-1.024	-	0.0341098	-
MICRO.11578.C1	Sotub01g020340.1.1	Ankyrin repeat domain-containing protein 49	31.1 cell.organisation | 31.2 cell.division	0.521	0.738	0.0341098	0.000192357
BF_TUBSXXXX_0056A02_T3M.SCF	Sotub09g016810.1.1	ATP synthase subunit-like protein	16.1.5 secondary metabolism.isoprenoids.terpenoids | 20.1.2 stress.biotic.receptors | 27.2 RNA.transcription | 29.5.11.4.3.2 protein.degradation.ubiquitin.E3.SCF.FBOX	0.539	0.619	0.0341098	0.00252999
cSTA30A1TH	-	No Hits Found	35.2 not assigned.unknown | 35.2 not assigned.unknown	0.513	0.737	0.0341098	0.000156994
MICRO.10912.C1	PGSC0003DMG400030009	Leucine-rich repeat protein	30.2.2 signalling.receptor kinases.leucine rich repeat II | 30.2.11 signalling.receptor kinases.leucine rich repeat XI	-0.354	-	0.0341098	-
MICRO.17471.C1	CCR4	Receptor-like kinase	29.4.1.57 protein.postranslational modification.kinase.receptor like cytoplasmatic kinase VII | 30.2.26 signalling.receptor kinases.crinkly like	-1.44	-	0.0341397	-
MICRO.12042.C2	DER2.1	Derlin-2	9.1.2 mitochondrial electron transport / ATP synthesis.NADH-DH (type I).localisation not clear | 29.5 protein.degradation | 30.2.7 signalling.receptor kinases.leucine rich repeat VII	-0.687	-	0.0342577	-
MICRO.16052.C1	XPB1	DNA repair helicase	28.1 DNA.synthesis/chromatin structure | 28.2 DNA.repair	0.598	0.639	0.0342577	0.00516855
MICRO.8590.C1	GAUT11	Glycosyltransferase	10.3.2 cell wall.hemicellulose synthesis.glucuronoxylan | 26.2 misc.UDP glucosyl and glucoronyl transferases	-0.419	-	0.0343092	-
bf_acdaxxxx_0056c08.t3m.scf	UBP12	Ubiquitin carboxyl-terminal hydrolase family protein expressed	29.5.11.5 protein.degradation.ubiquitin.ubiquitin protease	0.498	1.015	0.0343092	2.0555e-07
cPRO14M9TH	XBAT32	Ankyrin repeat-rich protein	29.5.11.4.2 protein.degradation.ubiquitin.E3.RING | 31.1 cell.organisation	0.352	-	0.0343205	-
bf_suspxxxx_0007G07.t3m.scf	PGSC0003DMG400003264	Gag-pol polyprotein	3.3 minor CHO metabolism.sugar alcohols | 10.8.1 cell wall.pectinesterases.PME | 12.4 N-metabolism.misc | 17.4.1 hormone metabolism.cytokinin.synthesis-degradation | 20.1 stress.biotic | 26.10 misc.cytochrome P450 | 27.2 RNA.transcription | 28.99 DNA.unspecified | 29.5.11.4.3.1 protein.degradation.ubiquitin.E3.SCF.SKP | 31.4 cell.vesicle transport | 34.16 transport.ABC transporters and multidrug …	0.547	0.79	0.0343601	0.000148814
MICRO.12604.C1	PLL1	Protein phosphatase 2C containing protein	26.13 misc.acid and other phosphatases | 28.1 DNA.synthesis/chromatin structure | 29.4 protein.postranslational modification | 30.8 signalling.misc	0.534	-	0.0343645	-
STMGD93TV	F26K24.7	Phosphatidylglycerol / phosphatidylinositol transfer protein	13.1.4.1 amino acid metabolism.synthesis.branched chain group.common	0.668	0.888	0.034383	0.000472014
MICRO.16727.C1	WRKY	WRKY transcription factor	20.1.5 stress.biotic.regulation of transcription | 27.3.32 RNA.regulation of transcription.WRKY domain transcription factor family	-1.573	-2.125	0.0344481	0.000381238
MICRO.10045.C1	bHLH	Transcription Factor	27.3.6 RNA.regulation of transcription.basic helix-loop-helix family (bHLH)	0.754	-	0.0345223	-
bf_mxflxxxx_0017d11.t3m.scf	Sotub11g009130.1.1	Unknown Protein	27.3.63 RNA.regulation of transcription.PHD finger transcription factor | 34.3 transport.amino acids	0.606	-	0.0346157	-
bf_arrayxxx_0060e05.t7m.scf	bf_arrayxxx_0060e05.t7m.scf	-	35.2 not assigned.unknown | 35.2 not assigned.unknown	0.607	0.782	0.0346157	0.00071122
bf_ivrootxx_0042d02.t3m.scf	RH14	ATP dependent RNA helicase	27.1.2 RNA.processing.RNA helicase | 29.2.3 protein.synthesis.initiation	0.518	-	0.0346173	-
MICRO.1997.C1	ALATS	Alanyl-tRNA synthetase	29.1.7 protein.aa activation.alanine-tRNA ligase	-0.841	-1.495	0.0346356	3.98849e-06
MICRO.12948.C2	YABBY	High mobility group family	27.3.53 RNA.regulation of transcription.high mobility group family (HMG) | 27.3.62 RNA.regulation of transcription.nucleosome/chromatin assembly factor group	0.726	0.939	0.0346677	0.000686967
STDB001E13u.scf	FUT11	Alpha 1 3 fucosyltransferase	10.3 cell wall.hemicellulose synthesis | 29.7.10 protein.glycosylation.core alpha-(1,3)-fucosyltransferase (FucT)	-0.597	-	0.0347112	-
MICRO.16940.C1	PGSC0003DMG400025543	Gene of unknown function	29.2.2 protein.synthesis.ribosome biogenesis	0.574	0.987	0.0347613	7.70381e-06
bf_lbchxxxx_0060d04.t3m.scf	Sotub12g031020.1.1	ADP-ribosylation factor-like	23.4.2 nucleotide metabolism.phosphotransfer and pyrophosphatases.guanylate kinase | 29.3.4.99 protein.targeting.secretory pathway.unspecified	0.577	1.037	0.0347809	3.27965e-06
MICRO.5888.C1	Sotub04g017160.1.1	Anthranilate phosphoribosyltransferase	13.1.6.5.2 amino acid metabolism.synthesis.aromatic aa.tryptophan.anthranilate phosphoribosyltransferase	-0.378	-	0.0347809	-
BF_TUBSXXXX_0049C11_T3M.SCF	PGSC0003DMG400039328	Conserved gene of unknown function	35.2 not assigned.unknown	0.685	0.968	0.0347809	0.000211644
MICRO.12982.C1	VLN1	Gelsolin	31.1 cell.organisation	0.593	0.716	0.0347809	0.00156846
MICRO.17212.C1	UBC33	Ubiquitin conjugating enzyme 2	21.6 redox.dismutases and catalases | 29.5.11.3 protein.degradation.ubiquitin.E2	0.612	0.474	0.0347813	0.0487596
STMCP44TV	F28O16.19	Translation initiation factor	29.2.3 protein.synthesis.initiation	0.574	0.811	0.0347813	0.000214072
POAEC10TV	Sotub01g018230.1.1	Cytochrome c oxidase subunit 2	9.7 mitochondrial electron transport / ATP synthesis.cytochrome c oxidase	1.35	1.783	0.0348133	0.000529948
cSTB37B15TH	PANK2	Pantothenate kinase 4	18.4.5 Co-factor and vitamine metabolism.pantothenate.pantothenate kinase (PANK)	0.753	0.761	0.0348133	0.00848947
MICRO.5436.C3	Sotub01g034020.1.1	Trafficking protein particle complex subunit 3	34.99 transport.misc	-0.42	-	0.0348136	-
MICRO.1505.C3	RS40	Arginine/serine-rich splicing factor	27.1.1 RNA.processing.splicing	-0.507	-	0.0348265	-
bf_cswbxxxx_0040h01.t3m.scf	RZ1B	RNA-binding protein-like	10.6.3 cell wall.degradation.pectate lyases and polygalacturonases | 27.4 RNA.RNA binding	0.482	0.944	0.0348265	5.43808e-07
MICRO.11859.C1	TOPP1	Serine/threonine-protein phosphatase	28.1 DNA.synthesis/chromatin structure | 29.4 protein.postranslational modification	-0.621	-	0.0348265	-
cSTA2N8TH	RGGA	Nuclear RNA binding protein	27.4 RNA.RNA binding	-0.418	-0.397	0.034837	0.0140345
MICRO.4016.C1	CESA1	Cellulose synthase	10.2.1 cell wall.cellulose synthesis.cellulose synthase | 20.1.7 stress.biotic.PR-proteins | 30.2.11 signalling.receptor kinases.leucine rich repeat XI	-1.242	-	0.034837	-
ACDA04454D02.T3m.scf	PGSC0003DMG400019934	RNA binding protein	17.6.1 hormone metabolism.gibberelin.synthesis-degradation | 27.4 RNA.RNA binding	0.618	0.665	0.034837	0.00503788
MICRO.12950.C5	Sotub10g020340.1.1	Cc-nbs-lrr resistance protein	20.1.2 stress.biotic.receptors	0.819	0.75	0.0348698	0.0180108
MICRO.10004.C2	ALDH6B2	Methylmalonate-semialdehyde dehydrogenase	13.2.4.3 amino acid metabolism.degradation.branched chain group.valine | 16.4.2 secondary metabolism.N misc.betaine | 29.5.7 protein.degradation.metalloprotease	0.733	0.802	0.0349953	0.0042978
SDBN004M06u.scf	PGSC0003DMG400019552	Polyprotein	27.3.6 RNA.regulation of transcription.basic helix-loop-helix family (bHLH) | 28.99 DNA.unspecified | 29.1 protein.aa activation	0.418	-	0.0349953	-
MICRO.7032.C1	Sotub04g005790.1.1	Genomic DNA chromosome 3 P1 clone MPE11	35.2 not assigned.unknown	-1.05	-0.848	0.0350208	0.0392035
MICRO.3299.C1	T16K5.80	GTP-binding protein HflX	30.5 signalling.G-proteins	0.512	1.004	0.0350386	5.50297e-07
MICRO.15716.C1	NUA	Tpr protein (Fragment)	33.99 development.unspecified	0.738	-	0.0350865	-
MICRO.8163.C1	Sotub11g006080.1.1	Unknown Protein	27.3.67 RNA.regulation of transcription.putative transcription regulator	0.316	0.535	0.0350865	1.13262e-05
MICRO.13045.C2	F19C24.25	ATP synthase subunit epsilon mitochondrial	9.9 mitochondrial electron transport / ATP synthesis.F1-ATPase | 29.2.2 protein.synthesis.ribosome biogenesis	-0.413	-	0.0352395	-
bf_mxlfxxxx_0024h12.t3m.scf	TULP1 | TULP10 | TULP5	TUBBY protein	27.3.67 RNA.regulation of transcription.putative transcription regulator | 29.5.11.4.3.2 protein.degradation.ubiquitin.E3.SCF.FBOX | 31.1 cell.organisation	1.191	1.394	0.0352542	0.00224097
bf_swstxxxx_0033e04.t3m.scf	MEE22	EMB1611/MEE22	31.2 cell.division | 33.99 development.unspecified	0.458	0.677	0.0352578	0.000111697
MICRO.1279.C4	-	T31J12.1 protein (Fragment)	34.22 transport.cyclic nucleotide or calcium regulated channels	0.42	0.706	0.0352578	1.25095e-05
MICRO.7975.C2	F11A12.5	6-phosphogluconate dehydrogenase decarboxylating	7.1.3 OPP.oxidative PP.6-phosphogluconate dehydrogenase	-1.183	-	0.0353084	-
bf_slmwxxxx_0009a05.t3m.scf	CSTF50	WD repeat-containing protein 5 homolog	27.1 RNA.processing	1.065	1.737	0.0353138	2.26842e-05
MICRO.319.C3	SYNC1	Asparaginyl-tRNA synthetase 2	29.1.22 protein.aa activation.asparagine-tRNA ligase	-0.919	-	0.035314	-
bf_arrayxxx_0075g05.t7m.scf	Sotub04g036280.1.1	RNA-binding protein 68390-68829	27.3.11 RNA.regulation of transcription.C2H2 zinc finger family | 27.4 RNA.RNA binding	0.724	0.709	0.035314	0.0112847
MICRO.6712.C1	BAG6	BCL-2-associated athanogene 6	20.2.1 stress.abiotic.heat	1.337	-	0.035314	-
BPLI11D12TH	WAKL14	Receptor-like kinase	29.4.1.57 protein.postranslational modification.kinase.receptor like cytoplasmatic kinase VII | 30.2.25 signalling.receptor kinases.wall associated kinase	-0.83	-	0.035314	-
bf_arrayxxx_0102a05.t7m.scf	Sotub06g032970.1.1	Rab3 GTPase-activating protein catalytic subunit	26.2 misc.UDP glucosyl and glucoronyl transferases | 29.5.11.4.2 protein.degradation.ubiquitin.E3.RING	0.67	-	0.0353567	-
MICRO.16258.C1	F15E12.7	Aspartic proteinase nepenthesin-1	27.3.99 RNA.regulation of transcription.unclassified | 29.5.4 protein.degradation.aspartate protease	-1.159	-	0.0353567	-
MICRO.1081.C62	Sotub04g021650.1.1	Receptor protein kinase	29.4.1.55 protein.postranslational modification.kinase.receptor like cytoplasmatic kinase V	0.586	1.076	0.0353567	2.26121e-06
MICRO.15578.C1	LUG	WD repeat-containing protein 5 homolog	1.1.4 PS.lightreaction.ATP synthase | 27.3.58 RNA.regulation of transcription.LUG | 30.2.17 signalling.receptor kinases.DUF 26 | 33.99 development.unspecified	0.396	0.402	0.0353567	0.00849341
MICRO.8516.C1	Sotub02g017520.1.1	TA9 protein (Fragment)	29.4 protein.postranslational modification	-0.634	-	0.0353567	-
TBSK00230FD02.t3m.scf	-	No Hits Found	35.2 not assigned.unknown | 35.2 not assigned.unknown	-0.642	-	0.0353567	-
STMHF78TV	TDX	Thioredoxin h	17.6.3 hormone metabolism.gibberelin.induced-regulated-responsive-activated | 21.1 redox.thioredoxin | 27.3.7 RNA.regulation of transcription.C2C2(Zn) Constans-like zinc finger family (CO-like)	0.733	1.213	0.0354427	1.74537e-05
bf_cswbxxxx_0039c08.t3m.scf	ASK20	E3 ubiquitin ligase	29.5.11.4.3.1 protein.degradation.ubiquitin.E3.SCF.SKP	0.574	0.641	0.0355478	0.00367547
MICRO.3576.C1	PECT1	Ethanolamine-phosphate cytidylyltransferase	11.3.6 lipid metabolism.phospholipid synthesis.choline-phosphate cytidylyltransferase | 31.2 cell.division | 33.99 development.unspecified	0.649	1.261	0.0356224	7.12344e-07
MICRO.2552.C3	OTU6	OTU domain containing protein	29.5.3 protein.degradation.cysteine protease	0.485	-	0.0356224	-
bf_mxflxxxx_0021a02.t3m.scf	Sotub02g011170.1.1	Hydroxyproline-rich glycoprotein	35.1.41 not assigned.no ontology.hydroxyproline rich proteins	-0.595	-	0.0357064	-
BF_LBCHXXXX_0031D12_T3M.SCF	Sotub02g018150.1.1	GDSL esterase/lipase At1g29670	26.28 misc.GDSL-motif lipase	-0.466	-	0.0357156	-
MICRO.2448.C1	F10N7.30	Phox domain-containing protein	13.2.3.1 amino acid metabolism.degradation.aspartate family.asparagine | 30.9 signalling.lipids	0.392	0.708	0.0357376	3.25763e-06
MICRO.10854.C1	CPK1	Calcium dependent protein kinase	29.4 protein.postranslational modification | 30.3 signalling.calcium	0.528	0.471	0.0357376	0.0222423
cPRO15A5TH	ATPC	ATP synthase gamma chain	9.9 mitochondrial electron transport / ATP synthesis.F1-ATPase	-0.622	-0.929	0.0357499	0.000100689
ACDA01114E10.T3m.scf	Sotub11g024650.1.1	Histone deacetylase-like protein-like	27.3.55 RNA.regulation of transcription.HDA	-0.242	-	0.0357499	-
MICRO.8305.C2	CIPK4	CBL-interacting protein kinase 20	26.16 misc.myrosinases-lectin-jacalin | 29.4 protein.postranslational modification	0.769	-	0.0358421	-
MICRO.2755.C1	IBR5	Dual specificity protein phosphatase 4	29.4 protein.postranslational modification | 29.5.11.4.2 protein.degradation.ubiquitin.E3.RING	-0.666	-0.853	0.0358421	0.000840788
STMGX02TV	MTG10.2	Pentatricopeptide repeat-containing protein	17.8.1 hormone metabolism.salicylic acid.synthesis-degradation | 26.2 misc.UDP glucosyl and glucoronyl transferases | 27.3 RNA.regulation of transcription | 28.1 DNA.synthesis/chromatin structure | 29.2.1.2.2.518 protein.synthesis.ribosomal protein.eukaryotic.60S subunit.L18A | 29.4 protein.postranslational modification | 33.99 development.unspecified | 34.99 transport.misc	0.41	0.4	0.0358421	0.011807
MICRO.13881.C2	AtSF1	RNA-binding protein 39	27.1.1 RNA.processing.splicing | 27.5.1.4.1 RNA.silencing.sRNA formation.HEN.KH	0.554	-	0.0358421	-
MICRO.331.C129	PGSC0003DMG400001390	Gene of unknown function	1.1.2.1 PS.lightreaction.photosystem I.LHC-I | 27.2 RNA.transcription	0.789	-	0.0359056	-
STMHI60TV	Sotub06g013560.1.1	Cytochrome P450	26.10 misc.cytochrome P450	0.502	-	0.0359479	-
bf_cswbxxxx_0003c10.t3m.scf	MRH10.2	WD-repeat protein	27.3.99 RNA.regulation of transcription.unclassified | 33.99 development.unspecified	0.466	0.445	0.0359787	0.0139822
MICRO.942.C1	SC35	RNA-binding protein	27.1.1 RNA.processing.splicing | 27.4 RNA.RNA binding	0.39	0.435	0.035983	0.00373695
095G02AF.esd	F12G12.13	Ankyrin repeat family protein	11.9.2 lipid metabolism.lipid degradation.lipases | 29.2.3 protein.synthesis.initiation | 31.1 cell.organisation	0.669	0.734	0.0360923	0.00445981
MICRO.56.C4	Sotub08g009030.1.1	Unknown Protein	28.1.1.5 DNA.synthesis/chromatin structure.retrotransposon/transposase.CACTA-like transposase | 29.5 protein.degradation	0.776	0.96	0.0360923	0.00128902
bf_acdaxxxx_0060e01.t3m.scf	NLP8	Nodule inception protein (Fragment)	27.3.60 RNA.regulation of transcription.NIN-like bZIP-related family | 33.99 development.unspecified	0.48	-	0.0360963	-
BF_CSCHXXXX_0018H04.T3M.SCF	PUT4	Amino acid permease (Fragment)	16.2 secondary metabolism.phenylpropanoids | 34.3 transport.amino acids	0.483	-	0.0360963	-
MICRO.11253.C1	Sotub08g017720.1.1	Regulatory protein	35.2 not assigned.unknown	-1.196	-	0.0361456	-
TBSK03805FF01.t3m.scf	HULK2	Hepatoma-derived growth factor	27.3.68 RNA.regulation of transcription.PWWP domain protein	0.683	0.931	0.0361456	0.000387489
MICRO.15143.C1	PGSC0003DMG400024675	Gene of unknown function	35.2 not assigned.unknown	0.582	0.747	0.0361534	0.000845722
MICRO.7226.C2	MQK4.29	Genomic DNA chromosome 5 P1 clone MQK4	1.1.1.2 PS.lightreaction.photosystem II.PSII polypeptide subunits	-0.808	-0.944	0.0361534	0.0024106
MICRO.2408.C1	Sotub02g035990.1.1	Metal-dependent phosphohydrolase HD domain-containing protein	29.5.11.4.2 protein.degradation.ubiquitin.E3.RING	0.885	-	0.0362113	-
MICRO.331.C103	PGSC0003DMG400001390	Gene of unknown function	1.1.2.1 PS.lightreaction.photosystem I.LHC-I | 27.2 RNA.transcription	0.889	-	0.0362886	-
MICRO.5032.C1	bHLH	Transcription factor (Fragment)	27.3.6 RNA.regulation of transcription.basic helix-loop-helix family (bHLH)	-0.737	-	0.0365114	-
MICRO.4441.C1	IGPS	Indole-3-glycerol phosphate synthase-like	13.1.6.5.4 amino acid metabolism.synthesis.aromatic aa.tryptophan.indole-3-glycerol phosphate synthase | 34.13 transport.peptides and oligopeptides	-0.626	-	0.0365646	-
MICRO.1588.C7	OSM34	Osmotin	20.1 stress.biotic | 20.2 stress.abiotic	-3.01	-2.477	0.0365646	0.0370824
MICRO.11665.C1	WRKY	WRKY family transcription factor	20.1.5 stress.biotic.regulation of transcription | 27.3.32 RNA.regulation of transcription.WRKY domain transcription factor family	-1.813	-	0.0365646	-
MICRO.14553.C1	Sotub04g018710.1.1	DNA-directed RNA Polymerase II subunit L	27.2 RNA.transcription	0.23	-	0.0365646	-
BF_LBCHXXXX_0042B08_T3M.SCF	-	No Hits Found	35.1.5 not assigned.no ontology.pentatricopeptide (PPR) repeat-containing protein | 35.1.5 not assigned.no ontology.pentatricopeptide (PPR) repeat-containing protein	-0.272	-	0.0365646	-
MICRO.3577.C2	CO-like	CONSTANS-like zinc finger protein	11.1.9 lipid metabolism.FA synthesis and FA elongation.long chain fatty acid CoA ligase | 27.3.7 RNA.regulation of transcription.C2C2(Zn) Constans-like zinc finger family (CO-like)	0.495	0.633	0.0365646	0.000888308
MICRO.17756.C1	AAP1	Amino acid permease	13.1.3.6.1.4 amino acid metabolism.synthesis.aspartate family.misc.homoserine.homoserine kinase | 34.3 transport.amino acids	0.952	1.273	0.0365646	0.000514208
MICRO.7397.C1	22H5.14	Uncharacterized membrane protein At1g75140	35.2 not assigned.unknown	0.404	-	0.0365646	-
MICRO.1081.C26	Sotub08g022700.1.1	Receptor protein kinase	29.4.1.55 protein.postranslational modification.kinase.receptor like cytoplasmatic kinase V | 29.4.1.57 protein.postranslational modification.kinase.receptor like cytoplasmatic kinase VII	0.656	1.101	0.0365646	1.48478e-05
BF_CSCHXXXX_0014E05.T3M.SCF	GPT1	Glucose-6-phosphate/phosphate-translocator	2.1.2.5 major CHO metabolism.synthesis.starch.transporter | 2.2.2.6 major CHO metabolism.degradation.starch.transporter | 34.8 transport.metabolite transporters at the envelope membrane	-0.872	-1.407	0.0366318	3.05928e-05
bf_ivrootxx_0004f03.t3m.scf	Sotub02g033140.1.1	Translation initiation factor eIF-2B delta subunit	29.2.3 protein.synthesis.initiation	0.491	0.889	0.036687	3.51949e-06
MICRO.3966.C2	TDX	Thioredoxin h	17.6.3 hormone metabolism.gibberelin.induced-regulated-responsive-activated | 21.1 redox.thioredoxin | 27.3.7 RNA.regulation of transcription.C2C2(Zn) Constans-like zinc finger family (CO-like)	0.622	0.848	0.0367416	0.000396078
MICRO.3522.C2	C2H2	Zinc finger family protein	27.3.11 RNA.regulation of transcription.C2H2 zinc finger family	0.499	-	0.0367782	-
MICRO.8577.C1	DIR12	Dirigent protein	20.1.2 stress.biotic.receptors	0.361	-	0.0367782	-
bf_swstxxxx_0022e09.t3m.scf	Sotub01g041600.1.1	Pinin/SDK/memA protein	35.1 not assigned.no ontology	0.735	0.838	0.0367782	0.00319451
MICRO.5094.C1	CXE8 | CXE9	Acetyl esterase	24 biodegradation of xenobiotics	-1.314	-	0.0367782	-
MICRO.8097.C2	Sotub02g036130.1.1	Serine/threonine protein kinase	26.11 misc.alcohol dehydrogenases | 27.3.39 RNA.regulation of transcription.AtSR transcription factor family | 29.4 protein.postranslational modification | 34.13 transport.peptides and oligopeptides	0.435	0.521	0.0367782	0.00191644
MICRO.1978.C3	F14J22.4	Leucine-rich repeat receptor-like serine/threonine-protein kinase BAM2	10.5.3 cell wall.cell wall proteins.LRR | 20.1 stress.biotic | 30.2.11 signalling.receptor kinases.leucine rich repeat XI	-1.792	-	0.0367782	-
cSTE6K19TH	TIF3I1	Eukaryotic translation initiation factor 3 subunit 2	17.3.2.99 hormone metabolism.brassinosteroid.signal transduction.other | 29.2.3 protein.synthesis.initiation | 30.5 signalling.G-proteins	-0.886	-0.966	0.0368137	0.00487208
MICRO.10592.C1	AtMDN1	Midasin	20.2.1 stress.abiotic.heat	0.683	0.978	0.0368161	0.000206968
MICRO.1171.C2	TMN10	Transmembrane 9 superfamily protein member 4	28.99 DNA.unspecified	-0.442	0.59	0.0369116	0.000529948
MICRO.17767.C1	ELD1	Abscisic acid insensitive 8 homologue	17.1.2 hormone metabolism.abscisic acid.signal transduction	0.414	0.484	0.0371547	0.00247704
MICRO.14141.C2	UBA2C	Heterogeneous nuclear ribonucleoprotein A3-like protein 2	21.2.2 redox.ascorbate and glutathione.glutathione | 27.4 RNA.RNA binding | 29.4 protein.postranslational modification	-0.998	-	0.0371547	-
POAE175TV	CBSCBSPB2	CBS domain-containing protein	35.1 not assigned.no ontology	-0.563	-	0.0371547	-
MICRO.3452.C2	Sotub06g021990.1.1	Unknown Protein	1.1.2.2 PS.lightreaction.photosystem I.PSI polypeptide subunits	0.745	0.858	0.0371676	0.00290811
bf_ivrootxx_0013e02.t3m.scf	MYB	MYB transcription factor	27.3.25 RNA.regulation of transcription.MYB domain transcription factor family	-1.225	-	0.0371817	-
BF_CSCHXXXX_0012F08.T3M.SCF	Sotub11g019220.1.1	Pentatricopeptide repeat-containing protein	1.1.2.2 PS.lightreaction.photosystem I.PSI polypeptide subunits | 16.1.2.7 secondary metabolism.isoprenoids.mevalonate pathway.isopentenyl pyrophosphate:dimethyllallyl pyrophosphate isomerase	0.464	0.611	0.0371817	0.000632734
bf_mxlfxxxx_0041d02.t3m.scf	-	No Hits Found	35.2 not assigned.unknown | 35.2 not assigned.unknown	0.743	0.712	0.0372416	0.0142955
MICRO.10743.C1	RGTB1	Type-2 protein geranylgeranyltransferase subunit beta	16.1.1 secondary metabolism.isoprenoids.non-mevalonate pathway | 29.4 protein.postranslational modification	0.708	-	0.0372421	-
MICRO.16930.C1	T32M21_140	At5g51670-like protein (Fragment)	30.5 signalling.G-proteins	-0.556	-	0.0372518	-
MICRO.15619.C1	F6A4_50	tRNA (Guanine-N(7)-)-methyltransferase	35.2 not assigned.unknown	-0.713	-	0.0373896	-
bf_suspxxxx_0050e01.t3m.scf	Sotub03g016320.1.1	Unknown Protein	11.1.30 lipid metabolism.FA synthesis and FA elongation.pyruvate kinase	0.518	0.925	0.0373896	4.81254e-06
SDBN003M14u.scf	-	Unknown Protein	9.1.2 mitochondrial electron transport / ATP synthesis.NADH-DH (type I).localisation not clear | 30.2.99 signalling.receptor kinases.misc | 33.99 development.unspecified	0.97	1.945	0.0373912	4.36869e-07
cSTD17F23TH	Sotub04g035770.1.1	Pre-rRNA-processing protein TSR1-like protein	35.2 not assigned.unknown	0.932	-	0.037516	-
MICRO.11454.C1	ROPGAP1	Rho GTPase activating protein 2	2.2.1.3.1 major CHO metabolism.degradation.sucrose.invertases.neutral | 27.3.35 RNA.regulation of transcription.bZIP transcription factor family | 30.5 signalling.G-proteins	0.761	-	0.0375598	-
MICRO.7872.C1	CAT1	Amino acid transporter	20.2.99 stress.abiotic.unspecified | 34.3 transport.amino acids	-0.943	-1.155	0.0375775	0.0015693
bf_ivrootxx_0057e03.t3m.scf	Sotub01g015590.1.1	Non-LTR retrolelement reverse transcriptase-like protein related	16.8.3 secondary metabolism.flavonoids.dihydroflavonols | 20.1 stress.biotic | 26.10 misc.cytochrome P450 | 27.4 RNA.RNA binding | 28.1.1.4 DNA.synthesis/chromatin structure.retrotransposon/transposase.hat-like transposase | 28.2 DNA.repair | 29.2.2 protein.synthesis.ribosome biogenesis | 29.4 protein.postranslational modification | 30.2.17 signalling.receptor kinases.DUF 26 | 31.4 cell.vesicle t…	-0.338	-	0.0375775	-
MICRO.14370.C1	SMXL6	ATP-dependent Clp protease ATP-binding subunit	20.2.1 stress.abiotic.heat | 28.1 DNA.synthesis/chromatin structure | 29.5.5 protein.degradation.serine protease	0.454	0.438	0.0375775	0.0136861
MICRO.4197.C1	EDA30	Os12g0425600 protein (Fragment)	17.2.3 hormone metabolism.auxin.induced-regulated-responsive-activated	-0.269	-	0.0375775	-
MICRO.10439.C4	Sotub02g026280.1.1	Endochitinase (Chitinase)	20.1.7.3 stress.biotic.PR-proteins.PR3/4/8/11 (chitinases and chitin binding proteins)	-1.769	-2.676	0.0377836	9.4858e-05
MICRO.156.C1	F11A3.9	NADH dehydrogenase (Ubiquinone)	9.1.2 mitochondrial electron transport / ATP synthesis.NADH-DH (type I).localisation not clear	-0.643	-0.624	0.0378325	0.0132249
MICRO.6981.C1	CUL3A	Ubiquitin-protein ligase cullin 4	29.5.11.4.3.3 protein.degradation.ubiquitin.E3.SCF.cullin | 29.5.11.4.5.1 protein.degradation.ubiquitin.E3.BTB/POZ Cullin3.Cullin3	0.622	0.512	0.0378325	0.037892
MICRO.3987.C2	RSZ21	Splicing factor arginine/serine-rich 7	27.1.1 RNA.processing.splicing	-0.716	-	0.0378325	-
BF_TUBSXXXX_0054E01_T3M.SCF	Sotub03g007470.1.1	Unknown Protein	1.2.2 PS.photorespiration.glycolate oxydase | 28.1 DNA.synthesis/chromatin structure	0.753	-	0.0378401	-
MICRO.2530.C2	DCP5	Protein LSM14 homolog B	11.1.9 lipid metabolism.FA synthesis and FA elongation.long chain fatty acid CoA ligase	-0.626	-0.74	0.0378401	0.0023263
MICRO.3713.C1	VCR	Enhancer of mRNA-decapping protein 4	27.1 RNA.processing | 33.99 development.unspecified	0.757	0.978	0.0378401	0.000849083
cSTA31A2TH	APP1	Xaa-Pro aminopeptidase 1	9.7 mitochondrial electron transport / ATP synthesis.cytochrome c oxidase | 29.5.7 protein.degradation.metalloprotease	0.614	-	0.0378401	-
MICRO.5626.C1	HSP90-1	Heat shock protein 90 (Fragment)	20.2.1 stress.abiotic.heat | 27.3.26 RNA.regulation of transcription.MYB-related transcription factor family	1.884	-	0.0378511	-
MICRO.910.C1	OST48	Dolichyl-diphosphooligosaccharide--protein glycosyltransferase subunit	26.1 misc.misc2 | 29.7 protein.glycosylation	-1.023	-	0.0378888	-
MICRO.789.C1	WRKY	WRKY transcription factor-30	20.1.5 stress.biotic.regulation of transcription | 27.3.32 RNA.regulation of transcription.WRKY domain transcription factor family	-1.775	-1.66	0.0378943	0.0172702
MICRO.1539.C2	B3	B3 domain-containing protein At3g18960	27.3.41 RNA.regulation of transcription.B3 transcription factor family	0.551	0.649	0.0378943	0.00243605
MICRO.13449.C1	SBT5.5	Subtilisin-like protease	29.5.1 protein.degradation.subtilases	-1.432	-	0.0379052	-
MICRO.13336.C2	EX1	T17H3.1 protein (Fragment)	35.2 not assigned.unknown	0.519	-	0.0379554	-
MICRO.18084.C1	F13O11.7	Glucan endo-1 3-beta-glucosidase 5	26.3 misc.gluco-, galacto- and mannosidases | 26.4.1 misc.beta 1,3 glucan hydrolases.glucan endo-1,3-beta-glucosidase	-0.441	-	0.037975	-
MICRO.16890.C1	Sotub12g014750.1.1	Unknown Protein	35.2 not assigned.unknown	0.799	1.105	0.037975	0.000358134
bf_stolxxxx_0041e08.t3m.scf	RPS27AB	Ubiquitin	29.5.11.1 protein.degradation.ubiquitin.ubiquitin	-1.069	-2.364	0.03798	4.68314e-08
bf_slmwxxxx_0004f06.t3m.scf	Sotub01g029630.1.1	Disease resistance protein	20.1.2 stress.biotic.receptors	-1.184	-	0.0381324	-
MICRO.3473.C1	-	Unknown Protein	35.2 not assigned.unknown	0.482	0.479	0.0382649	0.0111523
bf_swstxxxx_0037b06.t3m.scf	Sotub12g006920.1.1	Unknown Protein	35.2 not assigned.unknown	0.673	1.304	0.0384068	9.99018e-07
SDBN006K12u.scf	PGSC0003DMG402025354	DNA-directed RNA polymerase	27.2 RNA.transcription	0.632	-	0.0384211	-
MICRO.15572.C1	-	EDGP	29.5.4 protein.degradation.aspartate protease	-0.738	-	0.0384344	-
MICRO.270.C1	TUBB1	Tubulin beta chain	11.1.8 lipid metabolism.FA synthesis and FA elongation.acyl CoA ligase | 16.2 secondary metabolism.phenylpropanoids | 31.1 cell.organisation	-0.965	-1.023	0.0384344	0.00670054
MICRO.16874.C1	KAT3	Potassium/sodium hyperpolarization-activated cyclic nucleotide-gated channel 2	34.15 transport.potassium	0.58	0.842	0.0384582	0.000184661
POABW60TV	Sotub02g010870.1.1	Lipase-like protein	11.9.2.2 lipid metabolism.lipid degradation.lipases.acylglycerol lipase	0.717	1.367	0.0384771	1.38282e-06
MICRO.5325.C1	GAUT1	Glycosyltransferase	10.3.2 cell wall.hemicellulose synthesis.glucuronoxylan | 10.4.1.1 cell wall.pectin synthesis.homogalacturonan.galacturonic acid transferase | 26.2 misc.UDP glucosyl and glucoronyl transferases | 29.4.1.57 protein.postranslational modification.kinase.receptor like cytoplasmatic kinase VII	0.551	0.546	0.0385421	0.011545
MICRO.4181.C2	CRK1	Calcium-dependent protein kinase-like	16.1.5 secondary metabolism.isoprenoids.terpenoids | 26.10 misc.cytochrome P450 | 27.2 RNA.transcription | 29.4 protein.postranslational modification | 30.3 signalling.calcium	0.466	0.541	0.0385506	0.00289888
BF_LBCHXXXX_0018D04_T3M.SCF	-	Conserved gene of unknown function	35.2 not assigned.unknown	-0.419	-	0.0385506	-
MICRO.15748.C1	F10N7.30	Phox domain-containing protein	13.2.3.1 amino acid metabolism.degradation.aspartate family.asparagine | 30.9 signalling.lipids	0.403	-	0.0385668	-
SSBT001J11x.scf	-	No Hits Found	35.2 not assigned.unknown | 35.2 not assigned.unknown	1.41	2.124	0.0385672	0.000108454
MICRO.1681.C18	PGSC0003DMG400018207	Gene of unknown function	17.6.1 hormone metabolism.gibberelin.synthesis-degradation	0.594	-	0.0386499	-
bf_cswbxxxx_0046a10.t3m.scf	HMGCL	Hydroxymethylglutaryl-CoA lyase	13.2.4.4 amino acid metabolism.degradation.branched chain group.leucine | 29.5.11.20 protein.degradation.ubiquitin.proteasom	0.364	0.475	0.0386499	0.000789715
MICRO.1291.C1	(SA):MOS	Importin alpha-1b subunit	1.3.13 PS.calvin cycle.rubisco interacting | 29.3.1 protein.targeting.nucleus	0.311	0.394	0.0386846	0.00113915
MICRO.3740.C1	Sotub04g031460.1.1	RER1 protein	29.3.4.1 protein.targeting.secretory pathway.ER | 31.4 cell.vesicle transport	-0.579	-	0.0387044	-
MICRO.13925.C1	-	VQ motif-containing protein	35.1 not assigned.no ontology	-0.868	-	0.0387743	-
MICRO.1066.C2	QUA2	Dehydration-responsive protein-like	20.2.3 stress.abiotic.drought/salt	0.31	-	0.0389042	-
MICRO.11617.C1	-	Rapid alkalinization factor 4	35.2 not assigned.unknown	-0.778	-	0.0389119	-
MICRO.16418.C1	F14P3.8	Translation initiation factor eIF-2B subunit epsilon	29.2.3 protein.synthesis.initiation	0.338	0.83	0.0389852	3.0754e-09
MICRO.9795.C1	CYP86A1	Cytochrome P450	17.2.3 hormone metabolism.auxin.induced-regulated-responsive-activated | 26.10 misc.cytochrome P450 | 29.5.11.4.2 protein.degradation.ubiquitin.E3.RING | 30.3 signalling.calcium	-2.008	-	0.0389852	-
POCBV92TP	-	No Hits Found	35.2 not assigned.unknown | 35.2 not assigned.unknown	0.718	1.392	0.0389852	1.03795e-06
MICRO.2165.C1	FLD	Lysine-specific histone demethylase 1	26.7 misc.oxidases - copper, flavone etc | 29.5.11.4.2 protein.degradation.ubiquitin.E3.RING	0.399	0.523	0.0389992	0.000768952
MICRO.5113.C1	CLPX1	ATP-dependent clp protease ATP-binding subunit clpx	29.5.5 protein.degradation.serine protease	0.322	0.654	0.0390226	3.78198e-07
MICRO.2094.C1	TSS	Protein TIF31 homolog	29.5.3 protein.degradation.cysteine protease	1.167	1.813	0.0390919	6.84742e-05
POCCM05TP	Sotub05g016190.1.1	Unknown Protein	27.2 RNA.transcription	-0.346	-	0.0390919	-
MICRO.17122.C1	-	ATP synthase subunit 9 mitochondrial	9.9 mitochondrial electron transport / ATP synthesis.F1-ATPase | 17.4.1 hormone metabolism.cytokinin.synthesis-degradation | 27.2 RNA.transcription | 29.2.5 protein.synthesis.release | 29.5.11.4.3.1 protein.degradation.ubiquitin.E3.SCF.SKP	0.741	1.55	0.0390964	1.95257e-07
cSTA3J19TH	FTIP1	C2 domain-containing protein	13.1.6.5.3 amino acid metabolism.synthesis.aromatic aa.tryptophan.phosphoribosyanthranilate isomerase | 29.4 protein.postranslational modification	0.437	0.416	0.0391019	0.0160338
MICRO.16193.C1	Sotub07g005050.1.1	Potential lipid particle serine esterase	10.6.2 cell wall.degradation.mannan-xylose-arabinose-fucose | 26.17 misc.dynamin | 29.2.2 protein.synthesis.ribosome biogenesis	0.456	0.523	0.0391954	0.00337846
MICRO.8410.C1	T9C5.20	Protein transport protein GOT1	28.1.3 DNA.synthesis/chromatin structure.histone | 31.4 cell.vesicle transport	0.325	0.47	0.0392017	0.000210587
MICRO.16488.C1	CYCD3-1	Cyclin	31.2 cell.division | 31.3 cell.cycle	0.719	-	0.0392029	-
cPRO30M5TH	AP2	AP2-like ethylene-responsive transcription factor At1g79700	27.3.3 RNA.regulation of transcription.AP2/EREBP, APETALA2/ethylene-responsive element binding protein family | 33.99 development.unspecified	-0.225	-	0.0392029	-
MICRO.5538.C1	-	Unknown Protein	17.1.3 hormone metabolism.abscisic acid.induced-regulated-responsive-activated	0.56	0.691	0.0393076	0.00157667
bf_mxflxxxx_0010e06.t3m.scf	INO80	DNA ATP-dependent helicase	27.3.44 RNA.regulation of transcription.chromatin remodeling factors | 28.1 DNA.synthesis/chromatin structure | 29.4.1.57 protein.postranslational modification.kinase.receptor like cytoplasmatic kinase VII | 30.2.17 signalling.receptor kinases.DUF 26 | 30.2.20 signalling.receptor kinases.wheat LRK10 like	0.66	0.928	0.0394415	0.000307832
068E01AF.esd	APRR2	Two-component response regulator ARR11	27.3.5 RNA.regulation of transcription.ARR | 27.3.20 RNA.regulation of transcription.G2-like transcription factor family (GARP) | 27.3.66 RNA.regulation of transcription.pseudo ARR transcription factor family	-0.279	-	0.0394953	-
bf_mxlfxxxx_0073b11.t3m.scf	SAUR42	Auxin-induced SAUR-like protein	17.2.3 hormone metabolism.auxin.induced-regulated-responsive-activated	0.895	1.09	0.0395438	0.00182717
STMGR01TV	CPK10	Calcium-dependent protein kinase 8	29.4 protein.postranslational modification | 30.3 signalling.calcium	0.629	-	0.0396055	-
BF_TUBSXXXX_0019B05_T3M.SCF	Sotub05g013000.1.1	Unknown Protein	26.2 misc.UDP glucosyl and glucoronyl transferases | 27.1 RNA.processing | 27.3.25 RNA.regulation of transcription.MYB domain transcription factor family | 28.1 DNA.synthesis/chromatin structure | 29.2.2 protein.synthesis.ribosome biogenesis | 31.1 cell.organisation | 34.99 transport.misc	0.51	0.579	0.039607	0.00381272
MICRO.4571.C2	Sotub03g035700.1.1	RNA methyltransferase-like protein	26.1 misc.misc2 | 27.1.1 RNA.processing.splicing	0.828	0.843	0.039607	0.00971203
MICRO.17044.C1	IQM1	Calmodulin-binding protein	30.3 signalling.calcium	-1.283	-1.578	0.039607	0.00165393
MICRO.6582.C1	Sotub11g026030.1.1	Transmembrane protein 209	35.1 not assigned.no ontology	0.419	-	0.039607	-
MICRO.17988.C1	-	PRC-barrel domain protein	35.2 not assigned.unknown	0.411	-	0.039607	-
bf_cswbxxxx_0039a04.t3m.scf	ORF107A	Unknown Protein	3.5 minor CHO metabolism.others | 29.2.1.99 protein.synthesis.ribosomal protein.unknown	0.701	-	0.0396555	-
MICRO.8128.C1	SEC61G1	Protein transport protein SEC61 subunit gamma	11.9.4.3 lipid metabolism.lipid degradation.beta-oxidation.enoyl CoA hydratase | 29.3.4.99 protein.targeting.secretory pathway.unspecified	-0.827	-	0.0396858	-
MICRO.10780.C1	EMF1	EMBYO FLOWERING 1-like protein (Fragment)	33.99 development.unspecified	0.306	-	0.0396922	-
MICRO.1755.C1	MEE14	Nucleoporin p58/p45	29.3.1 protein.targeting.nucleus	-0.632	-	0.0397102	-
MICRO.671.C2	DCP5	Protein LSM14 homolog B	11.1.9 lipid metabolism.FA synthesis and FA elongation.long chain fatty acid CoA ligase	-0.414	-0.825	0.0398043	6.22461e-07
MICRO.10565.C1	PGSC0003DMG400022083	Gene of unknown function	35.2 not assigned.unknown	0.563	-	0.0398467	-
bf_mxflxxxx_0002h05.t3m.scf	F13I12.210	Ring finger protein 141	29.5.11.4.2 protein.degradation.ubiquitin.E3.RING	0.64	-	0.0398467	-
MICRO.6700.C1	MYOB1	IFA binding protein	3.2.3 minor CHO metabolism.trehalose.potential TPS/TPP | 27.3.28 RNA.regulation of transcription.squamosa promoter binding protein family (SBP)	0.829	0.977	0.0398469	0.00259866
MICRO.8980.C1	VPS33	Vacuolar protein-sorting protein 33	29.3.4.3 protein.targeting.secretory pathway.vacuole | 30.5 signalling.G-proteins	0.443	0.519	0.0399175	0.00278488
MICRO.4762.C3	PFD1	Prefoldin subunit 1	35.1 not assigned.no ontology	0.534	1.089	0.0399175	3.82704e-07
MICRO.14016.C2	ARID3	ARID/BRIGHT DNA-binding domain-containing protein	27.3.38 RNA.regulation of transcription.AT-rich interaction domain containing transcription factor family	0.383	-	0.039944	-
bf_mxlfxxxx_0018h08.t3m.scf	SDH2-3	Iron sulfur subunit of succinate dehydrogenase	8.1.7 TCA / organic transformation.TCA.succinate dehydrogenase | 28.1 DNA.synthesis/chromatin structure | 29.2.1.1.2.1.14 protein.synthesis.ribosomal protein.prokaryotic.mitochondrion.30S subunit.S14	0.568	0.782	0.0399751	0.00042142
MICRO.2126.C1	EMB2247	Valyl-tRNA synthetase	29.1.9 protein.aa activation.valine-tRNA ligase	0.508	-	0.0399751	-
MICRO.5239.C1	MCD1	Unknown Protein	31.1 cell.organisation	-0.593	-0.618	0.0400089	0.0081457
MICRO.642.C1	TOM20-2	Mitochondrial import receptor subunit TOM20	29.3.2 protein.targeting.mitochondria	-0.39	-	0.0401055	-
bf_mxlfxxxx_0010g07.t3m.scf	Sotub09g021380.1.1	F-box/LRR-repeat protein At4g14096	20.1.2 stress.biotic.receptors | 29.5.11.4.3.2 protein.degradation.ubiquitin.E3.SCF.FBOX | 34.4 transport.nitrate | 34.13 transport.peptides and oligopeptides	-0.54	0.842	0.0401838	7.20945e-05
MICRO.2367.C1	F28J7.7	Mitochondrial/chloroplast ribosomal protein L54/L37 (ISS)	29.2.1.1.2.2.37 protein.synthesis.ribosomal protein.prokaryotic.mitochondrion.50S subunit.L37	-0.52	-	0.0401929	-
MICRO.16897.C1	Sotub06g012200.1.1	Pol polyprotein	3.3 minor CHO metabolism.sugar alcohols | 10.8.1 cell wall.pectinesterases.PME | 12.4 N-metabolism.misc | 17.4.1 hormone metabolism.cytokinin.synthesis-degradation | 20.1 stress.biotic | 26.10 misc.cytochrome P450 | 27.2 RNA.transcription | 28.99 DNA.unspecified | 29.5.11.4.3.1 protein.degradation.ubiquitin.E3.SCF.SKP | 31.4 cell.vesicle transport | 34.16 transport.ABC transporters and multidrug …	0.428	0.495	0.0402278	0.00320062
MICRO.4372.C17	PGSC0003DMG400002605	Gene of unknown function	17.1.1.1.12 hormone metabolism.abscisic acid.synthesis-degradation.synthesis.abscisic aldehyde oxidase | 26.13 misc.acid and other phosphatases	2.588	2.373	0.0402278	0.0212618
MICRO.2346.C6	MICRO.2346.C6	-	33.99 development.unspecified | 33.99 development.unspecified	0.455	-	0.0402541	-
MICRO.13138.C1	ERF	Ethylene responsive transcription factor 2b	17.5.2 hormone metabolism.ethylene.signal transduction | 27.3.3 RNA.regulation of transcription.AP2/EREBP, APETALA2/ethylene-responsive element binding protein family	-1.3	-	0.0402768	-
PPCAE13TH	M-type	MADS box transcription factor	27.3.24 RNA.regulation of transcription.MADS box transcription factor family | 33.99 development.unspecified	-0.516	-0.808	0.0404048	6.68799e-05
MICRO.892.C1	EMB1974	NHL repeat containing protein	33.99 development.unspecified	0.419	1.007	0.0406039	6.68256e-09
MICRO.11095.C1	EMB2261	Pentatricopeptide repeat-containing protein	16.1.5 secondary metabolism.isoprenoids.terpenoids | 27.1 RNA.processing | 27.3.25 RNA.regulation of transcription.MYB domain transcription factor family | 29.4 protein.postranslational modification | 30.3 signalling.calcium | 34.99 transport.misc	0.606	-	0.0406049	-
bf_arrayxxx_0103h10.t3m.scf	Sotub06g017540.1.1	selenoprotein	35.1 not assigned.no ontology	-0.597	-	0.0406049	-
MICRO.1772.C3	F8L15_30	Succinyl-CoA ligase	8.1.6 TCA / organic transformation.TCA.succinyl-CoA ligase | 29.3.1 protein.targeting.nucleus	-0.714	-	0.0407723	-
MICRO.17880.C1	Sotub04g027960.1.1	Hydrolase	35.1 not assigned.no ontology	-1.153	-1.02	0.040801	0.0272011
MICRO.2487.C1	SAC1	Polyphosphoinositide phosphatase	11.9.3 lipid metabolism.lipid degradation.lysophospholipases | 30.4 signalling.phosphinositides	0.423	-	0.0409383	-
STMEO88TV	F5K20.24	Mitochondrial carrier protein expressed	29.5.15 protein.degradation.inhibitors | 34.9 transport.metabolite transporters at the mitochondrial membrane	0.44	-	0.0409383	-
cSTD16E21TH	F14D16.2	Pentatricopeptide repeat-containing protein	33.99 development.unspecified	0.456	0.766	0.0409834	2.15002e-05
MICRO.12187.C1	-	Chaperone protein DnaJ	20.2.1 stress.abiotic.heat	0.366	0.325	0.0410247	0.0265711
MICRO.7076.C1	RCD1	Poly polymerase catalytic domain containing protein expressed	20.2.3 stress.abiotic.drought/salt | 20.2.5 stress.abiotic.light | 29.4 protein.postranslational modification	0.546	-	0.0410276	-
bf_arrayxxx_0037e12.t7m.scf	Sotub01g009070.1.1	Receptor-like protein kinase	30.2.17 signalling.receptor kinases.DUF 26 | 30.2.20 signalling.receptor kinases.wheat LRK10 like	-1.403	-	0.041283	-
MICRO.3062.C2	PGSC0003DMG400014358	Gene of unknown function	20.2.1 stress.abiotic.heat	0.358	-	0.0413425	-
MICRO.12094.C1	Sotub01g046730.1.1	Telomere repeat binding factor 1	27.3.26 RNA.regulation of transcription.MYB-related transcription factor family | 28.2 DNA.repair	0.487	0.599	0.0413425	0.00176746
MICRO.5590.C4	PGSC0003DMG400025951	Conserved gene of unknown function	21.2 redox.ascorbate and glutathione | 27.1.19 RNA.processing.ribonucleases | 28.1 DNA.synthesis/chromatin structure	0.656	0.749	0.0413923	0.00378686
MICRO.2413.C1	MOS11	Unknown Protein	20.1.7.1 stress.biotic.PR-proteins.PR1 (antifungal)	0.571	-	0.0413978	-
MICRO.6944.C1	F13E7.30	Histidyl-tRNA synthetase	29.1.21 protein.aa activation.histidine-tRNA ligase	-0.623	-	0.0413978	-
MICRO.1255.C1	DWF5	Sterol reductase	17.3.1.2.7 hormone metabolism.brassinosteroid.synthesis-degradation.sterols.DWF5	-1.404	-	0.0414932	-
bf_swstxxxx_0044c06.t3m.scf	Sotub02g036920.1.1	Os02g0200800 protein (Fragment)	19.4 tetrapyrrole synthesis.ALA dehydratase	0.978	-	0.0417484	-
bf_arrayxxx_0027d01.t7m.scf	MED6	Mediator of RNA polymerase II transcription subunit 6	27.1 RNA.processing | 27.2 RNA.transcription	0.585	0.612	0.0417484	0.00838444
cSTA18I17TH	Sotub01g012620.1.1	Hcr9-0	20.1.2 stress.biotic.receptors	-0.328	-	0.0419209	-
bf_mxflxxxx_0062a11.t3m.scf	-	Unknown Protein	35.2 not assigned.unknown	-0.691	-	0.0419476	-
STMHY48TV	ASHH2	Histone-lysine N-methyltransferase	27.3.69 RNA.regulation of transcription.SET-domain transcriptional regulator family	0.796	0.867	0.0421733	0.00607184
MICRO.3465.C2	Sotub06g034320.1.1	Light-dependent short hypocotyls 1	30.11 signalling.light	0.633	1.227	0.0422377	1.38377e-06
TBSK01558Fb10.t3m.scf	RPL13AA	60S ribosomal protein L13a-like protein	27.3.1 RNA.regulation of transcription.ABI3/VP1-related B3-domain-containing transcription factor family | 29.2.1.2.2.513 protein.synthesis.ribosomal protein.eukaryotic.60S subunit.L13A | 29.2.2 protein.synthesis.ribosome biogenesis	-1.134	-	0.0422377	-
bf_arrayxxx_0041a04.t7m.scf	-	RNase H family protein	13.1.2.2 amino acid metabolism.synthesis.glutamate family.proline | 13.2.2.3 amino acid metabolism.degradation.glutamate family.arginine | 27.1.19 RNA.processing.ribonucleases | 27.3 RNA.regulation of transcription | 28.99 DNA.unspecified | 33.99 development.unspecified | 34.1 transport.p- and v-ATPases	0.539	-	0.042244	-
MICRO.11741.C1	DHNAT1	ComA operon protein 2	11.9.4.5 lipid metabolism.lipid degradation.beta-oxidation.acyl-CoA thioesterase	-0.643	-	0.042244	-
MICRO.571.C1	CBP60B	Calmodulin-binding protein (Fragment)	8.2.11 TCA / organic transformation.other organic acid transformations.atp-citrate lyase | 27.3.35 RNA.regulation of transcription.bZIP transcription factor family | 30.3 signalling.calcium	-0.89	-1.134	0.042244	0.00123487
MICRO.212.C7	Sotub08g021170.1.1	UDP glucosyltransferase	16.8.4 secondary metabolism.flavonoids.flavonols | 17.3.1.2.99 hormone metabolism.brassinosteroid.synthesis-degradation.sterols.other | 17.4.1 hormone metabolism.cytokinin.synthesis-degradation | 20.1.8 stress.biotic.secondary metabolites | 26.2 misc.UDP glucosyl and glucoronyl transferases	-0.671	-	0.042244	-
bf_slmwxxxx_0008d01.t3m.scf	Sotub09g026770.1.1	Unknown Protein	35.1 not assigned.no ontology	0.335	-	0.042244	-
MICRO.5534.C2	RPL4A	60S ribosomal protein L4/L1	29.2.1.2.2.141 protein.synthesis.ribosomal protein.eukaryotic.60S subunit.L4/L1 | 29.2.2 protein.synthesis.ribosome biogenesis	-1.016	-	0.0422791	-
MICRO.577.C2	RabGAP22	TBC1 domain family member 15	9.7 mitochondrial electron transport / ATP synthesis.cytochrome c oxidase | 29.5.15 protein.degradation.inhibitors | 30.5 signalling.G-proteins	0.778	0.924	0.0424168	0.00264888
bf_mxlfxxxx_0013g08.t3m.scf	Sotub10g019060.1.1	Histone-lysine N-methyltransferase	27.3.69 RNA.regulation of transcription.SET-domain transcriptional regulator family	0.44	0.484	0.0424802	0.00565857
MICRO.8451.C1	PCMP-E87	Pentatricopeptide repeat-containing protein	2.2.1.99 major CHO metabolism.degradation.sucrose.misc | 27.3.99 RNA.regulation of transcription.unclassified | 29.4 protein.postranslational modification | 34.99 transport.misc	-0.673	-0.653	0.0425044	0.0152418
MICRO.13341.C1	PGSC0003DMG400026141	Gene of unknown function	35.1 not assigned.no ontology	-2.268	-3.303	0.042603	0.000226003
MICRO.382.C1	Sotub02g033330.1.1	S-adenosylmethionine decarboxylase proenzyme	20.1.99 stress.biotic.misc | 22.1.2 polyamine metabolism.synthesis.SAM decarboxylase	1.164	-	0.042603	-
bf_stolxxxx_0056f12.t3m.scf	CPK10	Calcium-dependent protein kinase 4	29.4 protein.postranslational modification | 30.3 signalling.calcium	0.658	-	0.0427417	-
MICRO.15174.C1	PGSC0003DMG400017843	Conserved gene of unknown function	35.2 not assigned.unknown	-1.276	-	0.0427672	-
bf_mxlfxxxx_0029d09.t3m.scf	EMB2788	Nucleolar pre-ribosomal-associated protein 1	29.2.2 protein.synthesis.ribosome biogenesis	0.381	0.569	0.0427866	0.000156994
SSBT001O22x.scf	Sotub07g017880.1.1	Glucan endo-13-beta-glucosidase	26.4 misc.beta 1,3 glucan hydrolases | 27.3.39 RNA.regulation of transcription.AtSR transcription factor family | 34.13 transport.peptides and oligopeptides	-0.563	-	0.0428639	-
MICRO.9647.C2	Sotub03g021520.1.1	Wound/stress protein	26.2 misc.UDP glucosyl and glucoronyl transferases	0.616	-	0.0428807	-
bf_ivrootxx_0028b07.t3m.scf	CCMFN1	Cytochrome c biogenesis FN	9.6 mitochondrial electron transport / ATP synthesis.cytochrome c	0.616	1.496	0.0429084	6.65689e-09
MICRO.838.C2	Sotub05g015290.1.1	Unknown Protein	35.2 not assigned.unknown	0.507	0.856	0.0429084	2.25138e-05
MICRO.7474.C3	TGA2 | TGA5 | TGA6 | bZIP	BZIP transcription factor	27.3.35 RNA.regulation of transcription.bZIP transcription factor family	-0.286	-	0.0429084	-
POADL93TP	G2-like	Two-component response regulator EHD1	27.3.20 RNA.regulation of transcription.G2-like transcription factor family (GARP)	-1.657	-	0.0429084	-
MICRO.3616.C1	MNS3	Mannosyl-oligosaccharide 1 2-alpha-mannosidase	10.6.2 cell wall.degradation.mannan-xylose-arabinose-fucose | 26.3 misc.gluco-, galacto- and mannosidases | 29.7.3 protein.glycosylation.mannosyl-oligosaccharide alpha-1,2-mannosidase	-0.475	-	0.0429589	-
MICRO.17185.C1	Sotub01g019920.1.1	Unknown Protein	35.2 not assigned.unknown	1.081	-	0.0430543	-
MICRO.3796.C3	Sotub02g020140.1.1	heat-and acid-stable phosphoprotein	35.2 not assigned.unknown	0.319	0.331	0.0430543	0.00915456
MICRO.6712.C2	BAG6	BCL-2-associated athanogene 6	20.2.1 stress.abiotic.heat	0.53	-	0.0433388	-
MICRO.10272.C1	RPP13L4	Disease resistance protein (CC-NBS-LRR)	20.1.2.1 stress.biotic.receptors.CC-NBS-LRR	-0.703	-0.602	0.0434418	0.0350611
MICRO.482.C2	RPN5A	26S proteasome non-ATPase regulatory subunit 12	29.5.11.20 protein.degradation.ubiquitin.proteasom | 30.11.1 signalling.light.COP9 signalosome	-0.632	-0.684	0.0434455	0.00668705
MICRO.11582.C1	F28G4.7	Transcription factor (Fragment)	17.8.1 hormone metabolism.salicylic acid.synthesis-degradation | 27.3.67 RNA.regulation of transcription.putative transcription regulator | 29.5.11.4.2 protein.degradation.ubiquitin.E3.RING	0.329	-	0.0434623	-
cSTS29L23TH	Sotub03g013200.1.1	ENBP1 protein	35.2 not assigned.unknown	0.802	-	0.0435062	-
MICRO.2178.C1	C2H2	Zinc finger family protein	27.3.11 RNA.regulation of transcription.C2H2 zinc finger family	0.734	0.99	0.0435062	0.000672141
MICRO.11738.C1	(JA):LOX	Lipoxygenase	17.7.1.2 hormone metabolism.jasmonate.synthesis-degradation.lipoxygenase	-2.797	-	0.0435062	-
POCCO11TP	UPL3	Ubiquitin-protein ligase 4	2.1.2.2 major CHO metabolism.synthesis.starch.starch synthase | 20.2.1 stress.abiotic.heat | 20.2.5 stress.abiotic.light | 27.1.19 RNA.processing.ribonucleases | 27.3.30 RNA.regulation of transcription.triple-helix transcription factor family (Trihelix) | 27.3.52 RNA.regulation of transcription.global transcription factor group | 29.4 protein.postranslational modification | 29.5.11.4.1 protein.de…	0.87	0.939	0.0435062	0.00685563
bf_arrayxxx_0051c10.t3m.scf	BSL1	Serine/threonine-protein phosphatase	28.1 DNA.synthesis/chromatin structure | 29.2.4 protein.synthesis.elongation | 29.4 protein.postranslational modification | 29.5.11.4.3.2 protein.degradation.ubiquitin.E3.SCF.FBOX	0.639	0.856	0.0435146	0.000727822
MICRO.9551.C1	Sotub09g008270.1.1	2-oxoglutarate-iron(II)-dependent oxygenase	26.7 misc.oxidases - copper, flavone etc	-0.644	-	0.0435146	-
POCDC28TV	ECI1	Enoyl-CoA hydratase/isomerase family protein	11.9.4.3 lipid metabolism.lipid degradation.beta-oxidation.enoyl CoA hydratase | 13.2.3.5 amino acid metabolism.degradation.aspartate family.lysine | 13.2.4.1 amino acid metabolism.degradation.branched chain group.shared | 13.2.6.3 amino acid metabolism.degradation.aromatic aa.tryptophan	0.885	-	0.0435146	-
MICRO.13316.C1	MIK2	Leucine Rich Repeat family protein expressed	17.3.2.1 hormone metabolism.brassinosteroid.signal transduction.BRI | 20.1.2 stress.biotic.receptors | 20.1.4 stress.biotic.kinases | 26.7 misc.oxidases - copper, flavone etc | 26.28 misc.GDSL-motif lipase | 30.2.4 signalling.receptor kinases.leucine rich repeat IV | 30.2.11 signalling.receptor kinases.leucine rich repeat XI | 30.2.12 signalling.receptor kinases.leucine rich repeat XII | 30.3 sig…	-0.257	-	0.0435146	-
bf_suspxxxx_0019F06.t3m.scf	RPL6A	60S ribosomal protein L6	29.2.1.2.2.6 protein.synthesis.ribosomal protein.eukaryotic.60S subunit.L6 | 29.2.2 protein.synthesis.ribosome biogenesis	-0.88	-1.165	0.0435146	0.000846625
BF_TUBSXXXX_0046H01_T3M.SCF	PME15	Pectinesterase	10.8.1 cell wall.pectinesterases.PME | 34.16 transport.ABC transporters and multidrug resistance systems	0.836	0.969	0.0435146	0.00358131
bf_suspxxxx_0008E09.t3m.scf	CW14	cDNA clone J075153F01 full insert sequence	29.2.1.1 protein.synthesis.ribosomal protein.prokaryotic	1.07	1.095	0.0435146	0.0105405
MICRO.17318.C1	Sotub12g032490.1.1	UPF0061 protein ydiU	29.2.2 protein.synthesis.ribosome biogenesis	0.409	-	0.0435146	-
MICRO.14387.C2	EXL3	Expressed protein (Fragment)	17.3.2.99 hormone metabolism.brassinosteroid.signal transduction.other | 30.1.1 signalling.in sugar and nutrient physiology.misc | 33.99 development.unspecified	-1.016	0.91	0.0435309	0.0270856
POADG77TP	Sotub01g017260.1.1	cDNA clone J013057D02 full insert sequence	29.4 protein.postranslational modification	0.688	-	0.0435634	-
MICRO.347.C18	TAF4	Transcription initiation factor	27.2 RNA.transcription	0.574	0.667	0.0435897	0.0034979
MICRO.5765.C2	PDIL2-2	Protein disulfide isomerase family	17.3.1.1.1 hormone metabolism.brassinosteroid.synthesis-degradation.BRs.DET2 | 21.1 redox.thioredoxin	-0.933	-	0.0436659	-
MICRO.11560.C1	RUS1	DUF647 domain-containing protein	35.1 not assigned.no ontology	0.535	0.55	0.0436659	0.0101832
MICRO.7685.C1	Sotub02g037880.1.1	Unknown Protein	35.2 not assigned.unknown	0.686	0.972	0.0436659	0.000350863
MICRO.1747.C2	MICRO.1747.C2	-	35.2 not assigned.unknown | 35.2 not assigned.unknown	0.269	-	0.0436659	-
bf_stolxxxx_0007c03.t3m.scf	RACK1A	Guanine nucleotide-binding protein beta subunit-like protein	27.3.99 RNA.regulation of transcription.unclassified | 29.4 protein.postranslational modification | 30.5 signalling.G-proteins | 33.99 development.unspecified	-1.077	-0.997	0.0436659	0.0219069
MICRO.5882.C1	TYRAAT1 | TYRAAT2	Prephenate dehydrogenase family protein	13.1.6.4.1 amino acid metabolism.synthesis.aromatic aa.tyrosine.arogenate dehydrogenase / prephenate dehydrogenase | 13.1.6.4.2 amino acid metabolism.synthesis.aromatic aa.tyrosine.prephenate dehydrogenase	-0.843	-1.099	0.0437177	0.00103373
MICRO.11115.C1	Sotub02g032320.1.1	Calcium-transporting ATPase 1	30.3 signalling.calcium	-0.576	-	0.0437177	-
cPRO1B17TH	LPEAT1	Acyltransferase family protein	26.5 misc.acyl transferases | 30.3 signalling.calcium	-0.629	-0.669	0.0437177	0.00790874
cSTA37G8TH	NHL8	Subtilisin-like protease	29.5.1 protein.degradation.subtilases | 29.5.11 protein.degradation.ubiquitin	-0.972	-	0.0437669	-
MICRO.1282.C2	MORF8	DAG protein	33.99 development.unspecified	-1.061	-	0.0437669	-
MICRO.5145.C1	Sotub07g015960.1.1	TIR-NBS-LRR disease resistance protein	20.1.2 stress.biotic.receptors	0.8	1.287	0.0438484	5.49951e-05
cSTA13C5TH	Sotub04g010530.1.1	Mitochondrial transcription termination factor family protein	27.3.99 RNA.regulation of transcription.unclassified	0.358	0.702	0.0440481	1.29772e-06
MICRO.13093.C1	PME51 | PME64	Pectinesterase family protein	10.8.1 cell wall.pectinesterases.PME | 16.8.3 secondary metabolism.flavonoids.dihydroflavonols | 26.18 misc.invertase/pectin methylesterase inhibitor family protein | 27.3.99 RNA.regulation of transcription.unclassified | 28.1 DNA.synthesis/chromatin structure	0.461	0.54	0.0440481	0.0032562
MICRO.10680.C1	ILL6	Iaa-amino acid hydrolase 9	17.2.1 hormone metabolism.auxin.synthesis-degradation	-0.966	-	0.0440481	-
MICRO.2534.C1	PDIL1-1	Protein disulfide isomerase	21.1 redox.thioredoxin | 26.22 misc.short chain dehydrogenase/reductase (SDR)	-1.541	-	0.0440656	-
MICRO.11757.C1	HAG2	Histone acetyltransferase type B catalytic subunit	26.28 misc.GDSL-motif lipase | 27.3.54 RNA.regulation of transcription.histone acetyltransferases | 30.6 signalling.MAP kinases	0.348	0.293	0.0440656	0.0393698
MICRO.8010.C1	WRKY	WRKY transcription factor 1	20.1.5 stress.biotic.regulation of transcription | 27.3.32 RNA.regulation of transcription.WRKY domain transcription factor family	-1.129	-1.736	0.0440656	0.000113626
MICRO.1534.C2	C2H2	Zinc finger family protein	27.3.99 RNA.regulation of transcription.unclassified	0.487	-	0.0441468	-
bf_mxflxxxx_0073h03.t3m.scf	PRORP1	Pentatricopeptide repeat-containing protein At2g32230, mitochondrial	34.99 transport.misc	0.979	1.238	0.0441468	0.00150574
MICRO.16650.C1	PGSC0003DMG400024164	Gene of unknown function	35.2 not assigned.unknown	0.633	0.784	0.0442072	0.00187328
bf_stolxxxx_0056f05.t3m.scf	TAF5	Transcription initiation factor TFIID subunit 5	27.3.51 RNA.regulation of transcription.general transcription, TBP-binding protein | 30.5 signalling.G-proteins | 33.99 development.unspecified	-0.484	-0.825	0.0442233	2.10318e-05
STMJD73TV	SARD1	Calmodulin-binding protein-like	30.3 signalling.calcium	-1.748	-2.015	0.044315	0.00391822
MICRO.6679.C1	ESP4	Symplekin	30.4 signalling.phosphinositides	-0.524	-0.423	0.044315	0.0491776
MICRO.10769.C1	AtWAPL1	Protein wings apart-like	35.2 not assigned.unknown	0.598	-	0.044315	-
bf_mxflxxxx_0065e10.t3m.scf	-	Unknown Protein	27.3.35 RNA.regulation of transcription.bZIP transcription factor family	1.075	-	0.044315	-
MICRO.16714.C1	BBX28	CONSTANS-like zinc finger protein	27.3.7 RNA.regulation of transcription.C2C2(Zn) Constans-like zinc finger family (CO-like) | 29.5.11.4.2 protein.degradation.ubiquitin.E3.RING	1.517	-	0.0443324	-
MICRO.18250.C1	FIP1	Unknown Protein	27.3.67 RNA.regulation of transcription.putative transcription regulator	0.625	0.681	0.0443324	0.00662936
MICRO.6759.C1	RBL15	Rhomboid protease GlpG	29.5.11.3 protein.degradation.ubiquitin.E2 | 30.2.17 signalling.receptor kinases.DUF 26	-0.588	-0.737	0.0444159	0.0016637
MICRO.4036.C1	F1P2.160	Activating signal cointegrator 1	35.2 not assigned.unknown	0.459	-	0.0444463	-
MICRO.2522.C1	Sotub10g017230.1.1	Nucleic acid binding protein	27.3.99 RNA.regulation of transcription.unclassified | 27.4 RNA.RNA binding | 27.5.1.4.1 RNA.silencing.sRNA formation.HEN.KH	-0.777	-0.799	0.0444623	0.0105655
BF_TUBSXXXX_0040C02_T3M.SCF	-	Gene of unknown function	35.2 not assigned.unknown	0.388	0.634	0.0444982	4.3753e-05
MICRO.3230.C1	TAF12B	Transcription initiation factor TFIID subunit 12	20.1.5 stress.biotic.regulation of transcription | 28.1.3 DNA.synthesis/chromatin structure.histone	0.319	0.314	0.0446155	0.0145883
MICRO.11044.C1	C/VIF1	Invertase inhibitor	10.8.1 cell wall.pectinesterases.PME | 26.18 misc.invertase/pectin methylesterase inhibitor family protein	1.405	-	0.044927	-
ACDA04378E10.T3m.scf	PGSC0003DMG400045478	Gene of unknown function	13.2.3.1 amino acid metabolism.degradation.aspartate family.asparagine | 28.99 DNA.unspecified | 29.5 protein.degradation	0.942	1.474	0.044927	9.13073e-05
MICRO.5367.C1	ERF	Ethylene responsive transcription factor 2a	17.5.2 hormone metabolism.ethylene.signal transduction | 27.3.3 RNA.regulation of transcription.AP2/EREBP, APETALA2/ethylene-responsive element binding protein family	0.517	0.638	0.044927	0.00202656
MICRO.3450.C1	Sotub02g005460.1.1	LysM domain containing protein expressed	35.1 not assigned.no ontology	-0.762	-	0.0449589	-
bf_mxflxxxx_0050h04.t3m.scf	-	RING finger-like	29.5.11.4.2 protein.degradation.ubiquitin.E3.RING	0.373	-	0.0450012	-
bf_mxflxxxx_0015a08.t3m.scf	XRI1	Os04g0376600 protein (Fragment)	29.4 protein.postranslational modification	0.696	-	0.0450673	-
MICRO.11850.C1	UNH	Protein fat-free homolog	35.2 not assigned.unknown	-0.457	-	0.0451033	-
BF_CSCHXXXX_0026C10.T3M.SCF	PAP10	Purple acid phosphatase 3	26.13 misc.acid and other phosphatases | 29.2.1.1 protein.synthesis.ribosomal protein.prokaryotic	0.664	-	0.0451584	-
ACDA01953C09.T3m.scf	SWI3C	Subunit of the SWI/SNF chromatin remodeling complex	27.3.44 RNA.regulation of transcription.chromatin remodeling factors	0.607	0.852	0.0453018	0.000433211
MICRO.10720.C2	KO	Cytochrome P450 CYP98A29	13.2.3.5 amino acid metabolism.degradation.aspartate family.lysine | 17.6.1.3 hormone metabolism.gibberelin.synthesis-degradation.ent-kaurene oxidase | 26.10 misc.cytochrome P450	0.606	-	0.0453084	-
MICRO.6843.C1	SKIP16	Protein ApaG	29.5.11.4.3.2 protein.degradation.ubiquitin.E3.SCF.FBOX	-0.615	-0.542	0.0453084	0.0309259
MICRO.409.C11	ARF1	ADP-ribosylation factor	29.3.4.99 protein.targeting.secretory pathway.unspecified | 29.4 protein.postranslational modification	-0.554	-	0.0454699	-
MICRO.4273.C3	RH12	ATP-dependent RNA Helicase	27.1.2 RNA.processing.RNA helicase | 28.1 DNA.synthesis/chromatin structure | 29.2.3 protein.synthesis.initiation	0.345	-	0.0455314	-
MICRO.15357.C2	Sotub03g028510.1.1	Homology to unknown gene	1.3.2 PS.calvin cycle.rubisco small subunit | 29.2.2 protein.synthesis.ribosome biogenesis | 31.2 cell.division	0.273	0.311	0.0457191	0.00454821
cSTD10E10TH	SUO	Os02g0742100 protein (Fragment)	27.3.99 RNA.regulation of transcription.unclassified	0.73	0.799	0.0458329	0.00664873
MICRO.2151.C5	FPS1	Farnesyl pyrophosphate synthase	16.1.2.9 secondary metabolism.isoprenoids.mevalonate pathway.farnesyl pyrophosphate synthetase	0.317	-	0.0460749	-
bf_mxflxxxx_0054e03.t3m.scf	-	hypothetical protein PPA0424 [Propionibacterium acnes KPA171202] gb_AAT82176.1_ hypothetical protein PPA0424 [Propionibacterium acnes KPA171202]	35.2 not assigned.unknown | 35.2 not assigned.unknown	0.924	-	0.0461584	-
MICRO.4141.C1	RCA	Ribulose-1 5-bisphosphate carboxylase/oxygenase activase 1	1.3.13 PS.calvin cycle.rubisco interacting	-1.638	-	0.0461968	-
MICRO.53.C1	TON2	Serine/threonine-protein phosphatase 2A regulatory subunit B'' subunit gamma	31.1 cell.organisation	-0.419	-0.395	0.0461968	0.0208655
bf_arrayxxx_0068f05.t7m.scf	Sotub09g020130.1.1	Unknown Protein	35.2 not assigned.unknown	0.646	-	0.0461968	-
MICRO.14905.C1	G2-like	Two-component response regulator EHD1	27.3.20 RNA.regulation of transcription.G2-like transcription factor family (GARP)	-1.365	-	0.0463058	-
bf_stolxxxx_0033F01.t3m.scf	RPS20A	30S ribosomal protein S10	29.2.1.2.1.20 protein.synthesis.ribosomal protein.eukaryotic.40S subunit.S20 | 29.2.2 protein.synthesis.ribosome biogenesis	-0.87	-	0.0463599	-
MICRO.17171.C1	Sotub11g016910.1.1	1-AMINOCYCLOPROPANE-1-CARBOXYLATE OXIDASE-like protein	16.8.1 secondary metabolism.flavonoids.anthocyanins | 16.8.4 secondary metabolism.flavonoids.flavonols | 17.5.1 hormone metabolism.ethylene.synthesis-degradation | 28.99 DNA.unspecified | 30.2.25 signalling.receptor kinases.wall associated kinase | 34.9 transport.metabolite transporters at the mitochondrial membrane	1.009	1.041	0.0466132	0.0109003
MICRO.469.C2	MUG13.13	Coatomer subunit delta	31.4 cell.vesicle transport	-0.422	-	0.0466179	-
MICRO.13854.C1	ATRX	Chromodomain-helicase-DNA-binding protein 7	27.3.44 RNA.regulation of transcription.chromatin remodeling factors	0.451	-	0.0467765	-
MICRO.5780.C1	Sotub03g029410.1.1	Calmodulin-like protein	28.2 DNA.repair | 30.3 signalling.calcium	-1.388	-	0.0469015	-
MICRO.2067.C1	MIKC	AGAMOUS MADS box factor transcription factor	27.3.24 RNA.regulation of transcription.MADS box transcription factor family | 29.5.11.4.3.2 protein.degradation.ubiquitin.E3.SCF.FBOX | 33.99 development.unspecified	0.594	-	0.0471326	-
cSTC3F22TH	Sotub12g008310.1.1	TBC1 domain family member 15	26.3.3 misc.gluco-, galacto- and mannosidases.alpha-mannosidase | 30.5 signalling.G-proteins | 33.99 development.unspecified	0.763	-	0.0471326	-
MICRO.11332.C1	LSH3	Light-dependent short hypocotyls 1	30.11 signalling.light	-0.267	-	0.0472087	-
bf_mxlfxxxx_0015c09.t3m.scf	HY2	Ferredoxin oxidoreductase	1.1.5.4 PS.lightreaction.other electron carrier (ox/red).ferredoxin oxireductase	0.353	-	0.0474484	-
MICRO.2140.C3	RCD1	Poly polymerase catalytic domain containing protein expressed	20.2.3 stress.abiotic.drought/salt | 20.2.5 stress.abiotic.light | 29.4 protein.postranslational modification	0.599	-	0.0474497	-
MICRO.7994.C1	AED1	Aspartic proteinase nepenthesin-1	27.3.99 RNA.regulation of transcription.unclassified | 29.5.4 protein.degradation.aspartate protease	-1.448	-	0.047519	-
MICRO.13152.C1	ABC1	Uncharacterized aarF domain-containing protein kinase 4	9.99 mitochondrial electron transport / ATP synthesis.unspecified	0.322	0.458	0.0475367	0.00039478
MICRO.4584.C1	ARF	Auxin response factor 19	17.2.2 hormone metabolism.auxin.signal transduction | 17.2.3 hormone metabolism.auxin.induced-regulated-responsive-activated | 27.3.4 RNA.regulation of transcription.auxin response transcription factor family (ARF)	-0.592	-	0.0475367	-
STMII21TV	ELC	Tumor susceptibility protein 101 (Fragment)	20.2.5 stress.abiotic.light	-0.398	-	0.0475637	-
bf_ivrootxx_0003e01.t3m.scf	CDKG1	Cyclin-dependent kinase 10	1.1.1.2 PS.lightreaction.photosystem II.PSII polypeptide subunits | 29.4 protein.postranslational modification	0.67	1.162	0.0475705	1.91356e-05
MICRO.15862.C1	T5L19.190	Non-lysosomal glucosylceramidase	19.4 tetrapyrrole synthesis.ALA dehydratase | 27.3.99 RNA.regulation of transcription.unclassified | 29.4.1.57 protein.postranslational modification.kinase.receptor like cytoplasmatic kinase VII	0.396	0.751	0.0479796	3.52118e-06
MICRO.591.C2	Sotub08g029610.1.1	Serine/threonine-protein kinase RIO1	20.2.5 stress.abiotic.light | 29.4 protein.postranslational modification	-0.413	-	0.0479796	-
cSTD18L7TH	T12C14_30	Zinc knuckle (CCHC-type) family protein	27.3.73 RNA.regulation of transcription.Zn-finger(CCHC)	-0.454	-	0.0482335	-
MICRO.437.C2	DGP3	GTP-binding family protein	30.5 signalling.G-proteins	-0.585	-0.592	0.0482842	0.0131792
MICRO.336.C1	LIG1	DNA ligase	28.1 DNA.synthesis/chromatin structure	0.524	0.486	0.0484511	0.0241774
MICRO.2013.C9	LBD	Disease resistance protein	13.1.3.6.1.3 amino acid metabolism.synthesis.aspartate family.misc.homoserine.homoserine dehydrogenase | 20.1.2 stress.biotic.receptors | 27.3.37 RNA.regulation of transcription.lateral organ boundaries gene family (AS2) | 30.2.17 signalling.receptor kinases.DUF 26 | 31.1 cell.organisation	0.569	0.866	0.0484821	0.000168275
BF_TUBSXXXX_0057H09_T3M.SCF	Sotub08g021930.1.1	Unknown Protein	20.1 stress.biotic | 27.1.19 RNA.processing.ribonucleases | 27.3.99 RNA.regulation of transcription.unclassified | 28.2 DNA.repair | 29.4 protein.postranslational modification | 29.5.11 protein.degradation.ubiquitin | 29.6 protein.folding | 30.2.17 signalling.receptor kinases.DUF 26 | 31.1 cell.organisation | 31.4 cell.vesicle transport | 33.99 development.unspecified	0.374	-	0.0486121	-
bf_mxflxxxx_0036f12.t3m.scf	DTX26	Mate efflux family protein	33.99 development.unspecified | 34.99 transport.misc	0.275	0.446	0.0486216	6.45915e-05
MICRO.517.C2	ABI1 | ABI2 | HAB1 | HAB2	Protein phosphatase 2c	17.1.2 hormone metabolism.abscisic acid.signal transduction | 29.4 protein.postranslational modification	0.621	0.599	0.0486216	0.018818
cSTD9E22TH	-	Methyltransferase	26.10 misc.cytochrome P450 | 27.1.19 RNA.processing.ribonucleases | 31.4 cell.vesicle transport	0.881	1.257	0.048635	0.000408872
MICRO.700.C1	CFIS2	Cleavage and polyadenylation specificity factor subunit 5	35.2 not assigned.unknown	0.541	0.855	0.0489256	9.70305e-05
MICRO.16147.C1	MICRO.16147.C1	-	35.2 not assigned.unknown | 35.2 not assigned.unknown	0.515	-	0.0492732	-
POADW89TP	UTR1	UDP-galactose transporter 3	34.11 transport.NDP-sugars at the ER	-0.754	-	0.0492853	-
bf_cswbxxxx_0045b12.t3m.scf	-	No Hits Found	29.4 protein.postranslational modification | 29.4 protein.postranslational modification	0.306	-	0.0493837	-
MICRO.14776.C1	Sotub03g027750.1.1	Peroxisomal membrane protein PEX14	29.3.5 protein.targeting.peroxisomes	0.865	1.428	0.0494686	4.96065e-05
MICRO.4598.C3	DBB	Zinc finger protein CONSTANS-LIKE 1	27.3.7 RNA.regulation of transcription.C2C2(Zn) Constans-like zinc finger family (CO-like)	-	-1.144	-	0.000347351
MICRO.18265.C1	Sotub01g025350.1.1	Nbs-lrr resistance protein	17.4.1 hormone metabolism.cytokinin.synthesis-degradation | 20.1.2 stress.biotic.receptors | 29.2.5 protein.synthesis.release | 30.2.11 signalling.receptor kinases.leucine rich repeat XI	-	-0.635	-	0.0310581
MICRO.13141.C1	G2-like	Myb family transcription factor-like protein	27.3.20 RNA.regulation of transcription.G2-like transcription factor family (GARP)	-	-0.465	-	0.00636598
MICRO.5049.C1	T27F4.8	ATA15 protein	26.1 misc.misc2 | 27.3.28 RNA.regulation of transcription.squamosa promoter binding protein family (SBP) | 33.99 development.unspecified	-	-0.9	-	0.00123567
MICRO.13081.C2	EMB1674	Kinase interacting protein 1	29.4.1 protein.postranslational modification.kinase	-	-1.067	-	0.00154593
MICRO.4598.C2	DBB	Zinc finger protein CONSTANS-LIKE 1	27.3.7 RNA.regulation of transcription.C2C2(Zn) Constans-like zinc finger family (CO-like)	-	-1.012	-	7.50856e-05
MICRO.6345.C2	XCT	Protein FAM50 homolog	27.3.39 RNA.regulation of transcription.AtSR transcription factor family | 30.11 signalling.light | 33.99 development.unspecified	-	-0.481	-	0.00108738
MICRO.7123.C1	FAC19	Pentatricopeptide repeat-containing protein	17.8.1 hormone metabolism.salicylic acid.synthesis-degradation | 26.1 misc.misc2 | 27.3 RNA.regulation of transcription | 29.4 protein.postranslational modification | 33.99 development.unspecified	-	-0.838	-	0.00521426
bf_arrayxxx_0037g10.t7m.scf	K19M22.18	Genomic DNA chromosome 5 TAC clone K24M7	35.2 not assigned.unknown	-	-0.702	-	0.00014701
MICRO.16970.C1	Sotub05g020800.1.1	Strictosidine synthase family protein	16.4.1 secondary metabolism.N misc.alkaloid-like	-	-0.374	-	0.0369444
MICRO.4672.C1	PMDH1	Malate dehydrogenase	6.3 gluconeogenesis / glyoxylate cycle.malate dehydrogenase | 10.1.5 cell wall.precursor synthesis.UXS | 27.3.1 RNA.regulation of transcription.ABI3/VP1-related B3-domain-containing transcription factor family | 29.2.2 protein.synthesis.ribosome biogenesis	-	-1.16	-	7.3132e-05
MICRO.8611.C2	UMAMIT1	Nodulin-like protein	26.1 misc.misc2 | 33.99 development.unspecified | 34.99 transport.misc	-	-0.767	-	0.00380181
PPCCA85TH	JAC1	J-domain protein required for chloroplast accumulation response 1	20.2.5 stress.abiotic.light | 31.4 cell.vesicle transport	-	-0.86	-	0.00796785
MICRO.12186.C1	HCF173	NAD-dependent epimerase/dehydratase	30.11 signalling.light	-	-1.057	-	0.0063075
MICRO.7638.C1	F7J8_240	Glucoamylase	2.2.2.4 major CHO metabolism.degradation.starch.D enzyme	-	-0.526	-	0.0491108
MICRO.3069.C1	Sotub06g021890.1.1	PHD finger family protein	27.3.2 RNA.regulation of transcription.alfin-like | 29.2.2 protein.synthesis.ribosome biogenesis	-	-0.794	-	2.35909e-05
MICRO.10428.C1	T5J17.40	Oxidation resistance 1-like protein	10.1.5 cell wall.precursor synthesis.UXS | 26.27 misc.calcineurin-like phosphoesterase family protein | 27.3.1 RNA.regulation of transcription.ABI3/VP1-related B3-domain-containing transcription factor family	-	-0.438	-	0.00905911
MICRO.5409.C1	F19K19.3	Chaperone protein DnaJ	20.2.1 stress.abiotic.heat	-	-0.78	-	2.28684e-06
bf_arrayxxx_0054b10.t7m.scf	PGSC0003DMG400015663	Conserved gene of unknown function	20.1 stress.biotic | 29.5.1 protein.degradation.subtilases | 30.2.17 signalling.receptor kinases.DUF 26 | 34.16 transport.ABC transporters and multidrug resistance systems	-	-0.57	-	0.00855121
MICRO.11153.C2	MICRO.11153.C2	-	35.2 not assigned.unknown | 35.2 not assigned.unknown	-	-0.321	-	0.00432182
MICRO.5926.C1	Sotub10g008110.1.1	Unknown Protein	27.3.28 RNA.regulation of transcription.squamosa promoter binding protein family (SBP) | 29.5.11.4.2 protein.degradation.ubiquitin.E3.RING	-	-0.425	-	0.0040982
bf_suspxxxx_0005B07.t3m.scf	F13G24.170	Genomic DNA chromosome 5 P1 clone MXM12	35.1 not assigned.no ontology	-	-0.275	-	0.0193356
MICRO.1837.C1	TSBtype2	Tryptophan synthase beta chain	13.1.6.5.5 amino acid metabolism.synthesis.aromatic aa.tryptophan.tryptophan synthase | 20.2 stress.abiotic	-	-0.641	-	0.0437053
MICRO.3915.C2	MYB_related	Myb transcription factor	27.3.26 RNA.regulation of transcription.MYB-related transcription factor family	-	-0.843	-	0.00215649
bf_mxlfxxxx_0009f09.t3m.scf	CV497230	-	35.2 not assigned.unknown | 35.2 not assigned.unknown	-	-1.372	-	0.00120624
bf_ivrootxx_0048h05.t3m.scf	-	Cysteine proteinase inhibitor	29.5.3 protein.degradation.cysteine protease | 29.5.15 protein.degradation.inhibitors	-	-1.883	-	1.42127e-06
MICRO.6115.C2	STN7	Protein kinase	1.1.30 PS.lightreaction.state transition | 29.4 protein.postranslational modification	-	-1.166	-	0.000262416
POADS45TV	PPX1	Serine/threonine-protein phosphatase	29.4 protein.postranslational modification	-	-0.961	-	0.000355114
cPRO29C2TH	PREP1	Peptidase M16C associated	29.5.7 protein.degradation.metalloprotease	-	-1.316	-	5.28045e-07
POCAF10TV	Sotub03g023190.1.1	Indole-3-glycerol phosphate synthase-like	35.2 not assigned.unknown	-	-0.973	-	0.000108751
bf_stolxxxx_0036d01.t3m.scf	T12C22.21	Os03g0729100 protein (Fragment)	29.2.2 protein.synthesis.ribosome biogenesis	-	-2.625	-	2.15279e-07
MICRO.10580.C2	bHLH	Transcription factor bHLH80	17.8.1 hormone metabolism.salicylic acid.synthesis-degradation | 27.3.6 RNA.regulation of transcription.basic helix-loop-helix family (bHLH)	-	-0.769	-	0.00715596
MICRO.16088.C1	PDV1	Plastid division protein PDV1	35.2 not assigned.unknown	-	-0.555	-	0.00122977
bf_cswbxxxx_0022a12.t3m.scf	-	No Hits Found	35.2 not assigned.unknown | 35.2 not assigned.unknown	-	-1.39	-	3.19058e-07
MICRO.10601.C1	-	Receptor expression-enhancing protein 5	17.1.3 hormone metabolism.abscisic acid.induced-regulated-responsive-activated	-	-0.898	-	6.95648e-05
MICRO.11274.C3	HD-ZIP	Homeobox-leucine zipper protein	27.3.22 RNA.regulation of transcription.homeobox transcription factor family (HB)	-	-1.128	-	0.00615743
POCBG59TV	POCBG59TV	-	29.4 protein.postranslational modification | 29.4 protein.postranslational modification	-	-0.789	-	2.95335e-05
MICRO.2634.C1	RAF10	Kinase family protein	20.1.4 stress.biotic.kinases | 29.4 protein.postranslational modification | 30.6 signalling.MAP kinases | 34.13 transport.peptides and oligopeptides	-	-0.41	-	0.00666725
MICRO.11646.C1	BT3	BTB/POZ and TAZ domain-containing protein 3	27.3.72 RNA.regulation of transcription.Transcriptional Adaptor Zinc Bundle (TAZ) domain family | 29.5.11.4.5.2 protein.degradation.ubiquitin.E3.BTB/POZ Cullin3.BTB/POZ	-	-1.564	-	4.23003e-06
MICRO.5185.C1	TULP1 | TULP10 | TULP5	TUBBY protein	27.3.67 RNA.regulation of transcription.putative transcription regulator | 29.5.11.4.3.2 protein.degradation.ubiquitin.E3.SCF.FBOX | 31.1 cell.organisation	-	-1.003	-	3.0777e-05
MICRO.11347.C1	Sotub11g023730.1.1	Receptor-like protein kinase	29.4.1.57 protein.postranslational modification.kinase.receptor like cytoplasmatic kinase VII | 29.4.1.59 protein.postranslational modification.kinase.receptor like cytoplasmatic kinase IX | 30.2.99 signalling.receptor kinases.misc	-	-0.715	-	0.00397059
MICRO.10985.C1	Sotub02g029920.1.1	Glucosyltransferase-2	17.4.1 hormone metabolism.cytokinin.synthesis-degradation | 26.2 misc.UDP glucosyl and glucoronyl transferases | 27.1.20 RNA.processing.degradation dicer | 28.99 DNA.unspecified	-	-1.623	-	3.34445e-06
MICRO.12439.C1	EMB1513	Plastid RNA-binding protein 1	27.3.1 RNA.regulation of transcription.ABI3/VP1-related B3-domain-containing transcription factor family | 34.12 transport.metal	-	-0.483	-	0.0188949
MICRO.13740.C1	TALE	BEL1-like homeodomain protein 2	27.3.22 RNA.regulation of transcription.homeobox transcription factor family (HB)	-	-0.71	-	0.00305581
PPCAB18TH	Sotub03g016120.1.1	Os08g0100600 protein (Fragment)	35.2 not assigned.unknown	-	-0.537	-	0.0182863
MICRO.11545.C2	T20M3.19	26S protease regulatory subunit 8 homolog	29.5.9 protein.degradation.AAA type | 29.5.11.20 protein.degradation.ubiquitin.proteasom | 31.2 cell.division	-	-0.326	-	0.0235879
bf_ivrootxx_0030g06.t3m.scf	SAT2	Serine O-acetyltransferase	13.1.5.3.2 amino acid metabolism.synthesis.serine-glycine-cysteine group.cysteine.SAT	-	-1.053	-	6.81692e-05
MICRO.1362.C1	F5E19_40	Cellulase family protein	10.6.1 cell wall.degradation.cellulases and beta-1,4-glucanases | 26.3.5 misc.gluco-, galacto- and mannosidases.glycosyl hydrolase family 5 | 29.5.11.20 protein.degradation.ubiquitin.proteasom	-	-0.957	-	0.00152726
MICRO.6030.C1	Sotub01g044620.1.1	Unknown Protein	35.2 not assigned.unknown	-	-1.516	-	0.00888855
MICRO.16066.C1	RHA2A | RHA2B	Ubiquitin-protein ligase E3	17.3.3 hormone metabolism.brassinosteroid.induced-regulated-responsive-activated | 21.4 redox.glutaredoxins | 27.3.99 RNA.regulation of transcription.unclassified | 29.5.11.4.2 protein.degradation.ubiquitin.E3.RING | 34.14 transport.unspecified cations	-	-1.582	-	0.000649513
bf_mxflxxxx_0072g06.t3m.scf	Sotub02g005790.1.1	TO54-2 (Fragment)	11.3 lipid metabolism.phospholipid synthesis | 13.2.7 amino acid metabolism.degradation.histidine | 26.7 misc.oxidases - copper, flavone etc | 27.1.19 RNA.processing.ribonucleases	-	-2.047	-	4.04968e-07
bf_slmwxxxx_0009a03.t3m.scf	(SCF):ASK	S-phase kinase-associated protein 1A	29.5.11.4.3.1 protein.degradation.ubiquitin.E3.SCF.SKP | 30.2.17 signalling.receptor kinases.DUF 26	-	-0.665	-	0.0013325
MICRO.4695.C1	LNK2	Os01g0498200 protein (Fragment)	35.2 not assigned.unknown	-	-1.247	-	6.39767e-10
bf_cswbxxxx_0006f05.t3m.scf	Sotub02g005790.1.1	TO54-2 (Fragment)	11.3 lipid metabolism.phospholipid synthesis | 13.2.7 amino acid metabolism.degradation.histidine | 26.7 misc.oxidases - copper, flavone etc | 27.1.19 RNA.processing.ribonucleases	-	-1.663	-	1.94162e-05
MICRO.1850.C2	SS2	Glycogen synthase	2.1.2.2 major CHO metabolism.synthesis.starch.starch synthase	-	-1.691	-	1.06736e-05
MICRO.6243.C1	PGR5	Proton gradient regulation 5	1.1.40 PS.lightreaction.cyclic electron flow-chlororespiration	-	-1.124	-	0.0062063
POABX93TV	ENO1	Enolase	4.1.13 glycolysis.cytosolic branch.enolase	-	-1.156	-	1.34341e-08
bf_mxflxxxx_0017c07.t3m.scf	CHX13	Cation/H(+) antiporter 14	34.12 transport.metal	-	-0.87	-	0.0166165
MICRO.5861.C1	MYB	MYB transcription factor	27.3.25 RNA.regulation of transcription.MYB domain transcription factor family	-	-0.574	-	0.044881
MICRO.16829.C1	PGSC0003DMG401011945	Rho GTPase	30.5 signalling.G-proteins	-	-0.599	-	0.000909626
bf_mxflxxxx_0050g06.t3m.scf	AO1	Primary amine oxidase	26.7 misc.oxidases - copper, flavone etc	-	-1.246	-	0.011545
MICRO.10263.C1	4CLL9	Ankyrin repeat domain-containing protein 50	1.1.3 PS.lightreaction.cytochrome b6/f | 16.2.1.3 secondary metabolism.phenylpropanoids.lignin biosynthesis.4CL | 27.3.35 RNA.regulation of transcription.bZIP transcription factor family | 31.1 cell.organisation	-	-0.992	-	0.02099
MICRO.3832.C2	Sotub10g021350.1.1	HAD-superfamily hydrolase	35.1 not assigned.no ontology	-	-1.888	-	0.00103497
MICRO.98.C8	CIPK16	CBL-interacting protein kinase 15	1.1.2.2 PS.lightreaction.photosystem I.PSI polypeptide subunits | 16.2.1 secondary metabolism.phenylpropanoids.lignin biosynthesis | 29.4 protein.postranslational modification	-	-1.628	-	0.00216427
MICRO.518.C1	RDR1	RNA-dependent RNA polymerase	27.2 RNA.transcription | 27.5.3.1 RNA.silencing.transitivity.RDRP	-	-1.289	-	0.0297744
MICRO.4701.C1	MRS2-11	Magnesium transporter MRS2-7	26.7 misc.oxidases - copper, flavone etc | 29.4 protein.postranslational modification | 34.14 transport.unspecified cations	-	-0.992	-	0.000186471
MICRO.4032.C1	RGLG4	Copine I-like protein	29.5.11.4.2 protein.degradation.ubiquitin.E3.RING	-	-0.801	-	0.00032778
MICRO.13503.C1	MRS2-11	Magnesium transporter MRS2-7	26.7 misc.oxidases - copper, flavone etc | 29.4 protein.postranslational modification | 34.14 transport.unspecified cations	-	-0.948	-	0.0030179
MICRO.5763.C1	MPK15	Mitogen-activated protein kinase 16	29.4 protein.postranslational modification | 30.6 signalling.MAP kinases	-	-0.868	-	0.000428187
MICRO.3832.C1	Sotub10g021350.1.1	HAD-superfamily hydrolase	35.1 not assigned.no ontology	-	-1.951	-	0.00052529
MICRO.11545.C1	T20M3.19	26S protease regulatory subunit 8 homolog	29.5.9 protein.degradation.AAA type | 29.5.11.20 protein.degradation.ubiquitin.proteasom | 31.2 cell.division	-	-0.309	-	0.0210945
POACC49TV	CP5	Membrane related protein	11.6 lipid metabolism.lipid transfer proteins etc | 30.9 signalling.lipids	-	-1.435	-	0.000176347
bf_mxlfxxxx_0033g02.t3m.scf	-	No Hits Found	35.2 not assigned.unknown | 35.2 not assigned.unknown	-	-0.548	-	0.038771
MICRO.2479.C1	AAE17	Acetyl-coenzyme A synthetase	11.1.8 lipid metabolism.FA synthesis and FA elongation.acyl CoA ligase | 28.1 DNA.synthesis/chromatin structure	-	-0.965	-	3.25682e-05
SDBN005J21u.scf	FBA1	Fructose-bisphosphate aldolase	1.3.6 PS.calvin cycle.aldolase | 11.1.30 lipid metabolism.FA synthesis and FA elongation.pyruvate kinase	-	-1.388	-	6.47692e-08
ACDA04816B04.T3m.scf	PEX3-1	Peroxisomal biogenesis factor 3	29.4 protein.postranslational modification | 31.1 cell.organisation | 33.99 development.unspecified	-	-0.567	-	0.00247972
bf_mxflxxxx_0049b02.t3m.scf	Sotub04g027640.1.1	Unknown Protein	20.2.1 stress.abiotic.heat | 29.2.4 protein.synthesis.elongation	-	-1.565	-	0.00364981
MICRO.1081.C55	PGSC0003DMG402021841	Gene of unknown function	27.3.34 RNA.regulation of transcription.orphan family | 33.99 development.unspecified	-	-0.474	-	0.0138213
ACDA04598H02.T3m.scf	PAB2	Polyadenylate-binding protein 2	27.1 RNA.processing	-	-1.339	-	0.000378502
bf_acdaxxxx_0061h05.t3m.scf	GSTZ1	Maleylacetoacetate isomerase / glutathione S-transferase	26.9 misc.glutathione S transferases	-	-0.813	-	0.00298335
STMDB44TV	RCA	Ribulose-1 5-bisphosphate carboxylase/oxygenase activase 1	1.3.13 PS.calvin cycle.rubisco interacting	-	-1.606	-	0.000339038
MICRO.4497.C1	Sotub05g027280.1.1	Epoxide hydrolase	26.1 misc.misc2	-	-1.524	-	1.40362e-07
bf_mxflxxxx_0050h10.t3m.scf	MRS2-11	Magnesium transporter MRS2-7	26.7 misc.oxidases - copper, flavone etc | 29.4 protein.postranslational modification | 34.14 transport.unspecified cations	-	-0.931	-	0.0111532
MICRO.13076.C1	Sotub08g010330.1.1	Beta Galactosidase-like protein	26.3 misc.gluco-, galacto- and mannosidases	-	-0.658	-	0.00161206
MICRO.5839.C1	ZF-HD	Zinc finger-homeodomain protein 1 (Fragment)	20.1.7 stress.biotic.PR-proteins | 27.3.80 RNA.regulation of transcription.zf-HD	-	-0.65	-	0.0348103
bf_mxflxxxx_0058h06.t3m.scf	FD3	Ferredoxin	1.1.5.2 PS.lightreaction.other electron carrier (ox/red).ferredoxin | 7.3 OPP.electron transfer | 26.30 misc.other Ferredoxins and Rieske domain	-	-1.561	-	0.00020902
bf_arrayxxx_0020a02.t7m.scf	PGSC0003DMG400006643	Gene of unknown function	20.2.4 stress.abiotic.touch/wounding	-	-1.275	-	0.017195
bf_stolxxxx_0053d03.t3m.scf	RBG8	Glycine-rich RNA-binding protein	17.2.2 hormone metabolism.auxin.signal transduction | 27.3.75 RNA.regulation of transcription.GRP | 27.4 RNA.RNA binding	-	-2.103	-	0.000235188
bf_mxflxxxx_0012h10.t3m.scf	-	RNA binding protein	16.2 secondary metabolism.phenylpropanoids | 27.4 RNA.RNA binding	-	-0.627	-	0.0305704
MICRO.17465.C1	OPT1	Oligopeptide transporter 9	13.1.5.3.1 amino acid metabolism.synthesis.serine-glycine-cysteine group.cysteine.OASTL | 18 Co-factor and vitamine metabolism | 25 C1-metabolism | 26.12 misc.peroxidases | 29.5.11.4.2 protein.degradation.ubiquitin.E3.RING | 34.13 transport.peptides and oligopeptides	-	-0.706	-	0.0398827
MICRO.6548.C1	ATHM2	Thioredoxin	21.1 redox.thioredoxin	-	-1.185	-	0.000124986
cSTA35C9TH	EFR	Leucine-rich repeat receptor-like serine/threonine-protein kinase At1g17230	7.1.2 OPP.oxidative PP.6-phosphogluconolactonase | 26.22 misc.short chain dehydrogenase/reductase (SDR) | 29.4.1.57 protein.postranslational modification.kinase.receptor like cytoplasmatic kinase VII | 30.2.11 signalling.receptor kinases.leucine rich repeat XI | 30.2.12 signalling.receptor kinases.leucine rich repeat XII	-	-0.188	-	0.0463871
STMHM32TV	F3I6.9	F3I6.9 protein	19.4 tetrapyrrole synthesis.ALA dehydratase	-	-0.612	-	0.00575545
bf_ivrootxx_0003d02.t3m.scf	psbD	Photosystem II D2 protein	1.1.1.2 PS.lightreaction.photosystem II.PSII polypeptide subunits | 11.9.4.3 lipid metabolism.lipid degradation.beta-oxidation.enoyl CoA hydratase | 29.4 protein.postranslational modification	-	-1.289	-	0.000100786
cSTB47B7TH	LHB1B1	Chlorophyll a-b binding protein 3C, chloroplastic	1.1.1.1 PS.lightreaction.photosystem II.LHC-II | 1.1.1.2 PS.lightreaction.photosystem II.PSII polypeptide subunits	-	-1.822	-	0.000107179
MICRO.1510.C3	BOB1	Nuclear movement protein nudc	31.1 cell.organisation	-	-1.133	-	8.65623e-06
MICRO.331.C59	F4I18.15	YneE protein	29.4 protein.postranslational modification	-	-0.805	-	0.00844172
SSBT004F23x.scf	ABC4	1 4-dihydroxy-2-naphthoate phytyltransferase family protein expressed	16.1 secondary metabolism.isoprenoids | 18.5.2.7 Co-factor and vitamine metabolism.folate and vitamine K.vitamine K.DHNA phytyltransferase | 29.2.2 protein.synthesis.ribosome biogenesis	-	-0.975	-	0.000396475
MICRO.10904.C1	FBX7	Ubiquitin-protein ligase	29.5.11.4.3.2 protein.degradation.ubiquitin.E3.SCF.FBOX | 34.13 transport.peptides and oligopeptides	-	-0.646	-	0.0201729
STMDG78TV	PGSC0003DMG400022721	Gene of unknown function	35.2 not assigned.unknown	-	-0.718	-	0.0296155
MICRO.3153.C1	CYC11	Cytochrome c1	9.6 mitochondrial electron transport / ATP synthesis.cytochrome c | 30.2.17 signalling.receptor kinases.DUF 26	-	-0.914	-	0.000171832
MICRO.12356.C2	CPSF100	Cleavage and polyadenylation specificity factor subunit 2	27.1 RNA.processing	-	-0.7	-	0.0110714
[truncated: 3,715 more rows]
