# Supplementary material for: Salicylic Acid Perturbs sRNA-Gibberellin Regulatory Network in Immune Response of Potato to Potato virus Y Infection
Source: Front Plant Sci. 2017 Dec 22;8:2192. doi: 10.3389/fpls.2017.02192 (PMC5744193; doi:10.3389/fpls.2017.02192)
Supplement: Supplementary file 13 [file DataSheet13.XLSX]

## Sheet: Dataset S13
Dataset S13. SA-related changes in cv. Désirée on the level of process analysis
Gene set enrichment of differences in expression profile was performed comparing mock-inoculated samples of both genotypes and comparing PVY-infected samples of both genotypes using MapMan ontology. MapMan BIN name, Bin code, name and BIN size (number of all genes assigned to the BIN) are shown. Only statistically significant (FDR p-value < 0.01) enriched sets of genes in at least one comparison …
			NahG-Désirée vs. Désirée
Process description (MapMan BIN name)	Bin code	Bin size	mock	PVY
Photosynthesis
PS.lightreaction.photosystem II.LHC-II	1.1.1.1	87	-	-
Major cho metabolism
major cho metabolism.synthesis.starch.debranching	2.1.2.4	15	+
Glycolysis
glycolysis.unclear/dually targeted.phospho-enol-pyruvate carboxylase (PEPC)	4.3.15	28	-
TCA
TCA / organic transformation.other organic acid transformations	8.2	69	-
TCA / organic transformation.other organic acid transformations.ATP-citrate lyase	8.2.11	24	-
TCA / organic transformation.carbonic anhydrases	8.3	16		-
Cell wall
cell wall.modification	10.7	78	-
Lipid metabolism
lipid metabolism.fa desaturation	11.2	31	-
lipid metabolism.lipid degradation.beta-oxidation.Acyl CoA DH	11.9.4.2	18		-
Amino acid metabolism
amino acid metabolism.degradation.branched chain group.leucine	13.2.4.4	19		-
amino acid metabolism.degradation.aromatic aa.tyrosine	13.2.6.2	33		-
amino acid metabolism.degradation.histidine	13.2.7	25	-	-
Sulfur assimilation
S-assimilation	14	22		-
Secondary metabolism
secondary metabolism.phenylpropanoids.lignin biosynthesis.f5h	16.2.1.8	42	-
Tetrapyrrole synthesis
tetrapyrrole synthesis.Glu-trna synthetase	19.1	21		-
Biotic stress
stress.biotic.regulation of transcription	20.1.5	140	-	-
stress.biotic.PR-proteins.PR3/4/8/11 (chitinases and chitin binding proteins)	20.1.7.3	46	-	-
stress.biotic.PR-proteins.PR6 (proteinase inhibitors)	20.1.7.6	299		-
stress.biotic.PR-proteins.PR6 (proteinase inhibitors).trypsin inhibitor	20.1.7.6.1	80		-
MISC
MISC.beta 1,3 glucan hydrolases.glucan endo-1,3-beta-glucosidase	26.4.1	59	-
MISC.oxidases - copper, flavone etc	26.7	413	-
MISC.glutathione S transferases	26.9	154		-
Regulation of transcription
RNA.regulation of transcription.WRKY domain transcription factor family	27.3.32	215	-	-
RNA.regulation of transcription.ARR	27.3.5	54	-
RNA.regulation of transcription.NAC domain transcription factor family	27.3.27	108		-
Protein synthesis and degradation
protein.synthesis.ribosomal protein.eukaryotic.40S subunit	29.2.1.2.1	184	-
protein.synthesis.ribosomal protein.eukaryotic.60S subunit	29.2.1.2.2	381	-
protein.degradation.subtilases	29.5.1	120	-
Signaling
signalling.in sugar and nutrient physiology	30.1	144	-
signalling.in sugar and nutrient physiology.misc	30.1.1	61	-
signalling.receptor kinases.thaumatin like	30.2.15	58	-
signalling.receptor kinases.lysine motif	30.2.21	26	-
signalling.receptor kinases.s-locus glycoprotein like	30.2.24	168	-
Development
development.late embryogenesis abundant	33.2	122		-
Transport
transport.nitrate	34.4	32	-
transport.major intrinsic proteins	34.19	132		-
transport.major intrinsic proteins.PIP	34.19.1	64		-
